# Supplementary material for: The impact of different antimicrobial exposures on the gut microbiome in the ARMORD observational study
Source: eLife. 2025 Dec 10;13:RP97751. doi: 10.7554/eLife.97751 (PMC12695023; doi:10.7554/eLife.97751)
Supplement: Source code 1. [file elife-97751-code1.zip]

Archive with 259 entries (231 files):
- Source Code 1/
- Source Code 1/ARMORD R project/
- Source Code 1/ARMORD R project/.Rproj.user/
- Source Code 1/ARMORD R project/.Rproj.user/D80E76EF/
- Source Code 1/ARMORD R project/.Rproj.user/D80E76EF/bibliography-index/
- Source Code 1/ARMORD R project/.Rproj.user/D80E76EF/ctx/
- Source Code 1/ARMORD R project/.Rproj.user/D80E76EF/explorer-cache/
- Source Code 1/ARMORD R project/.Rproj.user/D80E76EF/jobs/
- Source Code 1/ARMORD R project/.Rproj.user/D80E76EF/pcs/
- Source Code 1/ARMORD R project/.Rproj.user/D80E76EF/pcs/debug-breakpoints.pper
- Source Code 1/ARMORD R project/.Rproj.user/D80E76EF/pcs/files-pane.pper
- Source Code 1/ARMORD R project/.Rproj.user/D80E76EF/pcs/source-pane.pper
- Source Code 1/ARMORD R project/.Rproj.user/D80E76EF/pcs/source-window.pper
- Source Code 1/ARMORD R project/.Rproj.user/D80E76EF/pcs/windowlayoutstate.pper
- Source Code 1/ARMORD R project/.Rproj.user/D80E76EF/pcs/workbench-pane.pper
- Source Code 1/ARMORD R project/.Rproj.user/D80E76EF/presentation/
- Source Code 1/ARMORD R project/.Rproj.user/D80E76EF/profiles-cache/
- Source Code 1/ARMORD R project/.Rproj.user/D80E76EF/rmd-outputs
- Source Code 1/ARMORD R project/.Rproj.user/D80E76EF/saved_source_markers
- Source Code 1/ARMORD R project/.Rproj.user/D80E76EF/sources/
- Source Code 1/ARMORD R project/.Rproj.user/D80E76EF/sources/per/
- Source Code 1/ARMORD R project/.Rproj.user/D80E76EF/sources/per/t/
- Source Code 1/ARMORD R project/.Rproj.user/D80E76EF/sources/per/t/381FE430
- Source Code 1/ARMORD R project/.Rproj.user/D80E76EF/sources/per/t/381FE430-contents
- Source Code 1/ARMORD R project/.Rproj.user/D80E76EF/sources/per/t/3E99EA56
- Source Code 1/ARMORD R project/.Rproj.user/D80E76EF/sources/per/t/3E99EA56-contents
- Source Code 1/ARMORD R project/.Rproj.user/D80E76EF/sources/per/u/
- Source Code 1/ARMORD R project/.Rproj.user/D80E76EF/sources/prop/
- Source Code 1/ARMORD R project/.Rproj.user/D80E76EF/sources/prop/018B760F
- Source Code 1/ARMORD R project/.Rproj.user/D80E76EF/sources/prop/039E2159
- Source Code 1/ARMORD R project/.Rproj.user/D80E76EF/sources/prop/05CEF9FE
- Source Code 1/ARMORD R project/.Rproj.user/D80E76EF/sources/prop/070E6455
- Source Code 1/ARMORD R project/.Rproj.user/D80E76EF/sources/prop/072CBC89
- Source Code 1/ARMORD R project/.Rproj.user/D80E76EF/sources/prop/087DED2D
- Source Code 1/ARMORD R project/.Rproj.user/D80E76EF/sources/prop/0B5B0032
- Source Code 1/ARMORD R project/.Rproj.user/D80E76EF/sources/prop/0D7B799D
- Source Code 1/ARMORD R project/.Rproj.user/D80E76EF/sources/prop/113EC64A
- Source Code 1/ARMORD R project/.Rproj.user/D80E76EF/sources/prop/11C90FA0
- Source Code 1/ARMORD R project/.Rproj.user/D80E76EF/sources/prop/14ADE001
- Source Code 1/ARMORD R project/.Rproj.user/D80E76EF/sources/prop/1511E3ED
- Source Code 1/ARMORD R project/.Rproj.user/D80E76EF/sources/prop/15306FC7
- Source Code 1/ARMORD R project/.Rproj.user/D80E76EF/sources/prop/1665EA0F
- Source Code 1/ARMORD R project/.Rproj.user/D80E76EF/sources/prop/18094459
- Source Code 1/ARMORD R project/.Rproj.user/D80E76EF/sources/prop/19B40947
- Source Code 1/ARMORD R project/.Rproj.user/D80E76EF/sources/prop/1B47AA48
- Source Code 1/ARMORD R project/.Rproj.user/D80E76EF/sources/prop/1D2DEA99
- Source Code 1/ARMORD R project/.Rproj.user/D80E76EF/sources/prop/1D6053B0
- Source Code 1/ARMORD R project/.Rproj.user/D80E76EF/sources/prop/1DAC6CD7
- Source Code 1/ARMORD R project/.Rproj.user/D80E76EF/sources/prop/1E9698D2
- Source Code 1/ARMORD R project/.Rproj.user/D80E76EF/sources/prop/206F7DCB
- Source Code 1/ARMORD R project/.Rproj.user/D80E76EF/sources/prop/25668910
- Source Code 1/ARMORD R project/.Rproj.user/D80E76EF/sources/prop/25DD4B46
- Source Code 1/ARMORD R project/.Rproj.user/D80E76EF/sources/prop/25F71EDA
- Source Code 1/ARMORD R project/.Rproj.user/D80E76EF/sources/prop/2983F9B1
- Source Code 1/ARMORD R project/.Rproj.user/D80E76EF/sources/prop/2A28EC87
- Source Code 1/ARMORD R project/.Rproj.user/D80E76EF/sources/prop/2A5FCEF9
- Source Code 1/ARMORD R project/.Rproj.user/D80E76EF/sources/prop/2BC7376C
- Source Code 1/ARMORD R project/.Rproj.user/D80E76EF/sources/prop/3116F550
- Source Code 1/ARMORD R project/.Rproj.user/D80E76EF/sources/prop/325F590B
- Source Code 1/ARMORD R project/.Rproj.user/D80E76EF/sources/prop/32D3F61A
- Source Code 1/ARMORD R project/.Rproj.user/D80E76EF/sources/prop/32F6ECB7
- Source Code 1/ARMORD R project/.Rproj.user/D80E76EF/sources/prop/344077F9
- Source Code 1/ARMORD R project/.Rproj.user/D80E76EF/sources/prop/35CAE0DB
- Source Code 1/ARMORD R project/.Rproj.user/D80E76EF/sources/prop/379507A4
- Source Code 1/ARMORD R project/.Rproj.user/D80E76EF/sources/prop/39911C57
- Source Code 1/ARMORD R project/.Rproj.user/D80E76EF/sources/prop/3AE47237
- Source Code 1/ARMORD R project/.Rproj.user/D80E76EF/sources/prop/3B3A2F95
- Source Code 1/ARMORD R project/.Rproj.user/D80E76EF/sources/prop/3D521763
- Source Code 1/ARMORD R project/.Rproj.user/D80E76EF/sources/prop/3E913774
- Source Code 1/ARMORD R project/.Rproj.user/D80E76EF/sources/prop/3F13BB1B
- Source Code 1/ARMORD R project/.Rproj.user/D80E76EF/sources/prop/3FFE91A2
- Source Code 1/ARMORD R project/.Rproj.user/D80E76EF/sources/prop/41B5B0CD
- Source Code 1/ARMORD R project/.Rproj.user/D80E76EF/sources/prop/43FC7CEC
- Source Code 1/ARMORD R project/.Rproj.user/D80E76EF/sources/prop/456423C1
- Source Code 1/ARMORD R project/.Rproj.user/D80E76EF/sources/prop/47C5238A
- Source Code 1/ARMORD R project/.Rproj.user/D80E76EF/sources/prop/49897A17
- Source Code 1/ARMORD R project/.Rproj.user/D80E76EF/sources/prop/4C0186A6
- Source Code 1/ARMORD R project/.Rproj.user/D80E76EF/sources/prop/51AC7604
- Source Code 1/ARMORD R project/.Rproj.user/D80E76EF/sources/prop/51C4FCFD
- Source Code 1/ARMORD R project/.Rproj.user/D80E76EF/sources/prop/53E6ED4D
- Source Code 1/ARMORD R project/.Rproj.user/D80E76EF/sources/prop/5771EC78
- Source Code 1/ARMORD R project/.Rproj.user/D80E76EF/sources/prop/5BDDCE2C
- Source Code 1/ARMORD R project/.Rproj.user/D80E76EF/sources/prop/624EF83B
- Source Code 1/ARMORD R project/.Rproj.user/D80E76EF/sources/prop/6301EB94
- Source Code 1/ARMORD R project/.Rproj.user/D80E76EF/sources/prop/63C33115
- Source Code 1/ARMORD R project/.Rproj.user/D80E76EF/sources/prop/64780803
- Source Code 1/ARMORD R project/.Rproj.user/D80E76EF/sources/prop/65ACFF59
- Source Code 1/ARMORD R project/.Rproj.user/D80E76EF/sources/prop/680CC44D
- Source Code 1/ARMORD R project/.Rproj.user/D80E76EF/sources/prop/68C7A03D
- Source Code 1/ARMORD R project/.Rproj.user/D80E76EF/sources/prop/6B0176CC
- Source Code 1/ARMORD R project/.Rproj.user/D80E76EF/sources/prop/6BA4AF58
- Source Code 1/ARMORD R project/.Rproj.user/D80E76EF/sources/prop/6EF9B338
- Source Code 1/ARMORD R project/.Rproj.user/D80E76EF/sources/prop/6F3BBDEC
- Source Code 1/ARMORD R project/.Rproj.user/D80E76EF/sources/prop/6F67AF1E
- Source Code 1/ARMORD R project/.Rproj.user/D80E76EF/sources/prop/6FE59D40
- Source Code 1/ARMORD R project/.Rproj.user/D80E76EF/sources/prop/7A2B1044
- Source Code 1/ARMORD R project/.Rproj.user/D80E76EF/sources/prop/7CDB6B5B
- Source Code 1/ARMORD R project/.Rproj.user/D80E76EF/sources/prop/7EE8AFD8
- Source Code 1/ARMORD R project/.Rproj.user/D80E76EF/sources/prop/818F4520
- Source Code 1/ARMORD R project/.Rproj.user/D80E76EF/sources/prop/834ECB37
- Source Code 1/ARMORD R project/.Rproj.user/D80E76EF/sources/prop/84A78965
- Source Code 1/ARMORD R project/.Rproj.user/D80E76EF/sources/prop/84CE8A5B
- Source Code 1/ARMORD R project/.Rproj.user/D80E76EF/sources/prop/855288D9
- Source Code 1/ARMORD R project/.Rproj.user/D80E76EF/sources/prop/86A43D1B
- Source Code 1/ARMORD R project/.Rproj.user/D80E76EF/sources/prop/892E8E7A
- Source Code 1/ARMORD R project/.Rproj.user/D80E76EF/sources/prop/8C58BF93
- Source Code 1/ARMORD R project/.Rproj.user/D80E76EF/sources/prop/8D36A81B
- Source Code 1/ARMORD R project/.Rproj.user/D80E76EF/sources/prop/8F8FEB4F
- Source Code 1/ARMORD R project/.Rproj.user/D80E76EF/sources/prop/93FC9FFA
- Source Code 1/ARMORD R project/.Rproj.user/D80E76EF/sources/prop/94D0E5EB
- Source Code 1/ARMORD R project/.Rproj.user/D80E76EF/sources/prop/95D1B104
- Source Code 1/ARMORD R project/.Rproj.user/D80E76EF/sources/prop/9AB00B54
- Source Code 1/ARMORD R project/.Rproj.user/D80E76EF/sources/prop/9AB9ECE3
- Source Code 1/ARMORD R project/.Rproj.user/D80E76EF/sources/prop/9D8E0201
- Source Code 1/ARMORD R project/.Rproj.user/D80E76EF/sources/prop/9F795C95
- Source Code 1/ARMORD R project/.Rproj.user/D80E76EF/sources/prop/A307F05F
- Source Code 1/ARMORD R project/.Rproj.user/D80E76EF/sources/prop/A5D29DF4
- Source Code 1/ARMORD R project/.Rproj.user/D80E76EF/sources/prop/A65DFE59
- Source Code 1/ARMORD R project/.Rproj.user/D80E76EF/sources/prop/A85B6237
- Source Code 1/ARMORD R project/.Rproj.user/D80E76EF/sources/prop/AA8669D3
- Source Code 1/ARMORD R project/.Rproj.user/D80E76EF/sources/prop/ADC853CB
- Source Code 1/ARMORD R project/.Rproj.user/D80E76EF/sources/prop/B752627F
- Source Code 1/ARMORD R project/.Rproj.user/D80E76EF/sources/prop/BACA20DC
- Source Code 1/ARMORD R project/.Rproj.user/D80E76EF/sources/prop/BC5F8C83
- Source Code 1/ARMORD R project/.Rproj.user/D80E76EF/sources/prop/C2DCABFE
- Source Code 1/ARMORD R project/.Rproj.user/D80E76EF/sources/prop/C66002FC
- Source Code 1/ARMORD R project/.Rproj.user/D80E76EF/sources/prop/C82A0C2A
- Source Code 1/ARMORD R project/.Rproj.user/D80E76EF/sources/prop/C8DF540E
- Source Code 1/ARMORD R project/.Rproj.user/D80E76EF/sources/prop/C93DD51C
- Source Code 1/ARMORD R project/.Rproj.user/D80E76EF/sources/prop/D047F05B
- Source Code 1/ARMORD R project/.Rproj.user/D80E76EF/sources/prop/D3B6AD10
- Source Code 1/ARMORD R project/.Rproj.user/D80E76EF/sources/prop/D3EBFE55
- Source Code 1/ARMORD R project/.Rproj.user/D80E76EF/sources/prop/D40F6246
- Source Code 1/ARMORD R project/.Rproj.user/D80E76EF/sources/prop/D5A96A14
- Source Code 1/ARMORD R project/.Rproj.user/D80E76EF/sources/prop/D5F6C07A
- Source Code 1/ARMORD R project/.Rproj.user/D80E76EF/sources/prop/D668C08B
- Source Code 1/ARMORD R project/.Rproj.user/D80E76EF/sources/prop/D9B6DFDC
- Source Code 1/ARMORD R project/.Rproj.user/D80E76EF/sources/prop/DB1E0FFA
- Source Code 1/ARMORD R project/.Rproj.user/D80E76EF/sources/prop/DF7C1CE8
- Source Code 1/ARMORD R project/.Rproj.user/D80E76EF/sources/prop/DF995E35
- Source Code 1/ARMORD R project/.Rproj.user/D80E76EF/sources/prop/DFE2C879
- Source Code 1/ARMORD R project/.Rproj.user/D80E76EF/sources/prop/E1029F2F
- Source Code 1/ARMORD R project/.Rproj.user/D80E76EF/sources/prop/E350A7E2
- Source Code 1/ARMORD R project/.Rproj.user/D80E76EF/sources/prop/E3CA2E4D
- Source Code 1/ARMORD R project/.Rproj.user/D80E76EF/sources/prop/E66DDF92
- Source Code 1/ARMORD R project/.Rproj.user/D80E76EF/sources/prop/E7C221F5
- Source Code 1/ARMORD R project/.Rproj.user/D80E76EF/sources/prop/E89A8A43
- Source Code 1/ARMORD R project/.Rproj.user/D80E76EF/sources/prop/E90E8023
- Source Code 1/ARMORD R project/.Rproj.user/D80E76EF/sources/prop/EA250945
- Source Code 1/ARMORD R project/.Rproj.user/D80E76EF/sources/prop/ECA80BA2
- Source Code 1/ARMORD R project/.Rproj.user/D80E76EF/sources/prop/ECDC41B0
- Source Code 1/ARMORD R project/.Rproj.user/D80E76EF/sources/prop/EDDFAA99
- Source Code 1/ARMORD R project/.Rproj.user/D80E76EF/sources/prop/EE9970C4
- Source Code 1/ARMORD R project/.Rproj.user/D80E76EF/sources/prop/EED6DF80
- Source Code 1/ARMORD R project/.Rproj.user/D80E76EF/sources/prop/F2055942
- Source Code 1/ARMORD R project/.Rproj.user/D80E76EF/sources/prop/F3419CB6
- Source Code 1/ARMORD R project/.Rproj.user/D80E76EF/sources/prop/F3926C65
- Source Code 1/ARMORD R project/.Rproj.user/D80E76EF/sources/prop/F5ADCE3C
- Source Code 1/ARMORD R project/.Rproj.user/D80E76EF/sources/prop/F61DC3D6
- Source Code 1/ARMORD R project/.Rproj.user/D80E76EF/sources/prop/FBF5FBF4
- Source Code 1/ARMORD R project/.Rproj.user/D80E76EF/sources/prop/FF48918B
- Source Code 1/ARMORD R project/.Rproj.user/D80E76EF/sources/prop/FF6ACE79
- Source Code 1/ARMORD R project/.Rproj.user/D80E76EF/sources/prop/INDEX
- Source Code 1/ARMORD R project/.Rproj.user/D80E76EF/sources/session-61b7b4ea/
- Source Code 1/ARMORD R project/.Rproj.user/D80E76EF/sources/session-61b7b4ea/0ED5E858-contents
- Source Code 1/ARMORD R project/.Rproj.user/D80E76EF/sources/session-61b7b4ea/369AF840
- Source Code 1/ARMORD R project/.Rproj.user/D80E76EF/sources/session-61b7b4ea/369AF840-contents
- Source Code 1/ARMORD R project/.Rproj.user/D80E76EF/sources/session-61b7b4ea/381FE430
- Source Code 1/ARMORD R project/.Rproj.user/D80E76EF/sources/session-61b7b4ea/381FE430-contents
- Source Code 1/ARMORD R project/.Rproj.user/D80E76EF/sources/session-61b7b4ea/7CD90792
- Source Code 1/ARMORD R project/.Rproj.user/D80E76EF/sources/session-61b7b4ea/7CD90792-contents
- Source Code 1/ARMORD R project/.Rproj.user/D80E76EF/sources/session-61b7b4ea/8B2A523A-contents
- Source Code 1/ARMORD R project/.Rproj.user/D80E76EF/sources/session-61b7b4ea/97BB879D-contents
- Source Code 1/ARMORD R project/.Rproj.user/D80E76EF/tutorial/
- Source Code 1/ARMORD R project/.Rproj.user/D80E76EF/viewer-cache/
- Source Code 1/ARMORD R project/.Rproj.user/shared/
- Source Code 1/ARMORD R project/.Rproj.user/shared/notebooks/
- Source Code 1/ARMORD R project/.Rproj.user/shared/notebooks/patch-chunk-names
- Source Code 1/ARMORD R project/.Rproj.user/shared/notebooks/paths
- Source Code 1/ARMORD R project/ARMORD R project.Rproj
- Source Code 1/ARMORD R project/armord_data/
- Source Code 1/ARMORD R project/armord_data/data_description.txt
- Source Code 1/ARMORD R project/armord_data/model_data/
- Source Code 1/ARMORD R project/armord_data/model_data/b_first_samples.csv
- Source Code 1/ARMORD R project/armord_data/model_data/c_argRA.csv
- Source Code 1/ARMORD R project/armord_data/model_data/c_bugRA.csv
- Source Code 1/ARMORD R project/armord_data/model_data/c_cat_charlson.csv
- Source Code 1/ARMORD R project/armord_data/model_data/c_cat_max_news_pre_sample.csv
- Source Code 1/ARMORD R project/armord_data/model_data/c_conditioning.csv
- Source Code 1/ARMORD R project/armord_data/model_data/c_crp.csv
- Source Code 1/ARMORD R project/armord_data/model_data/c_diversity_indices_mp.csv
- Source Code 1/ARMORD R project/armord_data/model_data/c_patients.csv
- Source Code 1/ARMORD R project/armord_data/model_data/c_wcc.csv
- Source Code 1/ARMORD R project/armord_data/model_data/l_argRA.csv
- Source Code 1/ARMORD R project/armord_data/model_data/l_bugRA.csv
- Source Code 1/ARMORD R project/armord_data/model_data/l_crp.csv
- Source Code 1/ARMORD R project/armord_data/model_data/l_diversity_indices.csv
- Source Code 1/ARMORD R project/armord_data/model_data/l_news.csv
- Source Code 1/ARMORD R project/armord_data/model_data/l_pairs.csv
- Source Code 1/ARMORD R project/armord_data/model_data/l_patients.csv
- Source Code 1/ARMORD R project/armord_data/model_data/l_wcc.csv
- Source Code 1/ARMORD R project/armord_data/model_data/number_of_first_samples_with_each_AM_class_exposure.csv
- Source Code 1/ARMORD R project/armord_data/model_data/number_of_first_samples_with_each_AM_drug_exposure.csv
- Source Code 1/ARMORD R project/armord_data/model_data/number_of_pairs_with_each_AM_class_exposure.csv
- Source Code 1/ARMORD R project/armord_data/model_data/number_of_pairs_with_each_AM_drug_exposure.csv
- Source Code 1/ARMORD R project/armord_data/model_data/table_of_pairs_with_AM_class_exposures.csv
- Source Code 1/ARMORD R project/armord_data/model_data/table_of_pairs_with_AM_drug_exposures.csv
- Source Code 1/ARMORD R project/armord_data/model_data/table_of_samples_with_AM_class_exposures.csv
- Source Code 1/ARMORD R project/armord_data/model_data/table_of_samples_with_AM_drug_exposures.csv
- Source Code 1/ARMORD R project/armord_data/study_data/
- Source Code 1/ARMORD R project/armord_data/study_data/AMR_genes_ARIBA_CARD.csv
- Source Code 1/ARMORD R project/armord_data/study_data/Antimicrobial_exposures.csv
- Source Code 1/ARMORD R project/armord_data/study_data/card.obo
- Source Code 1/ARMORD R project/armord_data/study_data/Patients.csv
- Source Code 1/ARMORD R project/armord_data/study_data/Samples.csv
- Source Code 1/ARMORD R project/armord_data/study_data/Taxa_Kraken2.csv
- Source Code 1/ARMORD R project/armord_data/study_data/Taxa_Metaphlan.csv
- Source Code 1/ARMORD R project/run_all.R
- Source Code 1/ARMORD R project/src/
- Source Code 1/ARMORD R project/src/1_load_data.R
- Source Code 1/ARMORD R project/src/Fig1A_cross_sectional_drug_diversity.R
- Source Code 1/ARMORD R project/src/Fig1B_longitudinal_drug_diversity.R
- Source Code 1/ARMORD R project/src/Fig2A_cross_sectional_drug_taxa.R
- Source Code 1/ARMORD R project/src/Fig2B_longitudinal_drug_taxa.R
- Source Code 1/ARMORD R project/src/Fig3A_cross_sectional_drug_ARG.R
- Source Code 1/ARMORD R project/src/Fig3B_longitudinal_drug_ARG.R
- Source Code 1/ARMORD R project/src/SuppData.R
- Source Code 1/ARMORD R project/src/SuppFig1_model_areas.R
- Source Code 1/ARMORD R project/src/SuppFig2_model_courses.R
- Source Code 1/ARMORD R project/src/SuppFig4A_cross_sectional_class_diversity.R
- Source Code 1/ARMORD R project/src/SuppFig4B_longitudinal_class_diversity.R
- Source Code 1/ARMORD R project/src/SuppFig5A_cross_sectional_class_taxa.R
- Source Code 1/ARMORD R project/src/SuppFig5B_longitudinal_class_taxa.R
- Source Code 1/ARMORD R project/src/SuppFig6A_cross_sectional_class_ARG.R
- Source Code 1/ARMORD R project/src/SuppFig6B_longitudinal_class_ARG.R
- Source Code 1/ARMORD R project/src/SuppTables.R
- Supplementary File 1/
- Supplementary File 1/data_description.txt
- Supplementary File 1/figure data/
- Supplementary File 1/figure data/Figure 1A data - Antimicrobial drug vs Shannon diversity in cross-sectional arm.csv
- Supplementary File 1/figure data/Figure 1B data - Antimicrobial drug vs Shannon diversity in longitudinal arm.csv
- Supplementary File 1/figure data/Figure 2A data - Antimicrobial drug vs selected taxa in cross-sectional arm.csv
- Supplementary File 1/figure data/Figure 2B data - Antimicrobial drug vs selected taxa in longitudinal arm.csv
- Supplementary File 1/figure data/Figure 3A data - Antimicrobial drug vs selected AMR genes in cross-sectional arm.csv
- Supplementary File 1/figure data/Figure 3B data - Antimicrobial drug vs selected AMR genes in longitudinal arm.csv
- Supplementary File 1/figure data/Supplementary Figure 4A data - Antimicrobial class vs Shannon diversity in cross-sectional arm.csv
- Supplementary File 1/figure data/Supplementary Figure 4B data - Antimicrobial class vs Shannon diversity in longitudinal arm.csv
- Supplementary File 1/figure data/Supplementary Figure 5A data - Antimicrobial class vs selected taxa in cross-sectional arm.csv
- Supplementary File 1/figure data/Supplementary Figure 5B data - Antimicrobial class vs selected taxa in longitudinal arm.csv
- Supplementary File 1/figure data/Supplementary Figure 6A data - Antimicrobial class vs selected AMR genes in cross-sectional arm.csv
- Supplementary File 1/figure data/Supplementary Figure 6B data - Antimicrobial class vs selected AMR genes in longitudinal arm.csv
- Supplementary File 1/study data/
- Supplementary File 1/study data/AMR_genes_ARIBA_CARD.csv
- Supplementary File 1/study data/Antimicrobial_exposures.csv
- Supplementary File 1/study data/card.obo
- Supplementary File 1/study data/Patients.csv
- Supplementary File 1/study data/Samples.csv
- Supplementary File 1/study data/Taxa_Kraken2.csv
- Supplementary File 1/study data/Taxa_Metaphlan.csv
