# Supplementary material for: The impact of different antimicrobial exposures on the gut microbiome in the ARMORD observational study
Source: eLife. 2025 Dec 10;13:RP97751. doi: 10.7554/eLife.97751 (PMC12695023; doi:10.7554/eLife.97751)
Supplement: Source code 1. [file elife-97751-code1.zip › Source Code 1/ARMORD R project/armord_data/model_data/number_of_first_samples_with_each_AM_class_exposure.csv]

drug_group_long	n
aminoglycoside	23
antifolate	41
antifungal	83
antiviral	98
beta_lactam_broad	111
beta_lactam_narrow	44
clindamycin	6
glycopeptide	15
macrolide	30
metronidazole	14
other	15
quinolone	19
tetracycline	10
unknown	13
