# Supplementary material for: The impact of different antimicrobial exposures on the gut microbiome in the ARMORD observational study
Source: eLife. 2025 Dec 10;13:RP97751. doi: 10.7554/eLife.97751 (PMC12695023; doi:10.7554/eLife.97751)
Supplement: Source code 1. [file elife-97751-code1.zip › Source Code 1/ARMORD R project/armord_data/study_data/AMR_genes_ARIBA_CARD.csv]

pid,no,samp_id,ref_name,CARD_accession_number,cluster,var_only,rpkm,rpm,reads,nonhuman_reads,max_cov,pc_ident,ref_len,ref_base_assembled,ctg_len,ctg_cov,free_text
1,1,C001_1,AAC_6___Ie_APH_2____Ia,3002597,AAC_6___Ie_APH_2____Ia,0,564.2857143,812.5714286,2844,3500000,1,100,1440,1440,1934,201.8,"AAC(6')-Ie-APH(2'')-Ia	b""AAC(6')-Ie-APH(2'')-Ia is an aminoglycoside acetyltransferase encoded by plasmids and transposons in S. aureus, E. faecalis, E. faecium and Staphylococcus warneri"""
1,1,C001_1,AAC_6___Ii,3002556,AAC_6___Ii,0,488.1602914,268,938,3500000,1,99.64,549,549,1094,118.3,"AAC(6')-Ii	b""AAC(6')-Ii is a chromosomal-encoded aminoglycoside acetyltransferase in Enterococcus spp."""
1,1,C001_1,ErmB,3000375,ErmB,0,1026.582521,766.8571429,2684,3500000,1,99.2,747,747,1545,239.4,"ErmB	b'ErmB confers the MLSb phenotype. Similar to ErmC, expression of ErmB is inducible by erythromycin. The leader peptide causes attenuation of the mRNA and stabilizes the structure preventing further translation. When erythromycin is present, it binds the leader peptide causing a change in conformation allowing for the expression of ErmB.'"
1,1,C001_1,eatAv,3003761,eatAv,1,158.5400627,238.2857143,834,3500000,1,93.95,1503,1503,1949,58.9,eatAv
1,1,C001_1,efmA,3003954,efmA,0,468.8644689,603.4285714,2112,3500000,1,100,1287,1287,2086,138.1,b'efmA is an MFS transporter permease in E. faecium.'	efmA
1,1,C001_1,msrC,3002819,msrC,0,221.3851058,327.4285714,1146,3500000,1,94.39,1479,1479,1921,83.7,b'msrC is a chromosomal-encoded ABC-F subfamily protein expressed in Enterococcus faecium that confers resistance to erythromycin and other macrolide and streptogramin B antibiotics.'	msrC
1,1,C001_1,vanA,3000010,vanA,0,929.6788483,959.4285714,3358,3500000,1,99.9,1032,1032,1619,279.6,"vanA	b'VanA is a D-Ala-D-Ala ligase homolog that synthesizes D-Ala-D-Lac, an alternative substrate for peptidoglycan synthesis that reduces vancomycin binding affinity. It has been isolated from VREs. It is associated with both vancomycin and teicoplanin resistance.'"
1,1,C001_1,vanHA,3002942,vanHA,0,944.1250184,914.8571429,3202,3500000,1,100,969,969,1799,240.7,"vanHA	b'vanHA, also known as vanH, is a vanH variant in the vanA gene cluster'"
1,1,C001_1,vanRA,3002919,vanRA,0,967.1592775,673.1428571,2356,3500000,1,100,696,696,1572,204.6,"b'vanRA, also known as vanR, is a vanR variant found in the vanA gene cluster'	vanRA"
1,1,C001_1,vanSA,3002931,vanSA,0,893.5064935,1032,3612,3500000,1,99.91,1155,1155,2021,242.8,"b'vanSA, also known as vanS, is a vanS variant found in the vanA gene cluster'	vanSA"
1,1,C001_1,vanXA,3002949,vanXA,0,1070.607553,652,2282,3500000,1,99.84,609,609,1185,264,"b'vanXA, also known as vanX, is a vanX variant found in the vanA gene cluster'	vanXA"
1,1,C001_1,vanYA,3002955,vanYA,0,967.4185464,882.2857143,3088,3500000,1,99.89,912,912,1663,255.7,"b'vanYA, also known as vanY, is a vanY variant found in the vanA gene cluster'	vanYA"
1,1,C001_1,vanZA,3002962,vanZA,0,1093.474427,531.4285714,1860,3500000,1,100,486,486,1273,202.1,"b'vanZA, also known as vanZ, is a vanZ variant found in the vanA gene cluster'	vanZA"
2,1,C002_1,AAC_6___Ie_APH_2____Ia,3002597,AAC_6___Ie_APH_2____Ia,0,6.746031746,9.714285714,34,3500000,0.759027778,100,1440,1093,1287,3.7,"b""AAC(6')-Ie-APH(2'')-Ia is an aminoglycoside acetyltransferase encoded by plasmids and transposons in S. aureus, E. faecalis, E. faecium and Staphylococcus warneri""	AAC(6')-Ie-APH(2'')-Ia"
2,1,C002_1,ANT_6__Ia,3002626,ANT_6__Ia,0,9.920634921,8.571428571,30,3500000,0.739583333,94.37,864,639,740,5,"ANT(6)-Ia	b'ANT(6)-Ia is an aminoglycoside nucleotidyltransferase gene encoded by plasmids and chromosomes in Staphylococcus epidermidis, E. faecium, Streptococcus suis, S. aureus, E. faecalis and Streptococcus mitis'"
2,1,C002_1,APH_2____If,3004191,APH_2____If,0,4.474272931,4,14,3500000,0.610738255,100,894,546,713,2.3,"APH(2'')-If	b""Aminoglycoside 2''-phosphotransferase identified from the gram-negative pathogen Campylobacter jejuni. APH(2'')-If was shown to confer resistance to 4,6-disubstituted antibiotics kanamycin, tobramycin, dibekacin, gentamicin and sisomicin through antibiotic phosphorylation. Described by Toth et al. 2013."""
2,1,C002_1,APH_3___IIIa,3002647,APH_3___IIIa,0,59.65858041,47.42857143,166,3500000,1,100,795,795,1475,16.4,"APH(3')-IIIa	b""APH(3')-IIIa is a plasmid-encoded aminoglycoside phosphotransferase in S. aureus and Enterococcus spp."""
2,1,C002_1,APH_3____Ib,3002639,APH_3____Ib,0,4.264392324,3.428571429,12,3500000,0.339552239,99.63,804,273,346,2.6,"APH(3'')-Ib	b""APH(3'')-Ib is an aminoglycoside phosphotransferase encoded by plasmids, transposons, integrative conjugative elements and chromosomes in Enterobacteriaceae and Pseudomonas spp."""
2,1,C002_1,CfxA3,3003003,CfxA-,0,1636.202307,1580.571429,5532,3500000,1,100,966,966,1847,445.7,b'cfxA3 beta-lactamase is a class A beta-lactamase found in Capnocytophaga ochracea'	CfxA3
2,1,C002_1,ErmB,3000375,ErmB,0,79.55632052,59.42857143,208,3500000,1,99.46,747,747,1248,21.7,"ErmB	b'ErmB confers the MLSb phenotype. Similar to ErmC, expression of ErmB is inducible by erythromycin. The leader peptide causes attenuation of the mRNA and stabilizes the structure preventing further translation. When erythromycin is present, it binds the leader peptide causing a change in conformation allowing for the expression of ErmB.'"
2,1,C002_1,ErmF,3000498,ErmF,0,372.3916533,298.2857143,1044,3500000,1,99.88,801,801,1695,86.5,b'ErmF confers the MLSb phenotype.'	ErmF
2,1,C002_1,ErmG,3000522,ErmG,0,11.66180758,8.571428571,30,3500000,0.880272109,99.54,735,647,809,4.6,ErmG	b'ErmG is a rRNA adenine N-6-methyltransferase that protects the ribosome from inactivation due to antibiotic binding.'
2,1,C002_1,SAT_4,3002897,SAT_4,0,41.0418311,22.28571429,78,3500000,1,99.82,543,543,1218,9.6,"SAT-4	b'SAT-4 is a plasmid-mediated streptothricin acetyltransferase and streptothricin (a nucleoside antibiotic) resistant determinant. Originally described from a Campylobacter coli BE/G4 plasmid gene sequence by Jacob et al, 1994.'"
2,1,C002_1,TEM_187,3001047,TEM_-,0,3.33000333,2.857142857,10,3500000,0.529137529,98.9,858,454,454,1.5,b'TEM-187 is an extended-spectrum beta-lactamase found in P. mirabilis'	TEM-187
2,1,C002_1,dfrF,3002867,dfrF,0,17.31601732,8.571428571,30,3500000,0.858585859,100,495,425,469,7.1,b'dfrF is a chromosome-encoded dihydrofolate reductase found in Streptococcus pyogenes'	dfrF
2,1,C002_1,lnuC,3002837,lnuC,0,19.62481962,9.714285714,34,3500000,1,99.19,495,495,779,6.4,lnuC	b'lnuC is a transposon-mediated nucleotidyltransferase found in Streptococcus agalactiae'
2,1,C002_1,mefA,3000615,mefA,0,2.814919071,3.428571429,12,3500000,0.243842365,96.3,1218,297,340,3.5,mefA	b'mefA is a motive efflux pump in Streptococcus pneumoniae that confers resistance to macrolides. It is found on the same operon as mefE and the ABC-efflux pump mel.'
2,1,C002_1,sul2,3000412,sul2,0,1.400560224,1.142857143,4,3500000,0.338235294,100,816,276,339,1.8,"b'Sul2 is a sulfonamide resistant dihydropteroate synthase of Gram-negative bacteria, usually found on small plasmids.'	sul2"
2,1,C002_1,tetO,3000190,tetO,0,25,48,168,3500000,1,99.58,1920,1920,2334,10.5,b'TetO is a ribosomal protection protein. It is associated with conjugative plasmids.'	tetO
2,1,C002_1,tetW,3000194,tet-,0,52.38095238,100.5714286,352,3500000,1,99.79,1920,1920,2195,23.1,tetW	b'TetW is a ribosomal protection protein. It is associated with both conjugative and non conjugative DNA and has been found strains of C. difficile.'
2,1,C002_1,tetX,3000205,tetX,0,271.2694332,316.5714286,1108,3500000,1,99.83,1167,1167,2148,77,tetX	b'TetX is a flavin-dependent monooxygenase conferring resistance to tetracycline antibiotics. TetX hydroxylates position 11a of the tetraketide group thus inactivating the antibiotic.'
2,1,C002_1,tet_A_,3000165,tet_-,0,1.895285477,2.285714286,8,3500000,0.399668325,99.79,1206,482,482,1.9,b'TetA is a tetracycline efflux pump found in many species of Gram-negative bacteria.'	tet(A)
2,1,C002_1,vanB,3000013,vanB,0,5.553241705,5.714285714,20,3500000,0.745383868,99.87,1029,767,827,2.9,"b'VanB is a D-Ala-D-Ala ligase homolog similar to VanA, and can synthesize D-Ala-D-Lac, an alternative substrate for peptidoglycan synthesis that reduces vancomycin binding affinity. It has been isolated from VREs. It is associated with vancomycin resistance, but not teicoplanin resistance.'	vanB"
2,1,C002_1,vanHB,3002943,vanHB,0,3.527336861,3.428571429,12,3500000,0.385802469,96,972,375,383,2,vanHB	b'vanHB is a vanH variant in the vanB gene cluster'
2,1,C002_1,vanRB,3002921,vanRB,0,6.895065719,4.571428571,16,3500000,0.944193062,94.89,663,626,808,2.8,b'vanRB is a vanR variant found in the vanB gene cluster'	vanRB
2,1,C002_1,vanSB,3002932,vanSB,0,5.102040816,6.857142857,24,3500000,0.529761905,97.47,1344,712,895,3.2,b'vanSB is a vanS variant found in the vanB gene cluster'	vanSB
2,1,C002_1,vanWB,3002964,vanWB,0,2.070393375,1.714285714,6,3500000,0.487922705,96.04,828,404,404,1.6,"b'vanWB, also known as vanW, is a vanW variant found in the vanB gene cluster'	vanWB"
2,1,C002_1,vanYB,3002956,vanYB,0,3.540449637,2.857142857,10,3500000,0.307311029,94.76,807,248,268,2.7,b'vanYB is a vanY variant found in the vanB gene cluster'	vanYB
3,1,C003_1,APH_3___IIIa,3002647,APH_3___IIIa,0,4.312668464,3.428571429,12,3500000,0.597484277,100,795,475,475,2.2,"b""APH(3')-IIIa is a plasmid-encoded aminoglycoside phosphotransferase in S. aureus and Enterococcus spp.""	APH(3')-IIIa"
3,1,C003_1,Campylobacter_coli_chloramphenicol,3004454,Campylobacter_coli_chloramphenicol,0,96.15384615,60,210,3500000,1,96.96,624,624,1103,26,b'A chloramphenicol resistance determinant described in Campylobacter coli.'	Campylobacter coli chloramphenicol acetyltransferase
3,1,C003_1,CblA_1,3002999,CblA_1,0,3.848003848,3.428571429,12,3500000,0.59708193,98.87,891,532,532,2.7,b'CblA-1 beta-lactamase is a class A beta-lactamase found in Bacteroides uniformis that is species-specific.'	CblA-1
3,1,C003_1,CfxA2,3003002,CfxA-,0,27.80242532,26.85714286,94,3500000,1,100,966,966,1131,11,b'cfxA2 beta-lactamase is a class A beta-lactamase found in Prevotella intermedia'	CfxA2
3,1,C003_1,ErmB,3000375,ErmB,0,42.07305412,31.42857143,110,3500000,1,99.6,747,747,750,17.7,"ErmB	b'ErmB confers the MLSb phenotype. Similar to ErmC, expression of ErmB is inducible by erythromycin. The leader peptide causes attenuation of the mRNA and stabilizes the structure preventing further translation. When erythromycin is present, it binds the leader peptide causing a change in conformation allowing for the expression of ErmB.'"
3,1,C003_1,ErmG,3000522,ErmG,0,10.88435374,8,28,3500000,0.459863946,100,735,338,439,3.7,ErmG	b'ErmG is a rRNA adenine N-6-methyltransferase that protects the ribosome from inactivation due to antibiotic binding.'
3,1,C003_1,dfrF,3002867,dfrF,0,35.78643579,17.71428571,62,3500000,1,100,495,495,778,10.5,b'dfrF is a chromosome-encoded dihydrofolate reductase found in Streptococcus pyogenes'	dfrF
3,1,C003_1,lnuC,3002837,lnuC,0,17.31601732,8.571428571,30,3500000,1,98.99,495,495,683,6.1,b'lnuC is a transposon-mediated nucleotidyltransferase found in Streptococcus agalactiae'	lnuC
3,1,C003_1,mel,3000616,mel,0,10.14832162,14.85714286,52,3500000,0.908469945,97.14,1464,1330,1410,4.9,"mel	b'Mel, a homolog of MsrA, is an ABC-F subfamily protein associated with macrolide resistance. It is expressed on the same operon as mefA and mefE, both MFS-type efflux proteins that confer macrolide resistance.'"
3,1,C003_1,tetW,3000194,tet-,0,123.8095238,237.7142857,832,3500000,0.991145833,99.95,1920,1903,1904,59,b'TetW is a ribosomal protection protein. It is associated with both conjugative and non conjugative DNA and has been found strains of C. difficile.'	tetW
5,1,C005_1,AAC_3__IIa,3002533,AAC_3__II-,0,21.9014435,18.85714286,66,3500000,1,97.1,861,861,1374,7,"AAC(3)-IIa	b'AAC(3)-IIa is a plasmid-encoded aminoglycoside acetyltransferase in K. pneumoniae, E. cloacae, Actinobacillus pleuropneumoniae, S. typhimurium, Citrobacter freundii, and P. aeruginosa.'"
5,1,C005_1,AAC_6___Ib_cr,3002547,AAC_6___IId+,0,66.66666667,40,140,3500000,1,100,600,600,1409,14.8,"AAC(6')-Ib-cr	b""AAC(6')-Ib-cr is an aminoglycoside acetyltransferase encoded by plasmids, transposons, integrons in Enterobacteriaceae. The aac(6')-Ib-cr variant gene can induce resistance against aminoglycoside and fluoroquinolone simultaneously"""
5,1,C005_1,AAC_6___Ie_APH_2____Ia,3002597,AAC_6___Ie_APH_2____Ia,0,5.555555556,8,28,3500000,0.347916667,100,1440,501,501,3,"AAC(6')-Ie-APH(2'')-Ia	b""AAC(6')-Ie-APH(2'')-Ia is an aminoglycoside acetyltransferase encoded by plasmids and transposons in S. aureus, E. faecalis, E. faecium and Staphylococcus warneri"""
5,1,C005_1,ANT_6__Ia,3002626,ANT_6__Ia,0,5.952380952,5.142857143,18,3500000,0.68287037,93.9,864,590,644,3.3,"ANT(6)-Ia	b'ANT(6)-Ia is an aminoglycoside nucleotidyltransferase gene encoded by plasmids and chromosomes in Staphylococcus epidermidis, E. faecium, Streptococcus suis, S. aureus, E. faecalis and Streptococcus mitis'"
5,1,C005_1,APH_3___IIIa,3002647,APH_3___IIIa,0,23.00089847,18.28571429,64,3500000,1,100,795,795,1301,7.2,"b""APH(3')-IIIa is a plasmid-encoded aminoglycoside phosphotransferase in S. aureus and Enterococcus spp.""	APH(3')-IIIa"
5,1,C005_1,APH_3____Ib,3002639,APH_3____Ib,0,88.1307747,70.85714286,248,3500000,1,99.75,804,804,1517,24.4,"APH(3'')-Ib	b""APH(3'')-Ib is an aminoglycoside phosphotransferase encoded by plasmids, transposons, integrative conjugative elements and chromosomes in Enterobacteriaceae and Pseudomonas spp."""
5,1,C005_1,APH_6__Id,3002660,APH_6__Id,0,87.3869261,73.14285714,256,3500000,1,99.88,837,837,1601,23.5,"APH(6)-Id	b'APH(6)-Id is an aminoglycoside phosphotransferase encoded by plasmids, integrative conjugative elements and chromosomal genomic islands in K. pneumoniae, Salmonella spp., E. coli, Shigella flexneri, Providencia alcalifaciens, Pseudomonas spp., V. cholerae, Edwardsiella tarda, Pasteurella multocida and Aeromonas bestiarum'"
5,1,C005_1,AcrE,3000499,AcrE,0,15.29731063,17.71428571,62,3500000,1,99.05,1158,1158,1283,6.3,"b'AcrE is a membrane fusion protein, similar to AcrA.'	AcrE"
5,1,C005_1,AcrF,3000502,AcrF,0,16.74718196,52,182,3500000,0.932689211,99.21,3105,2896,2986,8.4,"AcrF	b'AcrF is a inner membrane transporter, similar to AcrB.'"
5,1,C005_1,AcrS,3000656,AcrS,0,21.54708037,14.28571429,50,3500000,1,99.1,663,663,980,7.2,AcrS	b'AcrS is a repressor of the AcrAB efflux complex and is associated with the expression of AcrEF. AcrS is believed to regulate a switch between AcrAB and AcrEF efflux.'
5,1,C005_1,CRP,3000518,CRP,0,14.44369217,9.142857143,32,3500000,1,99.37,633,633,1273,3.7,CRP	b'CRP is a global regulator that represses MdtEF multidrug efflux pump expression.'
5,1,C005_1,ErmB,3000375,ErmB,0,44.36794798,33.14285714,116,3500000,0.987951807,99.46,747,738,1275,11.4,"b'ErmB confers the MLSb phenotype. Similar to ErmC, expression of ErmB is inducible by erythromycin. The leader peptide causes attenuation of the mRNA and stabilizes the structure preventing further translation. When erythromycin is present, it binds the leader peptide causing a change in confo…	ErmB"
5,1,C005_1,ErmG,3000522,ErmG,0,17.10398445,12.57142857,44,3500000,0.997278912,99.59,735,733,882,5.8,b'ErmG is a rRNA adenine N-6-methyltransferase that protects the ribosome from inactivation due to antibiotic binding.'	ErmG
5,1,C005_1,Escherichia_coli_GlpT,3003889,Escherichia_coli_GlpT,1,13.03479449,17.71428571,62,3500000,1,99.85,1359,1359,1465,6.1,Escherichia coli GlpT with mutation conferring resistance to fosfomycin
5,1,C005_1,Escherichia_coli_LamB,3004126,Escherichia_coli_LamB,0,14.9142431,20,70,3500000,0.977628635,98.48,1341,1311,1509,6.7,"b'LamB is a negative regulator for antibiotic resistance, it serves as a porin to influx antibiotic. When down-regulated, it increases resistance to chlortetracycline, ciprofloxacin, balofloxacin and nalidixic acid. It also interacts with Odp1, an energy metabolic enzyme…	Escherichia coli LamB"
5,1,C005_1,Escherichia_coli_UhpA,3003893,Escherichia_coli_UhpA_1,0,31.90717912,18.85714286,66,3500000,1,99.83,591,591,955,10,"Escherichia coli UhpA with mutation conferring resistance to fosfomycin	b'uhpA is a positive activator of the fosfomycin importer uhpT, thus mutations to uhpA confer fosfomycin resistance by reducing uhpT expression. Both knockout and amino acid substitution mutations have been found that confer resistance, with the Protein Knockout model describing the large, knockout mutations causing loss of function of the gene, and the Protein Variant model describing the amino …
5,1,C005_1,H_NS,3000676,H_NS,0,22.084196,9.142857143,32,3500000,1,99.76,414,414,789,4.9,"b'H-NS is a histone-like protein involved in global gene regulation in Gram-negative bacteria. It is a repressor of the membrane fusion protein genes acrE, mdtE, and emrK as well as nearby genes of many RND-type multidrug exporters.'	H-NS"
5,1,C005_1,OXA_1,3001396,OXA_-_1,0,48.82241705,40.57142857,142,3500000,1,100,831,831,1402,14.7,OXA-1	b'OXA-1 is a beta-lactamase found in E. coli'
5,1,C005_1,PmrF,3003578,PmrF,0,14.7427392,14.28571429,50,3500000,1,99.59,969,969,1023,5.8,"b'PmrF is required for the synthesis and transfer of 4-amino-4-deoxy-L-arabinose (Ara4N) to Lipid A, which allows gram-negative bacteria to resist the antimicrobial activity of cationic antimicrobial peptides and antibiotics such as polymyxin. pmrF corresponds to 1 locus in Pseudomonas aeruginosa PAO1 and 1…	PmrF"
5,1,C005_1,SAT_4,3002897,SAT_4,0,22.09944751,12,42,3500000,0.91160221,100,543,495,600,8.6,"SAT-4	b'SAT-4 is a plasmid-mediated streptothricin acetyltransferase and streptothricin (a nucleoside antibiotic) resistant determinant. Originally described from a Campylobacter coli BE/G4 plasmid gene sequence by Jacob et al, 1994.'"
5,1,C005_1,TEM_215,3001392,TEM_-,0,76.98689232,66.28571429,232,3500000,1,99.88,861,861,1793,19.1,b'From the Lahey list of beta-lactamases. Not yet released.'	TEM-215
5,1,C005_1,aadA24,3002621,ANT_3____IIa+,0,11.72161172,9.142857143,32,3500000,0.68974359,99.07,780,538,535,3.1,b'aadA24 is an integron-encoded aminoglycoside nucleotidyltransferase gene in Salmonella spp.'	aadA24
5,1,C005_1,aadA5,3002605,aadA-,0,75.32138331,59.42857143,208,3500000,1,100,789,789,1564,19.9,"b'aadA5 is an aminoglycoside nucleotidyltransferase gene encoded by plasmids, transposons and integrons in E. coli, K. pneumoniae, Kluyvera georgiana, P. aeruginosa and E. cloacae'	aadA5"
5,1,C005_1,acrA,3004043,acrA_2,0,18.66475233,22.28571429,78,3500000,0.974036851,99.91,1194,1163,1339,6.8,Escherichia coli acrA	b'AcrA is a subunit of the AcrAB-TolC multidrug efflux system that in E. coli.'
5,1,C005_1,ampC,3004290,ampC_2,0,14.61325271,16.57142857,58,3500000,1,98.41,1134,1134,1255,6.9,Escherichia coli ampC beta-lactamase	b'A class C ampC beta-lactamase (cephalosporinase) enzyme described in Escherichia coli shown clinically to confer resistance to penicillin-like and cephalosporin-class antibiotics.'
5,1,C005_1,bacA,3002986,bacA,0,27.80674314,22.85714286,80,3500000,1,100,822,822,1476,8,b'The bacA gene product (BacA) recycles undecaprenyl pyrophosphate during cell wall biosynthesis which confers resistance to bacitracin.'	bacA
5,1,C005_1,baeR,3000828,baeR,0,21.33965619,15.42857143,54,3500000,1,100,723,723,973,8,b'BaeR is a response regulator that promotes the expression of MdtABC and AcrD efflux complexes.'	baeR
5,1,C005_1,baeS,3000829,baeS,0,21.16402116,29.71428571,104,3500000,1,100,1404,1404,1800,8.3,"baeS	b'BaeS is a sensor kinase in the BaeSR regulatory system. While it phosphorylates BaeR to increase its activity, BaeS is not necessary for overexpressed BaeR to confer resistance.'"
5,1,C005_1,catB3,3002676,catB3,0,83.95396073,53.14285714,186,3500000,1,100,633,633,1387,19.8,"b'catB3 is a plasmid or chromosome-encoded variant of the cat gene found in Salmonella typhimurium, Acinetobacter baumannii and Escherichia coli'	catB3"
5,1,C005_1,cpxA,3000830,cpxA,0,20.37845706,28,98,3500000,1,98.98,1374,1374,1652,8.7,"cpxA	b'CpxA is a membrane-localized sensor kinase that is activated by envelope stress. It starts a kinase cascade that activates CpxR, which promotes efflux complex expression.'"
5,1,C005_1,dfrA17,3002860,dfrA-_1,0,69.92163954,33.14285714,116,3500000,1,100,474,474,1160,14.8,b'dfrA17 is an integron-encoded dihydrofolate reductase found in Escherichia coli'	dfrA17
5,1,C005_1,dfrF,3002867,dfrF,0,10.38961039,5.142857143,18,3500000,0.614141414,99.67,495,304,481,4.7,b'dfrF is a chromosome-encoded dihydrofolate reductase found in Streptococcus pyogenes'	dfrF
5,1,C005_1,emrA,3000027,emrA,0,9.255876264,10.85714286,38,3500000,0.89428815,98.76,1173,1049,1113,4.1,"b'EmrA is a membrane fusion protein, providing an efflux pathway with EmrB and TolC between the inner and outer membranes of E. coli, a Gram-negative bacterium.'	emrA"
5,1,C005_1,emrB,3000074,emrB,0,15.96584053,24.57142857,86,3500000,1,99.74,1539,1539,1845,6.9,"emrB	b'emrB is a translocase in the emrB -TolC efflux protein in E. coli. It recognizes substrates including carbonyl cyanide m-chlorophenylhydrazone (CCCP), nalidixic acid, and thioloactomycin.'"
5,1,C005_1,emrK,3000206,emrK,0,10.28138528,10.85714286,38,3500000,1,99.24,1056,1056,1297,3.9,"b'emrK is a membrane fusion protein that is a homolog of EmrA. Together with the inner membrane transporter EmrY and the outer membrane channel TolC, it mediates multidrug efflux.'	emrK"
5,1,C005_1,emrR,3000516,emrR,0,13.9897767,7.428571429,26,3500000,1,100,531,531,904,4.2,b'EmrR is a negative regulator for the EmrAB-TolC multidrug efflux pump in E. coli. Mutations lead to EmrAB-TolC overexpression.'	emrR
5,1,C005_1,eptA,3003576,eptA,0,20.50747306,33.71428571,118,3500000,1,99.45,1644,1644,1932,8.8,"b'PmrC mediates the modification of Lipid A by the addition of 4-amino-4-deoxy-L-arabinose (L-Ara4N) and phosphoethanolamine, resulting in a less negative cell membrane and decreased binding of polymyxin B.'	eptA"
5,1,C005_1,evgA,3000832,evgA,0,11.14982578,6.857142857,24,3500000,1,100,615,615,607,3.6,"b'EvgA, when phosphorylated, is a positive regulator for efflux protein complexes emrKY and mdtEF. While usually phosphorylated in a EvgS dependent manner, it can be phosphorylated in the absence of EvgS when overexpressed.'	evgA"
5,1,C005_1,gadX,3000508,gadX,0,13.85281385,11.42857143,40,3500000,0.923636364,98.82,825,762,1116,4.7,gadX	b'GadX is an AraC-family regulator that promotes mdtEF expression to confer multidrug resistance.'
5,1,C005_1,gyrA,3003294,gyrA_9,1,14.78582301,38.85714286,136,3500000,1,99.58,2628,2628,2878,6.9,Escherichia coli gyrA conferring resistance to fluoroquinolones
5,1,C005_1,kdpE,3003841,kdpE,0,11.79941003,8,28,3500000,1,100,678,678,988,4.2,kdpE	b'kdpE is a transcriptional activator that is part of the two-component system KdpD/KdpE that is studied for its regulatory role in potassium transport and has been identified as an adaptive regulator involved in the virulence and intracellular survival of pathogenic bacteria. kdpE regulates a range of virulence loci through direct promoter binding.'
5,1,C005_1,lnuC,3002837,lnuC,0,11.54401154,5.714285714,20,3500000,0.628282828,98.71,495,311,471,3.3,b'lnuC is a transposon-mediated nucleotidyltransferase found in Streptococcus agalactiae'	lnuC
5,1,C005_1,marA,3000263,marA,0,14.88095238,5.714285714,20,3500000,1,100,384,384,538,4.3,"marA	b'In the presence of antibiotic stress, E. coli overexpresses the global activator protein MarA, which besides inducing MDR efflux pump AcrAB, also down- regulates synthesis of the porin OmpF.'"
5,1,C005_1,mdfA,3001328,mdfA,0,12.97648013,16,56,3500000,0.740470397,99.23,1233,913,1085,5.7,b'Multidrug efflux pump in E. coli. This multidrug efflux system was originally identified as the Cmr/CmlA chloramphenicol exporter.'	Escherichia coli mdfA
5,1,C005_1,mdtE,3000795,mdtE,0,21.71231187,25.14285714,88,3500000,1,99.91,1158,1158,1385,9.1,mdtE	b'MdtE is the membrane fusion protein of the MdtEF multidrug efflux complex. It shares 70% sequence similarity with AcrA.'
5,1,C005_1,mdtF,3000796,mdtF,0,20.36884118,63.42857143,222,3500000,1,98.68,3114,3114,3402,9.5,b'MdtF is the multidrug inner membrane transporter for the MdtEF-TolC efflux complex.'	mdtF
5,1,C005_1,mdtG,3001329,mdtG,0,15.83420654,19.42857143,68,3500000,1,99.43,1227,1227,1499,6.5,"mdtG	b'The MdtG protein, also named YceE, appears to be a member of the major facilitator superfamily of transporters, and it has been reported, when overexpressed, to increase fosfomycin and deoxycholate resistances. mdtG is a member of the marA-soxS-rob regulon.'"
5,1,C005_1,mdtH,3001216,mdtH,0,8.507621411,10.28571429,36,3500000,0.70802316,97.55,1209,856,882,5.1,mdtH	b'Multidrug resistance protein MdtH'
5,1,C005_1,mdtM,3001214,mdtM,0,12.04958869,14.85714286,52,3500000,1,95.85,1233,1233,1346,5.8,mdtM	b'Multidrug resistance protein MdtM'
5,1,C005_1,mdtN,3003548,mdtN,0,27.6854928,28.57142857,100,3500000,1,100,1032,1032,1730,8.6,"mdtN	b'Multidrug resistance efflux pump. Could be involved in resistance to puromycin, acriflavine and tetraphenylarsonium chloride.'"
5,1,C005_1,mdtO,3003549,mdtO,0,17.82233361,36.57142857,128,3500000,1,99.27,2052,2052,2420,7.7,"b'Multidrug resistance efflux pump. Could be involved in resistance to puromycin, acriflavine and tetraphenylarsonium chloride'	mdtO"
5,1,C005_1,mdtP,3003550,mdtP,0,24.15035544,35.42857143,124,3500000,1,100,1467,1467,1939,9.4,"mdtP	b'Multidrug resistance efflux pump. Could be involved in resistance to puromycin, acriflavine and tetraphenylarsonium chloride'"
5,1,C005_1,mefA,3000615,mefA,0,1.876612714,2.285714286,8,3500000,0.231527094,100,1218,282,388,2.6,mefA	b'mefA is a motive efflux pump in Streptococcus pneumoniae that confers resistance to macrolides. It is found on the same operon as mefE and the ABC-efflux pump mel.'
5,1,C005_1,mipA,3004127,mipA,0,9.944540065,7.428571429,26,3500000,0.637215529,99.16,747,476,537,1.8,"b'MltA-interacting protein (mipA), is an antibiotic resistance-related outer membrane protein. Deletion of mipA increases kanamycin, nalidixic acid and streptomycin resistance.'	Escherichia coli mipA"
5,1,C005_1,mphA,3000316,mphA,0,64.94925839,59.42857143,208,3500000,1,100,915,915,1384,22.1,"mphA	b""The mphA gene encodes for resistance enzyme MPH(2')-I which preferentially inactivate 14-membered macrolides (e.g.erythromycin, telithromycin, roxithromycin) over 16-membered macrolides (e.g.tylosin, spiramycin). It phosphorylates macrolides at 2'-OH hydroxyl of desosamine sugar of macrolides in a GTP-dependent manner."""
5,1,C005_1,nfsA,3003751,nfsA,1,20.54929856,14.85714286,52,3500000,0.800829876,99.83,723,579,654,5.8,Escherichia coli nfsA mutations conferring resistance to nitrofurantoin
5,1,C005_1,parC,3003308,parC_3,1,15.68329855,35.42857143,124,3500000,1,99.91,2259,2259,2507,7.1,Escherichia coli parC conferring resistance to fluoroquinolone
5,1,C005_1,porin_OmpC,3004114,porin_OmpC,0,9.316770186,10.28571429,36,3500000,0.673913043,95.45,1104,744,747,4.7,"porin OmpC	b'In the presence of antibiotic stress, there is a coupled down-regulation of the porin OmpC with the OmpF. Mutants both lacking both OmpC and OmpF proteins are resistant to cephaloridine and cefazolin. Analyses of genes involved in the increased resistance to tetracycline suggest that the up-regulation of efflux pump genes is accompanied by a decrease of OmpF and OmpC synthesis. Homologs of OmpC…
5,1,C005_1,sul1,3000410,sul1,0,43.53741497,36.57142857,128,3500000,1,100,840,840,1161,14,sul1	b'Sul1 is a sulfonamide resistant dihydropteroate synthase of Gram-negative bacteria. It is linked to other resistance genes of class 1 integrons.'
5,1,C005_1,sul2,3000412,sul2,0,73.52941176,60,210,3500000,1,100,816,816,1333,23.3,"b'Sul2 is a sulfonamide resistant dihydropteroate synthase of Gram-negative bacteria, usually found on small plasmids.'	sul2"
5,1,C005_1,tetO,3000190,tetO,0,55.35714286,106.2857143,372,3500000,1,99.74,1920,1920,2366,23.3,tetO	b'TetO is a ribosomal protection protein. It is associated with conjugative plasmids.'
5,1,C005_1,tetQ,3000191,tetQ,0,61.94818353,122.2857143,428,3500000,0.928571429,97.38,1974,1833,2053,27.9,tetQ	b'TetQ is a ribosomal protection protein. Its gene is associated with a conjugative transposon and has been found in both Gram-positive and Gram-negative bacteria.'
5,1,C005_1,tetW,3000194,tet-,0,124.4047619,238.8571429,836,3500000,0.998958333,99.74,1920,1918,2251,51.3,b'TetW is a ribosomal protection protein. It is associated with both conjugative and non conjugative DNA and has been found strains of C. difficile.'	tetW
5,1,C005_1,tet_A_,3000165,tet_-,0,23.2172471,28,98,3500000,1,99.92,1206,1206,1927,7.6,tet(A)	b'TetA is a tetracycline efflux pump found in many species of Gram-negative bacteria.'
5,1,C005_1,vanSA,3002931,vanSA,0,2.473716759,2.857142857,10,3500000,0.339393939,99.49,1155,392,392,3,"vanSA	b'vanSA, also known as vanS, is a vanS variant found in the vanA gene cluster'"
5,1,C005_1,vanSD,3002934,vanSD,0,4.884004884,3.428571429,12,3500000,0.652421652,92.36,702,458,458,1.9,b'vanSD is a mutated vanS variant found in the vanD gene cluster that caused constitutive expression of vanD peptidoglycan synthesis'	vanSD
6,1,C006_1,CfxA2,3003002,CfxA-,0,23.0700976,22.28571429,78,3500000,1,99.69,966,966,1300,7.4,CfxA2	b'cfxA2 beta-lactamase is a class A beta-lactamase found in Prevotella intermedia'
6,1,C006_1,CfxA6,3003097,CfxA6,0,265.6339644,264.5714286,926,3500000,1,99.6,996,996,1516,90.8,CfxA6	b'cfxA6 beta-lactamase is a class A beta-lactamase found in an uncultured bacterium'
6,1,C006_1,ErmB,3000375,ErmB,0,3.824823102,2.857142857,10,3500000,0.406961178,99.01,747,304,378,1.8,"b'ErmB confers the MLSb phenotype. Similar to ErmC, expression of ErmB is inducible by erythromycin. The leader peptide causes attenuation of the mRNA and stabilizes the structure preventing further translation. When erythromycin is present, it binds the leader peptide causing a change in conforma…	ErmB"
6,1,C006_1,dfrF,3002867,dfrF,0,2.308802309,1.142857143,4,3500000,0.622222222,99.35,495,308,418,1.4,dfrF	b'dfrF is a chromosome-encoded dihydrofolate reductase found in Streptococcus pyogenes'
6,1,C006_1,tetQ,3000191,tetQ,0,28.65827182,56.57142857,198,3500000,1,97.42,1974,1974,2456,11.6,tetQ	b'TetQ is a ribosomal protection protein. Its gene is associated with a conjugative transposon and has been found in both Gram-positive and Gram-negative bacteria.'
6,1,C006_1,tetW,3000194,tet-,0,39.28571429,75.42857143,264,3500000,1,99.95,1920,1920,2319,16.8,b'TetW is a ribosomal protection protein. It is associated with both conjugative and non conjugative DNA and has been found strains of C. difficile.'	tetW
6,1,C006_1,tet_40_,3000567,tet_40_,0,3.744003744,4.571428571,16,3500000,0.199017199,99.59,1221,243,243,4,b'Tet40 is a tetracycline efflux pump found in the Gram-positive Clostridium. It is similar to tetA(P).'	tet(40)
7,1,C007_1,AcrF,3000502,AcrF,0,1.6563147,5.142857143,18,3500000,0.203542673,98.89,3105,632,632,2.1,"b'AcrF is a inner membrane transporter, similar to AcrB.'	AcrF"
7,1,C007_1,CRP,3000518,CRP,0,4.513653803,2.857142857,10,3500000,0.327014218,99.52,633,207,295,2.5,b'CRP is a global regulator that represses MdtEF multidrug efflux pump expression.'	CRP
7,1,C007_1,Campylobacter_coli_chloramphenicol,3004454,Campylobacter_coli_chloramphenicol,0,16.48351648,10.28571429,36,3500000,0.586538462,98.63,624,366,718,6.3,Campylobacter coli chloramphenicol acetyltransferase	b'A chloramphenicol resistance determinant described in Campylobacter coli.'
7,1,C007_1,CblA_1,3002999,CblA_1,0,131.4734648,117.1428571,410,3500000,1,99.78,891,891,1412,42.7,b'CblA-1 beta-lactamase is a class A beta-lactamase found in Bacteroides uniformis that is species-specific.'	CblA-1
7,1,C007_1,CfxA5,3003096,CfxA-,0,370.8961846,358.2857143,1254,3500000,1,99.9,966,966,1816,103.3,CfxA5	b'cfxA5 beta-lactamase is a class A beta-lactamase found in Bacteroides distasonis'
7,1,C007_1,ErmB,3000375,ErmB,0,151.4629948,113.1428571,396,3500000,1,99.2,747,747,1698,34.9,"ErmB	b'ErmB confers the MLSb phenotype. Similar to ErmC, expression of ErmB is inducible by erythromycin. The leader peptide causes attenuation of the mRNA and stabilizes the structure preventing further translation. When erythromycin is present, it binds the leader peptide causing a change in conformation allowing for the expression of ErmB.'"
7,1,C007_1,ErmG,3000522,ErmG,0,109.6209913,80.57142857,282,3500000,1,99.18,735,735,1510,27.8,ErmG	b'ErmG is a rRNA adenine N-6-methyltransferase that protects the ribosome from inactivation due to antibiotic binding.'
7,1,C007_1,OXA_347,3001777,OXA_347,0,6.926406926,5.714285714,20,3500000,0.512727273,100,825,423,423,2.5,OXA-347	b'OXA-347 is a beta-lactamase found in Enterobacteriaceae'
7,1,C007_1,TolC,3000237,TolC,0,1.53609831,2.285714286,8,3500000,0.33938172,98.81,1488,505,655,1.4,b'TolC is a protein subunit of many multidrug efflux complexes in Gram negative bacteria. It is an outer membrane efflux protein and is constitutively open. Regulation of efflux activity is often at its periplasmic entrance by other components of the efflux complex.'	TolC
7,1,C007_1,acrA,3004043,acrA_2,0,3.350083752,4,14,3500000,0.281407035,99.7,1194,336,362,1.6,Escherichia coli acrA	b'AcrA is a subunit of the AcrAB-TolC multidrug efflux system that in E. coli.'
7,1,C007_1,cepA,3003559,cepA,0,22.14839424,20,70,3500000,1,99.22,903,903,1334,7.5,b'A beta-lactamase found in Bacteroides fragilis producing either low or high levels of the endogenous cephalosporinase activity'	cepA
7,1,C007_1,emrA,3000027,emrA,0,2.435756911,2.857142857,10,3500000,0.354646206,98.32,1173,416,630,1.9,"emrA	b'EmrA is a membrane fusion protein, providing an efflux pathway with EmrB and TolC between the inner and outer membranes of E. coli, a Gram-negative bacterium.'"
7,1,C007_1,eptA,3003576,eptA,0,3.128258603,5.142857143,18,3500000,0.193430657,100,1644,318,504,3.3,"eptA	b'PmrC mediates the modification of Lipid A by the addition of 4-amino-4-deoxy-L-arabinose (L-Ara4N) and phosphoethanolamine, resulting in a less negative cell membrane and decreased binding of polymyxin B.'"
7,1,C007_1,mdtE,3000795,mdtE,0,2.467308167,2.857142857,10,3500000,0.260794473,99.67,1158,302,370,2.4,mdtE	b'MdtE is the membrane fusion protein of the MdtEF multidrug efflux complex. It shares 70% sequence similarity with AcrA.'
7,1,C007_1,mdtG,3001329,mdtG,0,2.794271743,3.428571429,12,3500000,0.465362673,98.25,1227,571,572,2.5,"mdtG	b'The MdtG protein, also named YceE, appears to be a member of the major facilitator superfamily of transporters, and it has been reported, when overexpressed, to increase fosfomycin and deoxycholate resistances. mdtG is a member of the marA-soxS-rob regulon.'"
7,1,C007_1,msbA,3003950,msbA,0,0.980151924,1.714285714,6,3500000,0.08862207,98.71,1749,155,260,2.3,"msbA	b'MsbA is a multidrug resistance transporter homolog from E. coli and belongs to a superfamily of transporters that contain an adenosine triphosphate (ATP) binding cassette (ABC) which is also called a nucleotide-binding domain (NBD). MsbA is a member of the MDR-ABC transporter group by sequence homology. MsbA transports lipid A, a major component of the bacterial outer cell membrane, and is the …
7,1,C007_1,tetO,3000190,tetO,0,4.166666667,8,28,3500000,0.445833333,99.65,1920,856,856,2.5,tetO	b'TetO is a ribosomal protection protein. It is associated with conjugative plasmids.'
7,1,C007_1,tetQ,3000191,tetQ,0,377.478651,745.1428571,2608,3500000,1,97.37,1974,1974,2249,169.7,tetQ	b'TetQ is a ribosomal protection protein. Its gene is associated with a conjugative transposon and has been found in both Gram-positive and Gram-negative bacteria.'
7,1,C007_1,tetW,3000194,tet-,0,29.76190476,57.14285714,200,3500000,1,99.95,1920,1920,2297,12.6,tetW	b'TetW is a ribosomal protection protein. It is associated with both conjugative and non conjugative DNA and has been found strains of C. difficile.'
7,1,C007_1,tetX,3000205,tetX,0,3.917248133,4.571428571,16,3500000,0.391602399,99.78,1167,457,712,1.5,b'TetX is a flavin-dependent monooxygenase conferring resistance to tetracycline antibiotics. TetX hydroxylates position 11a of the tetraketide group thus inactivating the antibiotic.'	tetX
7,1,C007_1,tet_40_,3000567,tet_40_,0,18.25201825,22.28571429,78,3500000,1,99.84,1221,1221,1517,7.6,tet(40)	b'Tet40 is a tetracycline efflux pump found in the Gram-positive Clostridium. It is similar to tetA(P).'
7,1,C007_1,vanSD,3002934,vanSD,0,3.256003256,2.285714286,8,3500000,0.443019943,93.59,702,311,318,2.4,b'vanSD is a mutated vanS variant found in the vanD gene cluster that caused constitutive expression of vanD peptidoglycan synthesis'	vanSD
8,1,C008_1,AAC_6___Ie_APH_2____Ia,3002597,AAC_6___Ie_APH_2____Ia,0,42.85714286,61.71428571,216,3500000,1,100,1440,1440,2008,16,"b""AAC(6')-Ie-APH(2'')-Ia is an aminoglycoside acetyltransferase encoded by plasmids and transposons in S. aureus, E. faecalis, E. faecium and Staphylococcus warneri""	AAC(6')-Ie-APH(2'')-Ia"
8,1,C008_1,AAC_6___Ii,3002556,AAC_6___Ii,0,11.4493885,6.285714286,22,3500000,1,99.64,549,549,849,3.7,"b""AAC(6')-Ii is a chromosomal-encoded aminoglycoside acetyltransferase in Enterococcus spp.""	AAC(6')-Ii"
8,1,C008_1,ANT_6__Ia,3002626,ANT_6__Ia,0,20.5026455,17.71428571,62,3500000,0.739583333,94.37,864,639,976,9.4,"b'ANT(6)-Ia is an aminoglycoside nucleotidyltransferase gene encoded by plasmids and chromosomes in Staphylococcus epidermidis, E. faecium, Streptococcus suis, S. aureus, E. faecalis and Streptococcus mitis'	ANT(6)-Ia"
8,1,C008_1,APH_3___IIIa,3002647,APH_3___IIIa,0,34.50134771,27.42857143,96,3500000,1,100,795,795,1345,10.5,"b""APH(3')-IIIa is a plasmid-encoded aminoglycoside phosphotransferase in S. aureus and Enterococcus spp.""	APH(3')-IIIa"
8,1,C008_1,CblA_1,3002999,CblA_1,0,29.50136283,26.28571429,92,3500000,1,98.54,891,891,1323,10.1,b'CblA-1 beta-lactamase is a class A beta-lactamase found in Bacteroides uniformis that is species-specific.'	CblA-1
8,1,C008_1,CfxA2,3003002,CfxA-,0,1699.49719,1641.714286,5746,3500000,1,100,966,966,1933,444.5,b'cfxA2 beta-lactamase is a class A beta-lactamase found in Prevotella intermedia'	CfxA2
8,1,C008_1,ErmB,3000375,ErmB,0,27.53872633,20.57142857,72,3500000,1,99.2,747,747,1132,9.2,"b'ErmB confers the MLSb phenotype. Similar to ErmC, expression of ErmB is inducible by erythromycin. The leader peptide causes attenuation of the mRNA and stabilizes the structure preventing further translation. When erythromycin is present, it binds the leader peptide causing a change in conformation allow…	ErmB"
8,1,C008_1,ErmF,3000498,ErmF,0,15.69466738,12.57142857,44,3500000,1,98.75,801,801,1144,5.6,ErmF	b'ErmF confers the MLSb phenotype.'
8,1,C008_1,SAT_4,3002897,SAT_4,0,35.78005788,19.42857143,68,3500000,1,99.82,543,543,1002,9.8,"b'SAT-4 is a plasmid-mediated streptothricin acetyltransferase and streptothricin (a nucleoside antibiotic) resistant determinant. Originally described from a Campylobacter coli BE/G4 plasmid gene sequence by Jacob et al, 1994.'	SAT-4"
8,1,C008_1,dfrF,3002867,dfrF,0,70.41847042,34.85714286,122,3500000,1,100,495,495,1254,14.6,b'dfrF is a chromosome-encoded dihydrofolate reductase found in Streptococcus pyogenes'	dfrF
8,1,C008_1,dfrG,3002868,dfrG,0,10.32702238,5.142857143,18,3500000,1,100,498,498,797,3,b'dfrG is a plasmid-encoded dihydrofolate reductase found in Staphylococcus aureus'	dfrG
8,1,C008_1,efmA,3003954,efmA,0,10.65601066,13.71428571,48,3500000,0.934731935,99.83,1287,1203,1294,4.9,b'efmA is an MFS transporter permease in E. faecium.'	efmA
8,1,C008_1,lnuC,3002837,lnuC,0,4.617604618,2.285714286,8,3500000,0.624242424,98.38,495,309,375,2,b'lnuC is a transposon-mediated nucleotidyltransferase found in Streptococcus agalactiae'	lnuC
8,1,C008_1,lsaC,3003112,lsaC,0,0.772722882,1.142857143,4,3500000,0.283975659,93.81,1479,420,420,1.4,"lsaC	b'LsaC is an ABC-F subfamily protein expressed in Streptococcus agalactiae. It confers resistance to lincomycin, clindamycin, dalfopristin, and tiamulin'"
8,1,C008_1,msrC,3002819,msrC,0,5.409060176,8,28,3500000,0.550371873,95.33,1479,814,816,2.7,b'msrC is a chromosomal-encoded ABC-F subfamily protein expressed in Enterococcus faecium that confers resistance to erythromycin and other macrolide and streptogramin B antibiotics.'	msrC
8,1,C008_1,tetO,3000190,tetO,0,130.952381,251.4285714,880,3500000,1,99.64,1920,1920,2488,51.3,b'TetO is a ribosomal protection protein. It is associated with conjugative plasmids.'	tetO
8,1,C008_1,tetQ,3000191,tetQ,0,119.8436822,236.5714286,828,3500000,1,97.37,1974,1974,2581,47.6,tetQ	b'TetQ is a ribosomal protection protein. Its gene is associated with a conjugative transposon and has been found in both Gram-positive and Gram-negative bacteria.'
8,1,C008_1,tetX,3000205,tetX,0,13.71036847,16,56,3500000,0.866323907,99.8,1167,1011,1129,6.5,tetX	b'TetX is a flavin-dependent monooxygenase conferring resistance to tetracycline antibiotics. TetX hydroxylates position 11a of the tetraketide group thus inactivating the antibiotic.'
8,1,C008_1,tet_40_,3000567,tet_40_,0,116.5321165,142.2857143,498,3500000,1,99.75,1221,1221,1866,38.4,b'Tet40 is a tetracycline efflux pump found in the Gram-positive Clostridium. It is similar to tetA(P).'	tet(40)
8,1,C008_1,vanA,3000010,vanA,0,25.47065338,26.28571429,92,3500000,1,99.9,1032,1032,1308,9.8,"b'VanA is a D-Ala-D-Ala ligase homolog that synthesizes D-Ala-D-Lac, an alternative substrate for peptidoglycan synthesis that reduces vancomycin binding affinity. It has been isolated from VREs. It is associated with both vancomycin and teicoplanin resistance.'	vanA"
8,1,C008_1,vanHA,3002942,vanHA,0,28.89576883,28,98,3500000,1,100,969,969,1319,10.9,"vanHA	b'vanHA, also known as vanH, is a vanH variant in the vanA gene cluster'"
8,1,C008_1,vanHD,3002944,vanHD,0,2.351557907,2.285714286,8,3500000,0.466049383,99.78,972,453,453,2,b'vanHD is a vanH variant in the vanD gene cluster'	vanHD
8,1,C008_1,vanRA,3002919,vanRA,0,26.272578,18.28571429,64,3500000,1,100,696,696,1039,8.9,"vanRA	b'vanRA, also known as vanR, is a vanR variant found in the vanA gene cluster'"
8,1,C008_1,vanRD,3002923,vanRD,0,1.634988759,1.142857143,4,3500000,0.636623748,99.78,699,445,445,1.3,vanRD	b'vanRD is a mutated vanR variant found in the vanD gene cluster that caused constitutive expression of vanD peptidoglycan synthesis'
8,1,C008_1,vanSA,3002931,vanSA,0,30.17934447,34.85714286,122,3500000,1,100,1155,1155,1650,11,"vanSA	b'vanSA, also known as vanS, is a vanS variant found in the vanA gene cluster'"
8,1,C008_1,vanXA,3002949,vanXA,0,30.96410978,18.85714286,66,3500000,1,99.84,609,609,942,10,"vanXA	b'vanXA, also known as vanX, is a vanX variant found in the vanA gene cluster'"
8,1,C008_1,vanYA,3002955,vanYA,0,32.58145363,29.71428571,104,3500000,1,99.89,912,912,1403,10.7,"vanYA	b'vanYA, also known as vanY, is a vanY variant found in the vanA gene cluster'"
8,1,C008_1,vanZA,3002962,vanZA,0,27.04291593,13.14285714,46,3500000,1,100,486,486,997,6.6,"b'vanZA, also known as vanZ, is a vanZ variant found in the vanA gene cluster'	vanZA"
9,1,C009_1,ACI_1,3004359,ACI_1,0,40.10025063,34.28571429,120,3500000,1,100,855,855,1174,14.5,ACI-1	b'A class A beta-lactamase described in Acidaminococcus fermentans. ACI-1 was the first description of a beta-lactamase enzyme in a gram-negative anaerobic cocci. Described by Galan et al 2000.'
9,1,C009_1,CblA_1,3002999,CblA_1,0,11.54401154,10.28571429,36,3500000,0.648709315,98.79,891,578,964,4,b'CblA-1 beta-lactamase is a class A beta-lactamase found in Bacteroides uniformis that is species-specific.'	CblA-1
9,1,C009_1,CfxA2,3003002,CfxA-,0,28.98550725,28,98,3500000,1,100,966,966,1221,11.4,CfxA2	b'cfxA2 beta-lactamase is a class A beta-lactamase found in Prevotella intermedia'
9,1,C009_1,ErmB,3000375,ErmB,0,6.119716963,4.571428571,16,3500000,0.291834003,100,747,218,251,5.4,"b'ErmB confers the MLSb phenotype. Similar to ErmC, expression of ErmB is inducible by erythromycin. The leader peptide causes attenuation of the mRNA and stabilizes the structure preventing further translation. When erythromycin is present, it binds the leader peptide causing a change in conformati…	ErmB"
9,1,C009_1,ErmF,3000498,ErmF,0,19.97503121,16,56,3500000,1,99.88,801,801,866,8.3,b'ErmF confers the MLSb phenotype.'	ErmF
9,1,C009_1,dfrF,3002867,dfrF,0,17.31601732,8.571428571,30,3500000,0.727272727,99.45,495,360,380,7.8,b'dfrF is a chromosome-encoded dihydrofolate reductase found in Streptococcus pyogenes'	dfrF
9,1,C009_1,lnuC,3002837,lnuC,0,5.772005772,2.857142857,10,3500000,0.58989899,99.66,495,292,367,2.9,b'lnuC is a transposon-mediated nucleotidyltransferase found in Streptococcus agalactiae'	lnuC
9,1,C009_1,tetB_P_,3000195,tetB_P_,0,2.91694013,5.714285714,20,3500000,0.280755487,99.09,1959,550,550,3.3,"b'TetB(P) is a tetracycline ribosomal protection protein found on the same operon as tetA(P), a tetracycline efflux protein.'	tetB(P)"
9,1,C009_1,tetW,3000194,tet-,0,232.7380952,446.8571429,1564,3500000,1,99.95,1920,1920,2125,105.2,tetW	b'TetW is a ribosomal protection protein. It is associated with both conjugative and non conjugative DNA and has been found strains of C. difficile.'
9,1,C009_1,tetX,3000205,tetX,0,10.77243237,12.57142857,44,3500000,0.548414739,99.84,1167,640,925,5.6,tetX	b'TetX is a flavin-dependent monooxygenase conferring resistance to tetracycline antibiotics. TetX hydroxylates position 11a of the tetraketide group thus inactivating the antibiotic.'
9,1,C009_1,tet_40_,3000567,tet_40_,0,30.88803089,37.71428571,132,3500000,0.994266994,99.51,1221,1214,1329,13.5,b'Tet40 is a tetracycline efflux pump found in the Gram-positive Clostridium. It is similar to tetA(P).'	tet(40)
9,1,C009_1,vanWG,3002965,vanWG,0,8.780817291,7.428571429,26,3500000,0.575650118,96.3,846,487,488,7.7,vanWG	b'vanWG is a vanW variant found in the vanG gene cluster'
11,1,C011_1,APH_3____Ib,3002639,APH_3____Ib,0,7.818052594,6.285714286,22,3500000,0.379353234,99.34,804,305,305,2.8,"APH(3'')-Ib	b""APH(3'')-Ib is an aminoglycoside phosphotransferase encoded by plasmids, transposons, integrative conjugative elements and chromosomes in Enterobacteriaceae and Pseudomonas spp."""
11,1,C011_1,APH_6__Id,3002660,APH_6__Id,0,6.144393241,5.142857143,18,3500000,0.838709677,100,837,702,806,2.9,"APH(6)-Id	b'APH(6)-Id is an aminoglycoside phosphotransferase encoded by plasmids, integrative conjugative elements and chromosomal genomic islands in K. pneumoniae, Salmonella spp., E. coli, Shigella flexneri, Providencia alcalifaciens, Pseudomonas spp., V. cholerae, Edwardsiella tarda, Pasteurella multocida and Aeromonas bestiarum'"
11,1,C011_1,CblA_1,3002999,CblA_1,0,8.337341671,7.428571429,26,3500000,0.907968575,99.26,891,809,1007,3.4,b'CblA-1 beta-lactamase is a class A beta-lactamase found in Bacteroides uniformis that is species-specific.'	CblA-1
11,1,C011_1,ErmF,3000498,ErmF,0,7.84733369,6.285714286,22,3500000,0.707865169,99.82,801,567,607,3.4,ErmF	b'ErmF confers the MLSb phenotype.'
11,1,C011_1,dfrF,3002867,dfrF,0,9.235209235,4.571428571,16,3500000,1,100,495,495,577,3.4,b'dfrF is a chromosome-encoded dihydrofolate reductase found in Streptococcus pyogenes'	dfrF
11,1,C011_1,lnuC,3002837,lnuC,0,4.617604618,2.285714286,8,3500000,1,99.19,495,495,797,1.5,b'lnuC is a transposon-mediated nucleotidyltransferase found in Streptococcus agalactiae'	lnuC
11,1,C011_1,sul2,3000412,sul2,0,6.302521008,5.142857143,18,3500000,0.764705882,100,816,624,624,3.2,"sul2	b'Sul2 is a sulfonamide resistant dihydropteroate synthase of Gram-negative bacteria, usually found on small plasmids.'"
11,1,C011_1,tetO,3000190,tetO,0,150.8928571,289.7142857,1014,3500000,0.9484375,99.67,1920,1821,1859,70.1,b'TetO is a ribosomal protection protein. It is associated with conjugative plasmids.'	tetO
11,1,C011_1,tetQ,3000191,tetQ,0,324.2147923,640,2240,3500000,1,97.92,1974,1974,2669,123.3,tetQ	b'TetQ is a ribosomal protection protein. Its gene is associated with a conjugative transposon and has been found in both Gram-positive and Gram-negative bacteria.'
11,1,C011_1,tet_40_,3000567,tet_40_,0,119.3401193,145.7142857,510,3500000,1,99.59,1221,1221,1608,45.6,tet(40)	b'Tet40 is a tetracycline efflux pump found in the Gram-positive Clostridium. It is similar to tetA(P).'
12,1,C012_1,APH_3____Ib,3002639,APH_3____Ib,0,40.51172708,32.57142857,114,3500000,1,99.75,804,804,1308,12.7,"b""APH(3'')-Ib is an aminoglycoside phosphotransferase encoded by plasmids, transposons, integrative conjugative elements and chromosomes in Enterobacteriaceae and Pseudomonas spp.""	APH(3'')-Ib"
12,1,C012_1,APH_6__Id,3002660,APH_6__Id,0,21.16402116,17.71428571,62,3500000,1,99.76,837,837,1326,6.4,"APH(6)-Id	b'APH(6)-Id is an aminoglycoside phosphotransferase encoded by plasmids, integrative conjugative elements and chromosomal genomic islands in K. pneumoniae, Salmonella spp., E. coli, Shigella flexneri, Providencia alcalifaciens, Pseudomonas spp., V. cholerae, Edwardsiella tarda, Pasteurella multocida and Aeromonas bestiarum'"
12,1,C012_1,AcrE,3000499,AcrE,0,19.73846533,22.85714286,80,3500000,0.981001727,99.47,1158,1136,1178,9.1,"b'AcrE is a membrane fusion protein, similar to AcrA.'	AcrE"
12,1,C012_1,AcrS,3000656,AcrS,0,27.58026287,18.28571429,64,3500000,1,99.25,663,663,1026,7.5,AcrS	b'AcrS is a repressor of the AcrAB efflux complex and is associated with the expression of AcrEF. AcrS is believed to regulate a switch between AcrAB and AcrEF efflux.'
12,1,C012_1,CRP,3000518,CRP,0,31.59557662,20,70,3500000,1,99.37,633,633,1172,8.7,b'CRP is a global regulator that represses MdtEF multidrug efflux pump expression.'	CRP
12,1,C012_1,CblA_1,3002999,CblA_1,0,121.2121212,108,378,3500000,1,99.78,891,891,1662,33.8,CblA-1	b'CblA-1 beta-lactamase is a class A beta-lactamase found in Bacteroides uniformis that is species-specific.'
12,1,C012_1,ErmB,3000375,ErmB,0,8.414610824,6.285714286,22,3500000,0.788487282,99.66,747,589,630,4.4,"ErmB	b'ErmB confers the MLSb phenotype. Similar to ErmC, expression of ErmB is inducible by erythromycin. The leader peptide causes attenuation of the mRNA and stabilizes the structure preventing further translation. When erythromycin is present, it binds the leader peptide causing a change in conformation allowing for the expression of ErmB.'"
12,1,C012_1,ErmF,3000498,ErmF,0,167.6475834,134.2857143,470,3500000,1,99.88,801,801,1890,37.3,ErmF	b'ErmF confers the MLSb phenotype.'
12,1,C012_1,ErmG,3000522,ErmG,0,184.2565598,135.4285714,474,3500000,1,99.18,735,735,1705,41.6,b'ErmG is a rRNA adenine N-6-methyltransferase that protects the ribosome from inactivation due to antibiotic binding.'	ErmG
12,1,C012_1,Escherichia_coli_CyaA,3003900,Escherichia_coli_CyaA,0,20.19182231,51.42857143,180,3500000,0.959167648,99.55,2547,2443,2549,10.2,"Escherichia coli CyaA with mutation conferring resistance to fosfomycin	b'CyaA (adenylate cyclase) is involved with the synthesis of cyclic AMP which regulates the fosfomycin transporter glpT. As a result, mutations to cyaA confer resistance to fosfomycin.'"
12,1,C012_1,Escherichia_coli_LamB,3004126,Escherichia_coli_LamB,0,21.73218281,29.14285714,102,3500000,1,99.33,1341,1341,1429,9.2,"Escherichia coli LamB	b'LamB is a negative regulator for antibiotic resistance, it serves as a porin to influx antibiotic. When down-regulated, it increases resistance to chlortetracycline, ciprofloxacin, balofloxacin and nalidixic acid. It also interacts with Odp1, an energy metabolic enzyme, creating a complex that decreases in antibiotic-resistant strains.'"
12,1,C012_1,H_NS,3000676,H_NS,0,28.98550725,12,42,3500000,0.929951691,99.48,414,385,597,7.5,"b'H-NS is a histone-like protein involved in global gene regulation in Gram-negative bacteria. It is a repressor of the membrane fusion protein genes acrE, mdtE, and emrK as well as nearby genes of many RND-type multidrug exporters.'	H-NS"
12,1,C012_1,PmrF,3003578,PmrF,0,21.22954445,20.57142857,72,3500000,1,99.9,969,969,1270,7.4,"PmrF	b'PmrF is required for the synthesis and transfer of 4-amino-4-deoxy-L-arabinose (Ara4N) to Lipid A, which allows gram-negative bacteria to resist the antimicrobial activity of cationic antimicrobial peptides and antibiotics such as polymyxin. pmrF corresponds to 1 locus in Pseudomonas aeruginosa PAO1 and 1 locus in Pseudomonas aeruginosa LESB58.'"
12,1,C012_1,TEM_214,3001391,TEM_-,0,40.48448648,34.85714286,122,3500000,1,99.88,861,861,1121,15.3,b'From the Lahey list of beta-lactamases. Not yet released.'	TEM-214
12,1,C012_1,TolC,3000237,TolC,0,19.20122888,28.57142857,100,3500000,1,99.33,1488,1488,2156,6.9,TolC	b'TolC is a protein subunit of many multidrug efflux complexes in Gram negative bacteria. It is an outer membrane efflux protein and is constitutively open. Regulation of efflux activity is often at its periplasmic entrance by other components of the efflux complex.'
12,1,C012_1,aadA2,3002602,aadA2,0,5.128205128,4,14,3500000,0.667948718,99.81,780,521,521,2.3,"aadA2	b'aadA2 is an aminoglycoside nucleotidyltransferase gene encoded by plasmids and integrons in K. pneumoniae, Salmonella spp., Corynebacterium glutamicum, C. freundii and Aeromonas spp.'"
12,1,C012_1,acrD,3000491,acrD,0,17.61629507,54.85714286,192,3500000,1,99.39,3114,3114,3376,8.2,"b'AcrD is an aminoglycoside efflux pump expressed in E. coli. Its expression can be induced by indole, and is regulated by baeRS and cpxAR.'	acrD"
12,1,C012_1,ampC,3004290,ampC_2,0,18.14058957,20.57142857,72,3500000,0.974426808,98.01,1134,1105,1330,7.7,Escherichia coli ampC beta-lactamase	b'A class C ampC beta-lactamase (cephalosporinase) enzyme described in Escherichia coli shown clinically to confer resistance to penicillin-like and cephalosporin-class antibiotics.'
12,1,C012_1,bacA,3002986,bacA,0,20.15988877,16.57142857,58,3500000,1,98.9,822,822,1083,6.4,bacA	b'The bacA gene product (BacA) recycles undecaprenyl pyrophosphate during cell wall biosynthesis which confers resistance to bacitracin.'
12,1,C012_1,baeR,3000828,baeR,0,21.33965619,15.42857143,54,3500000,1,99.59,723,723,931,7.9,b'BaeR is a response regulator that promotes the expression of MdtABC and AcrD efflux complexes.'	baeR
12,1,C012_1,baeS,3000829,baeS,0,19.12901913,26.85714286,94,3500000,1,99.79,1404,1404,1903,7.2,"baeS	b'BaeS is a sensor kinase in the BaeSR regulatory system. While it phosphorylates BaeR to increase its activity, BaeS is not necessary for overexpressed BaeR to confer resistance.'"
12,1,C012_1,cmlA,3002691,cmlA-,0,5.845816588,6.857142857,24,3500000,0.363171355,100,1173,426,426,4.9,Salmonella enterica cmlA	b'cmlA is a plasmid-encoded chloramphenicol exporter that is found in Salmonella typhimurium'
12,1,C012_1,cpxA,3000830,cpxA,0,17.46724891,24,84,3500000,1,98.98,1374,1374,1545,7.6,"b'CpxA is a membrane-localized sensor kinase that is activated by envelope stress. It starts a kinase cascade that activates CpxR, which promotes efflux complex expression.'	cpxA"
12,1,C012_1,emrA,3000027,emrA,0,18.51175253,21.71428571,76,3500000,1,98.72,1173,1173,1570,7,"emrA	b'EmrA is a membrane fusion protein, providing an efflux pathway with EmrB and TolC between the inner and outer membranes of E. coli, a Gram-negative bacterium.'"
12,1,C012_1,emrB,3000074,emrB,0,22.27791701,34.28571429,120,3500000,1,99.94,1539,1539,1813,9.1,"b'emrB is a translocase in the emrB -TolC efflux protein in E. coli. It recognizes substrates including carbonyl cyanide m-chlorophenylhydrazone (CCCP), nalidixic acid, and thioloactomycin.'	emrB"
12,1,C012_1,emrK,3000206,emrK,0,27.5974026,29.14285714,102,3500000,1,99.91,1056,1056,1553,9.3,"emrK	b'emrK is a membrane fusion protein that is a homolog of EmrA. Together with the inner membrane transporter EmrY and the outer membrane channel TolC, it mediates multidrug efflux.'"
12,1,C012_1,emrR,3000516,emrR,0,19.37046005,10.28571429,36,3500000,1,100,531,531,621,6.8,emrR	b'EmrR is a negative regulator for the EmrAB-TolC multidrug efflux pump in E. coli. Mutations lead to EmrAB-TolC overexpression.'
12,1,C012_1,emrY,3000254,emrY,0,19.6788267,30.28571429,106,3500000,1,99.09,1539,1539,1852,7.8,emrY	b'emrY is a multidrug transport that moves substrates across the inner membrane of the Gram-negative E. coli. It is a homolog of emrB.'
12,1,C012_1,evgA,3000832,evgA,0,19.51219512,12,42,3500000,0.94796748,99.31,615,583,761,7.1,"b'EvgA, when phosphorylated, is a positive regulator for efflux protein complexes emrKY and mdtEF. While usually phosphorylated in a EvgS dependent manner, it can be phosphorylated in the absence of EvgS when overexpressed.'	evgA"
12,1,C012_1,evgS,3000833,evgS,0,14.78654901,53.14285714,186,3500000,0.959098497,99.45,3594,3447,3579,7.2,evgS	b'EvgS is a sensor protein that phosphorylates the regulatory protein EvgA. evgS corresponds to 1 locus in Pseudomonas aeruginosa PAO1 and 1 locus in Pseudomonas aeruginosa LESB58.'
12,1,C012_1,gadX,3000508,gadX,0,14.54545455,12,42,3500000,0.746666667,99.68,825,616,721,6.4,gadX	b'GadX is an AraC-family regulator that promotes mdtEF expression to confer multidrug resistance.'
12,1,C012_1,kdpE,3003841,kdpE,0,14.32785504,9.714285714,34,3500000,0.84660767,99.3,678,574,574,5.7,kdpE	b'kdpE is a transcriptional activator that is part of the two-component system KdpD/KdpE that is studied for its regulatory role in potassium transport and has been identified as an adaptive regulator involved in the virulence and intracellular survival of pathogenic bacteria. kdpE regulates a range of virulence loci through direct promoter binding.'
12,1,C012_1,marA,3000263,marA,0,17.85714286,6.857142857,24,3500000,0.692708333,100,384,266,309,5.9,"b'In the presence of antibiotic stress, E. coli overexpresses the global activator protein MarA, which besides inducing MDR efflux pump AcrAB, also down- regulates synthesis of the porin OmpF.'	marA"
12,1,C012_1,marR,3003378,marR,1,11.8226601,5.142857143,18,3500000,0.788505747,97.38,435,343,343,5.4,Escherichia coli marR mutant conferring antibiotic resistance
12,1,C012_1,mdtB,3000793,mdtB,0,14.63793971,45.71428571,160,3500000,1,98.98,3123,3123,3354,6.9,mdtB	b'MdtB is a transporter that forms a heteromultimer complex with MdtC to form a multidrug transporter. MdtBC is part of the MdtABC-TolC efflux complex.'
12,1,C012_1,mdtE,3000795,mdtE,0,22.69923513,26.28571429,92,3500000,1,99.83,1158,1158,1785,7.6,b'MdtE is the membrane fusion protein of the MdtEF multidrug efflux complex. It shares 70% sequence similarity with AcrA.'	mdtE
12,1,C012_1,mdtG,3001329,mdtG,0,17.23134241,21.14285714,74,3500000,0.860635697,99.62,1227,1056,1264,7,"b'The MdtG protein, also named YceE, appears to be a member of the major facilitator superfamily of transporters, and it has been reported, when overexpressed, to increase fosfomycin and deoxycholate resistances. mdtG is a member of the marA-soxS-rob regulon.'	mdtG"
12,1,C012_1,mdtH,3001216,mdtH,0,21.74169916,26.28571429,92,3500000,1,99.5,1209,1209,1643,8,mdtH	b'Multidrug resistance protein MdtH'
12,1,C012_1,mdtN,3003548,mdtN,0,19.37984496,20,70,3500000,1,98.64,1032,1032,1555,6.5,"mdtN	b'Multidrug resistance efflux pump. Could be involved in resistance to puromycin, acriflavine and tetraphenylarsonium chloride.'"
12,1,C012_1,mefA,3000615,mefA,0,7.037297678,8.571428571,30,3500000,0.52134647,95.12,1218,635,865,4,mefA	b'mefA is a motive efflux pump in Streptococcus pneumoniae that confers resistance to macrolides. It is found on the same operon as mefE and the ABC-efflux pump mel.'
12,1,C012_1,mef_B_,3003107,mef_B_,0,1.858304297,2.285714286,8,3500000,0.202439024,100,1230,249,417,2.9,b'mef(B) is a macrolide efflux gene located in the vicinity of sul3 in Escherichia coli. There is also a mefB found in Streptococcus agalactiae that confers resistance to macrolides.'	mef(B)
12,1,C012_1,mgrB,3003820,mgrB,0,47.61904762,6.857142857,24,3500000,1,100,144,144,520,5.2,mgrB	b'mgrB is a small transmembrane protein produced in the PhoPQ signalling system. It acts as a negative regulator in this system. Inactivation or down-regulation of mgrB confers colistin resistance by absence as shown in Klebsiella pneumoniae'
12,1,C012_1,mipA,3004127,mipA,0,17.59418627,13.14285714,46,3500000,1,99.2,747,747,890,6.8,"b'MltA-interacting protein (mipA), is an antibiotic resistance-related outer membrane protein. Deletion of mipA increases kanamycin, nalidixic acid and streptomycin resistance.'	Escherichia coli mipA"
12,1,C012_1,msbA,3003950,msbA,0,19.27632116,33.71428571,118,3500000,1,99.43,1749,1749,1881,8.9,"b'MsbA is a multidrug resistance transporter homolog from E. coli and belongs to a superfamily of transporters that contain an adenosine triphosphate (ATP) binding cassette (ABC) which is also called a nucleotide-binding domain (NBD). MsbA is a member of the MDR-ABC transporter group by sequence homolo…	msbA"
12,1,C012_1,nfsA,3003751,nfsA,1,23.7107291,17.14285714,60,3500000,1,100,723,723,1396,6.4,Escherichia coli nfsA mutations conferring resistance to nitrofurantoin
12,1,C012_1,porin_OmpC,3004114,porin_OmpC,0,16.563147,18.28571429,64,3500000,0.892210145,99.29,1104,985,1018,7.2,"porin OmpC	b'In the presence of antibiotic stress, there is a coupled down-regulation of the porin OmpC with the OmpF. Mutants both lacking both OmpC and OmpF proteins are resistant to cephaloridine and cefazolin. Analyses of genes involved in the increased resistance to tetracycline suggest that the up-regulation of efflux pump genes is accompanied by a decrease of OmpF and OmpC synthesis. Homologs of OmpC…
12,1,C012_1,sul2,3000412,sul2,0,45.51820728,37.14285714,130,3500000,1,100,816,816,1489,13.1,"b'Sul2 is a sulfonamide resistant dihydropteroate synthase of Gram-negative bacteria, usually found on small plasmids.'	sul2"
12,1,C012_1,sul3,3000413,sul3,0,4.329004329,3.428571429,12,3500000,0.585858586,100,792,464,464,2.6,sul3	b'Sul3 is a sulfonamide resistant dihydropteroate synthase similar to Sul1 and Sul2. Its resistance gene was found encoded in E. coli plasmid DNA of sulfonamide resistant isolates.'
12,1,C012_1,tetQ,3000191,tetQ,0,334.3465046,660,2310,3500000,1,97.37,1974,1974,2454,136.8,b'TetQ is a ribosomal protection protein. Its gene is associated with a conjugative transposon and has been found in both Gram-positive and Gram-negative bacteria.'	tetQ
12,1,C012_1,tetW,3000194,tet-,0,3.273809524,6.285714286,22,3500000,0.249479167,99.79,1920,479,479,2.5,b'TetW is a ribosomal protection protein. It is associated with both conjugative and non conjugative DNA and has been found strains of C. difficile.'	tetW
12,1,C012_1,tet_A_,3000165,tet_-,0,3.790570955,4.571428571,16,3500000,0.303482587,98.91,1206,366,366,2.4,b'TetA is a tetracycline efflux pump found in many species of Gram-negative bacteria.'	tet(A)
12,1,C012_1,ugd,3003577,ugd,0,10.77243237,12.57142857,44,3500000,0.865467009,96.53,1167,1010,1010,3.8,"ugd	b'PmrE is required for the synthesis and transfer of 4-amino-4-deoxy-L-arabinose (Ara4N) to Lipid A, which allows gram-negative bacteria to resist the antimicrobial activity of cationic antimicrobial peptides and antibiotics such as polymyxin'"
13,1,C013_1,APH_3___IIIa,3002647,APH_3___IIIa,0,2.156334232,1.714285714,6,3500000,0.368553459,100,795,293,362,1.7,"b""APH(3')-IIIa is a plasmid-encoded aminoglycoside phosphotransferase in S. aureus and Enterococcus spp.""	APH(3')-IIIa"
13,1,C013_1,CblA_1,3002999,CblA_1,0,21.16402116,18.85714286,66,3500000,1,100,891,891,1072,9.1,b'CblA-1 beta-lactamase is a class A beta-lactamase found in Bacteroides uniformis that is species-specific.'	CblA-1
13,1,C013_1,ErmB,3000375,ErmB,0,26.77376171,20,70,3500000,1,99.46,747,747,958,8.5,"ErmB	b'ErmB confers the MLSb phenotype. Similar to ErmC, expression of ErmB is inducible by erythromycin. The leader peptide causes attenuation of the mRNA and stabilizes the structure preventing further translation. When erythromycin is present, it binds the leader peptide causing a change in conformation allowing for the expression of ErmB.'"
13,1,C013_1,tetQ,3000191,tetQ,0,55.00072369,108.5714286,380,3500000,1,97.37,1974,1974,2342,24,tetQ	b'TetQ is a ribosomal protection protein. Its gene is associated with a conjugative transposon and has been found in both Gram-positive and Gram-negative bacteria.'
13,1,C013_1,tetW,3000194,tet-,0,328.8690476,631.4285714,2210,3500000,1,99.95,1920,1920,2409,132.1,b'TetW is a ribosomal protection protein. It is associated with both conjugative and non conjugative DNA and has been found strains of C. difficile.'	tetW
14,1,C014_1,APH_3___IIIa,3002647,APH_3___IIIa,0,26.59478886,21.14285714,74,3500000,1,100,795,795,1230,8.6,"APH(3')-IIIa	b""APH(3')-IIIa is a plasmid-encoded aminoglycoside phosphotransferase in S. aureus and Enterococcus spp."""
14,1,C014_1,APH_3____Ib,3002639,APH_3____Ib,0,4.264392324,3.428571429,12,3500000,0.38681592,100,804,311,311,2.6,"b""APH(3'')-Ib is an aminoglycoside phosphotransferase encoded by plasmids, transposons, integrative conjugative elements and chromosomes in Enterobacteriaceae and Pseudomonas spp.""	APH(3'')-Ib"
14,1,C014_1,APH_6__Id,3002660,APH_6__Id,0,4.096262161,3.428571429,12,3500000,0.436081243,99.73,837,365,365,2.4,"APH(6)-Id	b'APH(6)-Id is an aminoglycoside phosphotransferase encoded by plasmids, integrative conjugative elements and chromosomal genomic islands in K. pneumoniae, Salmonella spp., E. coli, Shigella flexneri, Providencia alcalifaciens, Pseudomonas spp., V. cholerae, Edwardsiella tarda, Pasteurella multocida and Aeromonas bestiarum'"
14,1,C014_1,Campylobacter_coli_chloramphenicol,3004454,Campylobacter_coli_chloramphenicol,0,14.65201465,9.142857143,32,3500000,0.905448718,99.82,624,565,565,4.8,Campylobacter coli chloramphenicol acetyltransferase	b'A chloramphenicol resistance determinant described in Campylobacter coli.'
14,1,C014_1,CblA_1,3002999,CblA_1,0,10.26134359,9.142857143,32,3500000,0.915824916,99.75,891,816,971,4.4,CblA-1	b'CblA-1 beta-lactamase is a class A beta-lactamase found in Bacteroides uniformis that is species-specific.'
14,1,C014_1,CfxA4,3003005,CfxA-,0,5.915409642,5.714285714,20,3500000,0.374741201,99.45,966,362,415,3.6,CfxA4	b'cfxA4 beta-lactamase is a class A beta-lactamase found in Bacteroides fragilis'
14,1,C014_1,ErmB,3000375,ErmB,0,78.7913559,58.85714286,206,3500000,1,99.46,747,747,1309,21.8,"b'ErmB confers the MLSb phenotype. Similar to ErmC, expression of ErmB is inducible by erythromycin. The leader peptide causes attenuation of the mRNA and stabilizes the structure preventing further translation. When erythromycin is present, it binds the leader peptide causing a change in conformation al…	ErmB"
14,1,C014_1,ErmF,3000498,ErmF,0,25.68218299,20.57142857,72,3500000,1,99.59,801,801,971,9.6,ErmF	b'ErmF confers the MLSb phenotype.'
14,1,C014_1,SAT_4,3002897,SAT_4,0,19.99473823,10.85714286,38,3500000,1,99.82,543,543,659,7.3,"b'SAT-4 is a plasmid-mediated streptothricin acetyltransferase and streptothricin (a nucleoside antibiotic) resistant determinant. Originally described from a Campylobacter coli BE/G4 plasmid gene sequence by Jacob et al, 1994.'	SAT-4"
14,1,C014_1,dfrF,3002867,dfrF,0,16.16161616,8,28,3500000,0.743434343,99.73,495,368,454,6,dfrF	b'dfrF is a chromosome-encoded dihydrofolate reductase found in Streptococcus pyogenes'
14,1,C014_1,lnuC,3002837,lnuC,0,40.4040404,20,70,3500000,1,99.19,495,495,817,10.7,lnuC	b'lnuC is a transposon-mediated nucleotidyltransferase found in Streptococcus agalactiae'
14,1,C014_1,sul2,3000412,sul2,0,16.10644258,13.14285714,46,3500000,0.960784314,100,816,784,958,6.1,"sul2	b'Sul2 is a sulfonamide resistant dihydropteroate synthase of Gram-negative bacteria, usually found on small plasmids.'"
14,1,C014_1,tetM,3000186,tetM,0,3.869047619,7.428571429,26,3500000,0.4421875,95.41,1920,849,850,3.1,tetM	b'TetM is a ribosomal protection protein that confers tetracycline resistance. It is found on transposable DNA elements and its horizontal transfer between bacterial species has been documented.'
14,1,C014_1,tetQ,3000191,tetQ,0,127.0806195,250.8571429,878,3500000,1,97.37,1974,1974,2382,54.5,b'TetQ is a ribosomal protection protein. Its gene is associated with a conjugative transposon and has been found in both Gram-positive and Gram-negative bacteria.'	tetQ
14,1,C014_1,tetW,3000194,tet-,0,295.8333333,568,1988,3500000,1,99.95,1920,1920,2322,124.6,tetW	b'TetW is a ribosomal protection protein. It is associated with both conjugative and non conjugative DNA and has been found strains of C. difficile.'
14,1,C014_1,tetX,3000205,tetX,0,19.09658465,22.28571429,78,3500000,1,99.74,1167,1167,1475,7.5,tetX	b'TetX is a flavin-dependent monooxygenase conferring resistance to tetracycline antibiotics. TetX hydroxylates position 11a of the tetraketide group thus inactivating the antibiotic.'
14,1,C014_1,tet_40_,3000567,tet_40_,0,43.99204399,53.71428571,188,3500000,1,99.84,1221,1221,1620,16.9,tet(40)	b'Tet40 is a tetracycline efflux pump found in the Gram-positive Clostridium. It is similar to tetA(P).'
14,1,C014_1,tet_A_,3000165,tet_-,0,4.738213693,5.714285714,20,3500000,0.51907131,99.84,1206,626,736,2.9,b'TetA is a tetracycline efflux pump found in many species of Gram-negative bacteria.'	tet(A)
15,1,C015_1,APH_3___IIIa,3002647,APH_3___IIIa,0,7.187780773,5.714285714,20,3500000,0.427672956,100,795,340,340,3.1,"b""APH(3')-IIIa is a plasmid-encoded aminoglycoside phosphotransferase in S. aureus and Enterococcus spp.""	APH(3')-IIIa"
15,1,C015_1,CblA_1,3002999,CblA_1,0,1.924001924,1.714285714,6,3500000,0.285072952,99.61,891,254,303,2,CblA-1	b'CblA-1 beta-lactamase is a class A beta-lactamase found in Bacteroides uniformis that is species-specific.'
15,1,C015_1,CfxA2,3003002,CfxA-,0,13.60544218,13.14285714,46,3500000,1,99.9,966,966,1067,5.3,CfxA2	b'cfxA2 beta-lactamase is a class A beta-lactamase found in Prevotella intermedia'
15,1,C015_1,SAT_4,3002897,SAT_4,0,4.209418574,2.285714286,8,3500000,0.749539595,99.75,543,407,407,1.9,"SAT-4	b'SAT-4 is a plasmid-mediated streptothricin acetyltransferase and streptothricin (a nucleoside antibiotic) resistant determinant. Originally described from a Campylobacter coli BE/G4 plasmid gene sequence by Jacob et al, 1994.'"
15,1,C015_1,lnuC,3002837,lnuC,0,10.38961039,5.142857143,18,3500000,0.715151515,98.87,495,354,431,4.2,lnuC	b'lnuC is a transposon-mediated nucleotidyltransferase found in Streptococcus agalactiae'
15,1,C015_1,nfsA,3003751,nfsA,1,1.580715274,1.142857143,4,3500000,0.34439834,99.2,723,249,407,1.1,Escherichia coli nfsA mutations conferring resistance to nitrofurantoin
15,1,C015_1,tetB_P_,3000195,tetB_P_,0,1.166776052,2.285714286,8,3500000,0.213884635,99.76,1959,419,419,2.9,"b'TetB(P) is a tetracycline ribosomal protection protein found on the same operon as tetA(P), a tetracycline efflux protein.'	tetB(P)"
15,1,C015_1,tetO,3000190,tetO,0,33.92857143,65.14285714,228,3500000,1,99.79,1920,1920,2063,15.3,b'TetO is a ribosomal protection protein. It is associated with conjugative plasmids.'	tetO
15,1,C015_1,tetQ,3000191,tetQ,0,30.97409176,61.14285714,214,3500000,1,97.37,1974,1974,2653,11.9,b'TetQ is a ribosomal protection protein. Its gene is associated with a conjugative transposon and has been found in both Gram-positive and Gram-negative bacteria.'	tetQ
15,1,C015_1,tetW,3000194,tet-,0,63.69047619,122.2857143,428,3500000,1,99.95,1920,1920,2197,27.5,b'TetW is a ribosomal protection protein. It is associated with both conjugative and non conjugative DNA and has been found strains of C. difficile.'	tetW
15,1,C015_1,tet_40_,3000567,tet_40_,0,7.956007956,9.714285714,34,3500000,0.685503686,99.64,1221,837,837,3.3,tet(40)	b'Tet40 is a tetracycline efflux pump found in the Gram-positive Clostridium. It is similar to tetA(P).'
17,1,C017_1,ACI_1,3004359,ACI_1,0,16.70843776,14.28571429,50,3500000,0.766081871,100,855,655,663,7.8,b'A class A beta-lactamase described in Acidaminococcus fermentans. ACI-1 was the first description of a beta-lactamase enzyme in a gram-negative anaerobic cocci. Described by Galan et al 2000.'	ACI-1
17,1,C017_1,ErmB,3000375,ErmB,0,6.119716963,4.571428571,16,3500000,0.929049531,99.42,747,694,713,2.7,"b'ErmB confers the MLSb phenotype. Similar to ErmC, expression of ErmB is inducible by erythromycin. The leader peptide causes attenuation of the mRNA and stabilizes the structure preventing further translation. When erythromycin is present, it binds the leader peptide causing a change in conform…	ErmB"
17,1,C017_1,dfrF,3002867,dfrF,0,28.86002886,14.28571429,50,3500000,1,99.6,495,495,876,8.2,b'dfrF is a chromosome-encoded dihydrofolate reductase found in Streptococcus pyogenes'	dfrF
17,1,C017_1,sul2,3000412,sul2,0,2.801120448,2.285714286,8,3500000,0.354166667,100,816,289,289,3.2,"b'Sul2 is a sulfonamide resistant dihydropteroate synthase of Gram-negative bacteria, usually found on small plasmids.'	sul2"
17,1,C017_1,tetO,3000190,tetO,0,89.58333333,172,602,3500000,1,99.17,1920,1920,2473,35,b'TetO is a ribosomal protection protein. It is associated with conjugative plasmids.'	tetO
17,1,C017_1,tetQ,3000191,tetQ,0,109.4224924,216,756,3500000,1,97.53,1974,1974,2575,43.3,b'TetQ is a ribosomal protection protein. Its gene is associated with a conjugative transposon and has been found in both Gram-positive and Gram-negative bacteria.'	tetQ
17,1,C017_1,tetW,3000194,tet-,0,194.3452381,373.1428571,1306,3500000,0.988541667,98.52,1920,1898,2095,86.9,b'TetW is a ribosomal protection protein. It is associated with both conjugative and non conjugative DNA and has been found strains of C. difficile.'	tetW
17,1,C017_1,tet_40_,3000567,tet_40_,0,127.7641278,156,546,3500000,1,99.43,1221,1221,1526,50,tet(40)	b'Tet40 is a tetracycline efflux pump found in the Gram-positive Clostridium. It is similar to tetA(P).'
17,1,C017_1,tet_L_,3000179,tet_L_,0,7.884635336,10.85714286,38,3500000,0.680464779,100,1377,937,937,4.4,tet(L)	b'TetL is a tetracycline efflux protein found in many species of Gram-negative and Gram-positive bacteria.'
19,1,C019_1,AcrE,3000499,AcrE,0,42.43770047,49.14285714,172,3500000,1,100,1158,1158,1951,13.1,"b'AcrE is a membrane fusion protein, similar to AcrA.'	AcrE"
19,1,C019_1,AcrF,3000502,AcrF,0,34.7826087,108,378,3500000,1,99.97,3105,3105,3397,16.4,"b'AcrF is a inner membrane transporter, similar to AcrB.'	AcrF"
19,1,C019_1,AcrS,3000656,AcrS,0,46.5416936,30.85714286,108,3500000,1,99.85,663,663,1389,11.4,AcrS	b'AcrS is a repressor of the AcrAB efflux complex and is associated with the expression of AcrEF. AcrS is believed to regulate a switch between AcrAB and AcrEF efflux.'
19,1,C019_1,CRP,3000518,CRP,0,46.03926879,29.14285714,102,3500000,1,99.84,633,633,1251,11.9,b'CRP is a global regulator that represses MdtEF multidrug efflux pump expression.'	CRP
19,1,C019_1,CblA_1,3002999,CblA_1,0,35.27336861,31.42857143,110,3500000,0.992143659,99.89,891,884,1136,13.7,CblA-1	b'CblA-1 beta-lactamase is a class A beta-lactamase found in Bacteroides uniformis that is species-specific.'
19,1,C019_1,ErmB,3000375,ErmB,0,12.23943393,9.142857143,32,3500000,1,99.6,747,747,793,4.8,"b'ErmB confers the MLSb phenotype. Similar to ErmC, expression of ErmB is inducible by erythromycin. The leader peptide causes attenuation of the mRNA and stabilizes the structure preventing further translation. When erythromycin is present, it binds the leader peptide causing a change in conformation allow…	ErmB"
19,1,C019_1,ErmF,3000498,ErmF,0,3.566969859,2.857142857,10,3500000,0.228464419,100,801,183,385,1.9,b'ErmF confers the MLSb phenotype.'	ErmF
19,1,C019_1,ErmX,3000596,ErmX,0,63.74203225,48.57142857,170,3500000,1,99.48,762,762,1452,17.1,ErmX	b'ErmX is a rRNA methyltransferase that protects the ribosome from inactivation due to antibiotic binding.'
19,1,C019_1,Escherichia_coli_CyaA,3003900,Escherichia_coli_CyaA,0,31.63385496,80.57142857,282,3500000,1,99.96,2547,2547,3327,12.6,"Escherichia coli CyaA with mutation conferring resistance to fosfomycin	b'CyaA (adenylate cyclase) is involved with the synthesis of cyclic AMP which regulates the fosfomycin transporter glpT. As a result, mutations to cyaA confer resistance to fosfomycin.'"
19,1,C019_1,Escherichia_coli_LamB,3004126,Escherichia_coli_LamB,0,35.36806221,47.42857143,166,3500000,1,98.51,1341,1341,1846,12.9,"b'LamB is a negative regulator for antibiotic resistance, it serves as a porin to influx antibiotic. When down-regulated, it increases resistance to chlortetracycline, ciprofloxacin, balofloxacin and nalidixic acid. It also interacts with Odp1, an energy metabolic enz…	Escherichia coli LamB"
19,1,C019_1,H_NS,3000676,H_NS,0,45.54865424,18.85714286,66,3500000,1,99.28,414,414,1014,9.4,"b'H-NS is a histone-like protein involved in global gene regulation in Gram-negative bacteria. It is a repressor of the membrane fusion protein genes acrE, mdtE, and emrK as well as nearby genes of many RND-type multidrug exporters.'	H-NS"
19,1,C019_1,PmrF,3003578,PmrF,0,48.94589415,47.42857143,166,3500000,1,100,969,969,1578,15.3,"b'PmrF is required for the synthesis and transfer of 4-amino-4-deoxy-L-arabinose (Ara4N) to Lipid A, which allows gram-negative bacteria to resist the antimicrobial activity of cationic antimicrobial peptides and antibiotics such as polymyxin. pmrF corresponds to 1 locus in Pseudomonas aeruginosa PAO1 and…	PmrF"
19,1,C019_1,TEM_198,3001057,TEM_-,0,52.43072839,45.14285714,158,3500000,1,99.88,861,861,1181,19.2,b'TEM-198 is a beta-lactamase.'	TEM-198
19,1,C019_1,TolC,3000237,TolC,0,31.49001536,46.85714286,164,3500000,1,99.93,1488,1488,2064,11.8,TolC	b'TolC is a protein subunit of many multidrug efflux complexes in Gram negative bacteria. It is an outer membrane efflux protein and is constitutively open. Regulation of efflux activity is often at its periplasmic entrance by other components of the efflux complex.'
19,1,C019_1,YojI,3003952,YojI,0,29.89224887,49.14285714,172,3500000,1,100,1644,1644,2232,11.5,YojI	b'YojI mediates resistance to the peptide antibiotic microcin J25 when it is expressed from a multicopy vector. YojI is capable of pumping out microcin molecules. The outer membrane protein TolC in addition to YojI is required for export of microcin J25 out of the cell. Microcin J25 is thus the first known substrate for YojI.'
19,1,C019_1,acrA,3004043,acrA_2,0,30.62933716,36.57142857,128,3500000,1,100,1194,1194,1729,10.9,Escherichia coli acrA	b'AcrA is a subunit of the AcrAB-TolC multidrug efflux system that in E. coli.'
19,1,C019_1,acrB,3000216,acrB,0,32.47165533,102.2857143,358,3500000,1,99.97,3150,3150,3733,14.2,b'Protein subunit of AcrA-AcrB-TolC multidrug efflux complex. AcrB functions as a herterotrimer which forms the inner membrane component and is primarily responsible for substrate recognition and energy transduction by acting as a drug/proton antiporter.'	acrB
19,1,C019_1,acrD,3000491,acrD,0,29.72749794,92.57142857,324,3500000,1,100,3114,3114,3547,13.5,"acrD	b'AcrD is an aminoglycoside efflux pump expressed in E. coli. Its expression can be induced by indole, and is regulated by baeRS and cpxAR.'"
19,1,C019_1,ampC,3004290,ampC_2,0,34.76946334,39.42857143,138,3500000,1,100,1134,1134,1708,11.9,Escherichia coli ampC beta-lactamase	b'A class C ampC beta-lactamase (cephalosporinase) enzyme described in Escherichia coli shown clinically to confer resistance to penicillin-like and cephalosporin-class antibiotics.'
19,1,C019_1,bacA,3002986,bacA,0,43.10045186,35.42857143,124,3500000,1,100,822,822,1137,15.6,b'The bacA gene product (BacA) recycles undecaprenyl pyrophosphate during cell wall biosynthesis which confers resistance to bacitracin.'	bacA
19,1,C019_1,baeR,3000828,baeR,0,43.46967003,31.42857143,110,3500000,1,100,723,723,1026,15.5,baeR	b'BaeR is a response regulator that promotes the expression of MdtABC and AcrD efflux complexes.'
19,1,C019_1,baeS,3000829,baeS,0,32.96703297,46.28571429,162,3500000,1,100,1404,1404,1766,13.2,"baeS	b'BaeS is a sensor kinase in the BaeSR regulatory system. While it phosphorylates BaeR to increase its activity, BaeS is not necessary for overexpressed BaeR to confer resistance.'"
19,1,C019_1,cpxA,3000830,cpxA,0,40.34102724,55.42857143,194,3500000,1,98.98,1374,1374,2023,14.2,"cpxA	b'CpxA is a membrane-localized sensor kinase that is activated by envelope stress. It starts a kinase cascade that activates CpxR, which promotes efflux complex expression.'"
19,1,C019_1,dfrF,3002867,dfrF,0,36.94083694,18.28571429,64,3500000,1,100,495,495,765,11.1,b'dfrF is a chromosome-encoded dihydrofolate reductase found in Streptococcus pyogenes'	dfrF
19,1,C019_1,emrA,3000027,emrA,0,45.30507855,53.14285714,186,3500000,1,100,1173,1173,1785,15.4,"emrA	b'EmrA is a membrane fusion protein, providing an efflux pathway with EmrB and TolC between the inner and outer membranes of E. coli, a Gram-negative bacterium.'"
19,1,C019_1,emrB,3000074,emrB,0,35.27336861,54.28571429,190,3500000,1,100,1539,1539,2232,12.6,"emrB	b'emrB is a translocase in the emrB -TolC efflux protein in E. coli. It recognizes substrates including carbonyl cyanide m-chlorophenylhydrazone (CCCP), nalidixic acid, and thioloactomycin.'"
19,1,C019_1,emrE,3004039,emrE_1,0,13.72801373,4.571428571,16,3500000,0.498498498,95.78,333,166,383,5.1,b'Member of the small MDR (multidrug resistance) family of transporters	in Escherichia coli this protein provides resistance against a number of positively charged compounds including ethidium bromide and erythromycin	proton-dependent secondary transporter which exchanges protons for compound translocation'	Escherichia coli emrE
19,1,C019_1,emrK,3000206,emrK,0,27.5974026,29.14285714,102,3500000,1,100,1056,1056,1825,8.3,"b'emrK is a membrane fusion protein that is a homolog of EmrA. Together with the inner membrane transporter EmrY and the outer membrane channel TolC, it mediates multidrug efflux.'	emrK"
19,1,C019_1,emrR,3000516,emrR,0,47.35001345,25.14285714,88,3500000,1,100,531,531,1267,10.4,emrR	b'EmrR is a negative regulator for the EmrAB-TolC multidrug efflux pump in E. coli. Mutations lead to EmrAB-TolC overexpression.'
19,1,C019_1,emrY,3000254,emrY,0,36.38726446,56,196,3500000,1,99.81,1539,1539,2312,12.7,emrY	b'emrY is a multidrug transport that moves substrates across the inner membrane of the Gram-negative E. coli. It is a homolog of emrB.'
19,1,C019_1,eptA,3003576,eptA,0,38.92944039,64,224,3500000,1,100,1644,1644,2439,13.6,"eptA	b'PmrC mediates the modification of Lipid A by the addition of 4-amino-4-deoxy-L-arabinose (L-Ara4N) and phosphoethanolamine, resulting in a less negative cell membrane and decreased binding of polymyxin B.'"
19,1,C019_1,evgA,3000832,evgA,0,27.87456446,17.14285714,60,3500000,1,100,615,615,1195,7.5,"evgA	b'EvgA, when phosphorylated, is a positive regulator for efflux protein complexes emrKY and mdtEF. While usually phosphorylated in a EvgS dependent manner, it can be phosphorylated in the absence of EvgS when overexpressed.'"
19,1,C019_1,evgS,3000833,evgS,0,27.82415136,100,350,3500000,1,100,3594,3594,4336,12,b'EvgS is a sensor protein that phosphorylates the regulatory protein EvgA. evgS corresponds to 1 locus in Pseudomonas aeruginosa PAO1 and 1 locus in Pseudomonas aeruginosa LESB58.'	evgS
19,1,C019_1,gadW,3003838,gadW,0,12.54164217,9.142857143,32,3500000,1,94.65,729,729,947,4.7,"b'GadW is an AraC-family regulator that promotes mdtEF expression to confer multidrug resistance. GadW inhibits GadX-dependent activation. GadW clearly represses gadX and, in situations where GadX is missing, activates gadA and gadBC.'	gadW"
19,1,C019_1,gadX,3000508,gadX,0,36.70995671,30.28571429,106,3500000,1,100,825,825,1530,10.4,gadX	b'GadX is an AraC-family regulator that promotes mdtEF expression to confer multidrug resistance.'
19,1,C019_1,gyrA,3003294,gyrA_9,1,26.96238313,70.85714286,248,3500000,1,99.92,2628,2628,3374,11,Escherichia coli gyrA conferring resistance to fluoroquinolones
19,1,C019_1,kdpE,3003841,kdpE,0,34.55541509,23.42857143,82,3500000,1,100,678,678,1243,9.5,b'kdpE is a transcriptional activator that is part of the two-component system KdpD/KdpE that is studied for its regulatory role in potassium transport and has been identified as an adaptive regulator involved in the virulence and intracellular survival of pathogenic bacteria. kdpE regulates a range of virul…	kdpE
19,1,C019_1,marA,3000263,marA,0,38.69047619,14.85714286,52,3500000,1,100,384,384,846,8.9,"marA	b'In the presence of antibiotic stress, E. coli overexpresses the global activator protein MarA, which besides inducing MDR efflux pump AcrAB, also down- regulates synthesis of the porin OmpF.'"
19,1,C019_1,mdfA,3001328,mdfA,0,34.75842892,42.85714286,150,3500000,1,98.38,1233,1233,2022,10.9,Escherichia coli mdfA	b'Multidrug efflux pump in E. coli. This multidrug efflux system was originally identified as the Cmr/CmlA chloramphenicol exporter.'
19,1,C019_1,mdtA,3000792,mdtA,0,40.75091575,50.85714286,178,3500000,1,100,1248,1248,1711,15.1,b'MdtA is the membrane fusion protein of the multidrug efflux complex mdtABC.'	mdtA
19,1,C019_1,mdtB,3000793,mdtB,0,32.20346736,100.5714286,352,3500000,1,99.97,3123,3123,3701,14,b'MdtB is a transporter that forms a heteromultimer complex with MdtC to form a multidrug transporter. MdtBC is part of the MdtABC-TolC efflux complex.'	mdtB
19,1,C019_1,mdtC,3000794,mdtC,0,30.44648659,93.71428571,328,3500000,1,99.87,3078,3078,3657,13.2,"b'MdtC is a transporter that forms a heteromultimer complex with MdtB to form a multidrug transporter. MdtBC is part of the MdtABC-TolC efflux complex. In the absence of MdtB, MdtC can form a homomultimer complex that results in a functioning efflux complex with a narrower drug specificity. mdtC corre…	mdtC"
19,1,C019_1,mdtE,3000795,mdtE,0,32.5684678,37.71428571,132,3500000,1,100,1158,1158,1718,11.3,b'MdtE is the membrane fusion protein of the MdtEF multidrug efflux complex. It shares 70% sequence similarity with AcrA.'	mdtE
19,1,C019_1,mdtF,3000796,mdtF,0,29.54399486,92,322,3500000,1,99.9,3114,3114,3740,12.8,b'MdtF is the multidrug inner membrane transporter for the MdtEF-TolC efflux complex.'	mdtF
19,1,C019_1,mdtG,3001329,mdtG,0,28.87414134,35.42857143,124,3500000,1,99.43,1227,1227,1638,10.9,"mdtG	b'The MdtG protein, also named YceE, appears to be a member of the major facilitator superfamily of transporters, and it has been reported, when overexpressed, to increase fosfomycin and deoxycholate resistances. mdtG is a member of the marA-soxS-rob regulon.'"
19,1,C019_1,mdtH,3001216,mdtH,0,27.41344677,33.14285714,116,3500000,1,100,1209,1209,1712,10,mdtH	b'Multidrug resistance protein MdtH'
19,1,C019_1,mdtM,3001214,mdtM,0,38.92944039,48,168,3500000,1,99.92,1233,1233,1775,13.9,mdtM	b'Multidrug resistance protein MdtM'
19,1,C019_1,mdtN,3003548,mdtN,0,35.99114064,37.14285714,130,3500000,1,99.9,1032,1032,1640,11.5,"b'Multidrug resistance efflux pump. Could be involved in resistance to puromycin, acriflavine and tetraphenylarsonium chloride.'	mdtN"
19,1,C019_1,mdtO,3003549,mdtO,0,35.0877193,72,252,3500000,1,100,2052,2052,2684,14,"b'Multidrug resistance efflux pump. Could be involved in resistance to puromycin, acriflavine and tetraphenylarsonium chloride'	mdtO"
19,1,C019_1,mdtP,3003550,mdtP,0,29.99318337,44,154,3500000,1,100,1467,1467,2073,11.1,"mdtP	b'Multidrug resistance efflux pump. Could be involved in resistance to puromycin, acriflavine and tetraphenylarsonium chloride'"
19,1,C019_1,mgrB,3003820,mgrB,0,47.61904762,6.857142857,24,3500000,1,100,144,144,478,5.9,b'mgrB is a small transmembrane protein produced in the PhoPQ signalling system. It acts as a negative regulator in this system. Inactivation or down-regulation of mgrB confers colistin resistance by absence as shown in Klebsiella pneumoniae'	mgrB
19,1,C019_1,mipA,3004127,mipA,0,22.94893861,17.14285714,60,3500000,1,99.46,747,747,1161,7.5,"b'MltA-interacting protein (mipA), is an antibiotic resistance-related outer membrane protein. Deletion of mipA increases kanamycin, nalidixic acid and streptomycin resistance.'	Escherichia coli mipA"
19,1,C019_1,msbA,3003950,msbA,0,37.5724904,65.71428571,230,3500000,1,100,1749,1749,2293,14.8,"msbA	b'MsbA is a multidrug resistance transporter homolog from E. coli and belongs to a superfamily of transporters that contain an adenosine triphosphate (ATP) binding cassette (ABC) which is also called a nucleotide-binding domain (NBD). MsbA is a member of the MDR-ABC transporter group by sequence homology. MsbA transports lipid A, a major component of the bacterial outer cell membrane, and is the …
19,1,C019_1,nfsA,3003751,nfsA,1,34.77573602,25.14285714,88,3500000,1,99.86,723,723,1394,9.5,Escherichia coli nfsA mutations conferring resistance to nitrofurantoin
19,1,C019_1,porin_OmpC,3004114,porin_OmpC,0,34.16149068,37.71428571,132,3500000,1,94.98,1104,1104,1420,12.8,"porin OmpC	b'In the presence of antibiotic stress, there is a coupled down-regulation of the porin OmpC with the OmpF. Mutants both lacking both OmpC and OmpF proteins are resistant to cephaloridine and cefazolin. Analyses of genes involved in the increased resistance to tetracycline suggest that the up-regulation of efflux pump genes is accompanied by a decrease of OmpF and OmpC synthesis. Homologs of OmpC…
19,1,C019_1,tet44,3000556,tet44,0,1.188618973,2.285714286,8,3500000,0.144045762,99.28,1923,277,423,1.1,"b'Tet44 is a tetracycline resistance gene found in Campylobacter fetus, and binds to the ribosome to confer antibiotic resistance as a ribosomal protection protein.'	tet44"
19,1,C019_1,tetO,3000190,tetO,0,422.0238095,810.2857143,2836,3500000,1,99.38,1920,1920,2329,176.2,b'TetO is a ribosomal protection protein. It is associated with conjugative plasmids.'	tetO
19,1,C019_1,tetQ,3000191,tetQ,0,147.344044,290.8571429,1018,3500000,1,97.37,1974,1974,2497,60,tetQ	b'TetQ is a ribosomal protection protein. Its gene is associated with a conjugative transposon and has been found in both Gram-positive and Gram-negative bacteria.'
19,1,C019_1,tetX,3000205,tetX,0,5.8758722,6.857142857,24,3500000,0.380462725,100,1167,444,444,3.7,b'TetX is a flavin-dependent monooxygenase conferring resistance to tetracycline antibiotics. TetX hydroxylates position 11a of the tetraketide group thus inactivating the antibiotic.'	tetX
19,1,C019_1,tet_40_,3000567,tet_40_,0,498.8884989,609.1428571,2132,3500000,1,99.43,1221,1221,1661,182.2,b'Tet40 is a tetracycline efflux pump found in the Gram-positive Clostridium. It is similar to tetA(P).'	tet(40)
19,1,C019_1,ugd,3003577,ugd,0,31.82764108,37.14285714,130,3500000,1,100,1167,1167,1753,11.1,"ugd	b'PmrE is required for the synthesis and transfer of 4-amino-4-deoxy-L-arabinose (Ara4N) to Lipid A, which allows gram-negative bacteria to resist the antimicrobial activity of cationic antimicrobial peptides and antibiotics such as polymyxin'"
20,1,C020_1,CblA_1,3002999,CblA_1,0,7.054673721,6.285714286,22,3500000,0.776655443,99.13,891,692,692,3.3,CblA-1	b'CblA-1 beta-lactamase is a class A beta-lactamase found in Bacteroides uniformis that is species-specific.'
20,1,C020_1,CfxA2,3003002,CfxA-,0,7.690032535,7.428571429,26,3500000,0.806418219,100,966,779,875,3.1,CfxA2	b'cfxA2 beta-lactamase is a class A beta-lactamase found in Prevotella intermedia'
20,1,C020_1,ErmB,3000375,ErmB,0,53.54752343,40,140,3500000,1,99.46,747,747,1265,13.4,"ErmB	b'ErmB confers the MLSb phenotype. Similar to ErmC, expression of ErmB is inducible by erythromycin. The leader peptide causes attenuation of the mRNA and stabilizes the structure preventing further translation. When erythromycin is present, it binds the leader peptide causing a change in conformation allowing for the expression of ErmB.'"
20,1,C020_1,acrA,3004041,acrA,0,2.38691968,2.857142857,10,3500000,0.299916458,98.89,1197,359,456,1.9,"b'AcrA is a subunit of the AcrAB multidrug efflux system that in K. pneumoniae, which is encoded by the acrRAB operon.'	Klebsiella pneumoniae acrA"
20,1,C020_1,catP,3002686,cat-,0,16.48351648,10.28571429,36,3500000,1,100,624,624,1155,4.5,catP	b'catP is a transposon and chromosome-encoded variant of the cat gene found in Clostridium perfringens and Neisseria meningitidis'
20,1,C020_1,dfrF,3002867,dfrF,0,20.77922078,10.28571429,36,3500000,1,100,495,495,618,7.1,dfrF	b'dfrF is a chromosome-encoded dihydrofolate reductase found in Streptococcus pyogenes'
20,1,C020_1,tetO,3000190,tetO,0,17.85714286,34.28571429,120,3500000,0.93125,99.5,1920,1788,2090,7.8,b'TetO is a ribosomal protection protein. It is associated with conjugative plasmids.'	tetO
20,1,C020_1,tetW,3000194,tet-,0,74.10714286,142.2857143,498,3500000,1,99.95,1920,1920,2245,32,tetW	b'TetW is a ribosomal protection protein. It is associated with both conjugative and non conjugative DNA and has been found strains of C. difficile.'
20,1,C020_1,vanG,3002909,vanG,0,20.13605442,21.14285714,74,3500000,0.89047619,93.16,1050,935,1388,8,"vanG	b'VanG is a D-Ala-D-Ala ligase homolog that can synthesize D-Ala-D-Ser, an alternative substrate for peptidoglycan synthesis that reduces vancomycin binding affinity in Enterococcus faecalis'"
20,1,C020_1,vanXYG,3003069,vanXYG,0,18.67413632,14.28571429,50,3500000,0.524183007,96.01,765,401,431,12.4,b'vanXYG is a vanXY variant found in the vanG gene cluster'	vanXYG
21,1,C021_1,Campylobacter_coli_chloramphenicol,3004454,Campylobacter_coli_chloramphenicol,0,2.747252747,1.714285714,6,3500000,0.381410256,98.74,624,238,238,2.5,Campylobacter coli chloramphenicol acetyltransferase	b'A chloramphenicol resistance determinant described in Campylobacter coli.'
21,1,C021_1,CblA_1,3002999,CblA_1,0,16.03334937,14.28571429,50,3500000,1,99.78,891,891,1271,5.9,b'CblA-1 beta-lactamase is a class A beta-lactamase found in Bacteroides uniformis that is species-specific.'	CblA-1
21,1,C021_1,CfxA2,3003002,CfxA-,0,47.32327714,45.71428571,160,3500000,1,99.9,966,966,1485,15.9,b'cfxA2 beta-lactamase is a class A beta-lactamase found in Prevotella intermedia'	CfxA2
21,1,C021_1,ErmB,3000375,ErmB,0,38.24823102,28.57142857,100,3500000,1,99.46,747,747,1271,11,"ErmB	b'ErmB confers the MLSb phenotype. Similar to ErmC, expression of ErmB is inducible by erythromycin. The leader peptide causes attenuation of the mRNA and stabilizes the structure preventing further translation. When erythromycin is present, it binds the leader peptide causing a change in conformation allowing for the expression of ErmB.'"
21,1,C021_1,dfrF,3002867,dfrF,0,21.93362193,10.85714286,38,3500000,1,99.8,495,495,685,6.7,dfrF	b'dfrF is a chromosome-encoded dihydrofolate reductase found in Streptococcus pyogenes'
21,1,C021_1,lnuC,3002837,lnuC,0,8.080808081,4,14,3500000,0.638383838,99.37,495,316,454,2.5,b'lnuC is a transposon-mediated nucleotidyltransferase found in Streptococcus agalactiae'	lnuC
21,1,C021_1,tetQ,3000191,tetQ,0,80.47474309,158.8571429,556,3500000,1,97.37,1974,1974,2649,31.4,b'TetQ is a ribosomal protection protein. Its gene is associated with a conjugative transposon and has been found in both Gram-positive and Gram-negative bacteria.'	tetQ
21,1,C021_1,tetW,3000194,tet-,0,46.42857143,89.14285714,312,3500000,1,99.9,1920,1920,2160,20.8,tetW	b'TetW is a ribosomal protection protein. It is associated with both conjugative and non conjugative DNA and has been found strains of C. difficile.'
21,1,C021_1,tet_L_,3000179,tet_L_,0,1.659923229,2.285714286,8,3500000,0.291212781,100,1377,401,401,2.5,tet(L)	b'TetL is a tetracycline efflux protein found in many species of Gram-negative and Gram-positive bacteria.'
23,1,C023_1,Campylobacter_coli_chloramphenicol,3004454,Campylobacter_coli_chloramphenicol,0,73.26007326,45.71428571,160,3500000,1,96.96,624,624,1388,17.2,Campylobacter coli chloramphenicol acetyltransferase	b'A chloramphenicol resistance determinant described in Campylobacter coli.'
23,1,C023_1,CblA_1,3002999,CblA_1,0,11.54401154,10.28571429,36,3500000,1,98.77,891,891,1262,4,b'CblA-1 beta-lactamase is a class A beta-lactamase found in Bacteroides uniformis that is species-specific.'	CblA-1
23,1,C023_1,ErmB,3000375,ErmB,0,9.179575445,6.857142857,24,3500000,0.613119143,99.34,747,458,458,4.6,"b'ErmB confers the MLSb phenotype. Similar to ErmC, expression of ErmB is inducible by erythromycin. The leader peptide causes attenuation of the mRNA and stabilizes the structure preventing further translation. When erythromycin is present, it binds the leader peptide causing a change in conform…	ErmB"
23,1,C023_1,dfrF,3002867,dfrF,0,24.24242424,12,42,3500000,1,100,495,495,900,6.2,dfrF	b'dfrF is a chromosome-encoded dihydrofolate reductase found in Streptococcus pyogenes'
23,1,C023_1,lnuC,3002837,lnuC,0,8.080808081,4,14,3500000,1,99.19,495,495,758,2.6,lnuC	b'lnuC is a transposon-mediated nucleotidyltransferase found in Streptococcus agalactiae'
23,1,C023_1,tetW,3000194,tet-,0,111.9047619,214.8571429,752,3500000,1,99.95,1920,1920,2692,41,b'TetW is a ribosomal protection protein. It is associated with both conjugative and non conjugative DNA and has been found strains of C. difficile.'	tetW
23,1,C023_1,tet_40_,3000567,tet_40_,0,6.552006552,8,28,3500000,0.588861589,99.44,1221,719,719,4.1,tet(40)	b'Tet40 is a tetracycline efflux pump found in the Gram-positive Clostridium. It is similar to tetA(P).'
24,1,C024_1,APH_3___IIIa,3002647,APH_3___IIIa,0,5.750224618,4.571428571,16,3500000,0.528301887,100,795,420,490,2.3,"APH(3')-IIIa	b""APH(3')-IIIa is a plasmid-encoded aminoglycoside phosphotransferase in S. aureus and Enterococcus spp."""
24,1,C024_1,AcrE,3000499,AcrE,0,3.947693067,4.571428571,16,3500000,0.399827288,98.49,1158,463,463,2.6,"b'AcrE is a membrane fusion protein, similar to AcrA.'	AcrE"
24,1,C024_1,CRP,3000518,CRP,0,9.027307606,5.714285714,20,3500000,0.641390205,99.26,633,406,638,3.3,b'CRP is a global regulator that represses MdtEF multidrug efflux pump expression.'	CRP
24,1,C024_1,CTX_M_15,3001878,CTX_M_-,0,12.3939987,10.85714286,38,3500000,1,100,876,876,981,4.8,b'CTX-M-15 is a beta-lactamase found in the Enterobacteriaceae family'	CTX-M-15
24,1,C024_1,Campylobacter_coli_chloramphenicol,3004454,Campylobacter_coli_chloramphenicol,0,81.5018315,50.85714286,178,3500000,1,96.96,624,624,1375,19.2,Campylobacter coli chloramphenicol acetyltransferase	b'A chloramphenicol resistance determinant described in Campylobacter coli.'
24,1,C024_1,CblA_1,3002999,CblA_1,0,14.10934744,12.57142857,44,3500000,0.646464646,99.48,891,576,818,5.1,b'CblA-1 beta-lactamase is a class A beta-lactamase found in Bacteroides uniformis that is species-specific.'	CblA-1
24,1,C024_1,CfxA5,3003096,CfxA-,0,108.8435374,105.1428571,368,3500000,1,99.69,966,966,1644,32.4,CfxA5	b'cfxA5 beta-lactamase is a class A beta-lactamase found in Bacteroides distasonis'
24,1,C024_1,ErmF,3000498,ErmF,0,14.26787944,11.42857143,40,3500000,1,99.38,801,801,1131,4.6,b'ErmF confers the MLSb phenotype.'	ErmF
24,1,C024_1,ErmG,3000522,ErmG,0,19.43634597,14.28571429,50,3500000,1,99.18,735,735,1102,6.6,ErmG	b'ErmG is a rRNA adenine N-6-methyltransferase that protects the ribosome from inactivation due to antibiotic binding.'
24,1,C024_1,Escherichia_coli_UhpA,3003893,Escherichia_coli_UhpA_1,0,2.900652647,1.714285714,6,3500000,0.126903553,97.33,591,75,295,2.6,"b'uhpA is a positive activator of the fosfomycin importer uhpT, thus mutations to uhpA confer fosfomycin resistance by reducing uhpT expression. Both knockout and amino acid substitution mutations have been found that confer resistance, with the Protein Knockout …	Escherichia coli UhpA with mutation conferring resistance to fosfomycin"
24,1,C024_1,Escherichia_coli_UhpT,3003890,Escherichia_coli_UhpT,1,3.694581281,5.142857143,18,3500000,0.302442529,97.62,1392,421,421,2.9,Escherichia coli UhpT with mutation conferring resistance to fosfomycin
24,1,C024_1,PmrF,3003578,PmrF,0,5.89709568,5.714285714,20,3500000,0.305469556,98.65,969,296,402,2.2,"b'PmrF is required for the synthesis and transfer of 4-amino-4-deoxy-L-arabinose (Ara4N) to Lipid A, which allows gram-negative bacteria to resist the antimicrobial activity of cationic antimicrobial peptides and antibiotics such as polymyxin. pmrF corresponds to 1 locus in Pseudomonas aeruginosa …	PmrF"
24,1,C024_1,SAT_4,3002897,SAT_4,0,5.261773218,2.857142857,10,3500000,0.631675875,100,543,343,343,3,"SAT-4	b'SAT-4 is a plasmid-mediated streptothricin acetyltransferase and streptothricin (a nucleoside antibiotic) resistant determinant. Originally described from a Campylobacter coli BE/G4 plasmid gene sequence by Jacob et al, 1994.'"
24,1,C024_1,YojI,3003952,YojI,0,3.128258603,5.142857143,18,3500000,0.215328467,96.89,1644,354,354,1.7,YojI	b'YojI mediates resistance to the peptide antibiotic microcin J25 when it is expressed from a multicopy vector. YojI is capable of pumping out microcin molecules. The outer membrane protein TolC in addition to YojI is required for export of microcin J25 out of the cell. Microcin J25 is thus the first known substrate for YojI.'
24,1,C024_1,aadA5,3002605,aadA-,0,4.345464422,3.428571429,12,3500000,0.496831432,100,789,392,392,2.6,"b'aadA5 is an aminoglycoside nucleotidyltransferase gene encoded by plasmids, transposons and integrons in E. coli, K. pneumoniae, Kluyvera georgiana, P. aeruginosa and E. cloacae'	aadA5"
24,1,C024_1,acrA,3004043,acrA_2,0,3.828667145,4.571428571,16,3500000,0.532663317,99.06,1194,636,723,2.4,Escherichia coli acrA	b'AcrA is a subunit of the AcrAB-TolC multidrug efflux system that in E. coli.'
24,1,C024_1,ampC,3004290,ampC_2,0,2.015621063,2.285714286,8,3500000,0.238977072,97.79,1134,271,367,1.6,Escherichia coli ampC beta-lactamase	b'A class C ampC beta-lactamase (cephalosporinase) enzyme described in Escherichia coli shown clinically to confer resistance to penicillin-like and cephalosporin-class antibiotics.'
24,1,C024_1,dfrF,3002867,dfrF,0,4.617604618,2.285714286,8,3500000,0.755555556,99.73,495,374,467,2.4,dfrF	b'dfrF is a chromosome-encoded dihydrofolate reductase found in Streptococcus pyogenes'
24,1,C024_1,emrA,3000027,emrA,0,3.897211058,4.571428571,16,3500000,0.418584825,97.76,1173,491,494,2.7,"emrA	b'EmrA is a membrane fusion protein, providing an efflux pathway with EmrB and TolC between the inner and outer membranes of E. coli, a Gram-negative bacterium.'"
24,1,C024_1,emrB,3000074,emrB,0,4.084284786,6.285714286,22,3500000,0.399610136,98.05,1539,615,615,3.2,"emrB	b'emrB is a translocase in the emrB -TolC efflux protein in E. coli. It recognizes substrates including carbonyl cyanide m-chlorophenylhydrazone (CCCP), nalidixic acid, and thioloactomycin.'"
24,1,C024_1,emrK,3000206,emrK,0,4.87012987,5.142857143,18,3500000,0.412878788,97.25,1056,436,523,3.1,"emrK	b'emrK is a membrane fusion protein that is a homolog of EmrA. Together with the inner membrane transporter EmrY and the outer membrane channel TolC, it mediates multidrug efflux.'"
24,1,C024_1,emrY,3000254,emrY,0,2.227791701,3.428571429,12,3500000,0.303443795,98.5,1539,467,529,2.2,emrY	b'emrY is a multidrug transport that moves substrates across the inner membrane of the Gram-negative E. coli. It is a homolog of emrB.'
24,1,C024_1,eptA,3003576,eptA,0,5.213764338,8.571428571,30,3500000,0.325425791,97.94,1644,535,594,2.4,"eptA	b'PmrC mediates the modification of Lipid A by the addition of 4-amino-4-deoxy-L-arabinose (L-Ara4N) and phosphoethanolamine, resulting in a less negative cell membrane and decreased binding of polymyxin B.'"
24,1,C024_1,floR,3002705,floR+,0,9.406231628,11.42857143,40,3500000,0.976954733,99.49,1215,1187,1187,3.7,"floR	b'floR is a plasmid or chromosome-encoded chloramphenicol exporter that is found in Bordetella bronchiseptica, Escherichia coli, Klebsiella pneumoniae,Salmonella typhimurium DT104 and Vibrio cholerae'"
24,1,C024_1,kdpE,3003841,kdpE,0,8.428150021,5.714285714,20,3500000,0.663716814,96.22,678,450,549,3.4,b'kdpE is a transcriptional activator that is part of the two-component system KdpD/KdpE that is studied for its regulatory role in potassium transport and has been identified as an adaptive regulator involved in the virulence and intracellular survival of pathogenic bacteria. kdpE regulates a ran…	kdpE
24,1,C024_1,mdfA,3001328,mdfA,0,6.024794346,7.428571429,26,3500000,0.802919708,96.36,1233,990,999,3.6,Escherichia coli mdfA	b'Multidrug efflux pump in E. coli. This multidrug efflux system was originally identified as the Cmr/CmlA chloramphenicol exporter.'
24,1,C024_1,mdtA,3000792,mdtA,0,4.120879121,5.142857143,18,3500000,0.362980769,96.91,1248,453,459,1.6,mdtA	b'MdtA is the membrane fusion protein of the multidrug efflux complex mdtABC.'
24,1,C024_1,mdtE,3000795,mdtE,0,6.415001234,7.428571429,26,3500000,0.400690846,98.06,1158,464,464,4.3,mdtE	b'MdtE is the membrane fusion protein of the MdtEF multidrug efflux complex. It shares 70% sequence similarity with AcrA.'
24,1,C024_1,mdtG,3001329,mdtG,0,3.2599837,4,14,3500000,0.269763651,96.68,1227,331,355,2.1,"mdtG	b'The MdtG protein, also named YceE, appears to be a member of the major facilitator superfamily of transporters, and it has been reported, when overexpressed, to increase fosfomycin and deoxycholate resistances. mdtG is a member of the marA-soxS-rob regulon.'"
24,1,C024_1,mdtH,3001216,mdtH,0,3.781165071,4.571428571,16,3500000,0.403639371,97.34,1209,488,488,3.3,b'Multidrug resistance protein MdtH'	mdtH
24,1,C024_1,mdtN,3003548,mdtN,0,4.983388704,5.142857143,18,3500000,0.412790698,97.65,1032,426,426,4,"b'Multidrug resistance efflux pump. Could be involved in resistance to puromycin, acriflavine and tetraphenylarsonium chloride.'	mdtN"
24,1,C024_1,mdtP,3003550,mdtP,0,2.726653033,4,14,3500000,0.476482618,97.42,1467,699,700,2.1,"b'Multidrug resistance efflux pump. Could be involved in resistance to puromycin, acriflavine and tetraphenylarsonium chloride'	mdtP"
24,1,C024_1,mefA,3000615,mefA,0,12.66713582,15.42857143,54,3500000,0.794745484,95.06,1218,968,1401,5.3,b'mefA is a motive efflux pump in Streptococcus pneumoniae that confers resistance to macrolides. It is found on the same operon as mefE and the ABC-efflux pump mel.'	mefA
24,1,C024_1,mel,3000616,mel,0,18.34504294,26.85714286,94,3500000,1,97.47,1464,1464,1791,7.5,"mel	b'Mel, a homolog of MsrA, is an ABC-F subfamily protein associated with macrolide resistance. It is expressed on the same operon as mefA and mefE, both MFS-type efflux proteins that confer macrolide resistance.'"
24,1,C024_1,mgrB,3003820,mgrB,0,19.84126984,2.857142857,10,3500000,1,100,144,144,340,2.4,mgrB	b'mgrB is a small transmembrane protein produced in the PhoPQ signalling system. It acts as a negative regulator in this system. Inactivation or down-regulation of mgrB confers colistin resistance by absence as shown in Klebsiella pneumoniae'
24,1,C024_1,tetQ,3000191,tetQ,0,101.6066001,200.5714286,702,3500000,1,97.37,1974,1974,2611,39.7,b'TetQ is a ribosomal protection protein. Its gene is associated with a conjugative transposon and has been found in both Gram-positive and Gram-negative bacteria.'	tetQ
24,1,C024_1,tetW,3000194,tet-,0,160.7142857,308.5714286,1080,3500000,1,99.95,1920,1920,2434,64.4,tetW	b'TetW is a ribosomal protection protein. It is associated with both conjugative and non conjugative DNA and has been found strains of C. difficile.'
24,1,C024_1,tet_40_,3000567,tet_40_,0,46.8000468,57.14285714,200,3500000,1,99.84,1221,1221,1733,16.2,tet(40)	b'Tet40 is a tetracycline efflux pump found in the Gram-positive Clostridium. It is similar to tetA(P).'
24,1,C024_1,vanD,3000005,vanD,0,5.53709856,5.714285714,20,3500000,0.29748062,98.7,1032,307,369,2.4,"b'VanD is a D-Ala-D-Ala ligase homolog similar to VanA, and can synthesize D-Ala-D-Lac, an alternative substrate for peptidoglycan synthesis that reduces vancomycin binding affinity. It is associated with both vancomycin and teicoplanin resistance.'	vanD"
24,1,C024_1,vanRD,3002923,vanRD,0,6.539955038,4.571428571,16,3500000,0.337625179,100,699,236,391,3.6,vanRD	b'vanRD is a mutated vanR variant found in the vanD gene cluster that caused constitutive expression of vanD peptidoglycan synthesis'
24,1,C024_1,vanXD,3003070,vanXD,0,5.629838142,3.428571429,12,3500000,0.32183908,100,609,196,378,2.8,vanXD	b'vanXD is a vanX variant found in the vanD gene cluster'
26,1,C026_1,APH_3____Ib,3002639,APH_3____Ib,0,2.842928216,2.285714286,8,3500000,0.391791045,99.68,804,315,315,2.4,"b""APH(3'')-Ib is an aminoglycoside phosphotransferase encoded by plasmids, transposons, integrative conjugative elements and chromosomes in Enterobacteriaceae and Pseudomonas spp.""	APH(3'')-Ib"
26,1,C026_1,CblA_1,3002999,CblA_1,0,4.489337823,4,14,3500000,0.364758698,99.69,891,325,354,2.1,CblA-1	b'CblA-1 beta-lactamase is a class A beta-lactamase found in Bacteroides uniformis that is species-specific.'
26,1,C026_1,CfxA2,3003002,CfxA-,0,6.506950606,6.285714286,22,3500000,0.792960663,100,966,766,766,3.7,b'cfxA2 beta-lactamase is a class A beta-lactamase found in Prevotella intermedia'	CfxA2
26,1,C026_1,ErmB,3000375,ErmB,0,16.06425703,12,42,3500000,0.769745649,99.13,747,575,652,5.1,"ErmB	b'ErmB confers the MLSb phenotype. Similar to ErmC, expression of ErmB is inducible by erythromycin. The leader peptide causes attenuation of the mRNA and stabilizes the structure preventing further translation. When erythromycin is present, it binds the leader peptide causing a change in conformation allowing for the expression of ErmB.'"
26,1,C026_1,ErmF,3000498,ErmF,0,5.707151775,4.571428571,16,3500000,0.699126092,99.82,801,560,560,3.7,b'ErmF confers the MLSb phenotype.'	ErmF
26,1,C026_1,dfrF,3002867,dfrF,0,27.70562771,13.71428571,48,3500000,1,100,495,495,1246,5.3,b'dfrF is a chromosome-encoded dihydrofolate reductase found in Streptococcus pyogenes'	dfrF
26,1,C026_1,tetW,3000194,tet-,0,307.1428571,589.7142857,2064,3500000,1,99.95,1920,1920,2454,121.5,b'TetW is a ribosomal protection protein. It is associated with both conjugative and non conjugative DNA and has been found strains of C. difficile.'	tetW
27,1,C027_1,AcrE,3000499,AcrE,0,1.973846533,2.285714286,8,3500000,0.10880829,100,1158,126,407,2.1,"b'AcrE is a membrane fusion protein, similar to AcrA.'	AcrE"
27,1,C027_1,CblA_1,3002999,CblA_1,0,23.08802309,20.57142857,72,3500000,1,99.78,891,891,1529,7.1,b'CblA-1 beta-lactamase is a class A beta-lactamase found in Bacteroides uniformis that is species-specific.'	CblA-1
27,1,C027_1,CfxA3,3003003,CfxA-,0,17.15468796,16.57142857,58,3500000,1,100,966,966,1048,7.6,CfxA3	b'cfxA3 beta-lactamase is a class A beta-lactamase found in Capnocytophaga ochracea'
27,1,C027_1,CfxA6,3003097,CfxA6,0,5.163511188,5.142857143,18,3500000,0.759036145,99.47,996,756,756,2.9,b'cfxA6 beta-lactamase is a class A beta-lactamase found in an uncultured bacterium'	CfxA6
27,1,C027_1,ErmF,3000498,ErmF,0,4.280363831,3.428571429,12,3500000,0.369538077,99.32,801,296,296,2.5,b'ErmF confers the MLSb phenotype.'	ErmF
27,1,C027_1,YojI,3003952,YojI,0,2.085505735,3.428571429,12,3500000,0.283454988,97.21,1644,466,468,1.9,b'YojI mediates resistance to the peptide antibiotic microcin J25 when it is expressed from a multicopy vector. YojI is capable of pumping out microcin molecules. The outer membrane protein TolC in addition to YojI is required for export of microcin J25 out of the cell. Microcin J25 is thus the f…	YojI
27,1,C027_1,acrA,3004043,acrA_2,0,2.392916966,2.857142857,10,3500000,0.191792295,99.13,1194,229,425,1.8,b'AcrA is a subunit of the AcrAB-TolC multidrug efflux system that in E. coli.'	Escherichia coli acrA
27,1,C027_1,bacA,3002986,bacA,0,3.475842892,2.857142857,10,3500000,0.413625304,97.94,822,340,341,2.4,b'The bacA gene product (BacA) recycles undecaprenyl pyrophosphate during cell wall biosynthesis which confers resistance to bacitracin.'	bacA
27,1,C027_1,emrE,3004039,emrE_1,0,6.864006864,2.285714286,8,3500000,0.774774775,99.22,333,258,367,2.1,Escherichia coli emrE	b'Member of the small MDR (multidrug resistance) family of transporters	in Escherichia coli this protein provides resistance against a number of positively charged compounds including ethidium bromide and erythromycin	proton-dependent secondary transporter which exchanges protons for compound translocation'
27,1,C027_1,emrY,3000254,emrY,0,1.856493085,2.857142857,10,3500000,0.260558804,98.75,1539,401,448,2,b'emrY is a multidrug transport that moves substrates across the inner membrane of the Gram-negative E. coli. It is a homolog of emrB.'	emrY
27,1,C027_1,gadX,3000508,gadX,0,2.770562771,2.285714286,8,3500000,0.492121212,93.84,825,406,406,1.8,gadX	b'GadX is an AraC-family regulator that promotes mdtEF expression to confer multidrug resistance.'
27,1,C027_1,mdtN,3003548,mdtN,0,1.107419712,1.142857143,4,3500000,0.212209302,97.72,1032,219,439,1.4,"b'Multidrug resistance efflux pump. Could be involved in resistance to puromycin, acriflavine and tetraphenylarsonium chloride.'	mdtN"
27,1,C027_1,mefA,3000615,mefA,0,2.345765893,2.857142857,10,3500000,0.252052545,95.44,1218,307,411,1.8,mefA	b'mefA is a motive efflux pump in Streptococcus pneumoniae that confers resistance to macrolides. It is found on the same operon as mefE and the ABC-efflux pump mel.'
27,1,C027_1,mipA,3004127,mipA,0,2.294893861,1.714285714,6,3500000,0.59437751,98.87,747,444,445,1.7,"Escherichia coli mipA	b'MltA-interacting protein (mipA), is an antibiotic resistance-related outer membrane protein. Deletion of mipA increases kanamycin, nalidixic acid and streptomycin resistance.'"
27,1,C027_1,tetO,3000190,tetO,0,28.57142857,54.85714286,192,3500000,1,99.79,1920,1920,2357,11.8,tetO	b'TetO is a ribosomal protection protein. It is associated with conjugative plasmids.'
27,1,C027_1,tetQ,3000191,tetQ,0,72.65885077,143.4285714,502,3500000,1,97.37,1974,1974,2040,35.5,b'TetQ is a ribosomal protection protein. Its gene is associated with a conjugative transposon and has been found in both Gram-positive and Gram-negative bacteria.'	tetQ
27,1,C027_1,tetW,3000194,tet-,0,84.22619048,161.7142857,566,3500000,1,99.95,1920,1920,1991,40.2,tetW	b'TetW is a ribosomal protection protein. It is associated with both conjugative and non conjugative DNA and has been found strains of C. difficile.'
27,1,C027_1,tet_40_,3000567,tet_40_,0,5.616005616,6.857142857,24,3500000,0.532350532,99.85,1221,650,652,3.4,tet(40)	b'Tet40 is a tetracycline efflux pump found in the Gram-positive Clostridium. It is similar to tetA(P).'
28,1,C028_1,mefA,3000615,mefA,0,4.222378607,5.142857143,18,3500000,0.452380952,97.82,1218,551,551,2.7,mefA	b'mefA is a motive efflux pump in Streptococcus pneumoniae that confers resistance to macrolides. It is found on the same operon as mefE and the ABC-efflux pump mel.'
28,1,C028_1,mel,3000616,mel,0,4.683840749,6.857142857,24,3500000,0.259562842,99.74,1464,380,380,4.2,"b'Mel, a homolog of MsrA, is an ABC-F subfamily protein associated with macrolide resistance. It is expressed on the same operon as mefA and mefE, both MFS-type efflux proteins that confer macrolide resistance.'	mel"
28,1,C028_1,tetM,3000186,tetM,0,0.892857143,1.714285714,6,3500000,0.0921875,96.61,1920,177,238,2.8,tetM	b'TetM is a ribosomal protection protein that confers tetracycline resistance. It is found on transposable DNA elements and its horizontal transfer between bacterial species has been documented.'
28,1,C028_1,tetW,3000194,tet-,0,2.678571429,5.142857143,18,3500000,0.205729167,100,1920,395,395,2.5,b'TetW is a ribosomal protection protein. It is associated with both conjugative and non conjugative DNA and has been found strains of C. difficile.'	tetW
29,1,C029_1,AAC_6___Ie_APH_2____Ia,3002597,AAC_6___Ie_APH_2____Ia,0,58.33333333,84,294,3500000,1,99.93,1440,1440,2251,18.4,"AAC(6')-Ie-APH(2'')-Ia	b""AAC(6')-Ie-APH(2'')-Ia is an aminoglycoside acetyltransferase encoded by plasmids and transposons in S. aureus, E. faecalis, E. faecium and Staphylococcus warneri"""
29,1,C029_1,AAC_6___Ii,3002556,AAC_6___Ii,0,45.79755399,25.14285714,88,3500000,1,99.64,549,549,1082,11.9,"b""AAC(6')-Ii is a chromosomal-encoded aminoglycoside acetyltransferase in Enterococcus spp.""	AAC(6')-Ii"
29,1,C029_1,APH_2____IIa,3002635,APH_2____IIa,0,8.888888889,8,28,3500000,0.828888889,99.6,900,746,828,3.9,"b""APH(2'')-IIa is a chromosomal-encoded aminoglycoside phosphotransferase in E. faecium and E. coli""	APH(2'')-IIa"
29,1,C029_1,APH_3___IIIa,3002647,APH_3___IIIa,0,97.03504043,77.14285714,270,3500000,1,100,795,795,1664,24,"b""APH(3')-IIIa is a plasmid-encoded aminoglycoside phosphotransferase in S. aureus and Enterococcus spp.""	APH(3')-IIIa"
29,1,C029_1,CfxA3,3003003,CfxA-,0,1593.611358,1539.428571,5388,3500000,1,100,966,966,1860,432.4,CfxA3	b'cfxA3 beta-lactamase is a class A beta-lactamase found in Capnocytophaga ochracea'
29,1,C029_1,ErmB,3000375,ErmB,0,127.7490916,95.42857143,334,3500000,1,99.2,747,747,1238,38.3,"b'ErmB confers the MLSb phenotype. Similar to ErmC, expression of ErmB is inducible by erythromycin. The leader peptide causes attenuation of the mRNA and stabilizes the structure preventing further translation. When erythromycin is present, it binds the leader peptide causing a change in conformation al…	ErmB"
29,1,C029_1,ErmF,3000498,ErmF,0,322.4540753,258.2857143,904,3500000,1,99.88,801,801,1135,90.8,ErmF	b'ErmF confers the MLSb phenotype.'
29,1,C029_1,SAT_4,3002897,SAT_4,0,103.1307551,56,196,3500000,1,99.82,543,543,1074,27,"SAT-4	b'SAT-4 is a plasmid-mediated streptothricin acetyltransferase and streptothricin (a nucleoside antibiotic) resistant determinant. Originally described from a Campylobacter coli BE/G4 plasmid gene sequence by Jacob et al, 1994.'"
29,1,C029_1,dfrF,3002867,dfrF,0,19.62481962,9.714285714,34,3500000,1,99.6,495,495,683,6.4,b'dfrF is a chromosome-encoded dihydrofolate reductase found in Streptococcus pyogenes'	dfrF
29,1,C029_1,dfrG,3002868,dfrG,0,60.81468732,30.28571429,106,3500000,1,100,498,498,1174,13.4,b'dfrG is a plasmid-encoded dihydrofolate reductase found in Staphylococcus aureus'	dfrG
29,1,C029_1,efmA,3003954,efmA,0,51.94805195,66.85714286,234,3500000,1,100,1287,1287,1901,18.3,b'efmA is an MFS transporter permease in E. faecium.'	efmA
29,1,C029_1,mefA,3000615,mefA,0,46.91531785,57.14285714,200,3500000,1,90.23,1218,1218,1817,16.3,b'mefA is a motive efflux pump in Streptococcus pneumoniae that confers resistance to macrolides. It is found on the same operon as mefE and the ABC-efflux pump mel.'	mefA
29,1,C029_1,msrC,3002819,msrC,0,23.56804791,34.85714286,122,3500000,1,94.46,1479,1479,1729,10.1,b'msrC is a chromosomal-encoded ABC-F subfamily protein expressed in Enterococcus faecium that confers resistance to erythromycin and other macrolide and streptogramin B antibiotics.'	msrC
29,1,C029_1,tetQ,3000191,tetQ,0,151.1072514,298.2857143,1044,3500000,1,97.37,1974,1974,2465,61.9,b'TetQ is a ribosomal protection protein. Its gene is associated with a conjugative transposon and has been found in both Gram-positive and Gram-negative bacteria.'	tetQ
29,1,C029_1,tetW,3000194,tet-,0,118.1547619,226.8571429,794,3500000,1,99.95,1920,1920,2465,47.5,tetW	b'TetW is a ribosomal protection protein. It is associated with both conjugative and non conjugative DNA and has been found strains of C. difficile.'
29,1,C029_1,tet_40_,3000567,tet_40_,0,21.06002106,25.71428571,90,3500000,1,100,1221,1221,1331,9.5,tet(40)	b'Tet40 is a tetracycline efflux pump found in the Gram-positive Clostridium. It is similar to tetA(P).'
29,1,C029_1,tet_L_,3000179,tet_L_,0,22.40896359,30.85714286,108,3500000,1,99.78,1377,1377,1716,9,tet(L)	b'TetL is a tetracycline efflux protein found in many species of Gram-negative and Gram-positive bacteria.'
30,1,C030_1,Campylobacter_coli_chloramphenicol,3004454,Campylobacter_coli_chloramphenicol,0,14.65201465,9.142857143,32,3500000,0.721153846,97.56,624,450,546,5.7,b'A chloramphenicol resistance determinant described in Campylobacter coli.'	Campylobacter coli chloramphenicol acetyltransferase
30,1,C030_1,CblA_1,3002999,CblA_1,0,8.978675645,8,28,3500000,0.936026936,98.44,891,834,856,4.4,CblA-1	b'CblA-1 beta-lactamase is a class A beta-lactamase found in Bacteroides uniformis that is species-specific.'
30,1,C030_1,CfxA4,3003005,CfxA-,0,5.323868678,5.142857143,18,3500000,0.394409938,100,966,381,381,3.4,b'cfxA4 beta-lactamase is a class A beta-lactamase found in Bacteroides fragilis'	CfxA4
30,1,C030_1,CfxA6,3003097,CfxA6,0,12.62191624,12.57142857,44,3500000,1,99.7,996,996,1122,5.7,CfxA6	b'cfxA6 beta-lactamase is a class A beta-lactamase found in an uncultured bacterium'
30,1,C030_1,ErmF,3000498,ErmF,0,7.84733369,6.285714286,22,3500000,1,99.38,801,801,859,3.2,ErmF	b'ErmF confers the MLSb phenotype.'
30,1,C030_1,dfrF,3002867,dfrF,0,9.235209235,4.571428571,16,3500000,0.577777778,100,495,286,378,3.3,dfrF	b'dfrF is a chromosome-encoded dihydrofolate reductase found in Streptococcus pyogenes'
30,1,C030_1,tetQ,3000191,tetQ,0,118.3962947,233.7142857,818,3500000,1,97.37,1974,1974,2431,49.5,b'TetQ is a ribosomal protection protein. Its gene is associated with a conjugative transposon and has been found in both Gram-positive and Gram-negative bacteria.'	tetQ
30,1,C030_1,tet_40_,3000567,tet_40_,0,15.44401544,18.85714286,66,3500000,1,99.43,1221,1221,1942,5,tet(40)	b'Tet40 is a tetracycline efflux pump found in the Gram-positive Clostridium. It is similar to tetA(P).'
31,1,C031_1,APH_3___IIIa,3002647,APH_3___IIIa,0,10.06289308,8,28,3500000,0.68427673,100,795,544,544,4.4,"b""APH(3')-IIIa is a plasmid-encoded aminoglycoside phosphotransferase in S. aureus and Enterococcus spp.""	APH(3')-IIIa"
31,1,C031_1,AcrE,3000499,AcrE,0,2.467308167,2.857142857,10,3500000,0.31433506,98.63,1158,364,365,2.1,"AcrE	b'AcrE is a membrane fusion protein, similar to AcrA.'"
31,1,C031_1,Campylobacter_coli_chloramphenicol,3004454,Campylobacter_coli_chloramphenicol,0,10.07326007,6.285714286,22,3500000,0.583333333,95.88,624,364,393,3.8,b'A chloramphenicol resistance determinant described in Campylobacter coli.'	Campylobacter coli chloramphenicol acetyltransferase
31,1,C031_1,CblA_1,3002999,CblA_1,0,14.10934744,12.57142857,44,3500000,1,99.66,891,891,1122,4.9,b'CblA-1 beta-lactamase is a class A beta-lactamase found in Bacteroides uniformis that is species-specific.'	CblA-1
31,1,C031_1,CfxA2,3003002,CfxA-,0,25.43626146,24.57142857,86,3500000,0.925465839,98.1,966,894,1184,7.1,CfxA2	b'cfxA2 beta-lactamase is a class A beta-lactamase found in Prevotella intermedia'
31,1,C031_1,CfxA6,3003097,CfxA6,0,8.032128514,8,28,3500000,0.412650602,93.19,996,411,527,5.2,CfxA6	b'cfxA6 beta-lactamase is a class A beta-lactamase found in an uncultured bacterium'
31,1,C031_1,ErmB,3000375,ErmB,0,20.65404475,15.42857143,54,3500000,1,99.6,747,747,756,8.8,"ErmB	b'ErmB confers the MLSb phenotype. Similar to ErmC, expression of ErmB is inducible by erythromycin. The leader peptide causes attenuation of the mRNA and stabilizes the structure preventing further translation. When erythromycin is present, it binds the leader peptide causing a change in conformation allowing for the expression of ErmB.'"
31,1,C031_1,ErmF,3000498,ErmF,0,74.19297307,59.42857143,208,3500000,1,99.88,801,801,1030,26.1,b'ErmF confers the MLSb phenotype.'	ErmF
31,1,C031_1,SAT_4,3002897,SAT_4,0,4.209418574,2.285714286,8,3500000,0.453038674,99.59,543,246,290,2.6,"b'SAT-4 is a plasmid-mediated streptothricin acetyltransferase and streptothricin (a nucleoside antibiotic) resistant determinant. Originally described from a Campylobacter coli BE/G4 plasmid gene sequence by Jacob et al, 1994.'	SAT-4"
31,1,C031_1,dfrA14,3002859,dfrA14,0,5.915409642,2.857142857,10,3500000,0.530020704,100,483,256,356,2.5,dfrA14	b'dfrA14 is an integron-encoded dihydrofolate reductase found in Escherichia coli'
31,1,C031_1,dfrF,3002867,dfrF,0,47.33044733,23.42857143,82,3500000,1,99.6,495,495,904,12.8,dfrF	b'dfrF is a chromosome-encoded dihydrofolate reductase found in Streptococcus pyogenes'
31,1,C031_1,emrK,3000206,emrK,0,1.623376623,1.714285714,6,3500000,0.299242424,96.84,1056,316,316,2.1,"emrK	b'emrK is a membrane fusion protein that is a homolog of EmrA. Together with the inner membrane transporter EmrY and the outer membrane channel TolC, it mediates multidrug efflux.'"
31,1,C031_1,eptA,3003576,eptA,0,1.390337157,2.285714286,8,3500000,0.195255474,98.13,1644,321,321,2.4,"b'PmrC mediates the modification of Lipid A by the addition of 4-amino-4-deoxy-L-arabinose (L-Ara4N) and phosphoethanolamine, resulting in a less negative cell membrane and decreased binding of polymyxin B.'	eptA"
31,1,C031_1,evgS,3000833,evgS,0,0.953970904,3.428571429,12,3500000,0.127712855,96.51,3594,459,462,1.9,evgS	b'EvgS is a sensor protein that phosphorylates the regulatory protein EvgA. evgS corresponds to 1 locus in Pseudomonas aeruginosa PAO1 and 1 locus in Pseudomonas aeruginosa LESB58.'
31,1,C031_1,lnuC,3002837,lnuC,0,6.926406926,3.428571429,12,3500000,1,99.19,495,495,613,2.7,b'lnuC is a transposon-mediated nucleotidyltransferase found in Streptococcus agalactiae'	lnuC
31,1,C031_1,mdtO,3003549,mdtO,0,1.949317739,4,14,3500000,0.252923977,95.57,2052,519,519,1.7,"b'Multidrug resistance efflux pump. Could be involved in resistance to puromycin, acriflavine and tetraphenylarsonium chloride'	mdtO"
31,1,C031_1,mefA,3000615,mefA,0,5.629838142,6.857142857,24,3500000,0.442528736,97.96,1218,539,539,3.6,mefA	b'mefA is a motive efflux pump in Streptococcus pneumoniae that confers resistance to macrolides. It is found on the same operon as mefE and the ABC-efflux pump mel.'
31,1,C031_1,mel,3000616,mel,0,6.635441062,9.714285714,34,3500000,0.841530055,98.46,1464,1232,1466,3,"mel	b'Mel, a homolog of MsrA, is an ABC-F subfamily protein associated with macrolide resistance. It is expressed on the same operon as mefA and mefE, both MFS-type efflux proteins that confer macrolide resistance.'"
31,1,C031_1,tetO,3000190,tetO,0,101.7857143,195.4285714,684,3500000,1,98.85,1920,1920,2187,44.6,b'TetO is a ribosomal protection protein. It is associated with conjugative plasmids.'	tetO
31,1,C031_1,tetX,3000205,tetX,0,49.9449137,58.28571429,204,3500000,1,99.83,1167,1167,2107,14.5,b'TetX is a flavin-dependent monooxygenase conferring resistance to tetracycline antibiotics. TetX hydroxylates position 11a of the tetraketide group thus inactivating the antibiotic.'	tetX
31,1,C031_1,tet_40_,3000567,tet_40_,0,17.31601732,21.14285714,74,3500000,1,99.75,1221,1221,1290,7.6,b'Tet40 is a tetracycline efflux pump found in the Gram-positive Clostridium. It is similar to tetA(P).'	tet(40)
32,1,C032_1,CblA_1,3002999,CblA_1,0,8.978675645,8,28,3500000,0.78338945,99.71,891,698,984,3.1,b'CblA-1 beta-lactamase is a class A beta-lactamase found in Bacteroides uniformis that is species-specific.'	CblA-1
32,1,C032_1,CfxA2,3003002,CfxA-,0,24.25317953,23.42857143,82,3500000,0.918219462,99.1,966,887,1061,5.4,CfxA2	b'cfxA2 beta-lactamase is a class A beta-lactamase found in Prevotella intermedia'
32,1,C032_1,CfxA6,3003097,CfxA6,0,237.5215146,236.5714286,828,3500000,1,99.4,996,996,1680,73.2,CfxA6	b'cfxA6 beta-lactamase is a class A beta-lactamase found in an uncultured bacterium'
32,1,C032_1,ErmB,3000375,ErmB,0,27.53872633,20.57142857,72,3500000,1,99.46,747,747,773,11,"b'ErmB confers the MLSb phenotype. Similar to ErmC, expression of ErmB is inducible by erythromycin. The leader peptide causes attenuation of the mRNA and stabilizes the structure preventing further translation. When erythromycin is present, it binds the leader peptide causing a change in conformation allow…	ErmB"
32,1,C032_1,dfrF,3002867,dfrF,0,25.3968254,12.57142857,44,3500000,1,99.8,495,495,613,8.7,b'dfrF is a chromosome-encoded dihydrofolate reductase found in Streptococcus pyogenes'	dfrF
32,1,C032_1,tetQ,3000191,tetQ,0,26.05297438,51.42857143,180,3500000,0.902735562,97.59,1974,1782,1873,12.2,tetQ	b'TetQ is a ribosomal protection protein. Its gene is associated with a conjugative transposon and has been found in both Gram-positive and Gram-negative bacteria.'
32,1,C032_1,tetW,3000194,tet-,0,52.97619048,101.7142857,356,3500000,1,99.95,1920,1920,2521,20.6,tetW	b'TetW is a ribosomal protection protein. It is associated with both conjugative and non conjugative DNA and has been found strains of C. difficile.'
32,1,C032_1,tet_40_,3000567,tet_40_,0,7.02000702,8.571428571,30,3500000,0.308763309,99.47,1221,377,377,3.1,b'Tet40 is a tetracycline efflux pump found in the Gram-positive Clostridium. It is similar to tetA(P).'	tet(40)
33,1,C033_1,APH_3____Ib,3002639,APH_3____Ib,0,3.55366027,2.857142857,10,3500000,0.335820896,100,804,270,411,2.6,"APH(3'')-Ib	b""APH(3'')-Ib is an aminoglycoside phosphotransferase encoded by plasmids, transposons, integrative conjugative elements and chromosomes in Enterobacteriaceae and Pseudomonas spp."""
33,1,C033_1,Campylobacter_coli_chloramphenicol,3004454,Campylobacter_coli_chloramphenicol,0,7.326007326,4.571428571,16,3500000,0.868589744,96.31,624,542,642,3,Campylobacter coli chloramphenicol acetyltransferase	b'A chloramphenicol resistance determinant described in Campylobacter coli.'
33,1,C033_1,CblA_1,3002999,CblA_1,0,38.48003848,34.28571429,120,3500000,1,98.54,891,891,1385,12.4,b'CblA-1 beta-lactamase is a class A beta-lactamase found in Bacteroides uniformis that is species-specific.'	CblA-1
33,1,C033_1,CfxA4,3003005,CfxA-,0,682.0467317,658.8571429,2306,3500000,1,99.79,966,966,1785,191.2,b'cfxA4 beta-lactamase is a class A beta-lactamase found in Bacteroides fragilis'	CfxA4
33,1,C033_1,ErmF,3000498,ErmF,0,4.280363831,3.428571429,12,3500000,0.13732834,100,801,110,288,3,ErmF	b'ErmF confers the MLSb phenotype.'
33,1,C033_1,cepA,3003559,cepA,0,37.96867584,34.28571429,120,3500000,1,99.11,903,903,1448,11.8,cepA	b'A beta-lactamase found in Bacteroides fragilis producing either low or high levels of the endogenous cephalosporinase activity'
33,1,C033_1,dfrF,3002867,dfrF,0,16.16161616,8,28,3500000,1,100,495,495,592,6,b'dfrF is a chromosome-encoded dihydrofolate reductase found in Streptococcus pyogenes'	dfrF
33,1,C033_1,tetO,3000190,tetO,0,20.83333333,40,140,3500000,1,99.48,1920,1920,2418,8.3,tetO	b'TetO is a ribosomal protection protein. It is associated with conjugative plasmids.'
33,1,C033_1,tetQ,3000191,tetQ,0,159.5020987,314.8571429,1102,3500000,1,97.42,1974,1974,2414,67.1,b'TetQ is a ribosomal protection protein. Its gene is associated with a conjugative transposon and has been found in both Gram-positive and Gram-negative bacteria.'	tetQ
33,1,C033_1,tetW,3000194,tet-,0,23.80952381,45.71428571,160,3500000,1,99.95,1920,1920,2402,9.5,tetW	b'TetW is a ribosomal protection protein. It is associated with both conjugative and non conjugative DNA and has been found strains of C. difficile.'
33,1,C033_1,tet_40_,3000567,tet_40_,0,2.34000234,2.857142857,10,3500000,0.187551188,97.38,1221,229,401,1.5,tet(40)	b'Tet40 is a tetracycline efflux pump found in the Gram-positive Clostridium. It is similar to tetA(P).'
34,1,C034_1,AcrS,3000656,AcrS,0,3.447532859,2.285714286,8,3500000,0.280542986,98.92,663,186,355,2.1,b'AcrS is a repressor of the AcrAB efflux complex and is associated with the expression of AcrEF. AcrS is believed to regulate a switch between AcrAB and AcrEF efflux.'	AcrS
34,1,C034_1,CRP,3000518,CRP,0,4.513653803,2.857142857,10,3500000,0.549763033,99.71,633,348,643,1.6,CRP	b'CRP is a global regulator that represses MdtEF multidrug efflux pump expression.'
34,1,C034_1,Campylobacter_coli_chloramphenicol,3004454,Campylobacter_coli_chloramphenicol,0,94.32234432,58.85714286,206,3500000,1,100,624,624,1381,21.5,b'A chloramphenicol resistance determinant described in Campylobacter coli.'	Campylobacter coli chloramphenicol acetyltransferase
34,1,C034_1,CfxA3,3003003,CfxA-,0,2.366163857,2.285714286,8,3500000,0.417184265,99.5,966,403,403,1.9,b'cfxA3 beta-lactamase is a class A beta-lactamase found in Capnocytophaga ochracea'	CfxA3
34,1,C034_1,ErmB,3000375,ErmB,0,16.06425703,12,42,3500000,1,99.6,747,747,955,6,"ErmB	b'ErmB confers the MLSb phenotype. Similar to ErmC, expression of ErmB is inducible by erythromycin. The leader peptide causes attenuation of the mRNA and stabilizes the structure preventing further translation. When erythromycin is present, it binds the leader peptide causing a change in conformation allowing for the expression of ErmB.'"
34,1,C034_1,Escherichia_coli_GlpT,3003889,Escherichia_coli_GlpT,1,2.102386208,2.857142857,10,3500000,0.286975717,99.74,1359,390,405,1.7,Escherichia coli GlpT with mutation conferring resistance to fosfomycin
34,1,C034_1,Escherichia_coli_LamB,3004126,Escherichia_coli_LamB,0,5.539576009,7.428571429,26,3500000,1,99.11,1341,1341,1253,2.4,"Escherichia coli LamB	b'LamB is a negative regulator for antibiotic resistance, it serves as a porin to influx antibiotic. When down-regulated, it increases resistance to chlortetracycline, ciprofloxacin, balofloxacin and nalidixic acid. It also interacts with Odp1, an energy metabolic enzyme, creating a complex that decreases in antibiotic-resistant strains.'"
34,1,C034_1,PmrF,3003578,PmrF,0,2.94854784,2.857142857,10,3500000,0.181630547,100,969,176,418,2.9,"PmrF	b'PmrF is required for the synthesis and transfer of 4-amino-4-deoxy-L-arabinose (Ara4N) to Lipid A, which allows gram-negative bacteria to resist the antimicrobial activity of cationic antimicrobial peptides and antibiotics such as polymyxin. pmrF corresponds to 1 locus in Pseudomonas aeruginosa PAO1 and 1 locus in Pseudomonas aeruginosa LESB58.'"
34,1,C034_1,YojI,3003952,YojI,0,3.475842892,5.714285714,20,3500000,0.20863747,99.42,1644,343,374,2,YojI	b'YojI mediates resistance to the peptide antibiotic microcin J25 when it is expressed from a multicopy vector. YojI is capable of pumping out microcin molecules. The outer membrane protein TolC in addition to YojI is required for export of microcin J25 out of the cell. Microcin J25 is thus the first known substrate for YojI.'
34,1,C034_1,acrA,3004043,acrA_2,0,3.828667145,4.571428571,16,3500000,0.284757119,99.71,1194,340,518,1.7,b'AcrA is a subunit of the AcrAB-TolC multidrug efflux system that in E. coli.'	Escherichia coli acrA
34,1,C034_1,ampC,3004290,ampC_2,0,3.527336861,4,14,3500000,0.447089947,99.21,1134,507,513,2.2,b'A class C ampC beta-lactamase (cephalosporinase) enzyme described in Escherichia coli shown clinically to confer resistance to penicillin-like and cephalosporin-class antibiotics.'	Escherichia coli ampC beta-lactamase
34,1,C034_1,bacA,3002986,bacA,0,4.866180049,4,14,3500000,0.665450122,97.99,822,547,547,2.2,bacA	b'The bacA gene product (BacA) recycles undecaprenyl pyrophosphate during cell wall biosynthesis which confers resistance to bacitracin.'
34,1,C034_1,baeS,3000829,baeS,0,4.07000407,5.714285714,20,3500000,0.278490028,97.95,1404,391,391,1.9,"b'BaeS is a sensor kinase in the BaeSR regulatory system. While it phosphorylates BaeR to increase its activity, BaeS is not necessary for overexpressed BaeR to confer resistance.'	baeS"
34,1,C034_1,cpxA,3000830,cpxA,0,6.238303182,8.571428571,30,3500000,0.429403202,97.97,1374,590,590,1.5,"cpxA	b'CpxA is a membrane-localized sensor kinase that is activated by envelope stress. It starts a kinase cascade that activates CpxR, which promotes efflux complex expression.'"
34,1,C034_1,dfrF,3002867,dfrF,0,5.772005772,2.857142857,10,3500000,0.555555556,99.28,495,275,511,2.1,dfrF	b'dfrF is a chromosome-encoded dihydrofolate reductase found in Streptococcus pyogenes'
34,1,C034_1,emrA,3000027,emrA,0,2.922908294,3.428571429,12,3500000,0.26342711,98.38,1173,309,310,2.9,"b'EmrA is a membrane fusion protein, providing an efflux pathway with EmrB and TolC between the inner and outer membranes of E. coli, a Gram-negative bacterium.'	emrA"
34,1,C034_1,emrB,3000074,emrB,0,4.82688202,7.428571429,26,3500000,0.538661468,99.16,1539,829,889,2.8,"emrB	b'emrB is a translocase in the emrB -TolC efflux protein in E. coli. It recognizes substrates including carbonyl cyanide m-chlorophenylhydrazone (CCCP), nalidixic acid, and thioloactomycin.'"
34,1,C034_1,emrY,3000254,emrY,0,4.084284786,6.285714286,22,3500000,0.374269006,98.09,1539,576,576,4,emrY	b'emrY is a multidrug transport that moves substrates across the inner membrane of the Gram-negative E. coli. It is a homolog of emrB.'
34,1,C034_1,eptA,3003576,eptA,0,5.213764338,8.571428571,30,3500000,0.350364964,99.13,1644,576,688,2.8,"b'PmrC mediates the modification of Lipid A by the addition of 4-amino-4-deoxy-L-arabinose (L-Ara4N) and phosphoethanolamine, resulting in a less negative cell membrane and decreased binding of polymyxin B.'	eptA"
34,1,C034_1,gadX,3000508,gadX,0,7.619047619,6.285714286,22,3500000,0.56,97.84,825,462,663,4.2,b'GadX is an AraC-family regulator that promotes mdtEF expression to confer multidrug resistance.'	gadX
34,1,C034_1,ileS,3003730,ileS,0,0.515729758,1.714285714,6,3500000,0.167569194,93.72,3324,557,562,1.6,Bifidobacterium ileS conferring resistance to mupirocin	b'Bifidobacteria have an intrinsically resistant form of ileS (isoleucyl-tRNA synthetase) that confers resistance to mupirocin.'
34,1,C034_1,lnuC,3002837,lnuC,0,3.463203463,1.714285714,6,3500000,0.860606061,98.83,495,426,426,2.1,lnuC	b'lnuC is a transposon-mediated nucleotidyltransferase found in Streptococcus agalactiae'
34,1,C034_1,marR,3003378,marR,1,3.9408867,1.714285714,6,3500000,0.866666667,97.35,435,377,430,1.4,Escherichia coli marR mutant conferring antibiotic resistance
34,1,C034_1,mdtA,3000792,mdtA,0,5.036630037,6.285714286,22,3500000,0.524038462,98.62,1248,654,742,3.5,mdtA	b'MdtA is the membrane fusion protein of the multidrug efflux complex mdtABC.'
34,1,C034_1,mdtC,3000794,mdtC,0,1.670843776,5.142857143,18,3500000,0.199805068,98.7,3078,615,615,1.2,"mdtC	b'MdtC is a transporter that forms a heteromultimer complex with MdtB to form a multidrug transporter. MdtBC is part of the MdtABC-TolC efflux complex. In the absence of MdtB, MdtC can form a homomultimer complex that results in a functioning efflux complex with a narrower drug specificity. mdtC corresponds to 3 loci in Pseudomonas aeruginosa PAO1 (gene name: muxC/muxB) and 3 loci in Pseudomonas …
34,1,C034_1,mdtE,3000795,mdtE,0,3.454231434,4,14,3500000,0.287564767,99.4,1158,333,333,2.3,b'MdtE is the membrane fusion protein of the MdtEF multidrug efflux complex. It shares 70% sequence similarity with AcrA.'	mdtE
34,1,C034_1,mdtH,3001216,mdtH,0,4.253810705,5.142857143,18,3500000,0.194375517,99.15,1209,235,423,1.9,b'Multidrug resistance protein MdtH'	mdtH
34,1,C034_1,mdtP,3003550,mdtP,0,4.284740481,6.285714286,22,3500000,0.591002045,98.62,1467,867,867,2.1,"b'Multidrug resistance efflux pump. Could be involved in resistance to puromycin, acriflavine and tetraphenylarsonium chloride'	mdtP"
34,1,C034_1,msbA,3003950,msbA,0,3.593890386,6.285714286,22,3500000,0.302458548,100,1749,529,529,3.2,"msbA	b'MsbA is a multidrug resistance transporter homolog from E. coli and belongs to a superfamily of transporters that contain an adenosine triphosphate (ATP) binding cassette (ABC) which is also called a nucleotide-binding domain (NBD). MsbA is a member of the MDR-ABC transporter group by sequence homology. MsbA transports lipid A, a major component of the bacterial outer cell membrane, and is the …
34,1,C034_1,nfsA,3003751,nfsA,1,4.742145821,3.428571429,12,3500000,0.717842324,99.81,723,519,519,2.2,Escherichia coli nfsA mutations conferring resistance to nitrofurantoin
34,1,C034_1,tetB_P_,3000195,tetB_P_,0,3.208634143,6.285714286,22,3500000,0.286881062,98.22,1959,562,562,2.5,"tetB(P)	b'TetB(P) is a tetracycline ribosomal protection protein found on the same operon as tetA(P), a tetracycline efflux protein.'"
34,1,C034_1,tetM,3000186,tetM,0,1.785714286,3.428571429,12,3500000,0.190104167,97.81,1920,365,371,2.9,b'TetM is a ribosomal protection protein that confers tetracycline resistance. It is found on transposable DNA elements and its horizontal transfer between bacterial species has been documented.'	tetM
34,1,C034_1,tetO,3000190,tetO,0,28.57142857,54.85714286,192,3500000,1,99.38,1920,1920,2070,13.3,tetO	b'TetO is a ribosomal protection protein. It is associated with conjugative plasmids.'
34,1,C034_1,tetQ,3000191,tetQ,0,46.89535389,92.57142857,324,3500000,1,97.37,1974,1974,2564,18.9,tetQ	b'TetQ is a ribosomal protection protein. Its gene is associated with a conjugative transposon and has been found in both Gram-positive and Gram-negative bacteria.'
34,1,C034_1,tetW,3000194,tet-,0,391.0714286,750.8571429,2628,3500000,1,99.95,1920,1920,2591,148.7,tetW	b'TetW is a ribosomal protection protein. It is associated with both conjugative and non conjugative DNA and has been found strains of C. difficile.'
34,1,C034_1,tet_40_,3000567,tet_40_,0,7.02000702,8.571428571,30,3500000,0.509418509,99.52,1221,622,622,3,tet(40)	b'Tet40 is a tetracycline efflux pump found in the Gram-positive Clostridium. It is similar to tetA(P).'
36,1,C036_1,AAC_6___Ie_APH_2____Ia,3002597,AAC_6___Ie_APH_2____Ia,0,22.61904762,32.57142857,114,3500000,1,99.93,1440,1440,1960,8,"b""AAC(6')-Ie-APH(2'')-Ia is an aminoglycoside acetyltransferase encoded by plasmids and transposons in S. aureus, E. faecalis, E. faecium and Staphylococcus warneri""	AAC(6')-Ie-APH(2'')-Ia"
36,1,C036_1,AAC_6___Ii,3002556,AAC_6___Ii,0,21.8579235,12,42,3500000,1,99.64,549,549,741,7.2,"b""AAC(6')-Ii is a chromosomal-encoded aminoglycoside acetyltransferase in Enterococcus spp.""	AAC(6')-Ii"
36,1,C036_1,APH_3___IIIa,3002647,APH_3___IIIa,0,61.81491465,49.14285714,172,3500000,1,100,795,795,1343,18.8,"b""APH(3')-IIIa is a plasmid-encoded aminoglycoside phosphotransferase in S. aureus and Enterococcus spp.""	APH(3')-IIIa"
36,1,C036_1,AcrE,3000499,AcrE,0,31.58154453,36.57142857,128,3500000,1,98.19,1158,1158,1447,12.6,"b'AcrE is a membrane fusion protein, similar to AcrA.'	AcrE"
36,1,C036_1,AcrF,3000502,AcrF,0,36.62295836,113.7142857,398,3500000,1,97.52,3105,3105,3770,15.8,"AcrF	b'AcrF is a inner membrane transporter, similar to AcrB.'"
36,1,C036_1,AcrS,3000656,AcrS,0,43.09416074,28.57142857,100,3500000,1,97.59,663,663,1178,12.7,b'AcrS is a repressor of the AcrAB efflux complex and is associated with the expression of AcrEF. AcrS is believed to regulate a switch between AcrAB and AcrEF efflux.'	AcrS
36,1,C036_1,CRP,3000518,CRP,0,52.35838411,33.14285714,116,3500000,1,99.21,633,633,1274,13,CRP	b'CRP is a global regulator that represses MdtEF multidrug efflux pump expression.'
36,1,C036_1,CblA_1,3002999,CblA_1,0,155.8441558,138.8571429,486,3500000,1,99.44,891,891,1589,45.4,CblA-1	b'CblA-1 beta-lactamase is a class A beta-lactamase found in Bacteroides uniformis that is species-specific.'
36,1,C036_1,CfxA2,3003002,CfxA-,0,54.42176871,52.57142857,184,3500000,1,99.79,966,966,1489,18.2,b'cfxA2 beta-lactamase is a class A beta-lactamase found in Prevotella intermedia'	CfxA2
36,1,C036_1,ErmB,3000375,ErmB,0,62.72709887,46.85714286,164,3500000,1,99.6,747,747,954,21.6,"b'ErmB confers the MLSb phenotype. Similar to ErmC, expression of ErmB is inducible by erythromycin. The leader peptide causes attenuation of the mRNA and stabilizes the structure preventing further translation. When erythromycin is present, it binds the leader peptide causing a change in conformation all…	ErmB"
36,1,C036_1,Escherichia_coli_CyaA,3003900,Escherichia_coli_CyaA,0,27.37113691,69.71428571,244,3500000,1,96.9,2547,2547,2875,12.5,"b'CyaA (adenylate cyclase) is involved with the synthesis of cyclic AMP which regulates the fosfomycin transporter glpT. As a result, mutations to cyaA confer resistance to fosfomycin.'	Escherichia coli CyaA with mutation conferring resistance to fosfomycin"
36,1,C036_1,Escherichia_coli_GlpT,3003889,Escherichia_coli_GlpT,1,24.80815726,33.71428571,118,3500000,1,97.65,1359,1359,1775,9.8,Escherichia coli GlpT with mutation conferring resistance to fosfomycin
36,1,C036_1,Escherichia_coli_LamB,3004126,Escherichia_coli_LamB,0,39.2031533,52.57142857,184,3500000,1,98.06,1341,1341,1752,15.3,"b'LamB is a negative regulator for antibiotic resistance, it serves as a porin to influx antibiotic. When down-regulated, it increases resistance to chlortetracycline, ciprofloxacin, balofloxacin and nalidixic acid. It also interacts with Odp1, an energy metabolic enzy…	Escherichia coli LamB"
36,1,C036_1,Escherichia_coli_UhpA,3003893,Escherichia_coli_UhpA_1,0,26.10587382,15.42857143,54,3500000,1,96.79,591,591,889,8.6,"Escherichia coli UhpA with mutation conferring resistance to fosfomycin	b'uhpA is a positive activator of the fosfomycin importer uhpT, thus mutations to uhpA confer fosfomycin resistance by reducing uhpT expression. Both knockout and amino acid substitution mutations have been found that confer resistance, with the Protein Knockout model describing the large, knockout mutations causing loss of function of the gene, and the Protein Variant model describing the amino …
36,1,C036_1,H_NS,3000676,H_NS,0,46.92891649,19.42857143,68,3500000,1,99.52,414,414,690,13.2,"H-NS	b'H-NS is a histone-like protein involved in global gene regulation in Gram-negative bacteria. It is a repressor of the membrane fusion protein genes acrE, mdtE, and emrK as well as nearby genes of many RND-type multidrug exporters.'"
36,1,C036_1,PmrF,3003578,PmrF,0,29.4854784,28.57142857,100,3500000,1,97.94,969,969,1403,10.4,"PmrF	b'PmrF is required for the synthesis and transfer of 4-amino-4-deoxy-L-arabinose (Ara4N) to Lipid A, which allows gram-negative bacteria to resist the antimicrobial activity of cationic antimicrobial peptides and antibiotics such as polymyxin. pmrF corresponds to 1 locus in Pseudomonas aeruginosa PAO1 and 1 locus in Pseudomonas aeruginosa LESB58.'"
36,1,C036_1,TolC,3000237,TolC,0,34.56221198,51.42857143,180,3500000,1,98.52,1488,1488,2009,13.3,b'TolC is a protein subunit of many multidrug efflux complexes in Gram negative bacteria. It is an outer membrane efflux protein and is constitutively open. Regulation of efflux activity is often at its periplasmic entrance by other components of the efflux complex.'	TolC
36,1,C036_1,YojI,3003952,YojI,0,35.80118179,58.85714286,206,3500000,1,97.75,1644,1644,2072,14.8,b'YojI mediates resistance to the peptide antibiotic microcin J25 when it is expressed from a multicopy vector. YojI is capable of pumping out microcin molecules. The outer membrane protein TolC in addition to YojI is required for export of microcin J25 out of the cell. Microcin J25 is thus the first k…	YojI
36,1,C036_1,acrA,3004043,acrA_2,0,42.1153386,50.28571429,176,3500000,1,98.99,1194,1194,1770,14.8,Escherichia coli acrA	b'AcrA is a subunit of the AcrAB-TolC multidrug efflux system that in E. coli.'
36,1,C036_1,acrB,3000216,acrB,0,33.92290249,106.8571429,374,3500000,1,98.98,3150,3150,3735,14.9,b'Protein subunit of AcrA-AcrB-TolC multidrug efflux complex. AcrB functions as a herterotrimer which forms the inner membrane component and is primarily responsible for substrate recognition and energy transduction by acting as a drug/proton antiporter.'	acrB
36,1,C036_1,acrD,3000491,acrD,0,31.19552253,97.14285714,340,3500000,1,98.65,3114,3114,3468,14.6,"acrD	b'AcrD is an aminoglycoside efflux pump expressed in E. coli. Its expression can be induced by indole, and is regulated by baeRS and cpxAR.'"
36,1,C036_1,ampC,3004290,ampC_2,0,28.72260015,32.57142857,114,3500000,1,98.06,1134,1134,1626,10.4,b'A class C ampC beta-lactamase (cephalosporinase) enzyme described in Escherichia coli shown clinically to confer resistance to penicillin-like and cephalosporin-class antibiotics.'	Escherichia coli ampC beta-lactamase
36,1,C036_1,bacA,3002986,bacA,0,46.57629475,38.28571429,134,3500000,1,97.68,822,822,1597,12.5,bacA	b'The bacA gene product (BacA) recycles undecaprenyl pyrophosphate during cell wall biosynthesis which confers resistance to bacitracin.'
36,1,C036_1,baeR,3000828,baeR,0,25.29144438,18.28571429,64,3500000,1,96.95,723,723,1359,7.1,b'BaeR is a response regulator that promotes the expression of MdtABC and AcrD efflux complexes.'	baeR
36,1,C036_1,cpxA,3000830,cpxA,0,43.25223539,59.42857143,208,3500000,1,98.91,1374,1374,1848,16.5,"cpxA	b'CpxA is a membrane-localized sensor kinase that is activated by envelope stress. It starts a kinase cascade that activates CpxR, which promotes efflux complex expression.'"
36,1,C036_1,dfrF,3002867,dfrF,0,48.48484848,24,84,3500000,1,100,495,495,919,12.6,dfrF	b'dfrF is a chromosome-encoded dihydrofolate reductase found in Streptococcus pyogenes'
36,1,C036_1,efmA,3003954,efmA,0,16.87201687,21.71428571,76,3500000,1,99.53,1287,1287,1769,6.3,efmA	b'efmA is an MFS transporter permease in E. faecium.'
36,1,C036_1,emrA,3000027,emrA,0,30.2033857,35.42857143,124,3500000,1,98.12,1173,1173,1860,10,"emrA	b'EmrA is a membrane fusion protein, providing an efflux pathway with EmrB and TolC between the inner and outer membranes of E. coli, a Gram-negative bacterium.'"
36,1,C036_1,emrB,3000074,emrB,0,28.5899935,44,154,3500000,1,98.51,1539,1539,2134,10.7,"b'emrB is a translocase in the emrB -TolC efflux protein in E. coli. It recognizes substrates including carbonyl cyanide m-chlorophenylhydrazone (CCCP), nalidixic acid, and thioloactomycin.'	emrB"
36,1,C036_1,emrE,3004039,emrE_1,0,10.2960103,3.428571429,12,3500000,0.843843844,93.24,333,281,327,4.9,b'Member of the small MDR (multidrug resistance) family of transporters	in Escherichia coli this protein provides resistance against a number of positively charged compounds including ethidium bromide and erythromycin	proton-dependent secondary transporter which exchanges protons for compound translocation'	Escherichia coli emrE
36,1,C036_1,emrK,3000206,emrK,0,27.05627706,28.57142857,100,3500000,1,96.88,1056,1056,1488,9.9,"b'emrK is a membrane fusion protein that is a homolog of EmrA. Together with the inner membrane transporter EmrY and the outer membrane channel TolC, it mediates multidrug efflux.'	emrK"
36,1,C036_1,emrR,3000516,emrR,0,61.33979015,32.57142857,114,3500000,1,99.44,531,531,1219,14,b'EmrR is a negative regulator for the EmrAB-TolC multidrug efflux pump in E. coli. Mutations lead to EmrAB-TolC overexpression.'	emrR
36,1,C036_1,emrY,3000254,emrY,0,38.61505616,59.42857143,208,3500000,1,98.05,1539,1539,2333,13.2,emrY	b'emrY is a multidrug transport that moves substrates across the inner membrane of the Gram-negative E. coli. It is a homolog of emrB.'
36,1,C036_1,eptA,3003576,eptA,0,34.41084463,56.57142857,198,3500000,1,98.24,1644,1644,2175,13.1,"eptA	b'PmrC mediates the modification of Lipid A by the addition of 4-amino-4-deoxy-L-arabinose (L-Ara4N) and phosphoethanolamine, resulting in a less negative cell membrane and decreased binding of polymyxin B.'"
36,1,C036_1,evgA,3000832,evgA,0,48.31591173,29.71428571,104,3500000,1,99.35,615,615,1131,13.2,"evgA	b'EvgA, when phosphorylated, is a positive regulator for efflux protein complexes emrKY and mdtEF. While usually phosphorylated in a EvgS dependent manner, it can be phosphorylated in the absence of EvgS when overexpressed.'"
36,1,C036_1,evgS,3000833,evgS,0,31.79903013,114.2857143,400,3500000,1,96.61,3594,3594,4000,14.8,evgS	b'EvgS is a sensor protein that phosphorylates the regulatory protein EvgA. evgS corresponds to 1 locus in Pseudomonas aeruginosa PAO1 and 1 locus in Pseudomonas aeruginosa LESB58.'
36,1,C036_1,gadW,3003838,gadW,0,22.73172644,16.57142857,58,3500000,1,95.88,729,729,1097,7.9,"b'GadW is an AraC-family regulator that promotes mdtEF expression to confer multidrug resistance. GadW inhibits GadX-dependent activation. GadW clearly represses gadX and, in situations where GadX is missing, activates gadA and gadBC.'	gadW"
36,1,C036_1,gadX,3000508,gadX,0,21.47186147,17.71428571,62,3500000,0.829090909,93.57,825,684,706,10.3,b'GadX is an AraC-family regulator that promotes mdtEF expression to confer multidrug resistance.'	gadX
36,1,C036_1,kdpE,3003841,kdpE,0,14.32785504,9.714285714,34,3500000,0.979351032,95.48,678,664,922,5.1,kdpE	b'kdpE is a transcriptional activator that is part of the two-component system KdpD/KdpE that is studied for its regulatory role in potassium transport and has been identified as an adaptive regulator involved in the virulence and intracellular survival of pathogenic bacteria. kdpE regulates a range of virulence loci through direct promoter binding.'
36,1,C036_1,marA,3000263,marA,0,50.5952381,19.42857143,68,3500000,1,100,384,384,905,11.1,"b'In the presence of antibiotic stress, E. coli overexpresses the global activator protein MarA, which besides inducing MDR efflux pump AcrAB, also down- regulates synthesis of the porin OmpF.'	marA"
36,1,C036_1,marR,3003378,marR,1,30.2134647,13.14285714,46,3500000,1,98.62,435,435,880,7.8,Escherichia coli marR mutant conferring antibiotic resistance
36,1,C036_1,mdfA,3001328,mdfA,0,22.70884023,28,98,3500000,1,96.84,1233,1233,1638,8.9,b'Multidrug efflux pump in E. coli. This multidrug efflux system was originally identified as the Cmr/CmlA chloramphenicol exporter.'	Escherichia coli mdfA
36,1,C036_1,mdtA,3000792,mdtA,0,18.77289377,23.42857143,82,3500000,1,96.63,1248,1248,1299,8.9,mdtA	b'MdtA is the membrane fusion protein of the multidrug efflux complex mdtABC.'
36,1,C036_1,mdtB,3000793,mdtB,0,19.94419285,62.28571429,218,3500000,1,96.93,3123,3123,3245,9.7,b'MdtB is a transporter that forms a heteromultimer complex with MdtC to form a multidrug transporter. MdtBC is part of the MdtABC-TolC efflux complex.'	mdtB
36,1,C036_1,mdtC,3000794,mdtC,0,21.53531978,66.28571429,232,3500000,1,96.69,3078,3078,3422,10,"mdtC	b'MdtC is a transporter that forms a heteromultimer complex with MdtB to form a multidrug transporter. MdtBC is part of the MdtABC-TolC efflux complex. In the absence of MdtB, MdtC can form a homomultimer complex that results in a functioning efflux complex with a narrower drug specificity. mdtC corresponds to 3 loci in Pseudomonas aeruginosa PAO1 (gene name: muxC/muxB) and 3 loci in Pseudomonas …
36,1,C036_1,mdtE,3000795,mdtE,0,40.46385394,46.85714286,164,3500000,1,98.96,1158,1158,1598,15,mdtE	b'MdtE is the membrane fusion protein of the MdtEF multidrug efflux complex. It shares 70% sequence similarity with AcrA.'
36,1,C036_1,mdtF,3000796,mdtF,0,37.43462703,116.5714286,408,3500000,1,98.39,3114,3114,3666,16.7,mdtF	b'MdtF is the multidrug inner membrane transporter for the MdtEF-TolC efflux complex.'
36,1,C036_1,mdtG,3001329,mdtG,0,34.46268483,42.28571429,148,3500000,1,98.29,1227,1227,1742,12.3,"mdtG	b'The MdtG protein, also named YceE, appears to be a member of the major facilitator superfamily of transporters, and it has been reported, when overexpressed, to increase fosfomycin and deoxycholate resistances. mdtG is a member of the marA-soxS-rob regulon.'"
36,1,C036_1,mdtH,3001216,mdtH,0,23.6322817,28.57142857,100,3500000,1,98.01,1209,1209,1810,8.3,mdtH	b'Multidrug resistance protein MdtH'
36,1,C036_1,mdtM,3001214,mdtM,0,32.44120032,40,140,3500000,1,97.79,1233,1233,1259,16.3,b'Multidrug resistance protein MdtM'	mdtM
36,1,C036_1,mdtN,3003548,mdtN,0,27.6854928,28.57142857,100,3500000,1,97.67,1032,1032,1693,8.7,"mdtN	b'Multidrug resistance efflux pump. Could be involved in resistance to puromycin, acriflavine and tetraphenylarsonium chloride.'"
36,1,C036_1,mdtO,3003549,mdtO,0,23.1133389,47.42857143,166,3500000,1,96.59,2052,2052,2589,9.5,"mdtO	b'Multidrug resistance efflux pump. Could be involved in resistance to puromycin, acriflavine and tetraphenylarsonium chloride'"
36,1,C036_1,mdtP,3003550,mdtP,0,21.81322427,32,112,3500000,1,96.46,1467,1467,1730,9.4,"b'Multidrug resistance efflux pump. Could be involved in resistance to puromycin, acriflavine and tetraphenylarsonium chloride'	mdtP"
36,1,C036_1,mefA,3000615,mefA,0,4.691531785,5.714285714,20,3500000,0.28817734,95.73,1218,351,422,3.3,b'mefA is a motive efflux pump in Streptococcus pneumoniae that confers resistance to macrolides. It is found on the same operon as mefE and the ABC-efflux pump mel.'	mefA
36,1,C036_1,mgrB,3003820,mgrB,0,71.42857143,10.28571429,36,3500000,1,100,144,144,912,5.9,mgrB	b'mgrB is a small transmembrane protein produced in the PhoPQ signalling system. It acts as a negative regulator in this system. Inactivation or down-regulation of mgrB confers colistin resistance by absence as shown in Klebsiella pneumoniae'
36,1,C036_1,mipA,3004127,mipA,0,42.83801874,32,112,3500000,1,99.33,747,747,1310,12.7,"b'MltA-interacting protein (mipA), is an antibiotic resistance-related outer membrane protein. Deletion of mipA increases kanamycin, nalidixic acid and streptomycin resistance.'	Escherichia coli mipA"
36,1,C036_1,msbA,3003950,msbA,0,32.67173078,57.14285714,200,3500000,1,98.86,1749,1749,2171,13.5,"msbA	b'MsbA is a multidrug resistance transporter homolog from E. coli and belongs to a superfamily of transporters that contain an adenosine triphosphate (ATP) binding cassette (ABC) which is also called a nucleotide-binding domain (NBD). MsbA is a member of the MDR-ABC transporter group by sequence homology. MsbA transports lipid A, a major component of the bacterial outer cell membrane, and is the …
36,1,C036_1,msrC,3002819,msrC,0,12.36356612,18.28571429,64,3500000,1,94.39,1479,1479,1757,5.2,b'msrC is a chromosomal-encoded ABC-F subfamily protein expressed in Enterococcus faecium that confers resistance to erythromycin and other macrolide and streptogramin B antibiotics.'	msrC
36,1,C036_1,porin_OmpC,3004114,porin_OmpC,0,25.87991718,28.57142857,100,3500000,1,90.29,1104,1104,1491,9.4,"b'In the presence of antibiotic stress, there is a coupled down-regulation of the porin OmpC with the OmpF. Mutants both lacking both OmpC and OmpF proteins are resistant to cephaloridine and cefazolin. Analyses of genes involved in the increased resistance to tetracycline suggest that the …	porin OmpC"
36,1,C036_1,tetQ,3000191,tetQ,0,28.36879433,56,196,3500000,1,97.37,1974,1974,2250,12.9,b'TetQ is a ribosomal protection protein. Its gene is associated with a conjugative transposon and has been found in both Gram-positive and Gram-negative bacteria.'	tetQ
36,1,C036_1,tet_40_,3000567,tet_40_,0,13.57201357,16.57142857,58,3500000,0.975429975,99.5,1221,1191,1312,5.2,tet(40)	b'Tet40 is a tetracycline efflux pump found in the Gram-positive Clostridium. It is similar to tetA(P).'
36,1,C036_1,ugd,3003577,ugd,0,32.3172971,37.71428571,132,3500000,1,95.97,1167,1167,1724,11,"ugd	b'PmrE is required for the synthesis and transfer of 4-amino-4-deoxy-L-arabinose (Ara4N) to Lipid A, which allows gram-negative bacteria to resist the antimicrobial activity of cationic antimicrobial peptides and antibiotics such as polymyxin'"
36,1,C036_1,vanD,3000005,vanD,0,2.76854928,2.857142857,10,3500000,0.221899225,97.82,1032,229,283,3.2,"b'VanD is a D-Ala-D-Ala ligase homolog similar to VanA, and can synthesize D-Ala-D-Lac, an alternative substrate for peptidoglycan synthesis that reduces vancomycin binding affinity. It is associated with both vancomycin and teicoplanin resistance.'	vanD"
38,1,C038_1,AAC_6___Ie_APH_2____Ia,3002597,AAC_6___Ie_APH_2____Ia,0,26.19047619,37.71428571,132,3500000,1,99.93,1440,1440,2013,9.8,"AAC(6')-Ie-APH(2'')-Ia	b""AAC(6')-Ie-APH(2'')-Ia is an aminoglycoside acetyltransferase encoded by plasmids and transposons in S. aureus, E. faecalis, E. faecium and Staphylococcus warneri"""
38,1,C038_1,AAC_6___Ii,3002556,AAC_6___Ii,0,8.326827999,4.571428571,16,3500000,1,99.64,549,549,760,3,"AAC(6')-Ii	b""AAC(6')-Ii is a chromosomal-encoded aminoglycoside acetyltransferase in Enterococcus spp."""
38,1,C038_1,CblA_1,3002999,CblA_1,0,25.65335899,22.85714286,80,3500000,1,99.78,891,891,1479,8.1,CblA-1	b'CblA-1 beta-lactamase is a class A beta-lactamase found in Bacteroides uniformis that is species-specific.'
38,1,C038_1,ErmB,3000375,ErmB,0,389.3669918,290.8571429,1018,3500000,0.987951807,99.32,747,738,1518,98.4,"ErmB	b'ErmB confers the MLSb phenotype. Similar to ErmC, expression of ErmB is inducible by erythromycin. The leader peptide causes attenuation of the mRNA and stabilizes the structure preventing further translation. When erythromycin is present, it binds the leader peptide causing a change in conformation allowing for the expression of ErmB.'"
38,1,C038_1,ErmF,3000498,ErmF,0,405.207776,324.5714286,1136,3500000,1,99.88,801,801,1338,120.8,ErmF	b'ErmF confers the MLSb phenotype.'
38,1,C038_1,ErmG,3000522,ErmG,0,12.43926142,9.142857143,32,3500000,0.37414966,99.64,735,275,507,5.9,ErmG	b'ErmG is a rRNA adenine N-6-methyltransferase that protects the ribosome from inactivation due to antibiotic binding.'
38,1,C038_1,ErmT,3000595,ErmT,0,12.43926142,9.142857143,32,3500000,1,99.73,735,735,1126,4.2,ErmT	b'ErmT confers MLSb phenotype.'
38,1,C038_1,OXA_347,3001777,OXA_347,0,7.619047619,6.285714286,22,3500000,0.416969697,100,825,344,345,2.4,b'OXA-347 is a beta-lactamase found in Enterobacteriaceae'	OXA-347
38,1,C038_1,dfrF,3002867,dfrF,0,9.235209235,4.571428571,16,3500000,0.464646465,100,495,230,230,3.5,dfrF	b'dfrF is a chromosome-encoded dihydrofolate reductase found in Streptococcus pyogenes'
38,1,C038_1,dfrG,3002868,dfrG,0,10.32702238,5.142857143,18,3500000,0.355421687,100,498,177,339,3.5,dfrG	b'dfrG is a plasmid-encoded dihydrofolate reductase found in Staphylococcus aureus'
38,1,C038_1,efmA,3003954,efmA,0,8.436008436,10.85714286,38,3500000,0.432789433,100,1287,557,568,4.4,b'efmA is an MFS transporter permease in E. faecium.'	efmA
38,1,C038_1,lnuC,3002837,lnuC,0,9.235209235,4.571428571,16,3500000,0.624242424,98.71,495,309,349,3.6,lnuC	b'lnuC is a transposon-mediated nucleotidyltransferase found in Streptococcus agalactiae'
38,1,C038_1,lsaA,3000300,lsaA,0,0.763431625,1.142857143,4,3500000,0.223780895,98.81,1497,335,335,1.8,"b'LsaA is an ABC-F subfamily protein expressed in Enterococcus faecalis. It confers resistance to clindamycin, quinupristin-dalfopristin, and dalfopristin.'	lsaA"
38,1,C038_1,mefA,3000615,mefA,0,35.65564157,43.42857143,152,3500000,0.959770115,90.17,1218,1169,1183,15,b'mefA is a motive efflux pump in Streptococcus pneumoniae that confers resistance to macrolides. It is found on the same operon as mefE and the ABC-efflux pump mel.'	mefA
38,1,C038_1,mel,3000616,mel,0,6.245120999,9.142857143,32,3500000,0.634562842,97.63,1464,929,1215,3,"mel	b'Mel, a homolog of MsrA, is an ABC-F subfamily protein associated with macrolide resistance. It is expressed on the same operon as mefA and mefE, both MFS-type efflux proteins that confer macrolide resistance.'"
38,1,C038_1,msrC,3002819,msrC,0,5.795421617,8.571428571,30,3500000,0.436105477,96.28,1479,645,645,3.1,msrC	b'msrC is a chromosomal-encoded ABC-F subfamily protein expressed in Enterococcus faecium that confers resistance to erythromycin and other macrolide and streptogramin B antibiotics.'
38,1,C038_1,tetM,3000186,tetM,0,8.035714286,15.42857143,54,3500000,0.692708333,96.62,1920,1330,1555,4.1,tetM	b'TetM is a ribosomal protection protein that confers tetracycline resistance. It is found on transposable DNA elements and its horizontal transfer between bacterial species has been documented.'
38,1,C038_1,tetQ,3000191,tetQ,0,369.9522362,730.2857143,2556,3500000,1,97.37,1974,1974,2739,139.2,tetQ	b'TetQ is a ribosomal protection protein. Its gene is associated with a conjugative transposon and has been found in both Gram-positive and Gram-negative bacteria.'
38,1,C038_1,tetX,3000205,tetX,0,410.821398,479.4285714,1678,3500000,1,99.91,1167,1167,1999,120.7,tetX	b'TetX is a flavin-dependent monooxygenase conferring resistance to tetracycline antibiotics. TetX hydroxylates position 11a of the tetraketide group thus inactivating the antibiotic.'
38,1,C038_1,tet_40_,3000567,tet_40_,0,7.488007488,9.142857143,32,3500000,0.333333333,100,1221,407,429,3,tet(40)	b'Tet40 is a tetracycline efflux pump found in the Gram-positive Clostridium. It is similar to tetA(P).'
38,1,C038_1,tet_L_,3000179,tet_L_,0,5.8097313,8,28,3500000,0.384894699,100,1377,530,530,3.3,tet(L)	b'TetL is a tetracycline efflux protein found in many species of Gram-negative and Gram-positive bacteria.'
38,1,C038_1,vanA,3000010,vanA,0,17.16500554,17.71428571,62,3500000,1,100,1032,1032,1482,6,"vanA	b'VanA is a D-Ala-D-Ala ligase homolog that synthesizes D-Ala-D-Lac, an alternative substrate for peptidoglycan synthesis that reduces vancomycin binding affinity. It has been isolated from VREs. It is associated with both vancomycin and teicoplanin resistance.'"
38,1,C038_1,vanHA,3002942,vanHA,0,18.28099661,17.71428571,62,3500000,1,100,969,969,1285,7.1,"b'vanHA, also known as vanH, is a vanH variant in the vanA gene cluster'	vanHA"
38,1,C038_1,vanRA,3002919,vanRA,0,25.45155993,17.71428571,62,3500000,1,100,696,696,1257,7.1,"vanRA	b'vanRA, also known as vanR, is a vanR variant found in the vanA gene cluster'"
38,1,C038_1,vanSA,3002931,vanSA,0,13.3580705,15.42857143,54,3500000,0.944588745,100,1155,1091,1379,5.6,"b'vanSA, also known as vanS, is a vanS variant found in the vanA gene cluster'	vanSA"
38,1,C038_1,vanXA,3002949,vanXA,0,24.39596528,14.85714286,52,3500000,1,100,609,609,1010,7.1,"b'vanXA, also known as vanX, is a vanX variant found in the vanA gene cluster'	vanXA"
38,1,C038_1,vanYA,3002955,vanYA,0,20.05012531,18.28571429,64,3500000,0.838815789,100,912,765,933,8.6,"vanYA	b'vanYA, also known as vanY, is a vanY variant found in the vanA gene cluster'"
38,1,C038_1,vanZA,3002962,vanZA,0,21.16402116,10.28571429,36,3500000,1,100,486,486,956,5.6,"vanZA	b'vanZA, also known as vanZ, is a vanZ variant found in the vanA gene cluster'"
40,1,C040_1,APH_3___IIIa,3002647,APH_3___IIIa,0,51.03324349,40.57142857,142,3500000,1,100,795,795,1291,16.1,"b""APH(3')-IIIa is a plasmid-encoded aminoglycoside phosphotransferase in S. aureus and Enterococcus spp.""	APH(3')-IIIa"
40,1,C040_1,CblA_1,3002999,CblA_1,0,27.57736091,24.57142857,86,3500000,1,99.78,891,891,1373,9.4,CblA-1	b'CblA-1 beta-lactamase is a class A beta-lactamase found in Bacteroides uniformis that is species-specific.'
40,1,C040_1,CfxA2,3003002,CfxA-,0,111.8012422,108,378,3500000,1,99.79,966,966,1588,34.9,b'cfxA2 beta-lactamase is a class A beta-lactamase found in Prevotella intermedia'	CfxA2
40,1,C040_1,ErmB,3000375,ErmB,0,9.179575445,6.857142857,24,3500000,0.896921017,99.25,747,670,917,2.9,"ErmB	b'ErmB confers the MLSb phenotype. Similar to ErmC, expression of ErmB is inducible by erythromycin. The leader peptide causes attenuation of the mRNA and stabilizes the structure preventing further translation. When erythromycin is present, it binds the leader peptide causing a change in conformation allowing for the expression of ErmB.'"
40,1,C040_1,SAT_4,3002897,SAT_4,0,6.314127861,3.428571429,12,3500000,1,99.82,543,543,799,2.3,"SAT-4	b'SAT-4 is a plasmid-mediated streptothricin acetyltransferase and streptothricin (a nucleoside antibiotic) resistant determinant. Originally described from a Campylobacter coli BE/G4 plasmid gene sequence by Jacob et al, 1994.'"
40,1,C040_1,bacA,3002986,bacA,0,2.780674314,2.285714286,8,3500000,0.296836983,99.18,822,244,446,2.3,bacA	b'The bacA gene product (BacA) recycles undecaprenyl pyrophosphate during cell wall biosynthesis which confers resistance to bacitracin.'
40,1,C040_1,dfrF,3002867,dfrF,0,12.6984127,6.285714286,22,3500000,0.450505051,100,495,223,450,5.2,b'dfrF is a chromosome-encoded dihydrofolate reductase found in Streptococcus pyogenes'	dfrF
40,1,C040_1,lnuC,3002837,lnuC,0,8.080808081,4,14,3500000,1,94.55,495,495,610,2.6,b'lnuC is a transposon-mediated nucleotidyltransferase found in Streptococcus agalactiae'	lnuC
40,1,C040_1,tetO,3000190,tetO,0,71.42857143,137.1428571,480,3500000,1,99.79,1920,1920,2473,28.2,b'TetO is a ribosomal protection protein. It is associated with conjugative plasmids.'	tetO
40,1,C040_1,tetQ,3000191,tetQ,0,31.84252424,62.85714286,220,3500000,1,97.42,1974,1974,2153,14.5,tetQ	b'TetQ is a ribosomal protection protein. Its gene is associated with a conjugative transposon and has been found in both Gram-positive and Gram-negative bacteria.'
40,1,C040_1,tetW,3000194,tet-,0,41.36904762,79.42857143,278,3500000,1,99.84,1920,1920,2364,16.6,b'TetW is a ribosomal protection protein. It is associated with both conjugative and non conjugative DNA and has been found strains of C. difficile.'	tetW
40,1,C040_1,tetX,3000205,tetX,0,2.9379361,3.428571429,12,3500000,0.454155955,99.06,1167,530,530,2,tetX	b'TetX is a flavin-dependent monooxygenase conferring resistance to tetracycline antibiotics. TetX hydroxylates position 11a of the tetraketide group thus inactivating the antibiotic.'
40,1,C040_1,tet_40_,3000567,tet_40_,0,9.828009828,12,42,3500000,0.78951679,99.54,1221,964,1072,4.7,b'Tet40 is a tetracycline efflux pump found in the Gram-positive Clostridium. It is similar to tetA(P).'	tet(40)
41,1,C041_1,CblA_1,3002999,CblA_1,0,3.848003848,3.428571429,12,3500000,0.592592593,99.81,891,528,533,1.9,b'CblA-1 beta-lactamase is a class A beta-lactamase found in Bacteroides uniformis that is species-specific.'	CblA-1
41,1,C041_1,CfxA3,3003003,CfxA-,0,34.90091689,33.71428571,118,3500000,0.927536232,99.89,966,896,941,15.5,b'cfxA3 beta-lactamase is a class A beta-lactamase found in Capnocytophaga ochracea'	CfxA3
41,1,C041_1,CfxA6,3003097,CfxA6,0,174.4119334,173.7142857,608,3500000,1,99.5,996,996,1398,64.2,b'cfxA6 beta-lactamase is a class A beta-lactamase found in an uncultured bacterium'	CfxA6
41,1,C041_1,ErmB,3000375,ErmB,0,4.589787722,3.428571429,12,3500000,0.481927711,98.89,747,360,360,1.8,"ErmB	b'ErmB confers the MLSb phenotype. Similar to ErmC, expression of ErmB is inducible by erythromycin. The leader peptide causes attenuation of the mRNA and stabilizes the structure preventing further translation. When erythromycin is present, it binds the leader peptide causing a change in conformation allowing for the expression of ErmB.'"
41,1,C041_1,ErmF,3000498,ErmF,0,131.9778848,105.7142857,370,3500000,1,99.88,801,801,1367,39.1,b'ErmF confers the MLSb phenotype.'	ErmF
41,1,C041_1,ErmT,3000595,ErmT,0,10.1068999,7.428571429,26,3500000,1,99.73,735,735,915,3.8,b'ErmT confers MLSb phenotype.'	ErmT
41,1,C041_1,ErmX,3000596,ErmX,0,27.74653168,21.14285714,74,3500000,1,99.48,762,762,1303,8.5,ErmX	b'ErmX is a rRNA methyltransferase that protects the ribosome from inactivation due to antibiotic binding.'
41,1,C041_1,dfrF,3002867,dfrF,0,11.54401154,5.714285714,20,3500000,0.967676768,100,495,479,578,3.3,dfrF	b'dfrF is a chromosome-encoded dihydrofolate reductase found in Streptococcus pyogenes'
41,1,C041_1,tetM,3000186,tetM,0,1.488095238,2.857142857,10,3500000,0.140104167,96.28,1920,269,269,2.9,b'TetM is a ribosomal protection protein that confers tetracycline resistance. It is found on transposable DNA elements and its horizontal transfer between bacterial species has been documented.'	tetM
41,1,C041_1,tetO,3000190,tetO,0,231.547619,444.5714286,1556,3500000,1,99.48,1920,1920,2239,98.9,tetO	b'TetO is a ribosomal protection protein. It is associated with conjugative plasmids.'
41,1,C041_1,tetQ,3000191,tetQ,0,99.29078014,196,686,3500000,1,99.14,1974,1974,2569,36.7,b'TetQ is a ribosomal protection protein. Its gene is associated with a conjugative transposon and has been found in both Gram-positive and Gram-negative bacteria.'	tetQ
41,1,C041_1,tetW,3000194,tet-,0,88.0952381,169.1428571,592,3500000,1,99.74,1920,1920,2481,35,b'TetW is a ribosomal protection protein. It is associated with both conjugative and non conjugative DNA and has been found strains of C. difficile.'	tetW
41,1,C041_1,tet_40_,3000567,tet_40_,0,143.6761437,175.4285714,614,3500000,1,99.59,1221,1221,1626,54.6,b'Tet40 is a tetracycline efflux pump found in the Gram-positive Clostridium. It is similar to tetA(P).'	tet(40)
41,1,C041_1,tet_L_,3000179,tet_L_,0,3.734827264,5.142857143,18,3500000,0.564270153,99.61,1377,777,847,2.8,tet(L)	b'TetL is a tetracycline efflux protein found in many species of Gram-negative and Gram-positive bacteria.'
42,1,C042_1,APH_3___IIIa,3002647,APH_3___IIIa,0,17.25067385,13.71428571,48,3500000,0.996226415,100,795,792,888,7.3,"APH(3')-IIIa	b""APH(3')-IIIa is a plasmid-encoded aminoglycoside phosphotransferase in S. aureus and Enterococcus spp."""
42,1,C042_1,CblA_1,3002999,CblA_1,0,28.21869489,25.14285714,88,3500000,1,97.19,891,891,1360,9.1,CblA-1	b'CblA-1 beta-lactamase is a class A beta-lactamase found in Bacteroides uniformis that is species-specific.'
42,1,C042_1,CfxA3,3003003,CfxA-,0,426.5010352,412,1442,3500000,1,100,966,966,1837,116.9,b'cfxA3 beta-lactamase is a class A beta-lactamase found in Capnocytophaga ochracea'	CfxA3
42,1,C042_1,ErmB,3000375,ErmB,0,114.7446931,85.71428571,300,3500000,1,99.33,747,747,1246,35.1,"b'ErmB confers the MLSb phenotype. Similar to ErmC, expression of ErmB is inducible by erythromycin. The leader peptide causes attenuation of the mRNA and stabilizes the structure preventing further translation. When erythromycin is present, it binds the leader peptide causing a change in conformation a…	ErmB"
42,1,C042_1,ErmF,3000498,ErmF,0,627.0733012,502.2857143,1758,3500000,1,99.88,801,801,1297,196.6,ErmF	b'ErmF confers the MLSb phenotype.'
42,1,C042_1,cepA,3003559,cepA,0,25.31245056,22.85714286,80,3500000,1,99.89,903,903,1396,8.6,cepA	b'A beta-lactamase found in Bacteroides fragilis producing either low or high levels of the endogenous cephalosporinase activity'
42,1,C042_1,mefA,3000615,mefA,0,7.975604035,9.714285714,34,3500000,0.479474548,94.18,1218,584,588,3.6,mefA	b'mefA is a motive efflux pump in Streptococcus pneumoniae that confers resistance to macrolides. It is found on the same operon as mefE and the ABC-efflux pump mel.'
42,1,C042_1,sul2,3000412,sul2,0,2.100840336,1.714285714,6,3500000,0.43872549,99.72,816,358,358,2.1,"sul2	b'Sul2 is a sulfonamide resistant dihydropteroate synthase of Gram-negative bacteria, usually found on small plasmids.'"
42,1,C042_1,tetM,3000186,tetM,0,1.19047619,2.285714286,8,3500000,0.1328125,96.47,1920,255,364,2.1,tetM	b'TetM is a ribosomal protection protein that confers tetracycline resistance. It is found on transposable DNA elements and its horizontal transfer between bacterial species has been documented.'
42,1,C042_1,tetQ,3000191,tetQ,0,405.5579679,800.5714286,2802,3500000,1,97.37,1974,1974,2725,153.8,b'TetQ is a ribosomal protection protein. Its gene is associated with a conjugative transposon and has been found in both Gram-positive and Gram-negative bacteria.'	tetQ
42,1,C042_1,tetW,3000194,tet-,0,67.85714286,130.2857143,456,3500000,1,99.95,1920,1920,2390,28.1,b'TetW is a ribosomal protection protein. It is associated with both conjugative and non conjugative DNA and has been found strains of C. difficile.'	tetW
42,1,C042_1,tetX,3000205,tetX,0,191.9451585,224,784,3500000,1,99.91,1167,1167,1942,57.8,tetX	b'TetX is a flavin-dependent monooxygenase conferring resistance to tetracycline antibiotics. TetX hydroxylates position 11a of the tetraketide group thus inactivating the antibiotic.'
42,1,C042_1,tet_40_,3000567,tet_40_,0,13.1040131,16,56,3500000,0.653562654,99.12,1221,798,828,5.7,b'Tet40 is a tetracycline efflux pump found in the Gram-positive Clostridium. It is similar to tetA(P).'	tet(40)
45,1,C045_1,AAC_6___Ie_APH_2____Ia,3002597,AAC_6___Ie_APH_2____Ia,0,2.380952381,3.428571429,12,3500000,0.238888889,99.42,1440,344,358,2,"AAC(6')-Ie-APH(2'')-Ia	b""AAC(6')-Ie-APH(2'')-Ia is an aminoglycoside acetyltransferase encoded by plasmids and transposons in S. aureus, E. faecalis, E. faecium and Staphylococcus warneri"""
45,1,C045_1,AAC_6___Ii,3002556,AAC_6___Ii,0,833.7236534,457.7142857,1602,3500000,1,99.64,549,549,1419,157.4,"AAC(6')-Ii	b""AAC(6')-Ii is a chromosomal-encoded aminoglycoside acetyltransferase in Enterococcus spp."""
45,1,C045_1,ANT_9__Ia,3002630,ANT_9__Ia,0,5.108556833,4,14,3500000,0.333333333,100,783,261,261,3.3,"b'ANT(9)-Ia is an aminoglycoside nucleotidyltransferase encoded by plasmids and transposons in S. aureus, Enterococcus spp., Staphylococcus sciuri and E. faecalis'	ANT(9)-Ia"
45,1,C045_1,APH_3___IIIa,3002647,APH_3___IIIa,0,2.156334232,1.714285714,6,3500000,0.246540881,99.49,795,196,415,1.4,"b""APH(3')-IIIa is a plasmid-encoded aminoglycoside phosphotransferase in S. aureus and Enterococcus spp.""	APH(3')-IIIa"
45,1,C045_1,ErmC,3000250,ErmC,0,52.08940719,38.28571429,134,3500000,1,98.6,735,735,748,2.1,"b'ErmC is a methyltransferase that catalyzes the methylation of A2058 of the 23S ribosomal RNA in two steps. Expression of ErmC is inducible by erythromycin. The leader peptide causes attenuation of the mRNA and stabilizes the structure preventing further translation. When erythromycin is present, it binds…	ErmC"
45,1,C045_1,ErmT,3000595,ErmT,0,757.2400389,556.5714286,1948,3500000,1,99.73,735,735,1593,173.9,b'ErmT confers MLSb phenotype.'	ErmT
45,1,C045_1,dfrG,3002868,dfrG,0,859.437751,428,1498,3500000,1,100,498,498,1361,156,dfrG	b'dfrG is a plasmid-encoded dihydrofolate reductase found in Staphylococcus aureus'
45,1,C045_1,efmA,3003954,efmA,0,661.1166611,850.8571429,2978,3500000,1,99.46,1287,1287,2041,204.8,efmA	b'efmA is an MFS transporter permease in E. faecium.'
45,1,C045_1,msrC,3002819,msrC,0,360.4752246,533.1428571,1866,3500000,1,94.46,1479,1479,2082,127.5,b'msrC is a chromosomal-encoded ABC-F subfamily protein expressed in Enterococcus faecium that confers resistance to erythromycin and other macrolide and streptogramin B antibiotics.'	msrC
45,1,C045_1,tetM,3000186,tetM,0,479.4642857,920.5714286,3222,3500000,0.911458333,94.23,1920,1750,2134,213.1,b'TetM is a ribosomal protection protein that confers tetracycline resistance. It is found on transposable DNA elements and its horizontal transfer between bacterial species has been documented.'	tetM
45,1,C045_1,tet_L_,3000179,tet_L_,0,695.9228136,958.2857143,3354,3500000,0.975308642,99.7,1377,1343,1851,251.1,b'TetL is a tetracycline efflux protein found in many species of Gram-negative and Gram-positive bacteria.'	tet(L)
46,1,C046_1,APH_3___IIIa,3002647,APH_3___IIIa,0,5.031446541,4,14,3500000,0.832704403,99.85,795,662,662,2.6,"b""APH(3')-IIIa is a plasmid-encoded aminoglycoside phosphotransferase in S. aureus and Enterococcus spp.""	APH(3')-IIIa"
46,1,C046_1,CfxA2,3003002,CfxA-,0,46.73173617,45.14285714,158,3500000,1,100,966,966,1533,12.4,b'cfxA2 beta-lactamase is a class A beta-lactamase found in Prevotella intermedia'	CfxA2
46,1,C046_1,CfxA6,3003097,CfxA6,0,168.6746988,168,588,3500000,1,99.7,996,996,2079,42.3,b'cfxA6 beta-lactamase is a class A beta-lactamase found in an uncultured bacterium'	CfxA6
46,1,C046_1,ErmB,3000375,ErmB,0,29.8336202,22.28571429,78,3500000,1,99.2,747,747,1348,8.5,"b'ErmB confers the MLSb phenotype. Similar to ErmC, expression of ErmB is inducible by erythromycin. The leader peptide causes attenuation of the mRNA and stabilizes the structure preventing further translation. When erythromycin is present, it binds the leader peptide causing a change in conformation allow…	ErmB"
46,1,C046_1,ErmF,3000498,ErmF,0,29.96254682,24,84,3500000,1,99.13,801,801,1461,8.3,ErmF	b'ErmF confers the MLSb phenotype.'
46,1,C046_1,dfrF,3002867,dfrF,0,26.55122655,13.14285714,46,3500000,1,100,495,495,972,6.2,b'dfrF is a chromosome-encoded dihydrofolate reductase found in Streptococcus pyogenes'	dfrF
46,1,C046_1,tetM,3000186,tetM,0,2.976190476,5.714285714,20,3500000,0.355729167,95.46,1920,683,728,2.9,b'TetM is a ribosomal protection protein that confers tetracycline resistance. It is found on transposable DNA elements and its horizontal transfer between bacterial species has been documented.'	tetM
46,1,C046_1,tetO,3000190,tetO,0,132.1428571,253.7142857,888,3500000,1,99.48,1920,1920,2500,51.2,tetO	b'TetO is a ribosomal protection protein. It is associated with conjugative plasmids.'
46,1,C046_1,tetQ,3000191,tetQ,0,241.4242293,476.5714286,1668,3500000,1,96.22,1974,1974,2731,89.4,b'TetQ is a ribosomal protection protein. Its gene is associated with a conjugative transposon and has been found in both Gram-positive and Gram-negative bacteria.'	tetQ
46,1,C046_1,tetX,3000205,tetX,0,4.40690415,5.142857143,18,3500000,0.257069409,100,1167,300,347,2.9,b'TetX is a flavin-dependent monooxygenase conferring resistance to tetracycline antibiotics. TetX hydroxylates position 11a of the tetraketide group thus inactivating the antibiotic.'	tetX
46,1,C046_1,tet_40_,3000567,tet_40_,0,9.828009828,12,42,3500000,1,99.73,1221,1221,1203,4.4,b'Tet40 is a tetracycline efflux pump found in the Gram-positive Clostridium. It is similar to tetA(P).'	tet(40)
50,1,C050_1,AAC_6___Ie_APH_2____Ia,3002597,AAC_6___Ie_APH_2____Ia,0,4.761904762,6.857142857,24,3500000,0.270833333,100,1440,390,390,1.2,"b""AAC(6')-Ie-APH(2'')-Ia is an aminoglycoside acetyltransferase encoded by plasmids and transposons in S. aureus, E. faecalis, E. faecium and Staphylococcus warneri""	AAC(6')-Ie-APH(2'')-Ia"
50,1,C050_1,APH_3___IIIa,3002647,APH_3___IIIa,0,15.8131177,12.57142857,44,3500000,1,100,795,795,1177,5.5,"APH(3')-IIIa	b""APH(3')-IIIa is a plasmid-encoded aminoglycoside phosphotransferase in S. aureus and Enterococcus spp."""
50,1,C050_1,AcrE,3000499,AcrE,0,7.4019245,8.571428571,30,3500000,0.311744387,99.17,1158,361,410,3.8,"b'AcrE is a membrane fusion protein, similar to AcrA.'	AcrE"
50,1,C050_1,AcrS,3000656,AcrS,0,6.033182504,4,14,3500000,0.713423831,98.94,663,473,473,2.7,AcrS	b'AcrS is a repressor of the AcrAB efflux complex and is associated with the expression of AcrEF. AcrS is believed to regulate a switch between AcrAB and AcrEF efflux.'
50,1,C050_1,CRP,3000518,CRP,0,17.15188445,10.85714286,38,3500000,1,99.53,633,633,833,6,CRP	b'CRP is a global regulator that represses MdtEF multidrug efflux pump expression.'
50,1,C050_1,CblA_1,3002999,CblA_1,0,5.772005772,5.142857143,18,3500000,0.547699214,98.98,891,488,494,2.7,CblA-1	b'CblA-1 beta-lactamase is a class A beta-lactamase found in Bacteroides uniformis that is species-specific.'
50,1,C050_1,ErmB,3000375,ErmB,0,122.3943393,91.42857143,320,3500000,1,99.46,747,747,1479,27.9,"b'ErmB confers the MLSb phenotype. Similar to ErmC, expression of ErmB is inducible by erythromycin. The leader peptide causes attenuation of the mRNA and stabilizes the structure preventing further translation. When erythromycin is present, it binds the leader peptide causing a change in conformation a…	ErmB"
50,1,C050_1,ErmF,3000498,ErmF,0,129.1243089,103.4285714,362,3500000,1,99.88,801,801,1214,41,ErmF	b'ErmF confers the MLSb phenotype.'
50,1,C050_1,ErmG,3000522,ErmG,0,9.329446064,6.857142857,24,3500000,0.491156463,99.72,735,361,361,5.4,b'ErmG is a rRNA adenine N-6-methyltransferase that protects the ribosome from inactivation due to antibiotic binding.'	ErmG
50,1,C050_1,ErmX,3000596,ErmX,0,21.74728159,16.57142857,58,3500000,1,99.34,762,762,976,8.4,ErmX	b'ErmX is a rRNA methyltransferase that protects the ribosome from inactivation due to antibiotic binding.'
50,1,C050_1,Escherichia_coli_EF_Tu,3003369,Escherichia_coli_EF_Tu,1,28.80371661,35.42857143,124,3500000,0.921138211,99.56,1230,1133,1334,12.6,Escherichia coli EF-Tu mutants conferring resistance to Pulvomycin
50,1,C050_1,Escherichia_coli_LamB,3004126,Escherichia_coli_LamB,0,14.48812187,19.42857143,68,3500000,0.71290082,99.37,1341,956,956,8.3,"b'LamB is a negative regulator for antibiotic resistance, it serves as a porin to influx antibiotic. When down-regulated, it increases resistance to chlortetracycline, ciprofloxacin, balofloxacin and nalidixic acid. It also interacts with Odp1, an energy metaboli…	Escherichia coli LamB"
50,1,C050_1,Escherichia_coli_UhpA,3003893,Escherichia_coli_UhpA_1,0,14.50326323,8.571428571,30,3500000,0.940778342,99.1,591,556,809,4.3,"b'uhpA is a positive activator of the fosfomycin importer uhpT, thus mutations to uhpA confer fosfomycin resistance by reducing uhpT expression. Both knockout and amino acid substitution mutations have been found that confer resistance, with the Protein Knockout…	Escherichia coli UhpA with mutation conferring resistance to fosfomycin"
50,1,C050_1,H_NS,3000676,H_NS,0,9.661835749,4,14,3500000,0.847826087,99.43,414,351,515,3.5,"H-NS	b'H-NS is a histone-like protein involved in global gene regulation in Gram-negative bacteria. It is a repressor of the membrane fusion protein genes acrE, mdtE, and emrK as well as nearby genes of many RND-type multidrug exporters.'"
50,1,C050_1,OXA_347,3001777,OXA_347,0,82.42424242,68,238,3500000,1,100,825,825,1486,23.7,b'OXA-347 is a beta-lactamase found in Enterobacteriaceae'	OXA-347
50,1,C050_1,PmrF,3003578,PmrF,0,8.845643521,8.571428571,30,3500000,0.628482972,99.84,969,609,653,3.6,"b'PmrF is required for the synthesis and transfer of 4-amino-4-deoxy-L-arabinose (Ara4N) to Lipid A, which allows gram-negative bacteria to resist the antimicrobial activity of cationic antimicrobial peptides and antibiotics such as polymyxin. pmrF corresponds to 1 locus in Pseudomonas aeruginosa…	PmrF"
50,1,C050_1,SAT_2,3002895,SAT_2,0,9.795918367,5.142857143,18,3500000,1,100,525,525,621,3.1,"b'SAT-2 is a plasmid-mediated streptothricin acetyltransferase, which confers resistance to streptothricin, a nucleoside antibiotic. Originally described from an E. coli plasmid sequence by Heim et al., 1989.'	SAT-2"
50,1,C050_1,SAT_4,3002897,SAT_4,0,5.261773218,2.857142857,10,3500000,0.506445672,100,543,275,275,3.3,"b'SAT-4 is a plasmid-mediated streptothricin acetyltransferase and streptothricin (a nucleoside antibiotic) resistant determinant. Originally described from a Campylobacter coli BE/G4 plasmid gene sequence by Jacob et al, 1994.'	SAT-4"
50,1,C050_1,TEM_128,3000990,TEM_-,0,17.25568276,14.85714286,52,3500000,1,99.88,861,861,1169,6.5,b'TEM-128 is a broad-spectrum beta-lactamase found in E. coli.'	TEM-128
50,1,C050_1,Vibrio_anguillarum_chloramphenicol,3004460,Vibrio_anguillarum_chloramphenicol,0,2.633311389,1.714285714,6,3500000,0.55453149,96.12,651,361,363,2.1,b'A chloramphenicol resistance determinant described in a Vibrio anguillarum plasmid sequence'	Vibrio anguillarum chloramphenicol acetyltransferase
50,1,C050_1,YojI,3003952,YojI,0,8.68960723,14.28571429,50,3500000,0.644768856,99.34,1644,1060,1196,4.6,YojI	b'YojI mediates resistance to the peptide antibiotic microcin J25 when it is expressed from a multicopy vector. YojI is capable of pumping out microcin molecules. The outer membrane protein TolC in addition to YojI is required for export of microcin J25 out of the cell. Microcin J25 is thus the first known substrate for YojI.'
50,1,C050_1,ampC,3004290,ampC_2,0,12.59763165,14.28571429,50,3500000,0.702821869,97.37,1134,797,797,7,b'A class C ampC beta-lactamase (cephalosporinase) enzyme described in Escherichia coli shown clinically to confer resistance to penicillin-like and cephalosporin-class antibiotics.'	Escherichia coli ampC beta-lactamase
50,1,C050_1,bacA,3002986,bacA,0,9.037191519,7.428571429,26,3500000,0.771289538,100,822,634,634,3.9,bacA	b'The bacA gene product (BacA) recycles undecaprenyl pyrophosphate during cell wall biosynthesis which confers resistance to bacitracin.'
50,1,C050_1,baeR,3000828,baeR,0,8.693934005,6.285714286,22,3500000,0.766251729,98.38,723,554,554,3.9,b'BaeR is a response regulator that promotes the expression of MdtABC and AcrD efflux complexes.'	baeR
50,1,C050_1,baeS,3000829,baeS,0,10.98901099,15.42857143,54,3500000,0.877492877,99.35,1404,1232,1438,5.3,"b'BaeS is a sensor kinase in the BaeSR regulatory system. While it phosphorylates BaeR to increase its activity, BaeS is not necessary for overexpressed BaeR to confer resistance.'	baeS"
50,1,C050_1,cepA,3003559,cepA,0,5.062490112,4.571428571,16,3500000,0.483942414,99.31,903,437,556,2.4,b'A beta-lactamase found in Bacteroides fragilis producing either low or high levels of the endogenous cephalosporinase activity'	cepA
50,1,C050_1,cpxA,3000830,cpxA,0,11.22894573,15.42857143,54,3500000,0.857350801,98.9,1374,1178,1178,4.9,"b'CpxA is a membrane-localized sensor kinase that is activated by envelope stress. It starts a kinase cascade that activates CpxR, which promotes efflux complex expression.'	cpxA"
50,1,C050_1,dfrA1,3002854,dfrA1,0,10.84990958,5.142857143,18,3500000,1,99.58,474,474,814,3.1,dfrA1	b'dfrA1 is an integron-encoded dihydrofolate reductase'
50,1,C050_1,dfrF,3002867,dfrF,0,56.56565657,28,98,3500000,1,100,495,495,1175,11.5,dfrF	b'dfrF is a chromosome-encoded dihydrofolate reductase found in Streptococcus pyogenes'
50,1,C050_1,emrB,3000074,emrB,0,8.911166806,13.71428571,48,3500000,0.558804418,99.07,1539,860,860,3.8,"emrB	b'emrB is a translocase in the emrB -TolC efflux protein in E. coli. It recognizes substrates including carbonyl cyanide m-chlorophenylhydrazone (CCCP), nalidixic acid, and thioloactomycin.'"
50,1,C050_1,emrE,3004039,emrE_1,0,3.432003432,1.142857143,4,3500000,0.852852853,90.85,333,284,376,1.6,b'Member of the small MDR (multidrug resistance) family of transporters	in Escherichia coli this protein provides resistance against a number of positively charged compounds including ethidium bromide and erythromycin	proton-dependent secondary transporter which exchanges protons for compound translocation'	Escherichia coli emrE
50,1,C050_1,emrK,3000206,emrK,0,15.69264069,16.57142857,58,3500000,0.839962121,99.55,1056,887,953,6.5,"b'emrK is a membrane fusion protein that is a homolog of EmrA. Together with the inner membrane transporter EmrY and the outer membrane channel TolC, it mediates multidrug efflux.'	emrK"
50,1,C050_1,emrR,3000516,emrR,0,10.76136669,5.714285714,20,3500000,0.531073446,98.94,531,282,548,3.2,b'EmrR is a negative regulator for the EmrAB-TolC multidrug efflux pump in E. coli. Mutations lead to EmrAB-TolC overexpression.'	emrR
50,1,C050_1,evgA,3000832,evgA,0,14.86643438,9.142857143,32,3500000,0.377235772,99.57,615,232,485,5.5,"evgA	b'EvgA, when phosphorylated, is a positive regulator for efflux protein complexes emrKY and mdtEF. While usually phosphorylated in a EvgS dependent manner, it can be phosphorylated in the absence of EvgS when overexpressed.'"
50,1,C050_1,gadW,3003838,gadW,0,5.48696845,4,14,3500000,0.327846365,94.14,729,239,295,4.1,"gadW	b'GadW is an AraC-family regulator that promotes mdtEF expression to confer multidrug resistance. GadW inhibits GadX-dependent activation. GadW clearly represses gadX and, in situations where GadX is missing, activates gadA and gadBC.'"
50,1,C050_1,ileS,3003730,ileS,0,0.687639677,2.285714286,8,3500000,0.124247894,90.62,3324,413,414,2.8,b'Bifidobacteria have an intrinsically resistant form of ileS (isoleucyl-tRNA synthetase) that confers resistance to mupirocin.'	Bifidobacterium ileS conferring resistance to mupirocin
50,1,C050_1,kdpE,3003841,kdpE,0,11.79941003,8,28,3500000,1,99.85,678,678,909,3.7,kdpE	b'kdpE is a transcriptional activator that is part of the two-component system KdpD/KdpE that is studied for its regulatory role in potassium transport and has been identified as an adaptive regulator involved in the virulence and intracellular survival of pathogenic bacteria. kdpE regulates a range of virulence loci through direct promoter binding.'
50,1,C050_1,lnuC,3002837,lnuC,0,45.02164502,22.28571429,78,3500000,1,98.99,495,495,812,13.6,lnuC	b'lnuC is a transposon-mediated nucleotidyltransferase found in Streptococcus agalactiae'
50,1,C050_1,marA,3000263,marA,0,11.9047619,4.571428571,16,3500000,1,100,384,384,779,2.8,"b'In the presence of antibiotic stress, E. coli overexpresses the global activator protein MarA, which besides inducing MDR efflux pump AcrAB, also down- regulates synthesis of the porin OmpF.'	marA"
50,1,C050_1,mdtA,3000792,mdtA,0,14.65201465,18.28571429,64,3500000,0.991185897,97.74,1248,1237,1330,6.1,mdtA	b'MdtA is the membrane fusion protein of the multidrug efflux complex mdtABC.'
50,1,C050_1,mdtE,3000795,mdtE,0,18.75154207,21.71428571,76,3500000,1,99.65,1158,1158,1497,7,mdtE	b'MdtE is the membrane fusion protein of the MdtEF multidrug efflux complex. It shares 70% sequence similarity with AcrA.'
50,1,C050_1,mdtG,3001329,mdtG,0,8.848527186,10.85714286,38,3500000,0.814180929,99.5,1227,999,999,4.3,"mdtG	b'The MdtG protein, also named YceE, appears to be a member of the major facilitator superfamily of transporters, and it has been reported, when overexpressed, to increase fosfomycin and deoxycholate resistances. mdtG is a member of the marA-soxS-rob regulon.'"
50,1,C050_1,mdtM,3001214,mdtM,0,5.561348627,6.857142857,24,3500000,0.435523114,96.83,1233,537,537,2.6,b'Multidrug resistance protein MdtM'	mdtM
50,1,C050_1,mdtN,3003548,mdtN,0,14.95016611,15.42857143,54,3500000,0.92248062,99.58,1032,952,1074,6.4,"mdtN	b'Multidrug resistance efflux pump. Could be involved in resistance to puromycin, acriflavine and tetraphenylarsonium chloride.'"
50,1,C050_1,mefA,3000615,mefA,0,47.85362421,58.28571429,204,3500000,0.997536946,97.04,1218,1215,1298,9.4,b'mefA is a motive efflux pump in Streptococcus pneumoniae that confers resistance to macrolides. It is found on the same operon as mefE and the ABC-efflux pump mel.'	mefA
50,1,C050_1,mel,3000616,mel,0,15.6128025,22.85714286,80,3500000,1,99.93,1464,1464,1851,6.3,"mel	b'Mel, a homolog of MsrA, is an ABC-F subfamily protein associated with macrolide resistance. It is expressed on the same operon as mefA and mefE, both MFS-type efflux proteins that confer macrolide resistance.'"
50,1,C050_1,mgrB,3003820,mgrB,0,15.87301587,2.285714286,8,3500000,1,100,144,144,451,2.1,b'mgrB is a small transmembrane protein produced in the PhoPQ signalling system. It acts as a negative regulator in this system. Inactivation or down-regulation of mgrB confers colistin resistance by absence as shown in Klebsiella pneumoniae'	mgrB
50,1,C050_1,mipA,3004127,mipA,0,9.944540065,7.428571429,26,3500000,0.526104418,99.24,747,393,597,3.5,"b'MltA-interacting protein (mipA), is an antibiotic resistance-related outer membrane protein. Deletion of mipA increases kanamycin, nalidixic acid and streptomycin resistance.'	Escherichia coli mipA"
50,1,C050_1,msbA,3003950,msbA,0,9.801519235,17.14285714,60,3500000,0.727272727,99.69,1749,1272,1361,3.9,"b'MsbA is a multidrug resistance transporter homolog from E. coli and belongs to a superfamily of transporters that contain an adenosine triphosphate (ATP) binding cassette (ABC) which is also called a nucleotide-binding domain (NBD). MsbA is a member of the MDR-ABC transporter group by sequen…	msbA"
50,1,C050_1,nfsA,3003751,nfsA,1,14.22643746,10.28571429,36,3500000,0.614107884,100,723,444,690,6.5,Escherichia coli nfsA mutations conferring resistance to nitrofurantoin
50,1,C050_1,tet44,3000556,tet44,0,1.188618973,2.285714286,8,3500000,0.166406656,98.44,1923,320,320,2.3,"tet44	b'Tet44 is a tetracycline resistance gene found in Campylobacter fetus, and binds to the ribosome to confer antibiotic resistance as a ribosomal protection protein.'"
50,1,C050_1,tetA_46_,3004032,tetA_46_,0,4.637681159,8,28,3500000,0.616811594,93.89,1725,1064,1168,3,"b'tetA(46) is a subunit of tetAB(46), a heterodimeric ABC transporter, that is required for conferring tetracycline resistance in Streptococcus australis isolated from the oral cavity.'	tetA(46)"
50,1,C050_1,tetA_P_,3000180,tetA_P_,0,4.071937564,5.142857143,18,3500000,0.569279493,99.03,1263,719,781,2.7,"b'TetA(P) is a inner membrane tetracycline efflux protein found on the same operon as the ribosomal protection protein TetB(P). It is found in Clostridium, a Gram-positive bacterium.'	tetA(P)"
50,1,C050_1,tetB_46_,3004033,tetB_46_,0,2.631795378,4.571428571,16,3500000,0.278641336,96.49,1737,484,484,2.7,"b'tetB(46) is a subunit of tetAB(46), a heterodimeric ABC transporter, that is required for conferring tetracycline resistance in Streptococcus australis isolated from the oral cavity.'	tetB(46)"
50,1,C050_1,tetO,3000190,tetO,0,207.4404762,398.2857143,1394,3500000,1,99.79,1920,1920,2427,82.7,tetO	b'TetO is a ribosomal protection protein. It is associated with conjugative plasmids.'
50,1,C050_1,tetQ,3000191,tetQ,0,213.3449124,421.1428571,1474,3500000,1,97.37,1974,1974,2377,90.8,tetQ	b'TetQ is a ribosomal protection protein. Its gene is associated with a conjugative transposon and has been found in both Gram-positive and Gram-negative bacteria.'
50,1,C050_1,tetX,3000205,tetX,0,48.96560166,57.14285714,200,3500000,1,99.91,1167,1167,1544,10.4,b'TetX is a flavin-dependent monooxygenase conferring resistance to tetracycline antibiotics. TetX hydroxylates position 11a of the tetraketide group thus inactivating the antibiotic.'	tetX
50,1,C050_1,tet_40_,3000567,tet_40_,0,44.46004446,54.28571429,190,3500000,1,99.92,1221,1221,1311,13.7,b'Tet40 is a tetracycline efflux pump found in the Gram-positive Clostridium. It is similar to tetA(P).'	tet(40)
51,1,C051_1,APH_3___IIIa,3002647,APH_3___IIIa,0,27.31356694,21.71428571,76,3500000,1,100,795,795,1067,9.5,"b""APH(3')-IIIa is a plasmid-encoded aminoglycoside phosphotransferase in S. aureus and Enterococcus spp.""	APH(3')-IIIa"
51,1,C051_1,APH_3____Ib,3002639,APH_3____Ib,0,24.16488984,19.42857143,68,3500000,1,99.75,804,804,1350,7.3,"b""APH(3'')-Ib is an aminoglycoside phosphotransferase encoded by plasmids, transposons, integrative conjugative elements and chromosomes in Enterobacteriaceae and Pseudomonas spp.""	APH(3'')-Ib"
51,1,C051_1,APH_6__Id,3002660,APH_6__Id,0,21.84673152,18.28571429,64,3500000,1,99.88,837,837,1282,7.4,"APH(6)-Id	b'APH(6)-Id is an aminoglycoside phosphotransferase encoded by plasmids, integrative conjugative elements and chromosomal genomic islands in K. pneumoniae, Salmonella spp., E. coli, Shigella flexneri, Providencia alcalifaciens, Pseudomonas spp., V. cholerae, Edwardsiella tarda, Pasteurella multocida and Aeromonas bestiarum'"
51,1,C051_1,AcrE,3000499,AcrE,0,29.11423637,33.71428571,118,3500000,1,98.79,1158,1158,1446,11.4,"AcrE	b'AcrE is a membrane fusion protein, similar to AcrA.'"
51,1,C051_1,AcrS,3000656,AcrS,0,29.3040293,19.42857143,68,3500000,1,98.04,663,663,777,11.3,b'AcrS is a repressor of the AcrAB efflux complex and is associated with the expression of AcrEF. AcrS is believed to regulate a switch between AcrAB and AcrEF efflux.'	AcrS
51,1,C051_1,CRP,3000518,CRP,0,46.94199955,29.71428571,104,3500000,1,99.21,633,633,1365,11.4,b'CRP is a global regulator that represses MdtEF multidrug efflux pump expression.'	CRP
51,1,C051_1,Campylobacter_coli_chloramphenicol,3004454,Campylobacter_coli_chloramphenicol,0,1.831501832,1.142857143,4,3500000,0.495192308,98.06,624,309,400,1.5,b'A chloramphenicol resistance determinant described in Campylobacter coli.'	Campylobacter coli chloramphenicol acetyltransferase
51,1,C051_1,CblA_1,3002999,CblA_1,0,3.848003848,3.428571429,12,3500000,0.565656566,99.8,891,504,563,1.9,CblA-1	b'CblA-1 beta-lactamase is a class A beta-lactamase found in Bacteroides uniformis that is species-specific.'
51,1,C051_1,CfxA2,3003002,CfxA-,0,14.78852411,14.28571429,50,3500000,1,99.79,966,966,1344,5.4,b'cfxA2 beta-lactamase is a class A beta-lactamase found in Prevotella intermedia'	CfxA2
51,1,C051_1,ErmB,3000375,ErmB,0,11.47446931,8.571428571,30,3500000,0.451137885,99.7,747,337,367,6.1,"b'ErmB confers the MLSb phenotype. Similar to ErmC, expression of ErmB is inducible by erythromycin. The leader peptide causes attenuation of the mRNA and stabilizes the structure preventing further translation. When erythromycin is present, it binds the leader peptide causing a change in conforma…	ErmB"
51,1,C051_1,ErmG,3000522,ErmG,0,1.554907677,1.142857143,4,3500000,0.096598639,100,735,71,280,2.1,b'ErmG is a rRNA adenine N-6-methyltransferase that protects the ribosome from inactivation due to antibiotic binding.'	ErmG
51,1,C051_1,Escherichia_coli_CyaA,3003900,Escherichia_coli_CyaA,0,25.80066184,65.71428571,230,3500000,0.964271692,96.5,2547,2456,2892,11.1,"b'CyaA (adenylate cyclase) is involved with the synthesis of cyclic AMP which regulates the fosfomycin transporter glpT. As a result, mutations to cyaA confer resistance to fosfomycin.'	Escherichia coli CyaA with mutation conferring resistance to fosfomycin"
51,1,C051_1,Escherichia_coli_EF_Tu,3003369,Escherichia_coli_EF_Tu,1,65.96980256,81.14285714,284,3500000,0.983739837,99.92,1230,1210,1303,28.7,Escherichia coli EF-Tu mutants conferring resistance to Pulvomycin
51,1,C051_1,Escherichia_coli_LamB,3004126,Escherichia_coli_LamB,0,31.1068499,41.71428571,146,3500000,0.906785981,99.34,1341,1216,1507,12.3,"b'LamB is a negative regulator for antibiotic resistance, it serves as a porin to influx antibiotic. When down-regulated, it increases resistance to chlortetracycline, ciprofloxacin, balofloxacin and nalidixic acid. It also interacts with Odp1, an energy meta…	Escherichia coli LamB"
51,1,C051_1,Escherichia_coli_UhpA,3003893,Escherichia_coli_UhpA_1,0,26.10587382,15.42857143,54,3500000,1,97.29,591,591,905,8.2,"b'uhpA is a positive activator of the fosfomycin importer uhpT, thus mutations to uhpA confer fosfomycin resistance by reducing uhpT expression. Both knockout and amino acid substitution mutations have been found that confer resistance, with the Protein Knockout model de…	Escherichia coli UhpA with mutation conferring resistance to fosfomycin"
51,1,C051_1,H_NS,3000676,H_NS,0,34.50655625,14.28571429,50,3500000,1,99.52,414,414,807,8.6,"H-NS	b'H-NS is a histone-like protein involved in global gene regulation in Gram-negative bacteria. It is a repressor of the membrane fusion protein genes acrE, mdtE, and emrK as well as nearby genes of many RND-type multidrug exporters.'"
51,1,C051_1,PmrF,3003578,PmrF,0,25.94722099,25.14285714,88,3500000,1,97.83,969,969,2077,6.1,"b'PmrF is required for the synthesis and transfer of 4-amino-4-deoxy-L-arabinose (Ara4N) to Lipid A, which allows gram-negative bacteria to resist the antimicrobial activity of cationic antimicrobial peptides and antibiotics such as polymyxin. pmrF corresponds to 1 locus in Pseudomonas aeruginosa PAO1 and…	PmrF"
51,1,C051_1,SAT_2,3002895,SAT_2,0,47.89115646,25.14285714,88,3500000,1,100,525,525,1284,10.2,"b'SAT-2 is a plasmid-mediated streptothricin acetyltransferase, which confers resistance to streptothricin, a nucleoside antibiotic. Originally described from an E. coli plasmid sequence by Heim et al., 1989.'	SAT-2"
51,1,C051_1,SAT_4,3002897,SAT_4,0,7.366482505,4,14,3500000,0.333333333,100,543,181,548,3.3,"SAT-4	b'SAT-4 is a plasmid-mediated streptothricin acetyltransferase and streptothricin (a nucleoside antibiotic) resistant determinant. Originally described from a Campylobacter coli BE/G4 plasmid gene sequence by Jacob et al, 1994.'"
51,1,C051_1,TEM_206,3001383,TEM_-,0,153.9737846,132.5714286,464,3500000,1,99.88,861,861,1582,43.3,b'From the Lahey list of beta-lactamases. Not yet released.'	TEM-206
51,1,C051_1,TolC,3000237,TolC,0,29.56989247,44,154,3500000,0.966397849,98.33,1488,1438,1705,10.3,TolC	b'TolC is a protein subunit of many multidrug efflux complexes in Gram negative bacteria. It is an outer membrane efflux protein and is constitutively open. Regulation of efflux activity is often at its periplasmic entrance by other components of the efflux complex.'
51,1,C051_1,YojI,3003952,YojI,0,23.98331595,39.42857143,138,3500000,1,98.05,1644,1644,2079,9.5,YojI	b'YojI mediates resistance to the peptide antibiotic microcin J25 when it is expressed from a multicopy vector. YojI is capable of pumping out microcin molecules. The outer membrane protein TolC in addition to YojI is required for export of microcin J25 out of the cell. Microcin J25 is thus the first known substrate for YojI.'
51,1,C051_1,aadA,3002601,ANT_3____IIa+,0,30.3030303,24,84,3500000,1,99.37,792,792,1498,7.6,"aadA	b""ANT(3'')-Ia is an aminoglycoside nucleotidyltransferase gene encoded by plasmids, transposons, integrons in Enterobacteriaceae, A. baumannii, P. aeruginosa and Vibrio cholerae"""
51,1,C051_1,acrA,3004043,acrA_2,0,26.80067002,32,112,3500000,1,99.16,1194,1194,1415,11.4,b'AcrA is a subunit of the AcrAB-TolC multidrug efflux system that in E. coli.'	Escherichia coli acrA
51,1,C051_1,acrB,3000216,acrB,0,24.30839002,76.57142857,268,3500000,1,98.83,3150,3150,3585,11.1,acrB	b'Protein subunit of AcrA-AcrB-TolC multidrug efflux complex. AcrB functions as a herterotrimer which forms the inner membrane component and is primarily responsible for substrate recognition and energy transduction by acting as a drug/proton antiporter.'
51,1,C051_1,acrD,3000491,acrD,0,27.52546105,85.71428571,300,3500000,1,98.49,3114,3114,3568,12.5,"b'AcrD is an aminoglycoside efflux pump expressed in E. coli. Its expression can be induced by indole, and is regulated by baeRS and cpxAR.'	acrD"
51,1,C051_1,ampC,3004290,ampC_2,0,22.67573696,25.71428571,90,3500000,0.945326279,98.04,1134,1072,1207,8.8,b'A class C ampC beta-lactamase (cephalosporinase) enzyme described in Escherichia coli shown clinically to confer resistance to penicillin-like and cephalosporin-class antibiotics.'	Escherichia coli ampC beta-lactamase
51,1,C051_1,baeR,3000828,baeR,0,22.13001383,16,56,3500000,1,100,723,723,1141,7.1,baeR	b'BaeR is a response regulator that promotes the expression of MdtABC and AcrD efflux complexes.'
51,1,C051_1,baeS,3000829,baeS,0,17.5010175,24.57142857,86,3500000,1,98.79,1404,1404,1784,7.1,"baeS	b'BaeS is a sensor kinase in the BaeSR regulatory system. While it phosphorylates BaeR to increase its activity, BaeS is not necessary for overexpressed BaeR to confer resistance.'"
51,1,C051_1,cepA,3003559,cepA,0,3.16405632,2.857142857,10,3500000,0.622369878,99.29,903,562,622,2.4,cepA	b'A beta-lactamase found in Bacteroides fragilis producing either low or high levels of the endogenous cephalosporinase activity'
51,1,C051_1,cpxA,3000830,cpxA,0,31.19151591,42.85714286,150,3500000,1,98.4,1374,1374,1871,12,"cpxA	b'CpxA is a membrane-localized sensor kinase that is activated by envelope stress. It starts a kinase cascade that activates CpxR, which promotes efflux complex expression.'"
51,1,C051_1,dfrA1,3002854,dfrA1,0,43.39963834,20.57142857,72,3500000,1,99.79,474,474,1065,10.1,b'dfrA1 is an integron-encoded dihydrofolate reductase'	dfrA1
51,1,C051_1,dfrA14,3002859,dfrA14,0,22.47855664,10.85714286,38,3500000,1,99.79,483,483,680,6.8,b'dfrA14 is an integron-encoded dihydrofolate reductase found in Escherichia coli'	dfrA14
51,1,C051_1,dfrF,3002867,dfrF,0,8.080808081,4,14,3500000,0.993939394,99.59,495,492,516,3.4,dfrF	b'dfrF is a chromosome-encoded dihydrofolate reductase found in Streptococcus pyogenes'
51,1,C051_1,emrA,3000027,emrA,0,29.22908294,34.28571429,120,3500000,1,98.12,1173,1173,1444,11.8,"emrA	b'EmrA is a membrane fusion protein, providing an efflux pathway with EmrB and TolC between the inner and outer membranes of E. coli, a Gram-negative bacterium.'"
51,1,C051_1,emrB,3000074,emrB,0,31.56038244,48.57142857,170,3500000,1,97.86,1539,1539,1674,12.7,"b'emrB is a translocase in the emrB -TolC efflux protein in E. coli. It recognizes substrates including carbonyl cyanide m-chlorophenylhydrazone (CCCP), nalidixic acid, and thioloactomycin.'	emrB"
51,1,C051_1,emrE,3004039,emrE_1,0,10.2960103,3.428571429,12,3500000,1,92.19,333,333,503,2.7,Escherichia coli emrE	b'Member of the small MDR (multidrug resistance) family of transporters	in Escherichia coli this protein provides resistance against a number of positively charged compounds including ethidium bromide and erythromycin	proton-dependent secondary transporter which exchanges protons for compound translocation'
51,1,C051_1,emrK,3000206,emrK,0,24.89177489,26.28571429,92,3500000,1,97.54,1056,1056,1547,8.7,"b'emrK is a membrane fusion protein that is a homolog of EmrA. Together with the inner membrane transporter EmrY and the outer membrane channel TolC, it mediates multidrug efflux.'	emrK"
51,1,C051_1,emrR,3000516,emrR,0,32.28410008,17.14285714,60,3500000,1,98.87,531,531,995,8.9,b'EmrR is a negative regulator for the EmrAB-TolC multidrug efflux pump in E. coli. Mutations lead to EmrAB-TolC overexpression.'	emrR
51,1,C051_1,emrY,3000254,emrY,0,25.61960457,39.42857143,138,3500000,0.96231319,97.43,1539,1481,1481,11.1,b'emrY is a multidrug transport that moves substrates across the inner membrane of the Gram-negative E. coli. It is a homolog of emrB.'	emrY
51,1,C051_1,evgA,3000832,evgA,0,32.5203252,20,70,3500000,1,98.86,615,615,916,10.7,"b'EvgA, when phosphorylated, is a positive regulator for efflux protein complexes emrKY and mdtEF. While usually phosphorylated in a EvgS dependent manner, it can be phosphorylated in the absence of EvgS when overexpressed.'	evgA"
51,1,C051_1,evgS,3000833,evgS,0,17.80745687,64,224,3500000,1,96.41,3594,3594,3740,8.6,b'EvgS is a sensor protein that phosphorylates the regulatory protein EvgA. evgS corresponds to 1 locus in Pseudomonas aeruginosa PAO1 and 1 locus in Pseudomonas aeruginosa LESB58.'	evgS
51,1,C051_1,gadW,3003838,gadW,0,45.46345287,33.14285714,116,3500000,1,100,729,729,1239,13.8,"gadW	b'GadW is an AraC-family regulator that promotes mdtEF expression to confer multidrug resistance. GadW inhibits GadX-dependent activation. GadW clearly represses gadX and, in situations where GadX is missing, activates gadA and gadBC.'"
51,1,C051_1,gadX,3000508,gadX,0,21.47186147,17.71428571,62,3500000,1,93.8,825,825,872,9.4,gadX	b'GadX is an AraC-family regulator that promotes mdtEF expression to confer multidrug resistance.'
51,1,C051_1,gyrA,3003294,gyrA_9,1,21.74385736,57.14285714,200,3500000,1,97.91,2628,2628,2737,10.5,Escherichia coli gyrA conferring resistance to fluoroquinolones
51,1,C051_1,kdpE,3003841,kdpE,0,12.64222503,8.571428571,30,3500000,0.977876106,95.93,678,663,701,4.7,b'kdpE is a transcriptional activator that is part of the two-component system KdpD/KdpE that is studied for its regulatory role in potassium transport and has been identified as an adaptive regulator involved in the virulence and intracellular survival of pathogenic bacteria. kdpE regulates a ran…	kdpE
51,1,C051_1,lnuC,3002837,lnuC,0,26.55122655,13.14285714,46,3500000,1,99.19,495,495,1011,6.5,lnuC	b'lnuC is a transposon-mediated nucleotidyltransferase found in Streptococcus agalactiae'
51,1,C051_1,marA,3000263,marA,0,35.71428571,13.71428571,48,3500000,1,98.44,384,384,508,12.1,"b'In the presence of antibiotic stress, E. coli overexpresses the global activator protein MarA, which besides inducing MDR efflux pump AcrAB, also down- regulates synthesis of the porin OmpF.'	marA"
51,1,C051_1,marR,3003378,marR,1,23.6453202,10.28571429,36,3500000,0.793103448,98.55,435,345,655,6.1,Escherichia coli marR mutant conferring antibiotic resistance
51,1,C051_1,mdfA,3001328,mdfA,0,14.83026301,18.28571429,64,3500000,0.928629359,96.24,1233,1145,1213,7.3,Escherichia coli mdfA	b'Multidrug efflux pump in E. coli. This multidrug efflux system was originally identified as the Cmr/CmlA chloramphenicol exporter.'
51,1,C051_1,mdtA,3000792,mdtA,0,25.64102564,32,112,3500000,1,99.28,1248,1248,1700,9.1,mdtA	b'MdtA is the membrane fusion protein of the multidrug efflux complex mdtABC.'
51,1,C051_1,mdtB,3000793,mdtB,0,23.23772929,72.57142857,254,3500000,1,98.33,3123,3123,3332,11,b'MdtB is a transporter that forms a heteromultimer complex with MdtC to form a multidrug transporter. MdtBC is part of the MdtABC-TolC efflux complex.'	mdtB
51,1,C051_1,mdtC,3000794,mdtC,0,18.56493085,57.14285714,200,3500000,0.985380117,98.44,3078,3033,3260,8.1,"b'MdtC is a transporter that forms a heteromultimer complex with MdtB to form a multidrug transporter. MdtBC is part of the MdtABC-TolC efflux complex. In the absence of MdtB, MdtC can form a homomultimer complex that results in a functioning efflux complex with a narrower drug specificity. m…	mdtC"
51,1,C051_1,mdtE,3000795,mdtE,0,31.0880829,36,126,3500000,0.968911917,98.31,1158,1122,1176,14.5,mdtE	b'MdtE is the membrane fusion protein of the MdtEF multidrug efflux complex. It shares 70% sequence similarity with AcrA.'
51,1,C051_1,mdtG,3001329,mdtG,0,24.68273373,30.28571429,106,3500000,0.951100244,98.2,1227,1167,1503,10,"mdtG	b'The MdtG protein, also named YceE, appears to be a member of the major facilitator superfamily of transporters, and it has been reported, when overexpressed, to increase fosfomycin and deoxycholate resistances. mdtG is a member of the marA-soxS-rob regulon.'"
51,1,C051_1,mdtH,3001216,mdtH,0,26.4681555,32,112,3500000,1,97.93,1209,1209,1452,11.1,mdtH	b'Multidrug resistance protein MdtH'
51,1,C051_1,mdtO,3003549,mdtO,0,27.01197438,55.42857143,194,3500000,1,96.98,2052,2052,2320,10.7,"mdtO	b'Multidrug resistance efflux pump. Could be involved in resistance to puromycin, acriflavine and tetraphenylarsonium chloride'"
51,1,C051_1,mdtP,3003550,mdtP,0,33.49888012,49.14285714,172,3500000,1,97.48,1467,1467,1985,13,"b'Multidrug resistance efflux pump. Could be involved in resistance to puromycin, acriflavine and tetraphenylarsonium chloride'	mdtP"
51,1,C051_1,mgrB,3003820,mgrB,0,67.46031746,9.714285714,34,3500000,1,100,144,144,549,7.9,mgrB	b'mgrB is a small transmembrane protein produced in the PhoPQ signalling system. It acts as a negative regulator in this system. Inactivation or down-regulation of mgrB confers colistin resistance by absence as shown in Klebsiella pneumoniae'
51,1,C051_1,mipA,3004127,mipA,0,30.59858482,22.85714286,80,3500000,1,99.46,747,747,920,12.1,"b'MltA-interacting protein (mipA), is an antibiotic resistance-related outer membrane protein. Deletion of mipA increases kanamycin, nalidixic acid and streptomycin resistance.'	Escherichia coli mipA"
51,1,C051_1,mphA,3000316,mphA,0,13.1147541,12,42,3500000,0.553005464,99.8,915,506,508,3.7,"mphA	b""The mphA gene encodes for resistance enzyme MPH(2')-I which preferentially inactivate 14-membered macrolides (e.g.erythromycin, telithromycin, roxithromycin) over 16-membered macrolides (e.g.tylosin, spiramycin). It phosphorylates macrolides at 2'-OH hydroxyl of desosamine sugar of macrolides in a GTP-dependent manner."""
51,1,C051_1,msbA,3003950,msbA,0,25.81066732,45.14285714,158,3500000,1,98.11,1749,1749,2107,10.6,"b'MsbA is a multidrug resistance transporter homolog from E. coli and belongs to a superfamily of transporters that contain an adenosine triphosphate (ATP) binding cassette (ABC) which is also called a nucleotide-binding domain (NBD). MsbA is a member of the MDR-ABC transporter group by sequence homol…	msbA"
51,1,C051_1,sul2,3000412,sul2,0,14.70588235,12,42,3500000,1,100,816,816,1077,5.3,"sul2	b'Sul2 is a sulfonamide resistant dihydropteroate synthase of Gram-negative bacteria, usually found on small plasmids.'"
51,1,C051_1,tetQ,3000191,tetQ,0,118.6857722,234.2857143,820,3500000,1,97.37,1974,1974,2598,46.9,tetQ	b'TetQ is a ribosomal protection protein. Its gene is associated with a conjugative transposon and has been found in both Gram-positive and Gram-negative bacteria.'
51,1,C051_1,tet_40_,3000567,tet_40_,0,14.04001404,17.14285714,60,3500000,0.849303849,100,1221,1037,1037,7.1,b'Tet40 is a tetracycline efflux pump found in the Gram-positive Clostridium. It is similar to tetA(P).'	tet(40)
51,1,C051_1,tet_A_,3000165,tet_-,0,21.32196162,25.71428571,90,3500000,1,99.92,1206,1206,1675,7.8,tet(A)	b'TetA is a tetracycline efflux pump found in many species of Gram-negative bacteria.'
51,1,C051_1,ugd,3003577,ugd,0,19.09658465,22.28571429,78,3500000,0.917737789,96.73,1167,1071,1241,8.4,"b'PmrE is required for the synthesis and transfer of 4-amino-4-deoxy-L-arabinose (Ara4N) to Lipid A, which allows gram-negative bacteria to resist the antimicrobial activity of cationic antimicrobial peptides and antibiotics such as polymyxin'	ugd"
51,1,C051_1,vanTG,3002972,vanTG,0,10.15160622,21.71428571,76,3500000,0.99485741,99.15,2139,2128,2154,5,b'vanTG is a vanT variant found in the vanG gene cluster'	vanTG
51,1,C051_1,vanXYG,3003069,vanXYG,0,6.722689076,5.142857143,18,3500000,0.537254902,94.65,765,411,484,4.5,vanXYG	b'vanXYG is a vanXY variant found in the vanG gene cluster'
52,1,C052_1,APH_3___IIIa,3002647,APH_3___IIIa,0,3.593890386,2.857142857,10,3500000,0.480503145,100,795,382,382,1.6,"APH(3')-IIIa	b""APH(3')-IIIa is a plasmid-encoded aminoglycoside phosphotransferase in S. aureus and Enterococcus spp."""
52,1,C052_1,CblA_1,3002999,CblA_1,0,3.848003848,3.428571429,12,3500000,0.476992144,98.82,891,425,426,2.1,b'CblA-1 beta-lactamase is a class A beta-lactamase found in Bacteroides uniformis that is species-specific.'	CblA-1
52,1,C052_1,CfxA2,3003002,CfxA-,0,31.3516711,30.28571429,106,3500000,1,99.79,966,966,1181,13.1,CfxA2	b'cfxA2 beta-lactamase is a class A beta-lactamase found in Prevotella intermedia'
52,1,C052_1,ErmB,3000375,ErmB,0,6.119716963,4.571428571,16,3500000,0.792503347,99.49,747,592,599,3.3,"ErmB	b'ErmB confers the MLSb phenotype. Similar to ErmC, expression of ErmB is inducible by erythromycin. The leader peptide causes attenuation of the mRNA and stabilizes the structure preventing further translation. When erythromycin is present, it binds the leader peptide causing a change in conformation allowing for the expression of ErmB.'"
52,1,C052_1,dfrF,3002867,dfrF,0,9.235209235,4.571428571,16,3500000,1,100,495,495,740,2.9,dfrF	b'dfrF is a chromosome-encoded dihydrofolate reductase found in Streptococcus pyogenes'
52,1,C052_1,lnuC,3002837,lnuC,0,9.235209235,4.571428571,16,3500000,0.62020202,98.7,495,307,436,4,b'lnuC is a transposon-mediated nucleotidyltransferase found in Streptococcus agalactiae'	lnuC
52,1,C052_1,tetQ,3000191,tetQ,0,43.71110146,86.28571429,302,3500000,1,97.42,1974,1974,2611,17.3,b'TetQ is a ribosomal protection protein. Its gene is associated with a conjugative transposon and has been found in both Gram-positive and Gram-negative bacteria.'	tetQ
52,1,C052_1,tetW,3000194,tet-,0,58.03571429,111.4285714,390,3500000,0.965104167,99.95,1920,1853,1991,27.6,tetW	b'TetW is a ribosomal protection protein. It is associated with both conjugative and non conjugative DNA and has been found strains of C. difficile.'
52,1,C052_1,tet_40_,3000567,tet_40_,0,3.744003744,4.571428571,16,3500000,0.542178542,98.94,1221,662,662,2.4,b'Tet40 is a tetracycline efflux pump found in the Gram-positive Clostridium. It is similar to tetA(P).'	tet(40)
53,1,C053_1,ACI_1,3004359,ACI_1,0,4.010025063,3.428571429,12,3500000,0.553216374,100,855,473,475,2.5,b'A class A beta-lactamase described in Acidaminococcus fermentans. ACI-1 was the first description of a beta-lactamase enzyme in a gram-negative anaerobic cocci. Described by Galan et al 2000.'	ACI-1
53,1,C053_1,APH_3___IIIa,3002647,APH_3___IIIa,0,56.7834681,45.14285714,158,3500000,1,100,795,795,906,22.6,"APH(3')-IIIa	b""APH(3')-IIIa is a plasmid-encoded aminoglycoside phosphotransferase in S. aureus and Enterococcus spp."""
53,1,C053_1,AcrE,3000499,AcrE,0,11.34961757,13.14285714,46,3500000,0.489637306,98.94,1158,567,625,3.5,"AcrE	b'AcrE is a membrane fusion protein, similar to AcrA.'"
53,1,C053_1,AcrS,3000656,AcrS,0,14.65201465,9.714285714,34,3500000,0.889894419,98.31,663,590,603,5.7,AcrS	b'AcrS is a repressor of the AcrAB efflux complex and is associated with the expression of AcrEF. AcrS is believed to regulate a switch between AcrAB and AcrEF efflux.'
53,1,C053_1,CRP,3000518,CRP,0,13.54096141,8.571428571,30,3500000,1,99.21,633,633,833,5,CRP	b'CRP is a global regulator that represses MdtEF multidrug efflux pump expression.'
53,1,C053_1,Campylobacter_coli_chloramphenicol,3004454,Campylobacter_coli_chloramphenicol,0,13.73626374,8.571428571,30,3500000,1,97.76,624,624,679,5.6,b'A chloramphenicol resistance determinant described in Campylobacter coli.'	Campylobacter coli chloramphenicol acetyltransferase
53,1,C053_1,CblA_1,3002999,CblA_1,0,28.86002886,25.71428571,90,3500000,1,99.21,891,891,1185,10.9,CblA-1	b'CblA-1 beta-lactamase is a class A beta-lactamase found in Bacteroides uniformis that is species-specific.'
53,1,C053_1,CfxA5,3003096,CfxA-,0,259.6864833,250.8571429,878,3500000,1,100,966,966,1669,77.8,b'cfxA5 beta-lactamase is a class A beta-lactamase found in Bacteroides distasonis'	CfxA5
53,1,C053_1,ErmB,3000375,ErmB,0,16.06425703,12,42,3500000,0.981258367,99.45,747,733,735,7.3,"b'ErmB confers the MLSb phenotype. Similar to ErmC, expression of ErmB is inducible by erythromycin. The leader peptide causes attenuation of the mRNA and stabilizes the structure preventing further translation. When erythromycin is present, it binds the leader peptide causing a change in conformation all…	ErmB"
53,1,C053_1,ErmF,3000498,ErmF,0,249.6878901,200,700,3500000,1,99.5,801,801,905,93.4,b'ErmF confers the MLSb phenotype.'	ErmF
53,1,C053_1,ErmG,3000522,ErmG,0,11.66180758,8.571428571,30,3500000,0.526530612,99.48,735,387,458,7.5,ErmG	b'ErmG is a rRNA adenine N-6-methyltransferase that protects the ribosome from inactivation due to antibiotic binding.'
53,1,C053_1,ErmX,3000596,ErmX,0,9.748781402,7.428571429,26,3500000,1,99.74,762,762,1133,3.4,b'ErmX is a rRNA methyltransferase that protects the ribosome from inactivation due to antibiotic binding.'	ErmX
53,1,C053_1,Escherichia_coli_LamB,3004126,Escherichia_coli_LamB,0,11.93139448,16,56,3500000,0.788217748,99.34,1341,1057,1271,5.9,"Escherichia coli LamB	b'LamB is a negative regulator for antibiotic resistance, it serves as a porin to influx antibiotic. When down-regulated, it increases resistance to chlortetracycline, ciprofloxacin, balofloxacin and nalidixic acid. It also interacts with Odp1, an energy metabolic enzyme, creating a complex that decreases in antibiotic-resistant strains.'"
53,1,C053_1,H_NS,3000676,H_NS,0,8.281573499,3.428571429,12,3500000,1,99.24,414,414,466,3.2,"b'H-NS is a histone-like protein involved in global gene regulation in Gram-negative bacteria. It is a repressor of the membrane fusion protein genes acrE, mdtE, and emrK as well as nearby genes of many RND-type multidrug exporters.'	H-NS"
53,1,C053_1,OXA_209,3001809,OXA_209,0,2.077922078,1.714285714,6,3500000,0.218181818,100,825,180,379,2.4,b'OXA-209 is a beta-lactamase found in Riemerella anatipestifer'	OXA-209
53,1,C053_1,PmrF,3003578,PmrF,0,8.255933953,8,28,3500000,0.694530444,97.03,969,673,673,5,"b'PmrF is required for the synthesis and transfer of 4-amino-4-deoxy-L-arabinose (Ara4N) to Lipid A, which allows gram-negative bacteria to resist the antimicrobial activity of cationic antimicrobial peptides and antibiotics such as polymyxin. pmrF corresponds to 1 locus in Pseudomonas aeruginosa PAO1 and 1 …	PmrF"
53,1,C053_1,SAT_4,3002897,SAT_4,0,31.57063931,17.14285714,60,3500000,1,99.82,543,543,732,10.3,"b'SAT-4 is a plasmid-mediated streptothricin acetyltransferase and streptothricin (a nucleoside antibiotic) resistant determinant. Originally described from a Campylobacter coli BE/G4 plasmid gene sequence by Jacob et al, 1994.'	SAT-4"
53,1,C053_1,TolC,3000237,TolC,0,7.680491551,11.42857143,40,3500000,0.403225806,98.17,1488,600,600,4.3,b'TolC is a protein subunit of many multidrug efflux complexes in Gram negative bacteria. It is an outer membrane efflux protein and is constitutively open. Regulation of efflux activity is often at its periplasmic entrance by other components of the efflux complex.'	TolC
53,1,C053_1,YojI,3003952,YojI,0,4.17101147,6.857142857,24,3500000,0.272506083,97.1,1644,448,448,2.3,b'YojI mediates resistance to the peptide antibiotic microcin J25 when it is expressed from a multicopy vector. YojI is capable of pumping out microcin molecules. The outer membrane protein TolC in addition to YojI is required for export of microcin J25 out of the cell. Microcin J25 is thus the fir…	YojI
53,1,C053_1,acrA,3004043,acrA_2,0,11.48600144,13.71428571,48,3500000,1,99.16,1194,1194,1617,4.4,Escherichia coli acrA	b'AcrA is a subunit of the AcrAB-TolC multidrug efflux system that in E. coli.'
53,1,C053_1,acrD,3000491,acrD,0,8.257638315,25.71428571,90,3500000,1,98.3,3114,3114,3315,3.9,"acrD	b'AcrD is an aminoglycoside efflux pump expressed in E. coli. Its expression can be induced by indole, and is regulated by baeRS and cpxAR.'"
53,1,C053_1,ampC,3004290,ampC_2,0,8.566389519,9.714285714,34,3500000,0.591710758,98.36,1134,671,671,4.8,Escherichia coli ampC beta-lactamase	b'A class C ampC beta-lactamase (cephalosporinase) enzyme described in Escherichia coli shown clinically to confer resistance to penicillin-like and cephalosporin-class antibiotics.'
53,1,C053_1,bacA,3002986,bacA,0,6.256517205,5.142857143,18,3500000,0.288321168,99.16,822,237,339,3.4,bacA	b'The bacA gene product (BacA) recycles undecaprenyl pyrophosphate during cell wall biosynthesis which confers resistance to bacitracin.'
53,1,C053_1,baeS,3000829,baeS,0,3.663003663,5.142857143,18,3500000,0.508547009,95.24,1404,714,971,2.2,"baeS	b'BaeS is a sensor kinase in the BaeSR regulatory system. While it phosphorylates BaeR to increase its activity, BaeS is not necessary for overexpressed BaeR to confer resistance.'"
53,1,C053_1,cepA,3003559,cepA,0,17.71871539,16,56,3500000,1,99.34,903,903,1189,6.9,b'A beta-lactamase found in Bacteroides fragilis producing either low or high levels of the endogenous cephalosporinase activity'	cepA
53,1,C053_1,cpxA,3000830,cpxA,0,14.55604076,20,70,3500000,1,98.18,1374,1374,1624,6.3,"b'CpxA is a membrane-localized sensor kinase that is activated by envelope stress. It starts a kinase cascade that activates CpxR, which promotes efflux complex expression.'	cpxA"
53,1,C053_1,dfrF,3002867,dfrF,0,32.32323232,16,56,3500000,1,100,495,495,702,10.5,b'dfrF is a chromosome-encoded dihydrofolate reductase found in Streptococcus pyogenes'	dfrF
53,1,C053_1,emrA,3000027,emrA,0,4.384362441,5.142857143,18,3500000,0.68797954,98.27,1173,807,812,2.2,"emrA	b'EmrA is a membrane fusion protein, providing an efflux pathway with EmrB and TolC between the inner and outer membranes of E. coli, a Gram-negative bacterium.'"
53,1,C053_1,emrB,3000074,emrB,0,5.569479254,8.571428571,30,3500000,0.317089019,97.13,1539,488,489,4.4,"b'emrB is a translocase in the emrB -TolC efflux protein in E. coli. It recognizes substrates including carbonyl cyanide m-chlorophenylhydrazone (CCCP), nalidixic acid, and thioloactomycin.'	emrB"
53,1,C053_1,emrK,3000206,emrK,0,8.658008658,9.142857143,32,3500000,0.595643939,97.14,1056,629,741,4.6,"b'emrK is a membrane fusion protein that is a homolog of EmrA. Together with the inner membrane transporter EmrY and the outer membrane channel TolC, it mediates multidrug efflux.'	emrK"
53,1,C053_1,emrR,3000516,emrR,0,9.685230024,5.142857143,18,3500000,0.796610169,98.82,531,423,664,3.5,b'EmrR is a negative regulator for the EmrAB-TolC multidrug efflux pump in E. coli. Mutations lead to EmrAB-TolC overexpression.'	emrR
53,1,C053_1,emrY,3000254,emrY,0,4.455583403,6.857142857,24,3500000,0.332683561,97.07,1539,512,512,4.3,emrY	b'emrY is a multidrug transport that moves substrates across the inner membrane of the Gram-negative E. coli. It is a homolog of emrB.'
53,1,C053_1,evgA,3000832,evgA,0,9.291521487,5.714285714,20,3500000,1,98.86,615,615,825,3.4,"evgA	b'EvgA, when phosphorylated, is a positive regulator for efflux protein complexes emrKY and mdtEF. While usually phosphorylated in a EvgS dependent manner, it can be phosphorylated in the absence of EvgS when overexpressed.'"
53,1,C053_1,gadW,3003838,gadW,0,10.19008426,7.428571429,26,3500000,1,99.86,729,729,1116,3.5,"gadW	b'GadW is an AraC-family regulator that promotes mdtEF expression to confer multidrug resistance. GadW inhibits GadX-dependent activation. GadW clearly represses gadX and, in situations where GadX is missing, activates gadA and gadBC.'"
53,1,C053_1,gadX,3000508,gadX,0,8.311688312,6.857142857,24,3500000,0.39030303,95.03,825,322,350,4.6,b'GadX is an AraC-family regulator that promotes mdtEF expression to confer multidrug resistance.'	gadX
53,1,C053_1,lnuC,3002837,lnuC,0,6.926406926,3.428571429,12,3500000,0.82020202,95.07,495,406,499,2.4,lnuC	b'lnuC is a transposon-mediated nucleotidyltransferase found in Streptococcus agalactiae'
53,1,C053_1,marR,3003378,marR,1,9.195402299,4,14,3500000,0.657471264,97.55,435,286,456,3.4,Escherichia coli marR mutant conferring antibiotic resistance
53,1,C053_1,mdfA,3001328,mdfA,0,4.17101147,5.142857143,18,3500000,0.643146796,97.1,1233,793,793,2.7,b'Multidrug efflux pump in E. coli. This multidrug efflux system was originally identified as the Cmr/CmlA chloramphenicol exporter.'	Escherichia coli mdfA
53,1,C053_1,mdtA,3000792,mdtA,0,5.494505495,6.857142857,24,3500000,0.353365385,94.1,1248,441,441,3.1,mdtA	b'MdtA is the membrane fusion protein of the multidrug efflux complex mdtABC.'
53,1,C053_1,mdtE,3000795,mdtE,0,8.8823094,10.28571429,36,3500000,0.370466321,98.37,1158,429,429,6.4,mdtE	b'MdtE is the membrane fusion protein of the MdtEF multidrug efflux complex. It shares 70% sequence similarity with AcrA.'
53,1,C053_1,mdtG,3001329,mdtG,0,6.5199674,8,28,3500000,0.4400978,98.15,1227,540,643,4.2,"b'The MdtG protein, also named YceE, appears to be a member of the major facilitator superfamily of transporters, and it has been reported, when overexpressed, to increase fosfomycin and deoxycholate resistances. mdtG is a member of the marA-soxS-rob regulon.'	mdtG"
53,1,C053_1,mdtH,3001216,mdtH,0,8.034975777,9.714285714,34,3500000,0.512820513,99.03,1209,620,623,4.5,b'Multidrug resistance protein MdtH'	mdtH
53,1,C053_1,mdtM,3001214,mdtM,0,3.707565751,4.571428571,16,3500000,0.506082725,96.15,1233,624,625,2.3,b'Multidrug resistance protein MdtM'	mdtM
53,1,C053_1,mdtN,3003548,mdtN,0,4.983388704,5.142857143,18,3500000,0.500968992,94.39,1032,517,517,2.5,"mdtN	b'Multidrug resistance efflux pump. Could be involved in resistance to puromycin, acriflavine and tetraphenylarsonium chloride.'"
53,1,C053_1,mdtP,3003550,mdtP,0,8.959002824,13.14285714,46,3500000,0.72392638,97.93,1467,1062,1239,5.4,"mdtP	b'Multidrug resistance efflux pump. Could be involved in resistance to puromycin, acriflavine and tetraphenylarsonium chloride'"
53,1,C053_1,mipA,3004127,mipA,0,6.884681583,5.142857143,18,3500000,0.756358768,99.82,747,565,758,2.9,"Escherichia coli mipA	b'MltA-interacting protein (mipA), is an antibiotic resistance-related outer membrane protein. Deletion of mipA increases kanamycin, nalidixic acid and streptomycin resistance.'"
53,1,C053_1,msbA,3003950,msbA,0,5.227476926,9.142857143,32,3500000,0.704974271,98.05,1749,1233,1466,2.7,"msbA	b'MsbA is a multidrug resistance transporter homolog from E. coli and belongs to a superfamily of transporters that contain an adenosine triphosphate (ATP) binding cassette (ABC) which is also called a nucleotide-binding domain (NBD). MsbA is a member of the MDR-ABC transporter group by sequence homology. MsbA transports lipid A, a major component of the bacterial outer cell membrane, and is the …
53,1,C053_1,nfsA,3003751,nfsA,1,11.06500692,8,28,3500000,0.811894882,98.98,723,587,633,5.4,Escherichia coli nfsA mutations conferring resistance to nitrofurantoin
53,1,C053_1,porin_OmpC,3004114,porin_OmpC,0,9.316770186,10.28571429,36,3500000,0.648550725,96.8,1104,716,744,4.4,"porin OmpC	b'In the presence of antibiotic stress, there is a coupled down-regulation of the porin OmpC with the OmpF. Mutants both lacking both OmpC and OmpF proteins are resistant to cephaloridine and cefazolin. Analyses of genes involved in the increased resistance to tetracycline suggest that the up-regulation of efflux pump genes is accompanied by a decrease of OmpF and OmpC synthesis. Homologs of OmpC…
53,1,C053_1,tetM,3000186,tetM,0,3.869047619,7.428571429,26,3500000,0.269270833,97.29,1920,517,573,2.9,b'TetM is a ribosomal protection protein that confers tetracycline resistance. It is found on transposable DNA elements and its horizontal transfer between bacterial species has been documented.'	tetM
53,1,C053_1,tetO,3000190,tetO,0,87.20238095,167.4285714,586,3500000,1,99.32,1920,1920,2287,36.9,tetO	b'TetO is a ribosomal protection protein. It is associated with conjugative plasmids.'
53,1,C053_1,tetQ,3000191,tetQ,0,140.9755392,278.2857143,974,3500000,1,97.37,1974,1974,2368,60.8,tetQ	b'TetQ is a ribosomal protection protein. Its gene is associated with a conjugative transposon and has been found in both Gram-positive and Gram-negative bacteria.'
53,1,C053_1,tetW,3000194,tet-,0,187.202381,359.4285714,1258,3500000,1,99.95,1920,1920,2542,72.5,b'TetW is a ribosomal protection protein. It is associated with both conjugative and non conjugative DNA and has been found strains of C. difficile.'	tetW
53,1,C053_1,tetX,3000205,tetX,0,191.4555025,223.4285714,782,3500000,0.920308483,99.81,1167,1074,1208,82,b'TetX is a flavin-dependent monooxygenase conferring resistance to tetracycline antibiotics. TetX hydroxylates position 11a of the tetraketide group thus inactivating the antibiotic.'	tetX
53,1,C053_1,tet_40_,3000567,tet_40_,0,47.26804727,57.71428571,202,3500000,1,99.59,1221,1221,1794,15.5,b'Tet40 is a tetracycline efflux pump found in the Gram-positive Clostridium. It is similar to tetA(P).'	tet(40)
53,1,C053_1,ugd,3003577,ugd,0,3.917248133,4.571428571,16,3500000,0.455869751,99.06,1167,532,532,1.7,"b'PmrE is required for the synthesis and transfer of 4-amino-4-deoxy-L-arabinose (Ara4N) to Lipid A, which allows gram-negative bacteria to resist the antimicrobial activity of cationic antimicrobial peptides and antibiotics such as polymyxin'	ugd"
54,1,C054_1,AAC_6___Ie_APH_2____Ia,3002597,AAC_6___Ie_APH_2____Ia,0,1.19047619,1.714285714,6,3500000,0.192361111,100,1440,277,349,1.7,"AAC(6')-Ie-APH(2'')-Ia	b""AAC(6')-Ie-APH(2'')-Ia is an aminoglycoside acetyltransferase encoded by plasmids and transposons in S. aureus, E. faecalis, E. faecium and Staphylococcus warneri"""
54,1,C054_1,AAC_6___Ii,3002556,AAC_6___Ii,0,28.1030445,15.42857143,54,3500000,1,99.64,549,549,702,10.4,"AAC(6')-Ii	b""AAC(6')-Ii is a chromosomal-encoded aminoglycoside acetyltransferase in Enterococcus spp."""
54,1,C054_1,ANT_3____IIa,3004089,ANT_3____IIa+,0,4.703115814,4.571428571,16,3500000,0.179012346,95.98,972,174,331,5.7,"ANT(3'')-IIa	b""ANT(3'')-IIa is a aminoglycoside nucleotidyltransferase identified in Acinetobacter spp. via horizontal gene transfer mechanisms."""
54,1,C054_1,ANT_6__Ia,3002626,ANT_6__Ia,0,22.48677249,19.42857143,68,3500000,0.71412037,94.98,864,617,646,13.4,"ANT(6)-Ia	b'ANT(6)-Ia is an aminoglycoside nucleotidyltransferase gene encoded by plasmids and chromosomes in Staphylococcus epidermidis, E. faecium, Streptococcus suis, S. aureus, E. faecalis and Streptococcus mitis'"
54,1,C054_1,APH_3___IIIa,3002647,APH_3___IIIa,0,30.90745732,24.57142857,86,3500000,1,100,795,795,1162,10.5,"APH(3')-IIIa	b""APH(3')-IIIa is a plasmid-encoded aminoglycoside phosphotransferase in S. aureus and Enterococcus spp."""
54,1,C054_1,APH_3____Ib,3002639,APH_3____Ib,0,26.297086,21.14285714,74,3500000,1,99.75,804,804,1296,8.3,"b""APH(3'')-Ib is an aminoglycoside phosphotransferase encoded by plasmids, transposons, integrative conjugative elements and chromosomes in Enterobacteriaceae and Pseudomonas spp.""	APH(3'')-Ib"
54,1,C054_1,APH_6__Id,3002660,APH_6__Id,0,19.79860044,16.57142857,58,3500000,1,99.76,837,837,1147,7.3,"APH(6)-Id	b'APH(6)-Id is an aminoglycoside phosphotransferase encoded by plasmids, integrative conjugative elements and chromosomal genomic islands in K. pneumoniae, Salmonella spp., E. coli, Shigella flexneri, Providencia alcalifaciens, Pseudomonas spp., V. cholerae, Edwardsiella tarda, Pasteurella multocida and Aeromonas bestiarum'"
54,1,C054_1,AcrF,3000502,AcrF,0,15.4589372,48,168,3500000,0.980354267,99.97,3105,3044,3184,7.6,"b'AcrF is a inner membrane transporter, similar to AcrB.'	AcrF"
54,1,C054_1,AcrS,3000656,AcrS,0,22.40896359,14.85714286,52,3500000,1,100,663,663,1171,6.5,b'AcrS is a repressor of the AcrAB efflux complex and is associated with the expression of AcrEF. AcrS is believed to regulate a switch between AcrAB and AcrEF efflux.'	AcrS
54,1,C054_1,CRP,3000518,CRP,0,19.86007673,12.57142857,44,3500000,1,99.84,633,633,1148,5.5,b'CRP is a global regulator that represses MdtEF multidrug efflux pump expression.'	CRP
54,1,C054_1,CblA_1,3002999,CblA_1,0,2.565335899,2.285714286,8,3500000,0.428731762,97.38,891,382,382,1.3,b'CblA-1 beta-lactamase is a class A beta-lactamase found in Bacteroides uniformis that is species-specific.'	CblA-1
54,1,C054_1,CfxA2,3003002,CfxA-,0,152.0260278,146.8571429,514,3500000,1,99.9,966,966,1797,42.3,b'cfxA2 beta-lactamase is a class A beta-lactamase found in Prevotella intermedia'	CfxA2
54,1,C054_1,ErmB,3000375,ErmB,0,32.89347868,24.57142857,86,3500000,1,99.46,747,747,1183,10.4,"ErmB	b'ErmB confers the MLSb phenotype. Similar to ErmC, expression of ErmB is inducible by erythromycin. The leader peptide causes attenuation of the mRNA and stabilizes the structure preventing further translation. When erythromycin is present, it binds the leader peptide causing a change in conformation allowing for the expression of ErmB.'"
54,1,C054_1,ErmF,3000498,ErmF,0,31.38933476,25.14285714,88,3500000,1,99.38,801,801,1393,9.3,ErmF	b'ErmF confers the MLSb phenotype.'
54,1,C054_1,ErmG,3000522,ErmG,0,24.101069,17.71428571,62,3500000,1,99.46,735,735,966,8.5,ErmG	b'ErmG is a rRNA adenine N-6-methyltransferase that protects the ribosome from inactivation due to antibiotic binding.'
54,1,C054_1,ErmX,3000596,ErmX,0,34.49568804,26.28571429,92,3500000,1,99.74,762,762,1250,10.9,b'ErmX is a rRNA methyltransferase that protects the ribosome from inactivation due to antibiotic binding.'	ErmX
54,1,C054_1,Escherichia_coli_CyaA,3003900,Escherichia_coli_CyaA,0,21.5379438,54.85714286,192,3500000,1,99.96,2547,2547,3116,9.2,"Escherichia coli CyaA with mutation conferring resistance to fosfomycin	b'CyaA (adenylate cyclase) is involved with the synthesis of cyclic AMP which regulates the fosfomycin transporter glpT. As a result, mutations to cyaA confer resistance to fosfomycin.'"
54,1,C054_1,Escherichia_coli_LamB,3004126,Escherichia_coli_LamB,0,18.74933419,25.14285714,88,3500000,1,99.33,1341,1341,1883,6.8,"b'LamB is a negative regulator for antibiotic resistance, it serves as a porin to influx antibiotic. When down-regulated, it increases resistance to chlortetracycline, ciprofloxacin, balofloxacin and nalidixic acid. It also interacts with Odp1, an energy metabolic enzym…	Escherichia coli LamB"
54,1,C054_1,Escherichia_coli_UhpA,3003893,Escherichia_coli_UhpA_1,0,26.10587382,15.42857143,54,3500000,1,100,591,591,969,7.9,"b'uhpA is a positive activator of the fosfomycin importer uhpT, thus mutations to uhpA confer fosfomycin resistance by reducing uhpT expression. Both knockout and amino acid substitution mutations have been found that confer resistance, with the Protein Knockout model desc…	Escherichia coli UhpA with mutation conferring resistance to fosfomycin"
54,1,C054_1,FosA6,3004111,FosA-,0,12.24489796,5.142857143,18,3500000,0.683333333,99.65,420,287,298,4.3,b'fosA6 is a plasmid-encoded enzyme that confers resistance to fosfomycin in Escherichia coli by breaking the epoxide ring of the molecule.'	FosA6
54,1,C054_1,H_NS,3000676,H_NS,0,27.605245,11.42857143,40,3500000,1,99.28,414,414,740,7.3,"b'H-NS is a histone-like protein involved in global gene regulation in Gram-negative bacteria. It is a repressor of the membrane fusion protein genes acrE, mdtE, and emrK as well as nearby genes of many RND-type multidrug exporters.'	H-NS"
54,1,C054_1,Klebsiella_pneumoniae_OmpK35,3003966,Klebsiella_pneumoniae_OmpK35,0,15.03759398,10.28571429,36,3500000,0.833333333,99.65,684,570,729,6.4,"b'Klebsiella pneumoniae outer membrane porin protein. In beta-lactam-resistant Klebsiella, this porin is often deleted, limiting diffusion of the antibiotic into the cell. Klebsiella strains expressing OmpK35 are often beta-lactam sensitive even in …	Klebsiella pneumoniae OmpK35"
54,1,C054_1,Klebsiella_pneumoniae_OmpK37,3004122,Klebsiella_pneumoniae_OmpK37,0,8.126984127,9.142857143,32,3500000,0.355555556,92.48,1125,400,468,3.2,"b'Klebsiella pneumoniae outer membrane porin protein. Is preferentially detected in porin-deficient strains. Functional characterization of this new porin revealed a narrower pore than those of porins OmpK35 and OmpK36, which did not allow penetrat…	Klebsiella pneumoniae OmpK37"
54,1,C054_1,PmrF,3003578,PmrF,0,10.61477222,10.28571429,36,3500000,0.907120743,99.89,969,879,879,4.6,"PmrF	b'PmrF is required for the synthesis and transfer of 4-amino-4-deoxy-L-arabinose (Ara4N) to Lipid A, which allows gram-negative bacteria to resist the antimicrobial activity of cationic antimicrobial peptides and antibiotics such as polymyxin. pmrF corresponds to 1 locus in Pseudomonas aeruginosa PAO1 and 1 locus in Pseudomonas aeruginosa LESB58.'"
54,1,C054_1,SAT_4,3002897,SAT_4,0,27.36122073,14.85714286,52,3500000,0.922651934,100,543,501,691,11.1,"b'SAT-4 is a plasmid-mediated streptothricin acetyltransferase and streptothricin (a nucleoside antibiotic) resistant determinant. Originally described from a Campylobacter coli BE/G4 plasmid gene sequence by Jacob et al, 1994.'	SAT-4"
54,1,C054_1,SHV_73,3001127,LEN_1+,0,9.99000999,8.571428571,30,3500000,0.925407925,99.12,858,794,907,4.3,SHV-73	b'SHV-73 is a broad-spectrum beta-lactamase found in Klebsiella pneumoniae.'
54,1,C054_1,TEM_105,3000968,TEM_-,0,28.53824457,24.57142857,86,3500000,1,99.88,861,861,1398,9.1,TEM-105	b'TEM-105 is a beta-lactamase found in E. coli.'
54,1,C054_1,TolC,3000237,TolC,0,17.66513057,26.28571429,92,3500000,1,99.87,1488,1488,1613,7.4,b'TolC is a protein subunit of many multidrug efflux complexes in Gram negative bacteria. It is an outer membrane efflux protein and is constitutively open. Regulation of efflux activity is often at its periplasmic entrance by other components of the efflux complex.'	TolC
54,1,C054_1,aadA5,3002605,aadA-,0,26.7970306,21.14285714,74,3500000,1,100,789,789,1411,7.5,"b'aadA5 is an aminoglycoside nucleotidyltransferase gene encoded by plasmids, transposons and integrons in E. coli, K. pneumoniae, Kluyvera georgiana, P. aeruginosa and E. cloacae'	aadA5"
54,1,C054_1,acrA,3004043,acrA_2,0,17.22900215,20.57142857,72,3500000,1,100,1194,1194,1632,6.4,Escherichia coli acrA	b'AcrA is a subunit of the AcrAB-TolC multidrug efflux system that in E. coli.'
54,1,C054_1,acrB,3000216,acrB,0,15.78231293,49.71428571,174,3500000,1,100,3150,3150,3679,6.8,acrB	b'Protein subunit of AcrA-AcrB-TolC multidrug efflux complex. AcrB functions as a herterotrimer which forms the inner membrane component and is primarily responsible for substrate recognition and energy transduction by acting as a drug/proton antiporter.'
54,1,C054_1,ampC,3004290,ampC_2,0,18.14058957,20.57142857,72,3500000,1,100,1134,1134,1647,6.5,Escherichia coli ampC beta-lactamase	b'A class C ampC beta-lactamase (cephalosporinase) enzyme described in Escherichia coli shown clinically to confer resistance to penicillin-like and cephalosporin-class antibiotics.'
54,1,C054_1,bacA,3002986,bacA,0,15.9888773,13.14285714,46,3500000,1,100,822,822,1353,5.1,bacA	b'The bacA gene product (BacA) recycles undecaprenyl pyrophosphate during cell wall biosynthesis which confers resistance to bacitracin.'
54,1,C054_1,baeR,3000828,baeR,0,11.85536455,8.571428571,30,3500000,0.583679115,100,723,422,422,5.2,baeR	b'BaeR is a response regulator that promotes the expression of MdtABC and AcrD efflux complexes.'
54,1,C054_1,baeS,3000829,baeS,0,12.61701262,17.71428571,62,3500000,1,100,1404,1404,1525,5.9,"baeS	b'BaeS is a sensor kinase in the BaeSR regulatory system. While it phosphorylates BaeR to increase its activity, BaeS is not necessary for overexpressed BaeR to confer resistance.'"
54,1,C054_1,catQ,3002687,catQ,0,3.463203463,2.285714286,8,3500000,0.454545455,97,660,300,346,1.7,b'catQ is a chromosome-encoded variant of the cat gene found in Clostridium perfringens'	catQ
54,1,C054_1,cpxA,3000830,cpxA,0,19.13079642,26.28571429,92,3500000,1,98.98,1374,1374,1649,8.1,"b'CpxA is a membrane-localized sensor kinase that is activated by envelope stress. It starts a kinase cascade that activates CpxR, which promotes efflux complex expression.'	cpxA"
54,1,C054_1,dfrA17,3002860,dfrA-_1,0,48.22182037,22.85714286,80,3500000,1,100,474,474,1032,10.9,b'dfrA17 is an integron-encoded dihydrofolate reductase found in Escherichia coli'	dfrA17
54,1,C054_1,dfrG,3002868,dfrG,0,34.42340792,17.14285714,60,3500000,1,100,498,498,1137,7.9,b'dfrG is a plasmid-encoded dihydrofolate reductase found in Staphylococcus aureus'	dfrG
54,1,C054_1,dfrK,3002869,dfrK,0,3.484320557,1.714285714,6,3500000,0.56504065,90.29,492,278,279,2.2,b'dfrK is a plasmid-encoded dihydrofolate reductase found in Staphylococcus aureus'	dfrK
54,1,C054_1,efmA,3003954,efmA,0,27.08402708,34.85714286,122,3500000,1,100,1287,1287,1575,11.1,b'efmA is an MFS transporter permease in E. faecium.'	efmA
54,1,C054_1,emrA,3000027,emrA,0,18.02460114,21.14285714,74,3500000,1,99.91,1173,1173,1403,7.4,"b'EmrA is a membrane fusion protein, providing an efflux pathway with EmrB and TolC between the inner and outer membranes of E. coli, a Gram-negative bacterium.'	emrA"
54,1,C054_1,emrB,3000074,emrB,0,15.96584053,24.57142857,86,3500000,1,99.94,1539,1539,1926,6.1,"emrB	b'emrB is a translocase in the emrB -TolC efflux protein in E. coli. It recognizes substrates including carbonyl cyanide m-chlorophenylhydrazone (CCCP), nalidixic acid, and thioloactomycin.'"
54,1,C054_1,emrE,3004039,emrE_1,0,37.75203775,12.57142857,44,3500000,1,99.4,333,333,474,8.6,b'Member of the small MDR (multidrug resistance) family of transporters	in Escherichia coli this protein provides resistance against a number of positively charged compounds including ethidium bromide and erythromycin	proton-dependent secondary transporter which exchanges protons for compound translocation'	Escherichia coli emrE
54,1,C054_1,emrK,3000206,emrK,0,22.18614719,23.42857143,82,3500000,1,99.91,1056,1056,1424,8.1,"emrK	b'emrK is a membrane fusion protein that is a homolog of EmrA. Together with the inner membrane transporter EmrY and the outer membrane channel TolC, it mediates multidrug efflux.'"
54,1,C054_1,emrR,3000516,emrR,0,19.37046005,10.28571429,36,3500000,1,100,531,531,857,5.9,b'EmrR is a negative regulator for the EmrAB-TolC multidrug efflux pump in E. coli. Mutations lead to EmrAB-TolC overexpression.'	emrR
54,1,C054_1,emrY,3000254,emrY,0,15.96584053,24.57142857,86,3500000,0.918778428,98.8,1539,1414,1663,7,b'emrY is a multidrug transport that moves substrates across the inner membrane of the Gram-negative E. coli. It is a homolog of emrB.'	emrY
54,1,C054_1,eptA,3003576,eptA,0,20.15988877,33.14285714,116,3500000,1,99.64,1644,1644,2249,7.7,"b'PmrC mediates the modification of Lipid A by the addition of 4-amino-4-deoxy-L-arabinose (L-Ara4N) and phosphoethanolamine, resulting in a less negative cell membrane and decreased binding of polymyxin B.'	eptA"
54,1,C054_1,evgA,3000832,evgA,0,29.73286876,18.28571429,64,3500000,1,100,615,615,1020,9,"b'EvgA, when phosphorylated, is a positive regulator for efflux protein complexes emrKY and mdtEF. While usually phosphorylated in a EvgS dependent manner, it can be phosphorylated in the absence of EvgS when overexpressed.'	evgA"
54,1,C054_1,evgS,3000833,evgS,0,18.76142778,67.42857143,236,3500000,1,99.72,3594,3594,3816,9.1,b'EvgS is a sensor protein that phosphorylates the regulatory protein EvgA. evgS corresponds to 1 locus in Pseudomonas aeruginosa PAO1 and 1 locus in Pseudomonas aeruginosa LESB58.'	evgS
54,1,C054_1,gadW,3003838,gadW,0,23.51557907,17.14285714,60,3500000,1,94.65,729,729,927,9,"b'GadW is an AraC-family regulator that promotes mdtEF expression to confer multidrug resistance. GadW inhibits GadX-dependent activation. GadW clearly represses gadX and, in situations where GadX is missing, activates gadA and gadBC.'	gadW"
54,1,C054_1,gadX,3000508,gadX,0,26.32034632,21.71428571,76,3500000,1,100,825,825,1542,7.3,b'GadX is an AraC-family regulator that promotes mdtEF expression to confer multidrug resistance.'	gadX
54,1,C054_1,kdpE,3003841,kdpE,0,16.85630004,11.42857143,40,3500000,1,99.56,678,678,1025,5.4,b'kdpE is a transcriptional activator that is part of the two-component system KdpD/KdpE that is studied for its regulatory role in potassium transport and has been identified as an adaptive regulator involved in the virulence and intracellular survival of pathogenic bacteria. kdpE regulates a range of vir…	kdpE
54,1,C054_1,lnuC,3002837,lnuC,0,11.54401154,5.714285714,20,3500000,1,98.99,495,495,654,3.8,lnuC	b'lnuC is a transposon-mediated nucleotidyltransferase found in Streptococcus agalactiae'
54,1,C054_1,marA,3000263,marA,0,32.73809524,12.57142857,44,3500000,1,100,384,384,788,7.7,"marA	b'In the presence of antibiotic stress, E. coli overexpresses the global activator protein MarA, which besides inducing MDR efflux pump AcrAB, also down- regulates synthesis of the porin OmpF.'"
54,1,C054_1,mdfA,3001328,mdfA,0,17.61093732,21.71428571,76,3500000,0.842660178,98.85,1233,1039,1084,8.7,Escherichia coli mdfA	b'Multidrug efflux pump in E. coli. This multidrug efflux system was originally identified as the Cmr/CmlA chloramphenicol exporter.'
54,1,C054_1,mdtA,3000792,mdtA,0,9.615384615,12,42,3500000,0.618589744,99.74,1248,772,915,6.2,b'MdtA is the membrane fusion protein of the multidrug efflux complex mdtABC.'	mdtA
54,1,C054_1,mdtB,3000793,mdtB,0,14.82091396,46.28571429,162,3500000,1,99.62,3123,3123,3577,6.6,b'MdtB is a transporter that forms a heteromultimer complex with MdtC to form a multidrug transporter. MdtBC is part of the MdtABC-TolC efflux complex.'	mdtB
54,1,C054_1,mdtE,3000795,mdtE,0,15.79077227,18.28571429,64,3500000,0.992227979,100,1158,1149,1205,7.2,mdtE	b'MdtE is the membrane fusion protein of the MdtEF multidrug efflux complex. It shares 70% sequence similarity with AcrA.'
54,1,C054_1,mdtF,3000796,mdtF,0,14.12973667,44,154,3500000,1,99.84,3114,3114,3370,6.7,mdtF	b'MdtF is the multidrug inner membrane transporter for the MdtEF-TolC efflux complex.'
54,1,C054_1,mdtG,3001329,mdtG,0,13.97135871,17.14285714,60,3500000,1,99.43,1227,1227,1851,4.7,"b'The MdtG protein, also named YceE, appears to be a member of the major facilitator superfamily of transporters, and it has been reported, when overexpressed, to increase fosfomycin and deoxycholate resistances. mdtG is a member of the marA-soxS-rob regulon.'	mdtG"
54,1,C054_1,mdtM,3001214,mdtM,0,7.878577222,9.714285714,34,3500000,0.600973236,95.28,1233,741,860,4.1,mdtM	b'Multidrug resistance protein MdtM'
54,1,C054_1,mdtN,3003548,mdtN,0,15.50387597,16,56,3500000,1,100,1032,1032,1363,5.3,"b'Multidrug resistance efflux pump. Could be involved in resistance to puromycin, acriflavine and tetraphenylarsonium chloride.'	mdtN"
54,1,C054_1,mdtO,3003549,mdtO,0,15.87301587,32.57142857,114,3500000,1,100,2052,2052,2427,6.7,"b'Multidrug resistance efflux pump. Could be involved in resistance to puromycin, acriflavine and tetraphenylarsonium chloride'	mdtO"
54,1,C054_1,mdtP,3003550,mdtP,0,17.13896192,25.14285714,88,3500000,1,99.93,1467,1467,1451,8,"b'Multidrug resistance efflux pump. Could be involved in resistance to puromycin, acriflavine and tetraphenylarsonium chloride'	mdtP"
54,1,C054_1,mefA,3000615,mefA,0,14.07459536,17.14285714,60,3500000,0.97454844,96.46,1218,1187,1261,5.7,mefA	b'mefA is a motive efflux pump in Streptococcus pneumoniae that confers resistance to macrolides. It is found on the same operon as mefE and the ABC-efflux pump mel.'
54,1,C054_1,mel,3000616,mel,0,7.416081187,10.85714286,38,3500000,0.963114754,97.73,1464,1410,1440,3.1,"mel	b'Mel, a homolog of MsrA, is an ABC-F subfamily protein associated with macrolide resistance. It is expressed on the same operon as mefA and mefE, both MFS-type efflux proteins that confer macrolide resistance.'"
54,1,C054_1,mgrB,3003820,mgrB,0,47.61904762,6.857142857,24,3500000,1,100,144,144,567,5.8,b'mgrB is a small transmembrane protein produced in the PhoPQ signalling system. It acts as a negative regulator in this system. Inactivation or down-regulation of mgrB confers colistin resistance by absence as shown in Klebsiella pneumoniae'	mgrB
54,1,C054_1,mipA,3004127,mipA,0,16.06425703,12,42,3500000,0.921017403,99.27,747,688,882,6.3,"b'MltA-interacting protein (mipA), is an antibiotic resistance-related outer membrane protein. Deletion of mipA increases kanamycin, nalidixic acid and streptomycin resistance.'	Escherichia coli mipA"
54,1,C054_1,mphA,3000316,mphA,0,17.4863388,16,56,3500000,1,100,915,915,1229,6.8,"b""The mphA gene encodes for resistance enzyme MPH(2')-I which preferentially inactivate 14-membered macrolides (e.g.erythromycin, telithromycin, roxithromycin) over 16-membered macrolides (e.g.tylosin, spiramycin). It phosphorylates macrolides at 2'-OH hydroxyl of desosamine sugar of macrolides in a GTP-dependent ma…	mphA"
54,1,C054_1,msbA,3003950,msbA,0,16.33586539,28.57142857,100,3500000,1,100,1749,1749,2310,6.3,"msbA	b'MsbA is a multidrug resistance transporter homolog from E. coli and belongs to a superfamily of transporters that contain an adenosine triphosphate (ATP) binding cassette (ABC) which is also called a nucleotide-binding domain (NBD). MsbA is a member of the MDR-ABC transporter group by sequence homology. MsbA transports lipid A, a major component of the bacterial outer cell membrane, and is the …
54,1,C054_1,msrC,3002819,msrC,0,11.59084323,17.14285714,60,3500000,0.820148749,94.15,1479,1213,1246,5.9,msrC	b'msrC is a chromosomal-encoded ABC-F subfamily protein expressed in Enterococcus faecium that confers resistance to erythromycin and other macrolide and streptogramin B antibiotics.'
54,1,C054_1,nfsA,3003751,nfsA,1,25.29144438,18.28571429,64,3500000,1,100,723,723,1330,7.2,Escherichia coli nfsA mutations conferring resistance to nitrofurantoin
54,1,C054_1,oqxA,3003922,oqxA,0,10.68999028,12.57142857,44,3500000,0.846088435,99.4,1176,995,1318,4.3,oqxA	b'RND efflux pump conferring resistance to fluoroquinolone'
54,1,C054_1,sul1,3000410,sul1,0,20.40816327,17.14285714,60,3500000,1,100,840,840,958,8,b'Sul1 is a sulfonamide resistant dihydropteroate synthase of Gram-negative bacteria. It is linked to other resistance genes of class 1 integrons.'	sul1
54,1,C054_1,sul2,3000412,sul2,0,18.90756303,15.42857143,54,3500000,1,100,816,816,1317,6.1,"b'Sul2 is a sulfonamide resistant dihydropteroate synthase of Gram-negative bacteria, usually found on small plasmids.'	sul2"
54,1,C054_1,tetQ,3000191,tetQ,0,153.7125488,303.4285714,1062,3500000,1,97.37,1974,1974,2466,63.8,b'TetQ is a ribosomal protection protein. Its gene is associated with a conjugative transposon and has been found in both Gram-positive and Gram-negative bacteria.'	tetQ
54,1,C054_1,tetW,3000194,tet-,0,111.3095238,213.7142857,748,3500000,1,99.69,1920,1920,2291,47.1,tetW	b'TetW is a ribosomal protection protein. It is associated with both conjugative and non conjugative DNA and has been found strains of C. difficile.'
54,1,C054_1,tet_40_,3000567,tet_40_,0,4.68000468,5.714285714,20,3500000,0.221949222,98.89,1221,271,291,2.2,b'Tet40 is a tetracycline efflux pump found in the Gram-positive Clostridium. It is similar to tetA(P).'	tet(40)
54,1,C054_1,vanA,3000010,vanA,0,65.89147287,68,238,3500000,1,100,1032,1032,1659,21.1,"b'VanA is a D-Ala-D-Ala ligase homolog that synthesizes D-Ala-D-Lac, an alternative substrate for peptidoglycan synthesis that reduces vancomycin binding affinity. It has been isolated from VREs. It is associated with both vancomycin and teicoplanin resistance.'	vanA"
54,1,C054_1,vanHA,3002942,vanHA,0,62.50921421,60.57142857,212,3500000,1,100,969,969,1547,20.3,"b'vanHA, also known as vanH, is a vanH variant in the vanA gene cluster'	vanHA"
54,1,C054_1,vanRA,3002919,vanRA,0,51.72413793,36,126,3500000,1,100,696,696,1592,11.7,"vanRA	b'vanRA, also known as vanR, is a vanR variant found in the vanA gene cluster'"
54,1,C054_1,vanSA,3002931,vanSA,0,52.93753865,61.14285714,214,3500000,0.96969697,100,1155,1120,1660,18.7,"vanSA	b'vanSA, also known as vanS, is a vanS variant found in the vanA gene cluster'"
54,1,C054_1,vanSD,3002934,vanSD,0,9.768009768,6.857142857,24,3500000,0.524216524,97.01,702,368,666,3,vanSD	b'vanSD is a mutated vanS variant found in the vanD gene cluster that caused constitutive expression of vanD peptidoglycan synthesis'
54,1,C054_1,vanXA,3002949,vanXA,0,83.50926578,50.85714286,178,3500000,1,100,609,609,1428,18.5,"b'vanXA, also known as vanX, is a vanX variant found in the vanA gene cluster'	vanXA"
54,1,C054_1,vanXYG,3003069,vanXYG,0,1.493930906,1.142857143,4,3500000,0.334640523,95.7,765,256,256,2.3,vanXYG	b'vanXYG is a vanXY variant found in the vanG gene cluster'
54,1,C054_1,vanYA,3002955,vanYA,0,61.40350877,56,196,3500000,1,100,912,912,1471,19.8,"b'vanYA, also known as vanY, is a vanY variant found in the vanA gene cluster'	vanYA"
54,1,C054_1,vanZA,3002962,vanZA,0,74.07407407,36,126,3500000,1,100,486,486,1012,18.3,"b'vanZA, also known as vanZ, is a vanZ variant found in the vanA gene cluster'	vanZA"
55,1,C055_1,Campylobacter_coli_chloramphenicol,3004454,Campylobacter_coli_chloramphenicol,0,7.326007326,4.571428571,16,3500000,0.530448718,98.19,624,331,358,5,b'A chloramphenicol resistance determinant described in Campylobacter coli.'	Campylobacter coli chloramphenicol acetyltransferase
55,1,C055_1,CfxA2,3003002,CfxA-,0,55.60485064,53.71428571,188,3500000,1,100,966,966,1459,17.1,b'cfxA2 beta-lactamase is a class A beta-lactamase found in Prevotella intermedia'	CfxA2
55,1,C055_1,ErmB,3000375,ErmB,0,212.6601645,158.8571429,556,3500000,1,99.46,747,747,1333,54.5,"b'ErmB confers the MLSb phenotype. Similar to ErmC, expression of ErmB is inducible by erythromycin. The leader peptide causes attenuation of the mRNA and stabilizes the structure preventing further translation. When erythromycin is present, it binds the leader peptide causing a change in conformation a…	ErmB"
55,1,C055_1,ErmG,3000522,ErmG,0,14.77162293,10.85714286,38,3500000,1,99.73,735,735,976,5.3,b'ErmG is a rRNA adenine N-6-methyltransferase that protects the ribosome from inactivation due to antibiotic binding.'	ErmG
55,1,C055_1,Escherichia_coli_LamB,3004126,Escherichia_coli_LamB,0,3.408969852,4.571428571,16,3500000,0.417598807,99.11,1341,560,560,2.5,"b'LamB is a negative regulator for antibiotic resistance, it serves as a porin to influx antibiotic. When down-regulated, it increases resistance to chlortetracycline, ciprofloxacin, balofloxacin and nalidixic acid. It also interacts with Odp1, an energy metabol…	Escherichia coli LamB"
55,1,C055_1,H_NS,3000676,H_NS,0,5.521048999,2.285714286,8,3500000,0.519323671,100,414,215,319,2.3,"H-NS	b'H-NS is a histone-like protein involved in global gene regulation in Gram-negative bacteria. It is a repressor of the membrane fusion protein genes acrE, mdtE, and emrK as well as nearby genes of many RND-type multidrug exporters.'"
55,1,C055_1,acrA,3004043,acrA_2,0,3.350083752,4,14,3500000,0.427973199,99.22,1194,511,538,1.7,Escherichia coli acrA	b'AcrA is a subunit of the AcrAB-TolC multidrug efflux system that in E. coli.'
55,1,C055_1,dfrF,3002867,dfrF,0,49.63924964,24.57142857,86,3500000,1,100,495,495,1228,9.3,b'dfrF is a chromosome-encoded dihydrofolate reductase found in Streptococcus pyogenes'	dfrF
55,1,C055_1,emrB,3000074,emrB,0,3.341687552,5.142857143,18,3500000,0.450292398,97.26,1539,693,693,1.9,"b'emrB is a translocase in the emrB -TolC efflux protein in E. coli. It recognizes substrates including carbonyl cyanide m-chlorophenylhydrazone (CCCP), nalidixic acid, and thioloactomycin.'	emrB"
55,1,C055_1,emrY,3000254,emrY,0,2.599090318,4,14,3500000,0.195581546,99.67,1539,301,445,1.6,b'emrY is a multidrug transport that moves substrates across the inner membrane of the Gram-negative E. coli. It is a homolog of emrB.'	emrY
55,1,C055_1,lnuC,3002837,lnuC,0,12.6984127,6.285714286,22,3500000,0.606060606,95.33,495,300,321,3.5,lnuC	b'lnuC is a transposon-mediated nucleotidyltransferase found in Streptococcus agalactiae'
55,1,C055_1,lsaA,3000300,lsaA,0,4.580589751,6.857142857,24,3500000,0.529726119,99.24,1497,793,817,2.8,"b'LsaA is an ABC-F subfamily protein expressed in Enterococcus faecalis. It confers resistance to clindamycin, quinupristin-dalfopristin, and dalfopristin.'	lsaA"
55,1,C055_1,mdfA,3001328,mdfA,0,0.926891438,1.142857143,4,3500000,0.246553122,96.71,1233,304,304,1.8,b'Multidrug efflux pump in E. coli. This multidrug efflux system was originally identified as the Cmr/CmlA chloramphenicol exporter.'	Escherichia coli mdfA
55,1,C055_1,mdtA,3000792,mdtA,0,2.289377289,2.857142857,10,3500000,0.221153846,97.1,1248,276,279,2.2,b'MdtA is the membrane fusion protein of the multidrug efflux complex mdtABC.'	mdtA
55,1,C055_1,mdtE,3000795,mdtE,0,2.9607698,3.428571429,12,3500000,0.308290155,98.6,1158,357,357,2.8,b'MdtE is the membrane fusion protein of the MdtEF multidrug efflux complex. It shares 70% sequence similarity with AcrA.'	mdtE
55,1,C055_1,mdtG,3001329,mdtG,0,2.328559786,2.857142857,10,3500000,0.332518337,98.77,1227,408,411,1.5,"mdtG	b'The MdtG protein, also named YceE, appears to be a member of the major facilitator superfamily of transporters, and it has been reported, when overexpressed, to increase fosfomycin and deoxycholate resistances. mdtG is a member of the marA-soxS-rob regulon.'"
55,1,C055_1,mdtH,3001216,mdtH,0,1.417936902,1.714285714,6,3500000,0.313482217,98.42,1209,379,379,1.6,mdtH	b'Multidrug resistance protein MdtH'
55,1,C055_1,mdtN,3003548,mdtN,0,4.429678848,4.571428571,16,3500000,0.285852713,92.54,1032,295,415,1.5,"mdtN	b'Multidrug resistance efflux pump. Could be involved in resistance to puromycin, acriflavine and tetraphenylarsonium chloride.'"
55,1,C055_1,tetQ,3000191,tetQ,0,61.94818353,122.2857143,428,3500000,1,97.37,1974,1974,2324,25.1,b'TetQ is a ribosomal protection protein. Its gene is associated with a conjugative transposon and has been found in both Gram-positive and Gram-negative bacteria.'	tetQ
55,1,C055_1,tetW,3000194,tet-,0,166.3690476,319.4285714,1118,3500000,1,99.95,1920,1920,2341,65.2,tetW	b'TetW is a ribosomal protection protein. It is associated with both conjugative and non conjugative DNA and has been found strains of C. difficile.'
55,1,C055_1,tet_40_,3000567,tet_40_,0,21.06002106,25.71428571,90,3500000,0.913185913,99.82,1221,1115,1123,9.1,b'Tet40 is a tetracycline efflux pump found in the Gram-positive Clostridium. It is similar to tetA(P).'	tet(40)
55,1,C055_1,ugd,3003577,ugd,0,2.448280083,2.857142857,10,3500000,0.334190231,92.56,1167,390,393,1.6,"b'PmrE is required for the synthesis and transfer of 4-amino-4-deoxy-L-arabinose (Ara4N) to Lipid A, which allows gram-negative bacteria to resist the antimicrobial activity of cationic antimicrobial peptides and antibiotics such as polymyxin'	ugd"
55,1,C055_1,vanTG,3002972,vanTG,0,24.57757296,52.57142857,184,3500000,1,97.54,2139,2139,2390,10.5,vanTG	b'vanTG is a vanT variant found in the vanG gene cluster'
56,1,C056_1,APH_3___IIIa,3002647,APH_3___IIIa,0,8.625336927,6.857142857,24,3500000,0.618867925,99.8,795,492,496,3.8,"b""APH(3')-IIIa is a plasmid-encoded aminoglycoside phosphotransferase in S. aureus and Enterococcus spp.""	APH(3')-IIIa"
56,1,C056_1,Campylobacter_coli_chloramphenicol,3004454,Campylobacter_coli_chloramphenicol,0,24.72527473,15.42857143,54,3500000,1,96.96,624,624,1083,7.3,b'A chloramphenicol resistance determinant described in Campylobacter coli.'	Campylobacter coli chloramphenicol acetyltransferase
56,1,C056_1,CblA_1,3002999,CblA_1,0,29.50136283,26.28571429,92,3500000,1,99.21,891,891,1528,9,b'CblA-1 beta-lactamase is a class A beta-lactamase found in Bacteroides uniformis that is species-specific.'	CblA-1
56,1,C056_1,CfxA2,3003002,CfxA-,0,57.37947353,55.42857143,194,3500000,1,99.79,966,966,1554,18.7,b'cfxA2 beta-lactamase is a class A beta-lactamase found in Prevotella intermedia'	CfxA2
56,1,C056_1,ErmB,3000375,ErmB,0,15.29929241,11.42857143,40,3500000,0.96519411,99.72,747,721,926,5.4,"b'ErmB confers the MLSb phenotype. Similar to ErmC, expression of ErmB is inducible by erythromycin. The leader peptide causes attenuation of the mRNA and stabilizes the structure preventing further translation. When erythromycin is present, it binds the leader peptide causing a change in conforma…	ErmB"
56,1,C056_1,ErmF,3000498,ErmF,0,39.23666845,31.42857143,110,3500000,1,99.63,801,801,931,14.4,b'ErmF confers the MLSb phenotype.'	ErmF
56,1,C056_1,ErmG,3000522,ErmG,0,211.4674441,155.4285714,544,3500000,1,100,735,735,1670,48.4,b'ErmG is a rRNA adenine N-6-methyltransferase that protects the ribosome from inactivation due to antibiotic binding.'	ErmG
56,1,C056_1,ErmT,3000595,ErmT,0,1.554907677,1.142857143,4,3500000,0.178231293,100,735,131,429,1.4,ErmT	b'ErmT confers MLSb phenotype.'
56,1,C056_1,SAT_4,3002897,SAT_4,0,5.261773218,2.857142857,10,3500000,0.666666667,99.72,543,362,378,3.2,"SAT-4	b'SAT-4 is a plasmid-mediated streptothricin acetyltransferase and streptothricin (a nucleoside antibiotic) resistant determinant. Originally described from a Campylobacter coli BE/G4 plasmid gene sequence by Jacob et al, 1994.'"
56,1,C056_1,catP,3002686,cat-,0,21.06227106,13.14285714,46,3500000,1,100,624,624,1219,5.7,catP	b'catP is a transposon and chromosome-encoded variant of the cat gene found in Clostridium perfringens and Neisseria meningitidis'
56,1,C056_1,cepA,3003559,cepA,0,14.55465907,13.14285714,46,3500000,1,99.89,903,903,1292,5.3,cepA	b'A beta-lactamase found in Bacteroides fragilis producing either low or high levels of the endogenous cephalosporinase activity'
56,1,C056_1,dfrF,3002867,dfrF,0,17.31601732,8.571428571,30,3500000,1,100,495,495,607,5.2,b'dfrF is a chromosome-encoded dihydrofolate reductase found in Streptococcus pyogenes'	dfrF
56,1,C056_1,dfrG,3002868,dfrG,0,4.589787722,2.285714286,8,3500000,0.753012048,100,498,375,375,1.7,dfrG	b'dfrG is a plasmid-encoded dihydrofolate reductase found in Staphylococcus aureus'
56,1,C056_1,efmA,3003954,efmA,0,2.664002664,3.428571429,12,3500000,0.202020202,99.62,1287,260,260,2.3,efmA	b'efmA is an MFS transporter permease in E. faecium.'
56,1,C056_1,lnuC,3002837,lnuC,0,6.926406926,3.428571429,12,3500000,0.573737374,98.94,495,284,472,2.4,b'lnuC is a transposon-mediated nucleotidyltransferase found in Streptococcus agalactiae'	lnuC
56,1,C056_1,mefA,3000615,mefA,0,2.814919071,3.428571429,12,3500000,0.21592775,97.34,1218,263,379,2.4,mefA	b'mefA is a motive efflux pump in Streptococcus pneumoniae that confers resistance to macrolides. It is found on the same operon as mefE and the ABC-efflux pump mel.'
56,1,C056_1,tet44,3000556,tet44,0,1.485773717,2.857142857,10,3500000,0.303172127,98.63,1923,583,583,1.9,"tet44	b'Tet44 is a tetracycline resistance gene found in Campylobacter fetus, and binds to the ribosome to confer antibiotic resistance as a ribosomal protection protein.'"
56,1,C056_1,tetW,3000194,tet-,0,266.3690476,511.4285714,1790,3500000,1,99.95,1920,1920,2258,113.9,tetW	b'TetW is a ribosomal protection protein. It is associated with both conjugative and non conjugative DNA and has been found strains of C. difficile.'
59,1,C059_1,ANT_6__Ia,3002626,ANT_6__Ia,0,10.58201058,9.142857143,32,3500000,0.739583333,94.37,864,639,876,5.2,"b'ANT(6)-Ia is an aminoglycoside nucleotidyltransferase gene encoded by plasmids and chromosomes in Staphylococcus epidermidis, E. faecium, Streptococcus suis, S. aureus, E. faecalis and Streptococcus mitis'	ANT(6)-Ia"
59,1,C059_1,APH_3___IIIa,3002647,APH_3___IIIa,0,11.50044924,9.142857143,32,3500000,0.860377358,100,795,684,750,5.6,"APH(3')-IIIa	b""APH(3')-IIIa is a plasmid-encoded aminoglycoside phosphotransferase in S. aureus and Enterococcus spp."""
59,1,C059_1,CblA_1,3002999,CblA_1,0,13.46801347,12,42,3500000,1,99.78,891,891,1105,5.1,CblA-1	b'CblA-1 beta-lactamase is a class A beta-lactamase found in Bacteroides uniformis that is species-specific.'
59,1,C059_1,CfxA2,3003002,CfxA-,0,340.1360544,328.5714286,1150,3500000,1,100,966,966,1720,99.5,b'cfxA2 beta-lactamase is a class A beta-lactamase found in Prevotella intermedia'	CfxA2
59,1,C059_1,ErmB,3000375,ErmB,0,11.47446931,8.571428571,30,3500000,1,99.46,747,747,991,4.3,"ErmB	b'ErmB confers the MLSb phenotype. Similar to ErmC, expression of ErmB is inducible by erythromycin. The leader peptide causes attenuation of the mRNA and stabilizes the structure preventing further translation. When erythromycin is present, it binds the leader peptide causing a change in conformation allowing for the expression of ErmB.'"
59,1,C059_1,Escherichia_coli_EF_Tu,3003369,Escherichia_coli_EF_Tu,1,12.54355401,15.42857143,54,3500000,0.906504065,97.22,1230,1115,1170,6.2,Escherichia coli EF-Tu mutants conferring resistance to Pulvomycin
59,1,C059_1,Escherichia_coli_LamB,3004126,Escherichia_coli_LamB,0,1.278363694,1.714285714,6,3500000,0.228933632,91.86,1341,307,310,2.4,"b'LamB is a negative regulator for antibiotic resistance, it serves as a porin to influx antibiotic. When down-regulated, it increases resistance to chlortetracycline, ciprofloxacin, balofloxacin and nalidixic acid. It also interacts with Odp1, an energy metaboli…	Escherichia coli LamB"
59,1,C059_1,FosA7,3004113,FosA7,0,4.052684904,1.714285714,6,3500000,0.969267139,94.63,423,410,432,2.1,b'fosA7 is an enzyme that confers resistance to fosfomycin in Escherichia coli by breaking the epoxide ring of the molecule.'	FosA7
59,1,C059_1,efmA,3003954,efmA,0,4.884004884,6.285714286,22,3500000,0.487956488,99.52,1287,628,628,1.9,b'efmA is an MFS transporter permease in E. faecium.'	efmA
59,1,C059_1,msrC,3002819,msrC,0,3.47725297,5.142857143,18,3500000,0.341446924,95.25,1479,505,581,2.8,b'msrC is a chromosomal-encoded ABC-F subfamily protein expressed in Enterococcus faecium that confers resistance to erythromycin and other macrolide and streptogramin B antibiotics.'	msrC
59,1,C059_1,tetO,3000190,tetO,0,28.27380952,54.28571429,190,3500000,1,99.43,1920,1920,2489,11.3,b'TetO is a ribosomal protection protein. It is associated with conjugative plasmids.'	tetO
59,1,C059_1,tetQ,3000191,tetQ,0,170.212766,336,1176,3500000,1,97.37,1974,1974,2826,62,tetQ	b'TetQ is a ribosomal protection protein. Its gene is associated with a conjugative transposon and has been found in both Gram-positive and Gram-negative bacteria.'
59,1,C059_1,tetW,3000194,tet-,0,22.61904762,43.42857143,152,3500000,1,99.95,1920,1920,2265,9.7,b'TetW is a ribosomal protection protein. It is associated with both conjugative and non conjugative DNA and has been found strains of C. difficile.'	tetW
59,1,C059_1,tetX,3000205,tetX,0,3.917248133,4.571428571,16,3500000,0.53041988,99.84,1167,619,619,3.1,b'TetX is a flavin-dependent monooxygenase conferring resistance to tetracycline antibiotics. TetX hydroxylates position 11a of the tetraketide group thus inactivating the antibiotic.'	tetX
59,1,C059_1,tet_40_,3000567,tet_40_,0,11.7000117,14.28571429,50,3500000,0.936936937,99.83,1221,1144,1238,5.4,tet(40)	b'Tet40 is a tetracycline efflux pump found in the Gram-positive Clostridium. It is similar to tetA(P).'
60,1,C060_1,Campylobacter_coli_chloramphenicol,3004454,Campylobacter_coli_chloramphenicol,0,14.65201465,9.142857143,32,3500000,1,96.96,624,624,703,6.3,b'A chloramphenicol resistance determinant described in Campylobacter coli.'	Campylobacter coli chloramphenicol acetyltransferase
60,1,C060_1,CblA_1,3002999,CblA_1,0,81.44941478,72.57142857,254,3500000,1,100,891,891,1192,30.5,CblA-1	b'CblA-1 beta-lactamase is a class A beta-lactamase found in Bacteroides uniformis that is species-specific.'
60,1,C060_1,CfxA6,3003097,CfxA6,0,136.5461847,136,476,3500000,1,99.5,996,996,1711,41.6,b'cfxA6 beta-lactamase is a class A beta-lactamase found in an uncultured bacterium'	CfxA6
60,1,C060_1,ErmG,3000522,ErmG,0,7.774538387,5.714285714,20,3500000,1,99.18,735,735,781,3.7,b'ErmG is a rRNA adenine N-6-methyltransferase that protects the ribosome from inactivation due to antibiotic binding.'	ErmG
60,1,C060_1,ileS,3003730,ileS,0,1.203369434,4,14,3500000,0.176594465,99.32,3324,587,587,1.5,b'Bifidobacteria have an intrinsically resistant form of ileS (isoleucyl-tRNA synthetase) that confers resistance to mupirocin.'	Bifidobacterium ileS conferring resistance to mupirocin
60,1,C060_1,tetO,3000190,tetO,0,8.035714286,15.42857143,54,3500000,0.646354167,99.27,1920,1241,1241,3.6,tetO	b'TetO is a ribosomal protection protein. It is associated with conjugative plasmids.'
60,1,C060_1,tetQ,3000191,tetQ,0,68.02721088,134.2857143,470,3500000,1,97.37,1974,1974,2608,26.8,tetQ	b'TetQ is a ribosomal protection protein. Its gene is associated with a conjugative transposon and has been found in both Gram-positive and Gram-negative bacteria.'
60,1,C060_1,tetW,3000194,tet-,0,38.69047619,74.28571429,260,3500000,1,99.95,1920,1920,2211,16.9,b'TetW is a ribosomal protection protein. It is associated with both conjugative and non conjugative DNA and has been found strains of C. difficile.'	tetW
62,1,C062_1,ANT_6__Ib,3002629,ANT_6__Ib,0,5.994005994,5.142857143,18,3500000,0.453379953,100,858,389,389,2.3,ANT(6)-Ib	b'ANT(6)-Ib is an aminoglycoside nucleotidyltransferase gene encoded by transferable pathogenicity islands in C. fetus subsp. fetus and B. subtilis'
62,1,C062_1,AcrE,3000499,AcrE,0,2.467308167,2.857142857,10,3500000,0.156303972,96.69,1158,181,230,4.6,"b'AcrE is a membrane fusion protein, similar to AcrA.'	AcrE"
62,1,C062_1,CRP,3000518,CRP,0,6.319115324,4,14,3500000,1,96.52,633,633,1034,2,CRP	b'CRP is a global regulator that represses MdtEF multidrug efflux pump expression.'
62,1,C062_1,Campylobacter_coli_chloramphenicol,3004454,Campylobacter_coli_chloramphenicol,0,2.747252747,1.714285714,6,3500000,0.384615385,94.17,624,240,397,1.1,b'A chloramphenicol resistance determinant described in Campylobacter coli.'	Campylobacter coli chloramphenicol acetyltransferase
62,1,C062_1,CblA_1,3002999,CblA_1,0,15.39201539,13.71428571,48,3500000,1,100,891,891,1406,5.1,CblA-1	b'CblA-1 beta-lactamase is a class A beta-lactamase found in Bacteroides uniformis that is species-specific.'
62,1,C062_1,ErmB,3000375,ErmB,0,45.1329126,33.71428571,118,3500000,0.903614458,99.7,747,675,871,16.3,"b'ErmB confers the MLSb phenotype. Similar to ErmC, expression of ErmB is inducible by erythromycin. The leader peptide causes attenuation of the mRNA and stabilizes the structure preventing further translation. When erythromycin is present, it binds the leader peptide causing a change in conform…	ErmB"
62,1,C062_1,ErmF,3000498,ErmF,0,4.280363831,3.428571429,12,3500000,0.511860175,99.27,801,410,783,2.3,ErmF	b'ErmF confers the MLSb phenotype.'
62,1,C062_1,ErmG,3000522,ErmG,0,17.10398445,12.57142857,44,3500000,1,99.18,735,735,1080,6,ErmG	b'ErmG is a rRNA adenine N-6-methyltransferase that protects the ribosome from inactivation due to antibiotic binding.'
62,1,C062_1,Escherichia_coli_CyaA,3003900,Escherichia_coli_CyaA,0,2.019182231,5.142857143,18,3500000,0.184923439,95.12,2547,471,500,4.1,"Escherichia coli CyaA with mutation conferring resistance to fosfomycin	b'CyaA (adenylate cyclase) is involved with the synthesis of cyclic AMP which regulates the fosfomycin transporter glpT. As a result, mutations to cyaA confer resistance to fosfomycin.'"
62,1,C062_1,Escherichia_coli_LamB,3004126,Escherichia_coli_LamB,0,1.704484926,2.285714286,8,3500000,0.186428039,95.2,1341,250,357,1.7,"Escherichia coli LamB	b'LamB is a negative regulator for antibiotic resistance, it serves as a porin to influx antibiotic. When down-regulated, it increases resistance to chlortetracycline, ciprofloxacin, balofloxacin and nalidixic acid. It also interacts with Odp1, an energy metabolic enzyme, creating a complex that decreases in antibiotic-resistant strains.'"
62,1,C062_1,Escherichia_coli_UhpT,3003890,Escherichia_coli_UhpT,1,2.873563218,4,14,3500000,0.226293103,93.65,1392,315,315,2.7,Escherichia coli UhpT with mutation conferring resistance to fosfomycin
62,1,C062_1,PmrF,3003578,PmrF,0,8.845643521,8.571428571,30,3500000,0.479876161,97.63,969,465,493,5.7,"PmrF	b'PmrF is required for the synthesis and transfer of 4-amino-4-deoxy-L-arabinose (Ara4N) to Lipid A, which allows gram-negative bacteria to resist the antimicrobial activity of cationic antimicrobial peptides and antibiotics such as polymyxin. pmrF corresponds to 1 locus in Pseudomonas aeruginosa PAO1 and 1 locus in Pseudomonas aeruginosa LESB58.'"
62,1,C062_1,TolC,3000237,TolC,0,4.608294931,6.857142857,24,3500000,0.371639785,95.66,1488,553,602,2.5,b'TolC is a protein subunit of many multidrug efflux complexes in Gram negative bacteria. It is an outer membrane efflux protein and is constitutively open. Regulation of efflux activity is often at its periplasmic entrance by other components of the efflux complex.'	TolC
62,1,C062_1,YojI,3003952,YojI,0,4.518595759,7.428571429,26,3500000,0.287712895,99.15,1644,473,539,6.2,b'YojI mediates resistance to the peptide antibiotic microcin J25 when it is expressed from a multicopy vector. YojI is capable of pumping out microcin molecules. The outer membrane protein TolC in addition to YojI is required for export of microcin J25 out of the cell. Microcin J25 is thus the f…	YojI
62,1,C062_1,bacA,3002986,bacA,0,5.561348627,4.571428571,16,3500000,0.48053528,94.94,822,395,493,2.4,b'The bacA gene product (BacA) recycles undecaprenyl pyrophosphate during cell wall biosynthesis which confers resistance to bacitracin.'	bacA
62,1,C062_1,baeR,3000828,baeR,0,1.580715274,1.142857143,4,3500000,0.496542185,93.04,723,359,392,1.5,b'BaeR is a response regulator that promotes the expression of MdtABC and AcrD efflux complexes.'	baeR
62,1,C062_1,cpxA,3000830,cpxA,0,4.990642545,6.857142857,24,3500000,0.430858806,96.11,1374,592,593,2.3,"b'CpxA is a membrane-localized sensor kinase that is activated by envelope stress. It starts a kinase cascade that activates CpxR, which promotes efflux complex expression.'	cpxA"
62,1,C062_1,dfrF,3002867,dfrF,0,4.617604618,2.285714286,8,3500000,0.791919192,99.74,495,392,473,1.9,dfrF	b'dfrF is a chromosome-encoded dihydrofolate reductase found in Streptococcus pyogenes'
62,1,C062_1,emrA,3000027,emrA,0,4.384362441,5.142857143,18,3500000,0.532821824,95.52,1173,625,625,2.9,"b'EmrA is a membrane fusion protein, providing an efflux pathway with EmrB and TolC between the inner and outer membranes of E. coli, a Gram-negative bacterium.'	emrA"
62,1,C062_1,emrB,3000074,emrB,0,3.341687552,5.142857143,18,3500000,0.192332684,94.93,1539,296,301,2,"b'emrB is a translocase in the emrB -TolC efflux protein in E. coli. It recognizes substrates including carbonyl cyanide m-chlorophenylhydrazone (CCCP), nalidixic acid, and thioloactomycin.'	emrB"
62,1,C062_1,emrE,3004039,emrE_1,0,13.72801373,4.571428571,16,3500000,0.492492492,100,333,164,369,4.4,b'Member of the small MDR (multidrug resistance) family of transporters	in Escherichia coli this protein provides resistance against a number of positively charged compounds including ethidium bromide and erythromycin	proton-dependent secondary transporter which exchanges protons for compound translocation'	Escherichia coli emrE
62,1,C062_1,emrR,3000516,emrR,0,2.152273339,1.142857143,4,3500000,0.687382298,97.26,531,365,365,1.6,b'EmrR is a negative regulator for the EmrAB-TolC multidrug efflux pump in E. coli. Mutations lead to EmrAB-TolC overexpression.'	emrR
62,1,C062_1,lnuC,3002837,lnuC,0,12.6984127,6.285714286,22,3500000,1,98.99,495,495,669,4.3,lnuC	b'lnuC is a transposon-mediated nucleotidyltransferase found in Streptococcus agalactiae'
62,1,C062_1,mdtO,3003549,mdtO,0,3.341687552,6.857142857,24,3500000,0.286549708,91.67,2052,588,668,2.2,"b'Multidrug resistance efflux pump. Could be involved in resistance to puromycin, acriflavine and tetraphenylarsonium chloride'	mdtO"
62,1,C062_1,mel,3000616,mel,0,2.341920375,3.428571429,12,3500000,0.12636612,98.38,1464,185,191,3.9,"b'Mel, a homolog of MsrA, is an ABC-F subfamily protein associated with macrolide resistance. It is expressed on the same operon as mefA and mefE, both MFS-type efflux proteins that confer macrolide resistance.'	mel"
62,1,C062_1,porin_OmpC,3004114,porin_OmpC,0,4.658385093,5.142857143,18,3500000,0.420289855,96.98,1104,464,517,2.9,"porin OmpC	b'In the presence of antibiotic stress, there is a coupled down-regulation of the porin OmpC with the OmpF. Mutants both lacking both OmpC and OmpF proteins are resistant to cephaloridine and cefazolin. Analyses of genes involved in the increased resistance to tetracycline suggest that the up-regulation of efflux pump genes is accompanied by a decrease of OmpF and OmpC synthesis. Homologs of OmpC…
62,1,C062_1,tet44,3000556,tet44,0,8.02317807,15.42857143,54,3500000,0.677067083,98.92,1923,1302,1375,4.1,"tet44	b'Tet44 is a tetracycline resistance gene found in Campylobacter fetus, and binds to the ribosome to confer antibiotic resistance as a ribosomal protection protein.'"
62,1,C062_1,tetQ,3000191,tetQ,0,18.52655956,36.57142857,128,3500000,0.920466059,97.58,1974,1817,1983,8.9,tetQ	b'TetQ is a ribosomal protection protein. Its gene is associated with a conjugative transposon and has been found in both Gram-positive and Gram-negative bacteria.'
62,1,C062_1,tetW,3000194,tet-,0,186.6071429,358.2857143,1254,3500000,1,99.95,1920,1920,2532,70.5,tetW	b'TetW is a ribosomal protection protein. It is associated with both conjugative and non conjugative DNA and has been found strains of C. difficile.'
62,1,C062_1,tet_40_,3000567,tet_40_,0,49.60804961,60.57142857,212,3500000,1,99.67,1221,1221,1723,17.3,tet(40)	b'Tet40 is a tetracycline efflux pump found in the Gram-positive Clostridium. It is similar to tetA(P).'
62,1,C062_1,vanWG,3002965,vanWG,0,5.403579872,4.571428571,16,3500000,0.523640662,96.16,846,443,628,2.9,vanWG	b'vanWG is a vanW variant found in the vanG gene cluster'
64,1,C064_1,APH_3___IIIa,3002647,APH_3___IIIa,0,6.469002695,5.142857143,18,3500000,0.509433962,100,795,405,498,3.6,"APH(3')-IIIa	b""APH(3')-IIIa is a plasmid-encoded aminoglycoside phosphotransferase in S. aureus and Enterococcus spp."""
64,1,C064_1,CblA_1,3002999,CblA_1,0,21.80535514,19.42857143,68,3500000,1,99.78,891,891,1141,8.5,CblA-1	b'CblA-1 beta-lactamase is a class A beta-lactamase found in Bacteroides uniformis that is species-specific.'
64,1,C064_1,CfxA2,3003002,CfxA-,0,63.29488317,61.14285714,214,3500000,1,100,966,966,1233,25.5,b'cfxA2 beta-lactamase is a class A beta-lactamase found in Prevotella intermedia'	CfxA2
64,1,C064_1,ErmB,3000375,ErmB,0,32.89347868,24.57142857,86,3500000,1,99.6,747,747,1029,11.4,"b'ErmB confers the MLSb phenotype. Similar to ErmC, expression of ErmB is inducible by erythromycin. The leader peptide causes attenuation of the mRNA and stabilizes the structure preventing further translation. When erythromycin is present, it binds the leader peptide causing a change in conformation all…	ErmB"
64,1,C064_1,ErmF,3000498,ErmF,0,9.274121634,7.428571429,26,3500000,0.975031211,99.87,801,781,781,3.8,b'ErmF confers the MLSb phenotype.'	ErmF
64,1,C064_1,ErmG,3000522,ErmG,0,15.54907677,11.42857143,40,3500000,1,99.05,735,735,1140,5,ErmG	b'ErmG is a rRNA adenine N-6-methyltransferase that protects the ribosome from inactivation due to antibiotic binding.'
64,1,C064_1,ErmX,3000596,ErmX,0,6.749156355,5.142857143,18,3500000,0.433070866,99.4,762,330,437,2.7,b'ErmX is a rRNA methyltransferase that protects the ribosome from inactivation due to antibiotic binding.'	ErmX
64,1,C064_1,SAT_4,3002897,SAT_4,0,6.314127861,3.428571429,12,3500000,0.714548803,99.48,543,388,523,1.7,"SAT-4	b'SAT-4 is a plasmid-mediated streptothricin acetyltransferase and streptothricin (a nucleoside antibiotic) resistant determinant. Originally described from a Campylobacter coli BE/G4 plasmid gene sequence by Jacob et al, 1994.'"
64,1,C064_1,dfrF,3002867,dfrF,0,15.00721501,7.428571429,26,3500000,1,100,495,495,837,4.3,b'dfrF is a chromosome-encoded dihydrofolate reductase found in Streptococcus pyogenes'	dfrF
64,1,C064_1,lnuC,3002837,lnuC,0,12.6984127,6.285714286,22,3500000,1,99.19,495,495,783,4.2,b'lnuC is a transposon-mediated nucleotidyltransferase found in Streptococcus agalactiae'	lnuC
64,1,C064_1,mefA,3000615,mefA,0,3.753225428,4.571428571,16,3500000,0.256157635,99.04,1218,312,312,3.8,mefA	b'mefA is a motive efflux pump in Streptococcus pneumoniae that confers resistance to macrolides. It is found on the same operon as mefE and the ABC-efflux pump mel.'
64,1,C064_1,tetO,3000190,tetO,0,325.297619,624.5714286,2186,3500000,1,99.74,1920,1920,2295,135.6,tetO	b'TetO is a ribosomal protection protein. It is associated with conjugative plasmids.'
64,1,C064_1,tet_40_,3000567,tet_40_,0,117.9361179,144,504,3500000,1,99.51,1221,1221,1801,41.3,tet(40)	b'Tet40 is a tetracycline efflux pump found in the Gram-positive Clostridium. It is similar to tetA(P).'
65,1,C065_1,AcrE,3000499,AcrE,0,31.0880829,36,126,3500000,1,98.79,1158,1158,1654,11.2,"b'AcrE is a membrane fusion protein, similar to AcrA.'	AcrE"
65,1,C065_1,AcrF,3000502,AcrF,0,37.17506326,115.4285714,404,3500000,1,98,3105,3105,3714,16.2,"AcrF	b'AcrF is a inner membrane transporter, similar to AcrB.'"
65,1,C065_1,AcrS,3000656,AcrS,0,27.58026287,18.28571429,64,3500000,1,97.13,663,663,1096,8.6,b'AcrS is a repressor of the AcrAB efflux complex and is associated with the expression of AcrEF. AcrS is believed to regulate a switch between AcrAB and AcrEF efflux.'	AcrS
65,1,C065_1,CRP,3000518,CRP,0,37.91469194,24,84,3500000,1,99.05,633,633,1093,11.1,CRP	b'CRP is a global regulator that represses MdtEF multidrug efflux pump expression.'
65,1,C065_1,CblA_1,3002999,CblA_1,0,25.65335899,22.85714286,80,3500000,1,100,891,891,1155,9.5,b'CblA-1 beta-lactamase is a class A beta-lactamase found in Bacteroides uniformis that is species-specific.'	CblA-1
65,1,C065_1,ErmF,3000498,ErmF,0,52.79115391,42.28571429,148,3500000,1,99.88,801,801,1327,15.8,ErmF	b'ErmF confers the MLSb phenotype.'
65,1,C065_1,Escherichia_coli_CyaA,3003900,Escherichia_coli_CyaA_1,1,28.94161198,73.71428571,258,3500000,1,97.02,2547,2547,2981,12.8,Escherichia coli CyaA with mutation conferring resistance to fosfomycin
65,1,C065_1,Escherichia_coli_GlpT,3003889,Escherichia_coli_GlpT,1,33.21770209,45.14285714,158,3500000,1,96.1,1359,1359,1746,13.4,Escherichia coli GlpT with mutation conferring resistance to fosfomycin
65,1,C065_1,Escherichia_coli_LamB,3004126,Escherichia_coli_LamB,0,36.22030468,48.57142857,170,3500000,1,99.25,1341,1341,1826,13.6,"Escherichia coli LamB	b'LamB is a negative regulator for antibiotic resistance, it serves as a porin to influx antibiotic. When down-regulated, it increases resistance to chlortetracycline, ciprofloxacin, balofloxacin and nalidixic acid. It also interacts with Odp1, an energy metabolic enzyme, creating a complex that decreases in antibiotic-resistant strains.'"
65,1,C065_1,H_NS,3000676,H_NS,0,57.97101449,24,84,3500000,1,99.52,414,414,925,13.4,"H-NS	b'H-NS is a histone-like protein involved in global gene regulation in Gram-negative bacteria. It is a repressor of the membrane fusion protein genes acrE, mdtE, and emrK as well as nearby genes of many RND-type multidrug exporters.'"
65,1,C065_1,PmrF,3003578,PmrF,0,33.61344538,32.57142857,114,3500000,1,98.04,969,969,1561,10.7,"PmrF	b'PmrF is required for the synthesis and transfer of 4-amino-4-deoxy-L-arabinose (Ara4N) to Lipid A, which allows gram-negative bacteria to resist the antimicrobial activity of cationic antimicrobial peptides and antibiotics such as polymyxin. pmrF corresponds to 1 locus in Pseudomonas aeruginosa PAO1 and 1 locus in Pseudomonas aeruginosa LESB58.'"
65,1,C065_1,TolC,3000237,TolC,0,29.95391705,44.57142857,156,3500000,1,98.52,1488,1488,1898,11.9,b'TolC is a protein subunit of many multidrug efflux complexes in Gram negative bacteria. It is an outer membrane efflux protein and is constitutively open. Regulation of efflux activity is often at its periplasmic entrance by other components of the efflux complex.'	TolC
65,1,C065_1,YojI,3003952,YojI,0,31.28258603,51.42857143,180,3500000,1,97.26,1644,1644,2226,12.1,b'YojI mediates resistance to the peptide antibiotic microcin J25 when it is expressed from a multicopy vector. YojI is capable of pumping out microcin molecules. The outer membrane protein TolC in addition to YojI is required for export of microcin J25 out of the cell. Microcin J25 is thus the first k…	YojI
65,1,C065_1,acrA,3004043,acrA_2,0,37.80808806,45.14285714,158,3500000,1,98.99,1194,1194,1669,13.6,b'AcrA is a subunit of the AcrAB-TolC multidrug efflux system that in E. coli.'	Escherichia coli acrA
65,1,C065_1,acrB,3000216,acrB,0,37.55102041,118.2857143,414,3500000,1,98.98,3150,3150,3715,16.6,b'Protein subunit of AcrA-AcrB-TolC multidrug efflux complex. AcrB functions as a herterotrimer which forms the inner membrane component and is primarily responsible for substrate recognition and energy transduction by acting as a drug/proton antiporter.'	acrB
65,1,C065_1,acrD,3000491,acrD,0,39.63666391,123.4285714,432,3500000,1,98.91,3114,3114,3344,18.5,"acrD	b'AcrD is an aminoglycoside efflux pump expressed in E. coli. Its expression can be induced by indole, and is regulated by baeRS and cpxAR.'"
65,1,C065_1,ampC,3004290,ampC_2,0,33.25774754,37.71428571,132,3500000,1,98.06,1134,1134,1343,14.1,Escherichia coli ampC beta-lactamase	b'A class C ampC beta-lactamase (cephalosporinase) enzyme described in Escherichia coli shown clinically to confer resistance to penicillin-like and cephalosporin-class antibiotics.'
65,1,C065_1,bacA,3002986,bacA,0,35.4535975,29.14285714,102,3500000,1,97.68,822,822,1556,9.5,bacA	b'The bacA gene product (BacA) recycles undecaprenyl pyrophosphate during cell wall biosynthesis which confers resistance to bacitracin.'
65,1,C065_1,baeR,3000828,baeR,0,58.48646513,42.28571429,148,3500000,1,98.2,723,723,1199,18,b'BaeR is a response regulator that promotes the expression of MdtABC and AcrD efflux complexes.'	baeR
65,1,C065_1,baeS,3000829,baeS,0,37.03703704,52,182,3500000,1,97.65,1404,1404,1979,13.4,"b'BaeS is a sensor kinase in the BaeSR regulatory system. While it phosphorylates BaeR to increase its activity, BaeS is not necessary for overexpressed BaeR to confer resistance.'	baeS"
65,1,C065_1,cpxA,3000830,cpxA,0,34.93449782,48,168,3500000,1,97.82,1374,1374,1904,13.1,"cpxA	b'CpxA is a membrane-localized sensor kinase that is activated by envelope stress. It starts a kinase cascade that activates CpxR, which promotes efflux complex expression.'"
65,1,C065_1,emrA,3000027,emrA,0,39.45926197,46.28571429,162,3500000,1,97.87,1173,1173,1960,12.4,"emrA	b'EmrA is a membrane fusion protein, providing an efflux pathway with EmrB and TolC between the inner and outer membranes of E. coli, a Gram-negative bacterium.'"
65,1,C065_1,emrB,3000074,emrB,0,32.67427829,50.28571429,176,3500000,1,97.99,1539,1539,1965,13,"b'emrB is a translocase in the emrB -TolC efflux protein in E. coli. It recognizes substrates including carbonyl cyanide m-chlorophenylhydrazone (CCCP), nalidixic acid, and thioloactomycin.'	emrB"
65,1,C065_1,emrE,3004039,emrE_1,0,27.45602746,9.142857143,32,3500000,1,98.8,333,333,563,6.9,b'Member of the small MDR (multidrug resistance) family of transporters	in Escherichia coli this protein provides resistance against a number of positively charged compounds including ethidium bromide and erythromycin	proton-dependent secondary transporter which exchanges protons for compound translocation'	Escherichia coli emrE
65,1,C065_1,emrK,3000206,emrK,0,30.3030303,32,112,3500000,1,97.25,1056,1056,1375,11.2,"b'emrK is a membrane fusion protein that is a homolog of EmrA. Together with the inner membrane transporter EmrY and the outer membrane channel TolC, it mediates multidrug efflux.'	emrK"
65,1,C065_1,emrR,3000516,emrR,0,51.65456013,27.42857143,96,3500000,1,99.25,531,531,1199,11.7,emrR	b'EmrR is a negative regulator for the EmrAB-TolC multidrug efflux pump in E. coli. Mutations lead to EmrAB-TolC overexpression.'
65,1,C065_1,emrY,3000254,emrY,0,27.84739627,42.85714286,150,3500000,1,97.4,1539,1539,1944,11.3,emrY	b'emrY is a multidrug transport that moves substrates across the inner membrane of the Gram-negative E. coli. It is a homolog of emrB.'
65,1,C065_1,eptA,3003576,eptA,0,45.18595759,74.28571429,260,3500000,1,98.11,1644,1644,2225,17.2,"eptA	b'PmrC mediates the modification of Lipid A by the addition of 4-amino-4-deoxy-L-arabinose (L-Ara4N) and phosphoethanolamine, resulting in a less negative cell membrane and decreased binding of polymyxin B.'"
65,1,C065_1,evgA,3000832,evgA,0,43.67015099,26.85714286,94,3500000,1,99.19,615,615,1142,12,"b'EvgA, when phosphorylated, is a positive regulator for efflux protein complexes emrKY and mdtEF. While usually phosphorylated in a EvgS dependent manner, it can be phosphorylated in the absence of EvgS when overexpressed.'	evgA"
65,1,C065_1,evgS,3000833,evgS,0,24.4852532,88,308,3500000,1,96.83,3594,3594,3793,12.1,evgS	b'EvgS is a sensor protein that phosphorylates the regulatory protein EvgA. evgS corresponds to 1 locus in Pseudomonas aeruginosa PAO1 and 1 locus in Pseudomonas aeruginosa LESB58.'
65,1,C065_1,gadW,3003838,gadW,0,18.02861062,13.14285714,46,3500000,0.990397805,95.29,729,722,967,6.8,"gadW	b'GadW is an AraC-family regulator that promotes mdtEF expression to confer multidrug resistance. GadW inhibits GadX-dependent activation. GadW clearly represses gadX and, in situations where GadX is missing, activates gadA and gadBC.'"
65,1,C065_1,gadX,3000508,gadX,0,31.16883117,25.71428571,90,3500000,1,96.85,825,825,1325,9.9,gadX	b'GadX is an AraC-family regulator that promotes mdtEF expression to confer multidrug resistance.'
65,1,C065_1,kdpE,3003841,kdpE,0,32.86978508,22.28571429,78,3500000,0.818584071,96.04,678,555,1067,10.6,b'kdpE is a transcriptional activator that is part of the two-component system KdpD/KdpE that is studied for its regulatory role in potassium transport and has been identified as an adaptive regulator involved in the virulence and intracellular survival of pathogenic bacteria. kdpE regulates a r…	kdpE
65,1,C065_1,marA,3000263,marA,0,49.10714286,18.85714286,66,3500000,1,99.74,384,384,1014,9.2,"marA	b'In the presence of antibiotic stress, E. coli overexpresses the global activator protein MarA, which besides inducing MDR efflux pump AcrAB, also down- regulates synthesis of the porin OmpF.'"
65,1,C065_1,marR,3003378,marR,1,36.7816092,16,56,3500000,1,98.39,435,435,909,9,Escherichia coli marR mutant conferring antibiotic resistance
65,1,C065_1,mdfA,3001328,mdfA,0,27.34329742,33.71428571,118,3500000,1,96.67,1233,1233,1685,10.4,b'Multidrug efflux pump in E. coli. This multidrug efflux system was originally identified as the Cmr/CmlA chloramphenicol exporter.'	Escherichia coli mdfA
65,1,C065_1,mdtA,3000792,mdtA,0,27.93040293,34.85714286,122,3500000,1,97.36,1248,1248,1449,12.3,b'MdtA is the membrane fusion protein of the multidrug efflux complex mdtABC.'	mdtA
65,1,C065_1,mdtB,3000793,mdtB,0,23.96962628,74.85714286,262,3500000,1,96.7,3123,3123,3129,11.6,b'MdtB is a transporter that forms a heteromultimer complex with MdtC to form a multidrug transporter. MdtBC is part of the MdtABC-TolC efflux complex.'	mdtB
65,1,C065_1,mdtC,3000794,mdtC,0,23.20616356,71.42857143,250,3500000,1,96.46,3078,3078,3472,10.6,"b'MdtC is a transporter that forms a heteromultimer complex with MdtB to form a multidrug transporter. MdtBC is part of the MdtABC-TolC efflux complex. In the absence of MdtB, MdtC can form a homomultimer complex that results in a functioning efflux complex with a narrower drug specificity. mdtC corre…	mdtC"
65,1,C065_1,mdtE,3000795,mdtE,0,42.9311621,49.71428571,174,3500000,1,98.53,1158,1158,1712,14.9,mdtE	b'MdtE is the membrane fusion protein of the MdtEF multidrug efflux complex. It shares 70% sequence similarity with AcrA.'
65,1,C065_1,mdtF,3000796,mdtF,0,33.39755941,104,364,3500000,1,98.59,3114,3114,3770,14.4,b'MdtF is the multidrug inner membrane transporter for the MdtEF-TolC efflux complex.'	mdtF
65,1,C065_1,mdtG,3001329,mdtG,0,36.32553266,44.57142857,156,3500000,1,97.96,1227,1227,1975,11.7,"b'The MdtG protein, also named YceE, appears to be a member of the major facilitator superfamily of transporters, and it has been reported, when overexpressed, to increase fosfomycin and deoxycholate resistances. mdtG is a member of the marA-soxS-rob regulon.'	mdtG"
65,1,C065_1,mdtH,3001216,mdtH,0,26.94080113,32.57142857,114,3500000,1,98.18,1209,1209,1595,10.7,b'Multidrug resistance protein MdtH'	mdtH
65,1,C065_1,mdtM,3001214,mdtM,0,21.31850307,26.28571429,92,3500000,0.95296026,96.77,1233,1175,1288,9.9,mdtM	b'Multidrug resistance protein MdtM'
65,1,C065_1,mdtN,3003548,mdtN,0,33.22259136,34.28571429,120,3500000,1,97.67,1032,1032,1711,10.5,"mdtN	b'Multidrug resistance efflux pump. Could be involved in resistance to puromycin, acriflavine and tetraphenylarsonium chloride.'"
65,1,C065_1,mdtO,3003549,mdtO,0,22.55639098,46.28571429,162,3500000,1,96.35,2052,2052,2422,9.9,"b'Multidrug resistance efflux pump. Could be involved in resistance to puromycin, acriflavine and tetraphenylarsonium chloride'	mdtO"
65,1,C065_1,mdtP,3003550,mdtP,0,35.44648943,52,182,3500000,1,97.75,1467,1467,1736,15.3,"b'Multidrug resistance efflux pump. Could be involved in resistance to puromycin, acriflavine and tetraphenylarsonium chloride'	mdtP"
65,1,C065_1,mgrB,3003820,mgrB,0,91.26984127,13.14285714,46,3500000,1,100,144,144,680,9,b'mgrB is a small transmembrane protein produced in the PhoPQ signalling system. It acts as a negative regulator in this system. Inactivation or down-regulation of mgrB confers colistin resistance by absence as shown in Klebsiella pneumoniae'	mgrB
65,1,C065_1,mipA,3004127,mipA,0,42.07305412,31.42857143,110,3500000,1,99.6,747,747,1203,13.1,"Escherichia coli mipA	b'MltA-interacting protein (mipA), is an antibiotic resistance-related outer membrane protein. Deletion of mipA increases kanamycin, nalidixic acid and streptomycin resistance.'"
65,1,C065_1,msbA,3003950,msbA,0,31.36486155,54.85714286,192,3500000,1,98.8,1749,1749,2236,12.6,"b'MsbA is a multidrug resistance transporter homolog from E. coli and belongs to a superfamily of transporters that contain an adenosine triphosphate (ATP) binding cassette (ABC) which is also called a nucleotide-binding domain (NBD). MsbA is a member of the MDR-ABC transporter group by sequence homolo…	msbA"
65,1,C065_1,nfsA,3003751,nfsA,1,35.56609366,25.71428571,90,3500000,1,98.06,723,723,1311,10,Escherichia coli nfsA mutations conferring resistance to nitrofurantoin
65,1,C065_1,porin_OmpC,3004114,porin_OmpC,0,30.02070393,33.14285714,116,3500000,1,96.84,1104,1104,1792,9.1,"b'In the presence of antibiotic stress, there is a coupled down-regulation of the porin OmpC with the OmpF. Mutants both lacking both OmpC and OmpF proteins are resistant to cephaloridine and cefazolin. Analyses of genes involved in the increased resistance to tetracycline suggest that the …	porin OmpC"
65,1,C065_1,tetQ,3000191,tetQ,0,135.7649443,268,938,3500000,1,97.16,1974,1974,2542,54.6,b'TetQ is a ribosomal protection protein. Its gene is associated with a conjugative transposon and has been found in both Gram-positive and Gram-negative bacteria.'	tetQ
65,1,C065_1,tetW,3000194,tet-,0,113.9880952,218.8571429,766,3500000,1,99.84,1920,1920,2305,47.3,b'TetW is a ribosomal protection protein. It is associated with both conjugative and non conjugative DNA and has been found strains of C. difficile.'	tetW
65,1,C065_1,tetX,3000205,tetX,0,37.70351328,44,154,3500000,1,99.91,1167,1167,1791,12.9,tetX	b'TetX is a flavin-dependent monooxygenase conferring resistance to tetracycline antibiotics. TetX hydroxylates position 11a of the tetraketide group thus inactivating the antibiotic.'
65,1,C065_1,tet_40_,3000567,tet_40_,0,14.50801451,17.71428571,62,3500000,0.814905815,99.6,1221,995,1010,6.9,tet(40)	b'Tet40 is a tetracycline efflux pump found in the Gram-positive Clostridium. It is similar to tetA(P).'
65,1,C065_1,ugd,3003577,ugd,0,21.54486473,25.14285714,88,3500000,1,95.97,1167,1167,1382,9,"ugd	b'PmrE is required for the synthesis and transfer of 4-amino-4-deoxy-L-arabinose (Ara4N) to Lipid A, which allows gram-negative bacteria to resist the antimicrobial activity of cationic antimicrobial peptides and antibiotics such as polymyxin'"
66,1,C066_1,AcrE,3000499,AcrE,0,3.947693067,4.571428571,16,3500000,0.392055268,98.9,1158,454,735,2,"b'AcrE is a membrane fusion protein, similar to AcrA.'	AcrE"
66,1,C066_1,CRP,3000518,CRP,0,2.708192282,1.714285714,6,3500000,0.687203791,99.08,633,435,435,1.4,b'CRP is a global regulator that represses MdtEF multidrug efflux pump expression.'	CRP
66,1,C066_1,CblA_1,3002999,CblA_1,0,21.16402116,18.85714286,66,3500000,1,99.21,891,891,1358,7.3,CblA-1	b'CblA-1 beta-lactamase is a class A beta-lactamase found in Bacteroides uniformis that is species-specific.'
66,1,C066_1,ErmF,3000498,ErmF,0,25.68218299,20.57142857,72,3500000,1,99.88,801,801,1401,7.7,b'ErmF confers the MLSb phenotype.'	ErmF
66,1,C066_1,Escherichia_coli_LamB,3004126,Escherichia_coli_LamB,0,2.98284862,4,14,3500000,0.314690529,99.53,1341,422,422,2.5,"b'LamB is a negative regulator for antibiotic resistance, it serves as a porin to influx antibiotic. When down-regulated, it increases resistance to chlortetracycline, ciprofloxacin, balofloxacin and nalidixic acid. It also interacts with Odp1, an energy metabolic enzyme, …	Escherichia coli LamB"
66,1,C066_1,TolC,3000237,TolC,0,1.920122888,2.857142857,10,3500000,0.222446237,98.79,1488,331,331,2.1,TolC	b'TolC is a protein subunit of many multidrug efflux complexes in Gram negative bacteria. It is an outer membrane efflux protein and is constitutively open. Regulation of efflux activity is often at its periplasmic entrance by other components of the efflux complex.'
66,1,C066_1,YojI,3003952,YojI,0,3.823427181,6.285714286,22,3500000,0.236009732,97.16,1644,388,388,2.9,b'YojI mediates resistance to the peptide antibiotic microcin J25 when it is expressed from a multicopy vector. YojI is capable of pumping out microcin molecules. The outer membrane protein TolC in addition to YojI is required for export of microcin J25 out of the cell. Microcin J25 is thus the f…	YojI
66,1,C066_1,acrA,3004043,acrA_2,0,3.350083752,4,14,3500000,0.435510888,99.23,1194,520,581,2.3,b'AcrA is a subunit of the AcrAB-TolC multidrug efflux system that in E. coli.'	Escherichia coli acrA
66,1,C066_1,cpxA,3000830,cpxA,0,4.158868788,5.714285714,20,3500000,0.711790393,98.57,1374,978,978,2.3,"cpxA	b'CpxA is a membrane-localized sensor kinase that is activated by envelope stress. It starts a kinase cascade that activates CpxR, which promotes efflux complex expression.'"
66,1,C066_1,dfrF,3002867,dfrF,0,15.00721501,7.428571429,26,3500000,0.945454545,100,495,468,651,4.7,dfrF	b'dfrF is a chromosome-encoded dihydrofolate reductase found in Streptococcus pyogenes'
66,1,C066_1,emrA,3000027,emrA,0,5.358665205,6.285714286,22,3500000,0.326513214,97.65,1173,383,383,3.5,"b'EmrA is a membrane fusion protein, providing an efflux pathway with EmrB and TolC between the inner and outer membranes of E. coli, a Gram-negative bacterium.'	emrA"
66,1,C066_1,emrK,3000206,emrK,0,7.034632035,7.428571429,26,3500000,0.360795455,98.16,1056,381,436,2.8,"emrK	b'emrK is a membrane fusion protein that is a homolog of EmrA. Together with the inner membrane transporter EmrY and the outer membrane channel TolC, it mediates multidrug efflux.'"
66,1,C066_1,emrR,3000516,emrR,0,5.380683347,2.857142857,10,3500000,0.506591337,98.51,531,269,269,2.6,b'EmrR is a negative regulator for the EmrAB-TolC multidrug efflux pump in E. coli. Mutations lead to EmrAB-TolC overexpression.'	emrR
66,1,C066_1,emrY,3000254,emrY,0,5.198180637,8,28,3500000,0.322936972,97.38,1539,497,571,4.1,b'emrY is a multidrug transport that moves substrates across the inner membrane of the Gram-negative E. coli. It is a homolog of emrB.'	emrY
66,1,C066_1,eptA,3003576,eptA,0,1.042752868,1.714285714,6,3500000,0.348540146,95.64,1644,573,576,1.3,"b'PmrC mediates the modification of Lipid A by the addition of 4-amino-4-deoxy-L-arabinose (L-Ara4N) and phosphoethanolamine, resulting in a less negative cell membrane and decreased binding of polymyxin B.'	eptA"
66,1,C066_1,gadW,3003838,gadW,0,3.135410543,2.285714286,8,3500000,0.59122085,99.77,729,431,518,2.3,"b'GadW is an AraC-family regulator that promotes mdtEF expression to confer multidrug resistance. GadW inhibits GadX-dependent activation. GadW clearly represses gadX and, in situations where GadX is missing, activates gadA and gadBC.'	gadW"
66,1,C066_1,gadX,3000508,gadX,0,4.155844156,3.428571429,12,3500000,0.344242424,95.42,825,284,284,4.5,b'GadX is an AraC-family regulator that promotes mdtEF expression to confer multidrug resistance.'	gadX
66,1,C066_1,marA,3000263,marA,0,5.952380952,2.285714286,8,3500000,0.5390625,97.58,384,207,378,1.9,"b'In the presence of antibiotic stress, E. coli overexpresses the global activator protein MarA, which besides inducing MDR efflux pump AcrAB, also down- regulates synthesis of the porin OmpF.'	marA"
66,1,C066_1,mdfA,3001328,mdfA,0,3.707565751,4.571428571,16,3500000,0.438767234,95.93,1233,541,543,2.2,Escherichia coli mdfA	b'Multidrug efflux pump in E. coli. This multidrug efflux system was originally identified as the Cmr/CmlA chloramphenicol exporter.'
66,1,C066_1,mdtE,3000795,mdtE,0,5.9215396,6.857142857,24,3500000,0.450777202,98.85,1158,522,522,2.9,mdtE	b'MdtE is the membrane fusion protein of the MdtEF multidrug efflux complex. It shares 70% sequence similarity with AcrA.'
66,1,C066_1,mdtG,3001329,mdtG,0,4.191407614,5.142857143,18,3500000,0.298288509,98.36,1227,366,409,2.6,"b'The MdtG protein, also named YceE, appears to be a member of the major facilitator superfamily of transporters, and it has been reported, when overexpressed, to increase fosfomycin and deoxycholate resistances. mdtG is a member of the marA-soxS-rob regulon.'	mdtG"
66,1,C066_1,mdtN,3003548,mdtN,0,4.429678848,4.571428571,16,3500000,0.385658915,96.73,1032,398,514,2,"mdtN	b'Multidrug resistance efflux pump. Could be involved in resistance to puromycin, acriflavine and tetraphenylarsonium chloride.'"
66,1,C066_1,mdtO,3003549,mdtO,0,2.506265664,5.142857143,18,3500000,0.223196881,96.72,2052,458,458,2,"b'Multidrug resistance efflux pump. Could be involved in resistance to puromycin, acriflavine and tetraphenylarsonium chloride'	mdtO"
66,1,C066_1,mdtP,3003550,mdtP,0,3.895218619,5.714285714,20,3500000,0.239263804,98.01,1467,351,351,3.4,"mdtP	b'Multidrug resistance efflux pump. Could be involved in resistance to puromycin, acriflavine and tetraphenylarsonium chloride'"
66,1,C066_1,mgrB,3003820,mgrB,0,15.87301587,2.285714286,8,3500000,1,99.31,144,144,374,2.4,mgrB	b'mgrB is a small transmembrane protein produced in the PhoPQ signalling system. It acts as a negative regulator in this system. Inactivation or down-regulation of mgrB confers colistin resistance by absence as shown in Klebsiella pneumoniae'
66,1,C066_1,msbA,3003950,msbA,0,4.247325002,7.428571429,26,3500000,0.346483705,98.68,1749,606,674,2.2,"b'MsbA is a multidrug resistance transporter homolog from E. coli and belongs to a superfamily of transporters that contain an adenosine triphosphate (ATP) binding cassette (ABC) which is also called a nucleotide-binding domain (NBD). MsbA is a member of the MDR-ABC transporter group by sequence…	msbA"
66,1,C066_1,porin_OmpC,3004114,porin_OmpC,0,6.211180124,6.857142857,24,3500000,0.445652174,95.33,1104,492,612,3.5,"b'In the presence of antibiotic stress, there is a coupled down-regulation of the porin OmpC with the OmpF. Mutants both lacking both OmpC and OmpF proteins are resistant to cephaloridine and cefazolin. Analyses of genes involved in the increased resistance to tetracycline suggest th…	porin OmpC"
66,1,C066_1,tetO,3000190,tetO,0,79.76190476,153.1428571,536,3500000,1,99.64,1920,1920,2424,31.9,b'TetO is a ribosomal protection protein. It is associated with conjugative plasmids.'	tetO
66,1,C066_1,tetQ,3000191,tetQ,0,50.6585613,100,350,3500000,1,97.37,1974,1974,2256,23,b'TetQ is a ribosomal protection protein. Its gene is associated with a conjugative transposon and has been found in both Gram-positive and Gram-negative bacteria.'	tetQ
66,1,C066_1,tet_40_,3000567,tet_40_,0,23.86802387,29.14285714,102,3500000,1,99.67,1221,1221,1933,7.5,b'Tet40 is a tetracycline efflux pump found in the Gram-positive Clostridium. It is similar to tetA(P).'	tet(40)
67,1,C067_1,APH_3___IIIa,3002647,APH_3___IIIa,0,17.25067385,13.71428571,48,3500000,1,100,795,795,923,7.1,"b""APH(3')-IIIa is a plasmid-encoded aminoglycoside phosphotransferase in S. aureus and Enterococcus spp.""	APH(3')-IIIa"
67,1,C067_1,AcrE,3000499,AcrE,0,8.8823094,10.28571429,36,3500000,0.563039724,95.25,1158,652,721,5.4,"AcrE	b'AcrE is a membrane fusion protein, similar to AcrA.'"
67,1,C067_1,AcrS,3000656,AcrS,0,6.033182504,4,14,3500000,0.229260935,95.39,663,152,326,2.6,AcrS	b'AcrS is a repressor of the AcrAB efflux complex and is associated with the expression of AcrEF. AcrS is believed to regulate a switch between AcrAB and AcrEF efflux.'
67,1,C067_1,CRP,3000518,CRP,0,11.73549989,7.428571429,26,3500000,0.559241706,95.2,633,354,517,5.1,CRP	b'CRP is a global regulator that represses MdtEF multidrug efflux pump expression.'
67,1,C067_1,CblA_1,3002999,CblA_1,0,24.37069104,21.71428571,76,3500000,1,99.21,891,891,1434,7.8,CblA-1	b'CblA-1 beta-lactamase is a class A beta-lactamase found in Bacteroides uniformis that is species-specific.'
67,1,C067_1,CfxA3,3003003,CfxA-,0,2.366163857,2.285714286,8,3500000,0.498964803,99.79,966,482,482,1.2,b'cfxA3 beta-lactamase is a class A beta-lactamase found in Capnocytophaga ochracea'	CfxA3
67,1,C067_1,Escherichia_coli_EF_Tu,3003369,Escherichia_coli_EF_Tu,1,31.59117305,38.85714286,136,3500000,1,99.11,1230,1230,1462,13.4,Escherichia coli EF-Tu mutants conferring resistance to Pulvomycin
67,1,C067_1,Escherichia_coli_LamB,3004126,Escherichia_coli_LamB,0,8.096303398,10.85714286,38,3500000,0.387770321,93.65,1341,520,521,3.6,"b'LamB is a negative regulator for antibiotic resistance, it serves as a porin to influx antibiotic. When down-regulated, it increases resistance to chlortetracycline, ciprofloxacin, balofloxacin and nalidixic acid. It also interacts with Odp1, an energy metabol…	Escherichia coli LamB"
67,1,C067_1,H_NS,3000676,H_NS,0,11.042098,4.571428571,16,3500000,0.869565217,94.44,414,360,504,3.8,"H-NS	b'H-NS is a histone-like protein involved in global gene regulation in Gram-negative bacteria. It is a repressor of the membrane fusion protein genes acrE, mdtE, and emrK as well as nearby genes of many RND-type multidrug exporters.'"
67,1,C067_1,PmrF,3003578,PmrF,0,4.717676544,4.571428571,16,3500000,0.277605779,96.28,969,269,345,2.2,"PmrF	b'PmrF is required for the synthesis and transfer of 4-amino-4-deoxy-L-arabinose (Ara4N) to Lipid A, which allows gram-negative bacteria to resist the antimicrobial activity of cationic antimicrobial peptides and antibiotics such as polymyxin. pmrF corresponds to 1 locus in Pseudomonas aeruginosa PAO1 and 1 locus in Pseudomonas aeruginosa LESB58.'"
67,1,C067_1,YojI,3003952,YojI,0,10.42752868,17.14285714,60,3500000,0.619829684,96.27,1644,1019,1256,5.4,YojI	b'YojI mediates resistance to the peptide antibiotic microcin J25 when it is expressed from a multicopy vector. YojI is capable of pumping out microcin molecules. The outer membrane protein TolC in addition to YojI is required for export of microcin J25 out of the cell. Microcin J25 is thus the first known substrate for YojI.'
67,1,C067_1,ampC,3004290,ampC_2,0,4.031242126,4.571428571,16,3500000,0.216049383,91.43,1134,245,336,4.4,Escherichia coli ampC beta-lactamase	b'A class C ampC beta-lactamase (cephalosporinase) enzyme described in Escherichia coli shown clinically to confer resistance to penicillin-like and cephalosporin-class antibiotics.'
67,1,C067_1,bacA,3002986,bacA,0,11.81786583,9.714285714,34,3500000,0.762773723,95.06,822,627,677,5.6,b'The bacA gene product (BacA) recycles undecaprenyl pyrophosphate during cell wall biosynthesis which confers resistance to bacitracin.'	bacA
67,1,C067_1,baeR,3000828,baeR,0,6.322861095,4.571428571,16,3500000,0.239280775,98.84,723,173,200,4.9,b'BaeR is a response regulator that promotes the expression of MdtABC and AcrD efflux complexes.'	baeR
67,1,C067_1,cpxA,3000830,cpxA,0,16.21958827,22.28571429,78,3500000,1,96.58,1374,1374,1555,7.2,"b'CpxA is a membrane-localized sensor kinase that is activated by envelope stress. It starts a kinase cascade that activates CpxR, which promotes efflux complex expression.'	cpxA"
67,1,C067_1,dfrF,3002867,dfrF,0,11.54401154,5.714285714,20,3500000,1,99.6,495,495,695,4.3,dfrF	b'dfrF is a chromosome-encoded dihydrofolate reductase found in Streptococcus pyogenes'
67,1,C067_1,emrA,3000027,emrA,0,6.820119352,8,28,3500000,0.443307758,96.54,1173,520,531,4.6,"emrA	b'EmrA is a membrane fusion protein, providing an efflux pathway with EmrB and TolC between the inner and outer membranes of E. coli, a Gram-negative bacterium.'"
67,1,C067_1,emrB,3000074,emrB,0,7.054673721,10.85714286,38,3500000,0.393112411,95.21,1539,605,660,4.1,"b'emrB is a translocase in the emrB -TolC efflux protein in E. coli. It recognizes substrates including carbonyl cyanide m-chlorophenylhydrazone (CCCP), nalidixic acid, and thioloactomycin.'	emrB"
67,1,C067_1,emrE,3004039,emrE_1,0,6.864006864,2.285714286,8,3500000,0.78978979,96.58,333,263,319,2.8,Escherichia coli emrE	b'Member of the small MDR (multidrug resistance) family of transporters	in Escherichia coli this protein provides resistance against a number of positively charged compounds including ethidium bromide and erythromycin	proton-dependent secondary transporter which exchanges protons for compound translocation'
67,1,C067_1,emrK,3000206,emrK,0,1.623376623,1.714285714,6,3500000,0.213068182,100,1056,225,268,2.2,"emrK	b'emrK is a membrane fusion protein that is a homolog of EmrA. Together with the inner membrane transporter EmrY and the outer membrane channel TolC, it mediates multidrug efflux.'"
67,1,C067_1,emrR,3000516,emrR,0,9.685230024,5.142857143,18,3500000,0.975517891,98.26,531,518,661,3.8,emrR	b'EmrR is a negative regulator for the EmrAB-TolC multidrug efflux pump in E. coli. Mutations lead to EmrAB-TolC overexpression.'
67,1,C067_1,eptA,3003576,eptA,0,2.085505735,3.428571429,12,3500000,0.166058394,91.94,1644,273,273,2.5,"eptA	b'PmrC mediates the modification of Lipid A by the addition of 4-amino-4-deoxy-L-arabinose (L-Ara4N) and phosphoethanolamine, resulting in a less negative cell membrane and decreased binding of polymyxin B.'"
67,1,C067_1,evgS,3000833,evgS,0,0.476985452,1.714285714,6,3500000,0.087646077,100,3594,315,315,1.9,evgS	b'EvgS is a sensor protein that phosphorylates the regulatory protein EvgA. evgS corresponds to 1 locus in Pseudomonas aeruginosa PAO1 and 1 locus in Pseudomonas aeruginosa LESB58.'
67,1,C067_1,kdpE,3003841,kdpE,0,4.214075011,2.857142857,10,3500000,0.45280236,95.11,678,307,466,2.6,b'kdpE is a transcriptional activator that is part of the two-component system KdpD/KdpE that is studied for its regulatory role in potassium transport and has been identified as an adaptive regulator involved in the virulence and intracellular survival of pathogenic bacteria. kdpE regulates a rang…	kdpE
67,1,C067_1,marA,3000263,marA,0,8.928571429,3.428571429,12,3500000,1,95.83,384,384,535,3.4,"b'In the presence of antibiotic stress, E. coli overexpresses the global activator protein MarA, which besides inducing MDR efflux pump AcrAB, also down- regulates synthesis of the porin OmpF.'	marA"
67,1,C067_1,mdfA,3001328,mdfA,0,4.17101147,5.142857143,18,3500000,0.248986212,92.83,1233,307,307,4.8,Escherichia coli mdfA	b'Multidrug efflux pump in E. coli. This multidrug efflux system was originally identified as the Cmr/CmlA chloramphenicol exporter.'
67,1,C067_1,mdtA,3000792,mdtA,0,5.952380952,7.428571429,26,3500000,0.43349359,92.79,1248,541,541,4.8,mdtA	b'MdtA is the membrane fusion protein of the multidrug efflux complex mdtABC.'
67,1,C067_1,mdtE,3000795,mdtE,0,4.4411547,5.142857143,18,3500000,0.483592401,93.75,1158,560,611,2,b'MdtE is the membrane fusion protein of the MdtEF multidrug efflux complex. It shares 70% sequence similarity with AcrA.'	mdtE
67,1,C067_1,mdtG,3001329,mdtG,0,2.328559786,2.857142857,10,3500000,0.19804401,99.18,1227,243,405,1.5,"mdtG	b'The MdtG protein, also named YceE, appears to be a member of the major facilitator superfamily of transporters, and it has been reported, when overexpressed, to increase fosfomycin and deoxycholate resistances. mdtG is a member of the marA-soxS-rob regulon.'"
67,1,C067_1,mdtN,3003548,mdtN,0,9.966777409,10.28571429,36,3500000,0.712209302,91.7,1032,735,922,4.4,"b'Multidrug resistance efflux pump. Could be involved in resistance to puromycin, acriflavine and tetraphenylarsonium chloride.'	mdtN"
67,1,C067_1,mdtP,3003550,mdtP,0,3.116174895,4.571428571,16,3500000,0.327198364,93.96,1467,480,480,3.8,"mdtP	b'Multidrug resistance efflux pump. Could be involved in resistance to puromycin, acriflavine and tetraphenylarsonium chloride'"
67,1,C067_1,mefA,3000615,mefA,0,4.222378607,5.142857143,18,3500000,0.266009852,97.84,1218,324,497,2.7,b'mefA is a motive efflux pump in Streptococcus pneumoniae that confers resistance to macrolides. It is found on the same operon as mefE and the ABC-efflux pump mel.'	mefA
67,1,C067_1,mel,3000616,mel,0,1.951600312,2.857142857,10,3500000,0.151639344,100,1464,222,222,4,"b'Mel, a homolog of MsrA, is an ABC-F subfamily protein associated with macrolide resistance. It is expressed on the same operon as mefA and mefE, both MFS-type efflux proteins that confer macrolide resistance.'	mel"
67,1,C067_1,mipA,3004127,mipA,0,9.944540065,7.428571429,26,3500000,0.439089692,97.56,747,328,401,4,"Escherichia coli mipA	b'MltA-interacting protein (mipA), is an antibiotic resistance-related outer membrane protein. Deletion of mipA increases kanamycin, nalidixic acid and streptomycin resistance.'"
67,1,C067_1,porin_OmpC,3004114,porin_OmpC,0,13.97515528,15.42857143,54,3500000,0.692934783,96.86,1104,765,781,6.6,"b'In the presence of antibiotic stress, there is a coupled down-regulation of the porin OmpC with the OmpF. Mutants both lacking both OmpC and OmpF proteins are resistant to cephaloridine and cefazolin. Analyses of genes involved in the increased resistance to tetracycline suggest th…	porin OmpC"
67,1,C067_1,tetQ,3000191,tetQ,0,59.0534086,116.5714286,408,3500000,1,97.37,1974,1974,2382,25.4,tetQ	b'TetQ is a ribosomal protection protein. Its gene is associated with a conjugative transposon and has been found in both Gram-positive and Gram-negative bacteria.'
67,1,C067_1,tetW,3000194,tet-,0,99.70238095,191.4285714,670,3500000,1,99.95,1920,1920,2350,41.8,tetW	b'TetW is a ribosomal protection protein. It is associated with both conjugative and non conjugative DNA and has been found strains of C. difficile.'
67,1,C067_1,tet_40_,3000567,tet_40_,0,26.67602668,32.57142857,114,3500000,1,99.43,1221,1221,1587,10.4,b'Tet40 is a tetracycline efflux pump found in the Gram-positive Clostridium. It is similar to tetA(P).'	tet(40)
70,1,C070_1,CfxA2,3003002,CfxA-,0,44.36557232,42.85714286,150,3500000,1,100,966,966,1437,11.2,b'cfxA2 beta-lactamase is a class A beta-lactamase found in Prevotella intermedia'	CfxA2
70,1,C070_1,CfxA6,3003097,CfxA6,0,378.0837636,376.5714286,1318,3500000,1,99.6,996,996,1582,123.8,CfxA6	b'cfxA6 beta-lactamase is a class A beta-lactamase found in an uncultured bacterium'
70,1,C070_1,dfrF,3002867,dfrF,0,12.6984127,6.285714286,22,3500000,1,100,495,495,616,4.2,b'dfrF is a chromosome-encoded dihydrofolate reductase found in Streptococcus pyogenes'	dfrF
70,1,C070_1,tetO,3000190,tetO,0,49.4047619,94.85714286,332,3500000,1,99.01,1920,1920,2069,22.7,tetO	b'TetO is a ribosomal protection protein. It is associated with conjugative plasmids.'
70,1,C070_1,tetQ,3000191,tetQ,0,311.4777826,614.8571429,2152,3500000,0.993414387,97.86,1974,1961,2466,123.8,tetQ	b'TetQ is a ribosomal protection protein. Its gene is associated with a conjugative transposon and has been found in both Gram-positive and Gram-negative bacteria.'
70,1,C070_1,tetW,3000194,tet-,0,114.8809524,220.5714286,772,3500000,1,99.95,1920,1920,2378,46.9,tetW	b'TetW is a ribosomal protection protein. It is associated with both conjugative and non conjugative DNA and has been found strains of C. difficile.'
70,1,C070_1,tet_40_,3000567,tet_40_,0,13.57201357,16.57142857,58,3500000,0.622440622,99.74,1221,760,869,8.1,tet(40)	b'Tet40 is a tetracycline efflux pump found in the Gram-positive Clostridium. It is similar to tetA(P).'
71,1,C071_1,CblA_1,3002999,CblA_1,0,31.42536476,28,98,3500000,1,99.44,891,891,1361,10.7,b'CblA-1 beta-lactamase is a class A beta-lactamase found in Bacteroides uniformis that is species-specific.'	CblA-1
71,1,C071_1,CfxA3,3003003,CfxA-,0,7.098491571,6.857142857,24,3500000,0.390269151,100,966,377,377,2.8,CfxA3	b'cfxA3 beta-lactamase is a class A beta-lactamase found in Capnocytophaga ochracea'
71,1,C071_1,ErmB,3000375,ErmB,0,15.29929241,11.42857143,40,3500000,1,99.46,747,747,803,5.6,"ErmB	b'ErmB confers the MLSb phenotype. Similar to ErmC, expression of ErmB is inducible by erythromycin. The leader peptide causes attenuation of the mRNA and stabilizes the structure preventing further translation. When erythromycin is present, it binds the leader peptide causing a change in conformation allowing for the expression of ErmB.'"
71,1,C071_1,Escherichia_coli_LamB,3004126,Escherichia_coli_LamB,0,3.408969852,4.571428571,16,3500000,0.353467562,97.89,1341,474,474,3.1,"Escherichia coli LamB	b'LamB is a negative regulator for antibiotic resistance, it serves as a porin to influx antibiotic. When down-regulated, it increases resistance to chlortetracycline, ciprofloxacin, balofloxacin and nalidixic acid. It also interacts with Odp1, an energy metabolic enzyme, creating a complex that decreases in antibiotic-resistant strains.'"
71,1,C071_1,mefA,3000615,mefA,0,3.753225428,4.571428571,16,3500000,0.445812808,96.87,1218,543,545,2.2,mefA	b'mefA is a motive efflux pump in Streptococcus pneumoniae that confers resistance to macrolides. It is found on the same operon as mefE and the ABC-efflux pump mel.'
71,1,C071_1,mel,3000616,mel,0,5.464480874,8,28,3500000,0.485655738,100,1464,711,711,3.6,"b'Mel, a homolog of MsrA, is an ABC-F subfamily protein associated with macrolide resistance. It is expressed on the same operon as mefA and mefE, both MFS-type efflux proteins that confer macrolide resistance.'	mel"
71,1,C071_1,tetO,3000190,tetO,0,32.73809524,62.85714286,220,3500000,1,99.79,1920,1920,2049,15,b'TetO is a ribosomal protection protein. It is associated with conjugative plasmids.'	tetO
71,1,C071_1,tetQ,3000191,tetQ,0,107.3961499,212,742,3500000,1,97.37,1974,1974,2469,44.6,tetQ	b'TetQ is a ribosomal protection protein. Its gene is associated with a conjugative transposon and has been found in both Gram-positive and Gram-negative bacteria.'
71,1,C071_1,tetW,3000194,tet-,0,37.20238095,71.42857143,250,3500000,1,99.95,1920,1920,2439,15.1,tetW	b'TetW is a ribosomal protection protein. It is associated with both conjugative and non conjugative DNA and has been found strains of C. difficile.'
71,1,C071_1,tet_40_,3000567,tet_40_,0,18.25201825,22.28571429,78,3500000,1,99.43,1221,1221,1375,7.8,tet(40)	b'Tet40 is a tetracycline efflux pump found in the Gram-positive Clostridium. It is similar to tetA(P).'
72,1,C072_1,APH_2____If,3004191,APH_2____If,0,7.03100032,6.285714286,22,3500000,0.489932886,99.09,894,438,438,4.4,"APH(2'')-If	b""Aminoglycoside 2''-phosphotransferase identified from the gram-negative pathogen Campylobacter jejuni. APH(2'')-If was shown to confer resistance to 4,6-disubstituted antibiotics kanamycin, tobramycin, dibekacin, gentamicin and sisomicin through antibiotic phosphorylation. Described by Toth et al. 2013."""
72,1,C072_1,AcrS,3000656,AcrS,0,3.447532859,2.285714286,8,3500000,0.429864253,98.6,663,285,401,1.5,AcrS	b'AcrS is a repressor of the AcrAB efflux complex and is associated with the expression of AcrEF. AcrS is believed to regulate a switch between AcrAB and AcrEF efflux.'
72,1,C072_1,Campylobacter_coli_chloramphenicol,3004454,Campylobacter_coli_chloramphenicol,0,100.7326007,62.85714286,220,3500000,1,99.84,624,624,1186,27.4,Campylobacter coli chloramphenicol acetyltransferase	b'A chloramphenicol resistance determinant described in Campylobacter coli.'
72,1,C072_1,CblA_1,3002999,CblA_1,0,118.6467853,105.7142857,370,3500000,1,100,891,891,1740,31.8,b'CblA-1 beta-lactamase is a class A beta-lactamase found in Bacteroides uniformis that is species-specific.'	CblA-1
72,1,C072_1,CfxA2,3003002,CfxA-,0,14.78852411,14.28571429,50,3500000,0.951345756,99.89,966,919,962,6.6,CfxA2	b'cfxA2 beta-lactamase is a class A beta-lactamase found in Prevotella intermedia'
72,1,C072_1,ErmB,3000375,ErmB,0,22.18397399,16.57142857,58,3500000,0.975903614,99.45,747,729,847,9.7,"ErmB	b'ErmB confers the MLSb phenotype. Similar to ErmC, expression of ErmB is inducible by erythromycin. The leader peptide causes attenuation of the mRNA and stabilizes the structure preventing further translation. When erythromycin is present, it binds the leader peptide causing a change in conformation allowing for the expression of ErmB.'"
72,1,C072_1,Escherichia_coli_LamB,3004126,Escherichia_coli_LamB,0,4.261212315,5.714285714,20,3500000,0.266964952,99.44,1341,358,596,2.8,"b'LamB is a negative regulator for antibiotic resistance, it serves as a porin to influx antibiotic. When down-regulated, it increases resistance to chlortetracycline, ciprofloxacin, balofloxacin and nalidixic acid. It also interacts with Odp1, an energy metabol…	Escherichia coli LamB"
72,1,C072_1,baeR,3000828,baeR,0,4.742145821,3.428571429,12,3500000,0.331950207,99.17,723,240,405,2.8,b'BaeR is a response regulator that promotes the expression of MdtABC and AcrD efflux complexes.'	baeR
72,1,C072_1,baeS,3000829,baeS,0,3.256003256,4.571428571,16,3500000,0.243589744,99.71,1404,342,578,2.6,"b'BaeS is a sensor kinase in the BaeSR regulatory system. While it phosphorylates BaeR to increase its activity, BaeS is not necessary for overexpressed BaeR to confer resistance.'	baeS"
72,1,C072_1,cepA,3003559,cepA,0,3.16405632,2.857142857,10,3500000,0.399778516,100,903,361,397,2.5,b'A beta-lactamase found in Bacteroides fragilis producing either low or high levels of the endogenous cephalosporinase activity'	cepA
72,1,C072_1,emrA,3000027,emrA,0,2.922908294,3.428571429,12,3500000,0.349531117,99.27,1173,410,410,1.8,"b'EmrA is a membrane fusion protein, providing an efflux pathway with EmrB and TolC between the inner and outer membranes of E. coli, a Gram-negative bacterium.'	emrA"
72,1,C072_1,emrB,3000074,emrB,0,2.599090318,4,14,3500000,0.202729045,100,1539,312,442,2.5,"emrB	b'emrB is a translocase in the emrB -TolC efflux protein in E. coli. It recognizes substrates including carbonyl cyanide m-chlorophenylhydrazone (CCCP), nalidixic acid, and thioloactomycin.'"
72,1,C072_1,emrR,3000516,emrR,0,4.304546677,2.285714286,8,3500000,0.653483992,100,531,347,347,2.2,b'EmrR is a negative regulator for the EmrAB-TolC multidrug efflux pump in E. coli. Mutations lead to EmrAB-TolC overexpression.'	emrR
72,1,C072_1,emrY,3000254,emrY,0,2.970388935,4.571428571,16,3500000,0.313840156,98.96,1539,483,601,1.7,b'emrY is a multidrug transport that moves substrates across the inner membrane of the Gram-negative E. coli. It is a homolog of emrB.'	emrY
72,1,C072_1,eptA,3003576,eptA,0,3.128258603,5.142857143,18,3500000,0.21593674,100,1644,355,356,2.9,"eptA	b'PmrC mediates the modification of Lipid A by the addition of 4-amino-4-deoxy-L-arabinose (L-Ara4N) and phosphoethanolamine, resulting in a less negative cell membrane and decreased binding of polymyxin B.'"
72,1,C072_1,gadX,3000508,gadX,0,4.155844156,3.428571429,12,3500000,0.775757576,97.66,825,640,664,1.5,b'GadX is an AraC-family regulator that promotes mdtEF expression to confer multidrug resistance.'	gadX
72,1,C072_1,mdfA,3001328,mdfA,0,3.707565751,4.571428571,16,3500000,0.295214923,96.43,1233,364,365,2.3,b'Multidrug efflux pump in E. coli. This multidrug efflux system was originally identified as the Cmr/CmlA chloramphenicol exporter.'	Escherichia coli mdfA
72,1,C072_1,mdtE,3000795,mdtE,0,4.934616334,5.714285714,20,3500000,0.315198618,98.9,1158,365,497,2.1,mdtE	b'MdtE is the membrane fusion protein of the MdtEF multidrug efflux complex. It shares 70% sequence similarity with AcrA.'
72,1,C072_1,mdtG,3001329,mdtG,0,2.794271743,3.428571429,12,3500000,0.442542787,99.26,1227,543,601,1.7,"b'The MdtG protein, also named YceE, appears to be a member of the major facilitator superfamily of transporters, and it has been reported, when overexpressed, to increase fosfomycin and deoxycholate resistances. mdtG is a member of the marA-soxS-rob regulon.'	mdtG"
72,1,C072_1,mdtH,3001216,mdtH,0,3.308519438,4,14,3500000,0.356492969,98.84,1209,431,431,2.8,mdtH	b'Multidrug resistance protein MdtH'
72,1,C072_1,mdtP,3003550,mdtP,0,1.94760931,2.857142857,10,3500000,0.310838446,99.34,1467,456,456,2.6,"b'Multidrug resistance efflux pump. Could be involved in resistance to puromycin, acriflavine and tetraphenylarsonium chloride'	mdtP"
72,1,C072_1,mgrB,3003820,mgrB,0,15.87301587,2.285714286,8,3500000,1,100,144,144,338,2.8,b'mgrB is a small transmembrane protein produced in the PhoPQ signalling system. It acts as a negative regulator in this system. Inactivation or down-regulation of mgrB confers colistin resistance by absence as shown in Klebsiella pneumoniae'	mgrB
72,1,C072_1,tetO,3000190,tetO,0,110.4166667,212,742,3500000,1,99.06,1920,1920,2451,43.1,tetO	b'TetO is a ribosomal protection protein. It is associated with conjugative plasmids.'
72,1,C072_1,tetQ,3000191,tetQ,0,170.5022435,336.5714286,1178,3500000,1,97.37,1974,1974,2747,64,b'TetQ is a ribosomal protection protein. Its gene is associated with a conjugative transposon and has been found in both Gram-positive and Gram-negative bacteria.'	tetQ
72,1,C072_1,tet_40_,3000567,tet_40_,0,31.35603136,38.28571429,134,3500000,1,99.43,1221,1221,1686,11.5,b'Tet40 is a tetracycline efflux pump found in the Gram-positive Clostridium. It is similar to tetA(P).'	tet(40)
74,1,C074_1,AAC_6___Ie_APH_2____Ia,3002597,AAC_6___Ie_APH_2____Ia,0,79.76190476,114.8571429,402,3500000,1,99.92,1440,1440,1957,30.7,"b""AAC(6')-Ie-APH(2'')-Ia is an aminoglycoside acetyltransferase encoded by plasmids and transposons in S. aureus, E. faecalis, E. faecium and Staphylococcus warneri""	AAC(6')-Ie-APH(2'')-Ia"
74,1,C074_1,AAC_6___Ii,3002556,AAC_6___Ii,0,49.96096799,27.42857143,96,3500000,1,99.64,549,549,1158,12.2,"b""AAC(6')-Ii is a chromosomal-encoded aminoglycoside acetyltransferase in Enterococcus spp.""	AAC(6')-Ii"
74,1,C074_1,APH_3___IIIa,3002647,APH_3___IIIa,0,112.8481581,89.71428571,314,3500000,1,100,795,795,1497,30.6,"b""APH(3')-IIIa is a plasmid-encoded aminoglycoside phosphotransferase in S. aureus and Enterococcus spp.""	APH(3')-IIIa"
74,1,C074_1,AcrS,3000656,AcrS,0,5.171299289,3.428571429,12,3500000,0.380090498,100,663,252,402,1.3,AcrS	b'AcrS is a repressor of the AcrAB efflux complex and is associated with the expression of AcrEF. AcrS is believed to regulate a switch between AcrAB and AcrEF efflux.'
74,1,C074_1,CRP,3000518,CRP,0,7.221846084,4.571428571,16,3500000,0.475513428,98.67,633,301,304,2,CRP	b'CRP is a global regulator that represses MdtEF multidrug efflux pump expression.'
74,1,C074_1,CblA_1,3002999,CblA_1,0,4296.93763,3828.571429,13400,3500000,1,99.21,891,891,1528,1292.6,CblA-1	b'CblA-1 beta-lactamase is a class A beta-lactamase found in Bacteroides uniformis that is species-specific.'
74,1,C074_1,ErmB,3000375,ErmB,0,146.1082425,109.1428571,382,3500000,1,99.2,747,747,1528,36.9,"ErmB	b'ErmB confers the MLSb phenotype. Similar to ErmC, expression of ErmB is inducible by erythromycin. The leader peptide causes attenuation of the mRNA and stabilizes the structure preventing further translation. When erythromycin is present, it binds the leader peptide causing a change in conformation allowing for the expression of ErmB.'"
74,1,C074_1,ErmF,3000498,ErmF,0,44.94382022,36,126,3500000,0.950062422,99.87,801,761,926,16.1,b'ErmF confers the MLSb phenotype.'	ErmF
74,1,C074_1,Escherichia_coli_CyaA,3003900,Escherichia_coli_CyaA,0,3.140950137,8,28,3500000,0.338044759,97.56,2547,861,1010,2.1,"b'CyaA (adenylate cyclase) is involved with the synthesis of cyclic AMP which regulates the fosfomycin transporter glpT. As a result, mutations to cyaA confer resistance to fosfomycin.'	Escherichia coli CyaA with mutation conferring resistance to fosfomycin"
74,1,C074_1,Escherichia_coli_LamB,3004126,Escherichia_coli_LamB,0,2.130606157,2.857142857,10,3500000,0.364653244,98.98,1341,489,490,1.8,"b'LamB is a negative regulator for antibiotic resistance, it serves as a porin to influx antibiotic. When down-regulated, it increases resistance to chlortetracycline, ciprofloxacin, balofloxacin and nalidixic acid. It also interacts with Odp1, an energy metabol…	Escherichia coli LamB"
74,1,C074_1,SAT_4,3002897,SAT_4,0,114.7066561,62.28571429,218,3500000,1,99.82,543,543,1364,23.8,"SAT-4	b'SAT-4 is a plasmid-mediated streptothricin acetyltransferase and streptothricin (a nucleoside antibiotic) resistant determinant. Originally described from a Campylobacter coli BE/G4 plasmid gene sequence by Jacob et al, 1994.'"
74,1,C074_1,TolC,3000237,TolC,0,2.688172043,4,14,3500000,0.324596774,99.38,1488,483,636,1.9,TolC	b'TolC is a protein subunit of many multidrug efflux complexes in Gram negative bacteria. It is an outer membrane efflux protein and is constitutively open. Regulation of efflux activity is often at its periplasmic entrance by other components of the efflux complex.'
74,1,C074_1,acrA,3004043,acrA_2,0,3.350083752,4,14,3500000,0.449748744,99.81,1194,537,537,2,Escherichia coli acrA	b'AcrA is a subunit of the AcrAB-TolC multidrug efflux system that in E. coli.'
74,1,C074_1,ampC,3004290,ampC_2,0,3.023431595,3.428571429,12,3500000,0.34303351,98.46,1134,389,389,3.1,b'A class C ampC beta-lactamase (cephalosporinase) enzyme described in Escherichia coli shown clinically to confer resistance to penicillin-like and cephalosporin-class antibiotics.'	Escherichia coli ampC beta-lactamase
74,1,C074_1,baeR,3000828,baeR,0,2.37107291,1.714285714,6,3500000,0.437067773,99.68,723,316,332,2.3,b'BaeR is a response regulator that promotes the expression of MdtABC and AcrD efflux complexes.'	baeR
74,1,C074_1,baeS,3000829,baeS,0,2.849002849,4,14,3500000,0.297720798,100,1404,418,418,2.5,"baeS	b'BaeS is a sensor kinase in the BaeSR regulatory system. While it phosphorylates BaeR to increase its activity, BaeS is not necessary for overexpressed BaeR to confer resistance.'"
74,1,C074_1,cepA,3003559,cepA,0,308.8118969,278.8571429,976,3500000,1,99.34,903,903,1683,86.6,b'A beta-lactamase found in Bacteroides fragilis producing either low or high levels of the endogenous cephalosporinase activity'	cepA
74,1,C074_1,dfrG,3002868,dfrG,0,57.37234653,28.57142857,100,3500000,1,100,498,498,1152,12.5,b'dfrG is a plasmid-encoded dihydrofolate reductase found in Staphylococcus aureus'	dfrG
74,1,C074_1,efmA,3003954,efmA,0,43.51204351,56,196,3500000,1,100,1287,1287,1719,16.8,b'efmA is an MFS transporter permease in E. faecium.'	efmA
74,1,C074_1,emrR,3000516,emrR,0,4.304546677,2.285714286,8,3500000,0.54613936,100,531,290,290,2.4,b'EmrR is a negative regulator for the EmrAB-TolC multidrug efflux pump in E. coli. Mutations lead to EmrAB-TolC overexpression.'	emrR
74,1,C074_1,eptA,3003576,eptA,0,1.390337157,2.285714286,8,3500000,0.222627737,99.18,1644,366,366,2,"b'PmrC mediates the modification of Lipid A by the addition of 4-amino-4-deoxy-L-arabinose (L-Ara4N) and phosphoethanolamine, resulting in a less negative cell membrane and decreased binding of polymyxin B.'	eptA"
74,1,C074_1,gadW,3003838,gadW,0,3.135410543,2.285714286,8,3500000,0.679012346,94.55,729,495,495,2.3,"gadW	b'GadW is an AraC-family regulator that promotes mdtEF expression to confer multidrug resistance. GadW inhibits GadX-dependent activation. GadW clearly represses gadX and, in situations where GadX is missing, activates gadA and gadBC.'"
74,1,C074_1,lnuC,3002837,lnuC,0,130.4473304,64.57142857,226,3500000,1,99.19,495,495,1164,28.2,b'lnuC is a transposon-mediated nucleotidyltransferase found in Streptococcus agalactiae'	lnuC
74,1,C074_1,mdtA,3000792,mdtA,0,2.289377289,2.857142857,10,3500000,0.290865385,99.45,1248,363,363,1.7,b'MdtA is the membrane fusion protein of the multidrug efflux complex mdtABC.'	mdtA
74,1,C074_1,mdtC,3000794,mdtC,0,2.227791701,6.857142857,24,3500000,0.372644574,99.3,3078,1147,1147,2.7,"mdtC	b'MdtC is a transporter that forms a heteromultimer complex with MdtB to form a multidrug transporter. MdtBC is part of the MdtABC-TolC efflux complex. In the absence of MdtB, MdtC can form a homomultimer complex that results in a functioning efflux complex with a narrower drug specificity. mdtC corresponds to 3 loci in Pseudomonas aeruginosa PAO1 (gene name: muxC/muxB) and 3 loci in Pseudomonas …
74,1,C074_1,mdtG,3001329,mdtG,0,3.2599837,4,14,3500000,0.599837001,99.18,1227,736,736,2.4,"mdtG	b'The MdtG protein, also named YceE, appears to be a member of the major facilitator superfamily of transporters, and it has been reported, when overexpressed, to increase fosfomycin and deoxycholate resistances. mdtG is a member of the marA-soxS-rob regulon.'"
74,1,C074_1,mefA,3000615,mefA,0,11.25967628,13.71428571,48,3500000,1,90.46,1218,1218,1479,4.4,b'mefA is a motive efflux pump in Streptococcus pneumoniae that confers resistance to macrolides. It is found on the same operon as mefE and the ABC-efflux pump mel.'	mefA
74,1,C074_1,mel,3000616,mel,0,3.1225605,4.571428571,16,3500000,0.24863388,100,1464,364,451,2,"mel	b'Mel, a homolog of MsrA, is an ABC-F subfamily protein associated with macrolide resistance. It is expressed on the same operon as mefA and mefE, both MFS-type efflux proteins that confer macrolide resistance.'"
74,1,C074_1,msbA,3003950,msbA,0,2.287021155,4,14,3500000,0.209834191,98.09,1749,367,367,2,"b'MsbA is a multidrug resistance transporter homolog from E. coli and belongs to a superfamily of transporters that contain an adenosine triphosphate (ATP) binding cassette (ABC) which is also called a nucleotide-binding domain (NBD). MsbA is a member of the MDR-ABC transporter group by sequence homology. M…	msbA"
74,1,C074_1,msrC,3002819,msrC,0,20.47715638,30.28571429,106,3500000,1,94.46,1479,1479,1700,8.8,b'msrC is a chromosomal-encoded ABC-F subfamily protein expressed in Enterococcus faecium that confers resistance to erythromycin and other macrolide and streptogramin B antibiotics.'	msrC
74,1,C074_1,nfsA,3003751,nfsA,1,3.161430547,2.285714286,8,3500000,0.484094053,99.71,723,350,350,2.6,Escherichia coli nfsA mutations conferring resistance to nitrofurantoin
74,1,C074_1,tetB_46_,3004033,tetB_46_,0,0.986923267,1.714285714,6,3500000,0.210132412,97.26,1737,365,365,2.5,"tetB(46)	b'tetB(46) is a subunit of tetAB(46), a heterodimeric ABC transporter, that is required for conferring tetracycline resistance in Streptococcus australis isolated from the oral cavity.'"
74,1,C074_1,tetW,3000194,tet-,0,125.297619,240.5714286,842,3500000,0.992708333,99.95,1920,1906,2005,58.7,tetW	b'TetW is a ribosomal protection protein. It is associated with both conjugative and non conjugative DNA and has been found strains of C. difficile.'
74,1,C074_1,tetX,3000205,tetX,0,38.68282532,45.14285714,158,3500000,1,99.91,1167,1167,1564,13.7,tetX	b'TetX is a flavin-dependent monooxygenase conferring resistance to tetracycline antibiotics. TetX hydroxylates position 11a of the tetraketide group thus inactivating the antibiotic.'
74,1,C074_1,tet_40_,3000567,tet_40_,0,5.148005148,6.285714286,22,3500000,0.292383292,99.72,1221,357,388,3.3,b'Tet40 is a tetracycline efflux pump found in the Gram-positive Clostridium. It is similar to tetA(P).'	tet(40)
75,1,C075_1,AAC_6___Ie_APH_2____Ia,3002597,AAC_6___Ie_APH_2____Ia,0,3.174603175,4.571428571,16,3500000,0.402083333,99.83,1440,579,579,1.8,"b""AAC(6')-Ie-APH(2'')-Ia is an aminoglycoside acetyltransferase encoded by plasmids and transposons in S. aureus, E. faecalis, E. faecium and Staphylococcus warneri""	AAC(6')-Ie-APH(2'')-Ia"
75,1,C075_1,APH_3___IIIa,3002647,APH_3___IIIa,0,7.90655885,6.285714286,22,3500000,0.748427673,100,795,595,595,4.5,"b""APH(3')-IIIa is a plasmid-encoded aminoglycoside phosphotransferase in S. aureus and Enterococcus spp.""	APH(3')-IIIa"
75,1,C075_1,Campylobacter_coli_chloramphenicol,3004454,Campylobacter_coli_chloramphenicol,0,4.578754579,2.857142857,10,3500000,0.391025641,99.18,624,244,401,3,b'A chloramphenicol resistance determinant described in Campylobacter coli.'	Campylobacter coli chloramphenicol acetyltransferase
75,1,C075_1,CblA_1,3002999,CblA_1,0,5.130671797,4.571428571,16,3500000,0.508417508,99.12,891,453,492,2.5,b'CblA-1 beta-lactamase is a class A beta-lactamase found in Bacteroides uniformis that is species-specific.'	CblA-1
75,1,C075_1,CfxA2,3003002,CfxA-,0,27.21088435,26.28571429,92,3500000,1,100,966,966,1632,8,b'cfxA2 beta-lactamase is a class A beta-lactamase found in Prevotella intermedia'	CfxA2
75,1,C075_1,ErmB,3000375,ErmB,0,109.3899407,81.71428571,286,3500000,0.99330656,99.46,747,742,1398,26.3,"ErmB	b'ErmB confers the MLSb phenotype. Similar to ErmC, expression of ErmB is inducible by erythromycin. The leader peptide causes attenuation of the mRNA and stabilizes the structure preventing further translation. When erythromycin is present, it binds the leader peptide causing a change in conformation allowing for the expression of ErmB.'"
75,1,C075_1,ErmF,3000498,ErmF,0,17.12145532,13.71428571,48,3500000,0.61423221,100,801,492,506,7,b'ErmF confers the MLSb phenotype.'	ErmF
75,1,C075_1,ErmG,3000522,ErmG,0,12.43926142,9.142857143,32,3500000,0.953741497,99.43,735,701,766,4.9,ErmG	b'ErmG is a rRNA adenine N-6-methyltransferase that protects the ribosome from inactivation due to antibiotic binding.'
75,1,C075_1,dfrF,3002867,dfrF,0,13.85281385,6.857142857,24,3500000,1,100,495,495,558,4,dfrF	b'dfrF is a chromosome-encoded dihydrofolate reductase found in Streptococcus pyogenes'
75,1,C075_1,lnuC,3002837,lnuC,0,41.55844156,20.57142857,72,3500000,1,99.19,495,495,1125,9.2,b'lnuC is a transposon-mediated nucleotidyltransferase found in Streptococcus agalactiae'	lnuC
75,1,C075_1,mefA,3000615,mefA,0,4.222378607,5.142857143,18,3500000,0.369458128,96.44,1218,450,488,1.7,mefA	b'mefA is a motive efflux pump in Streptococcus pneumoniae that confers resistance to macrolides. It is found on the same operon as mefE and the ABC-efflux pump mel.'
75,1,C075_1,tetO,3000190,tetO,0,84.22619048,161.7142857,566,3500000,1,99.58,1920,1920,2574,32.3,tetO	b'TetO is a ribosomal protection protein. It is associated with conjugative plasmids.'
75,1,C075_1,tetQ,3000191,tetQ,0,53.26385873,105.1428571,368,3500000,0.916919959,97.9,1974,1810,1919,16.9,tetQ	b'TetQ is a ribosomal protection protein. Its gene is associated with a conjugative transposon and has been found in both Gram-positive and Gram-negative bacteria.'
75,1,C075_1,tetX,3000205,tetX,0,11.7517444,13.71428571,48,3500000,0.976863753,99.74,1167,1140,1251,5.2,tetX	b'TetX is a flavin-dependent monooxygenase conferring resistance to tetracycline antibiotics. TetX hydroxylates position 11a of the tetraketide group thus inactivating the antibiotic.'
75,1,C075_1,tet_40_,3000567,tet_40_,0,17.31601732,21.14285714,74,3500000,0.981981982,99.75,1221,1199,1216,7.4,tet(40)	b'Tet40 is a tetracycline efflux pump found in the Gram-positive Clostridium. It is similar to tetA(P).'
79,1,C079_1,ANT_6__Ib,3002629,ANT_6__Ib,0,85.24808525,73.14285714,256,3500000,1,100,858,858,1458,25.7,b'ANT(6)-Ib is an aminoglycoside nucleotidyltransferase gene encoded by transferable pathogenicity islands in C. fetus subsp. fetus and B. subtilis'	ANT(6)-Ib
79,1,C079_1,APH_3___IIIa,3002647,APH_3___IIIa,0,127.2237197,101.1428571,354,3500000,1,100,795,795,1667,30.8,"b""APH(3')-IIIa is a plasmid-encoded aminoglycoside phosphotransferase in S. aureus and Enterococcus spp.""	APH(3')-IIIa"
79,1,C079_1,CblA_1,3002999,CblA_1,0,42.32804233,37.71428571,132,3500000,1,98.99,891,891,1483,13.2,b'CblA-1 beta-lactamase is a class A beta-lactamase found in Bacteroides uniformis that is species-specific.'	CblA-1
79,1,C079_1,CfxA2,3003002,CfxA-,0,12.42236025,12,42,3500000,1,100,966,966,1343,4.5,CfxA2	b'cfxA2 beta-lactamase is a class A beta-lactamase found in Prevotella intermedia'
79,1,C079_1,ErmB,3000375,ErmB,0,65.02199273,48.57142857,170,3500000,0.987951807,99.73,747,738,1036,22.1,"ErmB	b'ErmB confers the MLSb phenotype. Similar to ErmC, expression of ErmB is inducible by erythromycin. The leader peptide causes attenuation of the mRNA and stabilizes the structure preventing further translation. When erythromycin is present, it binds the leader peptide causing a change in conformation allowing for the expression of ErmB.'"
79,1,C079_1,SAT_4,3002897,SAT_4,0,6.314127861,3.428571429,12,3500000,1,100,543,543,485,2.8,"b'SAT-4 is a plasmid-mediated streptothricin acetyltransferase and streptothricin (a nucleoside antibiotic) resistant determinant. Originally described from a Campylobacter coli BE/G4 plasmid gene sequence by Jacob et al, 1994.'	SAT-4"
79,1,C079_1,dfrF,3002867,dfrF,0,31.16883117,15.42857143,54,3500000,1,100,495,495,845,8.6,b'dfrF is a chromosome-encoded dihydrofolate reductase found in Streptococcus pyogenes'	dfrF
79,1,C079_1,tet44,3000556,tet44,0,29.12116485,56,196,3500000,1,98.02,1923,1923,2476,11.9,"b'Tet44 is a tetracycline resistance gene found in Campylobacter fetus, and binds to the ribosome to confer antibiotic resistance as a ribosomal protection protein.'	tet44"
79,1,C079_1,tetW,3000194,tet-,0,131.547619,252.5714286,884,3500000,1,99.9,1920,1920,2381,54.4,tetW	b'TetW is a ribosomal protection protein. It is associated with both conjugative and non conjugative DNA and has been found strains of C. difficile.'
79,1,C079_1,tet_40_,3000567,tet_40_,0,12.16801217,14.85714286,52,3500000,1,100,1221,1221,1331,5.3,b'Tet40 is a tetracycline efflux pump found in the Gram-positive Clostridium. It is similar to tetA(P).'	tet(40)
80,1,C080_1,AAC_6___Ie_APH_2____Ia,3002597,AAC_6___Ie_APH_2____Ia,0,5.952380952,8.571428571,30,3500000,0.322222222,100,1440,464,464,2.6,"b""AAC(6')-Ie-APH(2'')-Ia is an aminoglycoside acetyltransferase encoded by plasmids and transposons in S. aureus, E. faecalis, E. faecium and Staphylococcus warneri""	AAC(6')-Ie-APH(2'')-Ia"
80,1,C080_1,APH_3____Ib,3002639,APH_3____Ib,0,3.55366027,2.857142857,10,3500000,0.424129353,100,804,341,341,1.8,"APH(3'')-Ib	b""APH(3'')-Ib is an aminoglycoside phosphotransferase encoded by plasmids, transposons, integrative conjugative elements and chromosomes in Enterobacteriaceae and Pseudomonas spp."""
80,1,C080_1,CblA_1,3002999,CblA_1,0,5.130671797,4.571428571,16,3500000,0.501683502,100,891,447,447,3.3,CblA-1	b'CblA-1 beta-lactamase is a class A beta-lactamase found in Bacteroides uniformis that is species-specific.'
80,1,C080_1,CfxA2,3003002,CfxA-,0,10.05619639,9.714285714,34,3500000,0.769151139,99.06,966,743,758,5.2,CfxA2	b'cfxA2 beta-lactamase is a class A beta-lactamase found in Prevotella intermedia'
80,1,C080_1,CfxA6,3003097,CfxA6,0,127.3666093,126.8571429,444,3500000,1,99.6,996,996,1529,42.7,CfxA6	b'cfxA6 beta-lactamase is a class A beta-lactamase found in an uncultured bacterium'
80,1,C080_1,ErmB,3000375,ErmB,0,6.884681583,5.142857143,18,3500000,0.831325301,99.68,747,621,659,3.3,"ErmB	b'ErmB confers the MLSb phenotype. Similar to ErmC, expression of ErmB is inducible by erythromycin. The leader peptide causes attenuation of the mRNA and stabilizes the structure preventing further translation. When erythromycin is present, it binds the leader peptide causing a change in conformation allowing for the expression of ErmB.'"
80,1,C080_1,ErmF,3000498,ErmF,0,17.12145532,13.71428571,48,3500000,0.902621723,99.72,801,723,993,6,b'ErmF confers the MLSb phenotype.'	ErmF
80,1,C080_1,mefA,3000615,mefA,0,2.345765893,2.857142857,10,3500000,0.273399015,95.2,1218,333,375,1.6,mefA	b'mefA is a motive efflux pump in Streptococcus pneumoniae that confers resistance to macrolides. It is found on the same operon as mefE and the ABC-efflux pump mel.'
80,1,C080_1,tetO,3000190,tetO,0,18.45238095,35.42857143,124,3500000,1,99.64,1920,1920,2333,7.5,tetO	b'TetO is a ribosomal protection protein. It is associated with conjugative plasmids.'
80,1,C080_1,tetQ,3000191,tetQ,0,38.21102909,75.42857143,264,3500000,1,97.37,1974,1974,2302,17,tetQ	b'TetQ is a ribosomal protection protein. Its gene is associated with a conjugative transposon and has been found in both Gram-positive and Gram-negative bacteria.'
80,1,C080_1,tetW,3000194,tet-,0,34.22619048,65.71428571,230,3500000,1,99.95,1920,1920,2496,12.8,b'TetW is a ribosomal protection protein. It is associated with both conjugative and non conjugative DNA and has been found strains of C. difficile.'	tetW
80,1,C080_1,tetX,3000205,tetX,0,4.40690415,5.142857143,18,3500000,0.377892031,100,1167,441,441,3.4,b'TetX is a flavin-dependent monooxygenase conferring resistance to tetracycline antibiotics. TetX hydroxylates position 11a of the tetraketide group thus inactivating the antibiotic.'	tetX
80,1,C080_1,tet_40_,3000567,tet_40_,0,3.744003744,4.571428571,16,3500000,0.328419328,99.25,1221,401,401,2.2,tet(40)	b'Tet40 is a tetracycline efflux pump found in the Gram-positive Clostridium. It is similar to tetA(P).'
81,1,C081_1,APH_3___IIIa,3002647,APH_3___IIIa,0,2.156334232,1.714285714,6,3500000,0.472955975,100,795,376,376,1.2,"APH(3')-IIIa	b""APH(3')-IIIa is a plasmid-encoded aminoglycoside phosphotransferase in S. aureus and Enterococcus spp."""
81,1,C081_1,CblA_1,3002999,CblA_1,0,5.772005772,5.142857143,18,3500000,0.345679012,100,891,308,338,4.4,b'CblA-1 beta-lactamase is a class A beta-lactamase found in Bacteroides uniformis that is species-specific.'	CblA-1
81,1,C081_1,CfxA2,3003002,CfxA-,0,53.23868678,51.42857143,180,3500000,1,99.9,966,966,1302,20.2,b'cfxA2 beta-lactamase is a class A beta-lactamase found in Prevotella intermedia'	CfxA2
81,1,C081_1,dfrF,3002867,dfrF,0,10.38961039,5.142857143,18,3500000,1,100,495,495,646,4,dfrF	b'dfrF is a chromosome-encoded dihydrofolate reductase found in Streptococcus pyogenes'
81,1,C081_1,lnuC,3002837,lnuC,0,12.6984127,6.285714286,22,3500000,1,99.19,495,495,738,3.7,lnuC	b'lnuC is a transposon-mediated nucleotidyltransferase found in Streptococcus agalactiae'
81,1,C081_1,tetM,3000186,tetM,0,3.869047619,7.428571429,26,3500000,0.2796875,97.21,1920,537,537,4.7,tetM	b'TetM is a ribosomal protection protein that confers tetracycline resistance. It is found on transposable DNA elements and its horizontal transfer between bacterial species has been documented.'
81,1,C081_1,tetO,3000190,tetO,0,83.33333333,160,560,3500000,1,99.74,1920,1920,2238,35.9,tetO	b'TetO is a ribosomal protection protein. It is associated with conjugative plasmids.'
81,1,C081_1,tetQ,3000191,tetQ,0,61.07975105,120.5714286,422,3500000,1,97.37,1974,1974,2593,24.2,b'TetQ is a ribosomal protection protein. Its gene is associated with a conjugative transposon and has been found in both Gram-positive and Gram-negative bacteria.'	tetQ
81,1,C081_1,tetW,3000194,tet-,0,224.4047619,430.8571429,1508,3500000,1,99.95,1920,1920,2317,94.7,b'TetW is a ribosomal protection protein. It is associated with both conjugative and non conjugative DNA and has been found strains of C. difficile.'	tetW
81,1,C081_1,tet_40_,3000567,tet_40_,0,24.33602434,29.71428571,104,3500000,1,99.51,1221,1221,1577,9.6,tet(40)	b'Tet40 is a tetracycline efflux pump found in the Gram-positive Clostridium. It is similar to tetA(P).'
82,1,C082_1,CblA_1,3002999,CblA_1,0,17.31601732,15.42857143,54,3500000,0.869809203,99.87,891,775,848,8.8,b'CblA-1 beta-lactamase is a class A beta-lactamase found in Bacteroides uniformis that is species-specific.'	CblA-1
82,1,C082_1,CfxA2,3003002,CfxA-,0,56.78793256,54.85714286,192,3500000,1,100,966,966,1702,16.6,CfxA2	b'cfxA2 beta-lactamase is a class A beta-lactamase found in Prevotella intermedia'
82,1,C082_1,ErmB,3000375,ErmB,0,14.53432779,10.85714286,38,3500000,0.639892905,98.74,747,478,707,4.7,"ErmB	b'ErmB confers the MLSb phenotype. Similar to ErmC, expression of ErmB is inducible by erythromycin. The leader peptide causes attenuation of the mRNA and stabilizes the structure preventing further translation. When erythromycin is present, it binds the leader peptide causing a change in conformation allowing for the expression of ErmB.'"
82,1,C082_1,ErmF,3000498,ErmF,0,21.40181915,17.14285714,60,3500000,1,99.88,801,801,1146,7.5,b'ErmF confers the MLSb phenotype.'	ErmF
82,1,C082_1,ErmG,3000522,ErmG,0,14.77162293,10.85714286,38,3500000,0.731972789,98.88,735,538,639,5,b'ErmG is a rRNA adenine N-6-methyltransferase that protects the ribosome from inactivation due to antibiotic binding.'	ErmG
82,1,C082_1,dfrF,3002867,dfrF,0,19.62481962,9.714285714,34,3500000,1,100,495,495,648,6.1,dfrF	b'dfrF is a chromosome-encoded dihydrofolate reductase found in Streptococcus pyogenes'
82,1,C082_1,lnuC,3002837,lnuC,0,2.308802309,1.142857143,4,3500000,0.75959596,99.47,495,376,398,1.1,b'lnuC is a transposon-mediated nucleotidyltransferase found in Streptococcus agalactiae'	lnuC
82,1,C082_1,tetQ,3000191,tetQ,0,69.18512086,136.5714286,478,3500000,1,97.42,1974,1974,2450,28.7,tetQ	b'TetQ is a ribosomal protection protein. Its gene is associated with a conjugative transposon and has been found in both Gram-positive and Gram-negative bacteria.'
82,1,C082_1,tet_40_,3000567,tet_40_,0,9.36000936,11.42857143,40,3500000,0.447993448,99.82,1221,547,732,4.2,b'Tet40 is a tetracycline efflux pump found in the Gram-positive Clostridium. It is similar to tetA(P).'	tet(40)
84,1,C084_1,APH_3___IIIa,3002647,APH_3___IIIa,0,24.43845463,19.42857143,68,3500000,1,100,795,795,1074,9,"APH(3')-IIIa	b""APH(3')-IIIa is a plasmid-encoded aminoglycoside phosphotransferase in S. aureus and Enterococcus spp."""
84,1,C084_1,CblA_1,3002999,CblA_1,0,33.99070066,30.28571429,106,3500000,1,98.54,891,891,1311,11.6,b'CblA-1 beta-lactamase is a class A beta-lactamase found in Bacteroides uniformis that is species-specific.'	CblA-1
84,1,C084_1,CfxA2,3003002,CfxA-,0,8.281573499,8,28,3500000,0.670807453,100,966,648,755,4.6,b'cfxA2 beta-lactamase is a class A beta-lactamase found in Prevotella intermedia'	CfxA2
84,1,C084_1,ErmB,3000375,ErmB,0,13.76936317,10.28571429,36,3500000,1,99.46,747,747,1085,4.8,"b'ErmB confers the MLSb phenotype. Similar to ErmC, expression of ErmB is inducible by erythromycin. The leader peptide causes attenuation of the mRNA and stabilizes the structure preventing further translation. When erythromycin is present, it binds the leader peptide causing a change in conformation all…	ErmB"
84,1,C084_1,ErmF,3000498,ErmF,0,7.133939718,5.714285714,20,3500000,0.338327091,100,801,271,271,3.3,ErmF	b'ErmF confers the MLSb phenotype.'
84,1,C084_1,dfrF,3002867,dfrF,0,16.16161616,8,28,3500000,1,100,495,495,875,4.6,dfrF	b'dfrF is a chromosome-encoded dihydrofolate reductase found in Streptococcus pyogenes'
84,1,C084_1,lnuC,3002837,lnuC,0,13.85281385,6.857142857,24,3500000,0.634343434,99.68,495,314,512,4.4,b'lnuC is a transposon-mediated nucleotidyltransferase found in Streptococcus agalactiae'	lnuC
84,1,C084_1,mefA,3000615,mefA,0,3.28407225,4,14,3500000,0.26272578,98.44,1218,320,322,4.1,mefA	b'mefA is a motive efflux pump in Streptococcus pneumoniae that confers resistance to macrolides. It is found on the same operon as mefE and the ABC-efflux pump mel.'
84,1,C084_1,mel,3000616,mel,0,1.951600312,2.857142857,10,3500000,0.24863388,100,1464,364,364,2.1,"mel	b'Mel, a homolog of MsrA, is an ABC-F subfamily protein associated with macrolide resistance. It is expressed on the same operon as mefA and mefE, both MFS-type efflux proteins that confer macrolide resistance.'"
84,1,C084_1,tetQ,3000191,tetQ,0,100.7381676,198.8571429,696,3500000,1,97.37,1974,1974,2176,46.3,tetQ	b'TetQ is a ribosomal protection protein. Its gene is associated with a conjugative transposon and has been found in both Gram-positive and Gram-negative bacteria.'
84,1,C084_1,tet_40_,3000567,tet_40_,0,21.996022,26.85714286,94,3500000,0.986895987,99.5,1221,1205,1313,9.8,tet(40)	b'Tet40 is a tetracycline efflux pump found in the Gram-positive Clostridium. It is similar to tetA(P).'
85,1,C085_1,APH_3___IIIa,3002647,APH_3___IIIa,0,5.750224618,4.571428571,16,3500000,0.464150943,100,795,369,625,3.2,"b""APH(3')-IIIa is a plasmid-encoded aminoglycoside phosphotransferase in S. aureus and Enterococcus spp.""	APH(3')-IIIa"
85,1,C085_1,CblA_1,3002999,CblA_1,0,11.54401154,10.28571429,36,3500000,0.494949495,98.87,891,441,579,3.8,b'CblA-1 beta-lactamase is a class A beta-lactamase found in Bacteroides uniformis that is species-specific.'	CblA-1
85,1,C085_1,CfxA2,3003002,CfxA-,0,14.78852411,14.28571429,50,3500000,1,99.9,966,966,1354,5.4,CfxA2	b'cfxA2 beta-lactamase is a class A beta-lactamase found in Prevotella intermedia'
85,1,C085_1,ErmB,3000375,ErmB,0,6.119716963,4.571428571,16,3500000,0.59437751,99.32,747,444,588,3.3,"b'ErmB confers the MLSb phenotype. Similar to ErmC, expression of ErmB is inducible by erythromycin. The leader peptide causes attenuation of the mRNA and stabilizes the structure preventing further translation. When erythromycin is present, it binds the leader peptide causing a change in conforma…	ErmB"
85,1,C085_1,ErmF,3000498,ErmF,0,6.420545746,5.142857143,18,3500000,0.312109863,99.2,801,250,428,2.1,b'ErmF confers the MLSb phenotype.'	ErmF
85,1,C085_1,SAT_4,3002897,SAT_4,0,5.261773218,2.857142857,10,3500000,0.521178637,100,543,283,558,2.3,"b'SAT-4 is a plasmid-mediated streptothricin acetyltransferase and streptothricin (a nucleoside antibiotic) resistant determinant. Originally described from a Campylobacter coli BE/G4 plasmid gene sequence by Jacob et al, 1994.'	SAT-4"
85,1,C085_1,dfrF,3002867,dfrF,0,70.41847042,34.85714286,122,3500000,1,100,495,495,715,20.4,b'dfrF is a chromosome-encoded dihydrofolate reductase found in Streptococcus pyogenes'	dfrF
85,1,C085_1,tet44,3000556,tet44,0,2.971547433,5.714285714,20,3500000,0.226729069,100,1923,436,436,1.4,"b'Tet44 is a tetracycline resistance gene found in Campylobacter fetus, and binds to the ribosome to confer antibiotic resistance as a ribosomal protection protein.'	tet44"
85,1,C085_1,tetO,3000190,tetO,0,69.3452381,133.1428571,466,3500000,0.9984375,99.53,1920,1917,2091,29.6,tetO	b'TetO is a ribosomal protection protein. It is associated with conjugative plasmids.'
85,1,C085_1,tetQ,3000191,tetQ,0,28.65827182,56.57142857,198,3500000,1,97.37,1974,1974,2110,13.7,b'TetQ is a ribosomal protection protein. Its gene is associated with a conjugative transposon and has been found in both Gram-positive and Gram-negative bacteria.'	tetQ
85,1,C085_1,tetW,3000194,tet-,0,86.30952381,165.7142857,580,3500000,1,99.95,1920,1920,2453,34.4,tetW	b'TetW is a ribosomal protection protein. It is associated with both conjugative and non conjugative DNA and has been found strains of C. difficile.'
85,1,C085_1,tetX,3000205,tetX,0,7.34484025,8.571428571,30,3500000,0.8260497,99.9,1167,964,1219,3.3,tetX	b'TetX is a flavin-dependent monooxygenase conferring resistance to tetracycline antibiotics. TetX hydroxylates position 11a of the tetraketide group thus inactivating the antibiotic.'
85,1,C085_1,tet_40_,3000567,tet_40_,0,11.7000117,14.28571429,50,3500000,0.848484848,99.32,1221,1036,1193,4.8,tet(40)	b'Tet40 is a tetracycline efflux pump found in the Gram-positive Clostridium. It is similar to tetA(P).'
87,1,C087_1,Campylobacter_coli_chloramphenicol,3004454,Campylobacter_coli_chloramphenicol,0,7.326007326,4.571428571,16,3500000,0.496794872,98.39,624,310,467,3.5,Campylobacter coli chloramphenicol acetyltransferase	b'A chloramphenicol resistance determinant described in Campylobacter coli.'
87,1,C087_1,CblA_1,3002999,CblA_1,0,37.83870451,33.71428571,118,3500000,1,99.78,891,891,1222,13.7,CblA-1	b'CblA-1 beta-lactamase is a class A beta-lactamase found in Bacteroides uniformis that is species-specific.'
87,1,C087_1,CfxA2,3003002,CfxA-,0,12.42236025,12,42,3500000,1,99.79,966,966,1312,4.6,CfxA2	b'cfxA2 beta-lactamase is a class A beta-lactamase found in Prevotella intermedia'
87,1,C087_1,ErmB,3000375,ErmB,0,61.96213425,46.28571429,162,3500000,1,99.2,747,747,1279,18,"ErmB	b'ErmB confers the MLSb phenotype. Similar to ErmC, expression of ErmB is inducible by erythromycin. The leader peptide causes attenuation of the mRNA and stabilizes the structure preventing further translation. When erythromycin is present, it binds the leader peptide causing a change in conformation allowing for the expression of ErmB.'"
87,1,C087_1,ErmF,3000498,ErmF,0,28.53575887,22.85714286,80,3500000,1,99.38,801,801,1357,8.5,b'ErmF confers the MLSb phenotype.'	ErmF
87,1,C087_1,dfrF,3002867,dfrF,0,17.31601732,8.571428571,30,3500000,1,99.6,495,495,817,4.9,dfrF	b'dfrF is a chromosome-encoded dihydrofolate reductase found in Streptococcus pyogenes'
87,1,C087_1,lnuC,3002837,lnuC,0,11.54401154,5.714285714,20,3500000,1,98.99,495,495,810,3.4,b'lnuC is a transposon-mediated nucleotidyltransferase found in Streptococcus agalactiae'	lnuC
87,1,C087_1,tetW,3000194,tet-,0,30.35714286,58.28571429,204,3500000,1,99.9,1920,1920,2317,12.4,b'TetW is a ribosomal protection protein. It is associated with both conjugative and non conjugative DNA and has been found strains of C. difficile.'	tetW
87,1,C087_1,tetX,3000205,tetX,0,14.6896805,17.14285714,60,3500000,1,99.83,1167,1167,1315,6.5,b'TetX is a flavin-dependent monooxygenase conferring resistance to tetracycline antibiotics. TetX hydroxylates position 11a of the tetraketide group thus inactivating the antibiotic.'	tetX
87,1,C087_1,tet_40_,3000567,tet_40_,0,23.4000234,28.57142857,100,3500000,1,99.43,1221,1221,1545,9.3,tet(40)	b'Tet40 is a tetracycline efflux pump found in the Gram-positive Clostridium. It is similar to tetA(P).'
90,1,C090_1,AAC_6___Ie_APH_2____Ia,3002597,AAC_6___Ie_APH_2____Ia,0,36.9047619,53.14285714,186,3500000,1,100,1440,1440,1818,15,"b""AAC(6')-Ie-APH(2'')-Ia is an aminoglycoside acetyltransferase encoded by plasmids and transposons in S. aureus, E. faecalis, E. faecium and Staphylococcus warneri""	AAC(6')-Ie-APH(2'')-Ia"
90,1,C090_1,AAC_6___Ii,3002556,AAC_6___Ii,0,62.45120999,34.28571429,120,3500000,1,99.64,549,549,1104,16.1,"AAC(6')-Ii	b""AAC(6')-Ii is a chromosomal-encoded aminoglycoside acetyltransferase in Enterococcus spp."""
90,1,C090_1,ANT_6__Ia,3002626,ANT_6__Ia,0,7.275132275,6.285714286,22,3500000,0.58912037,100,864,509,725,4.5,"ANT(6)-Ia	b'ANT(6)-Ia is an aminoglycoside nucleotidyltransferase gene encoded by plasmids and chromosomes in Staphylococcus epidermidis, E. faecium, Streptococcus suis, S. aureus, E. faecalis and Streptococcus mitis'"
90,1,C090_1,ANT_9__Ia,3002630,ANT_9__Ia,0,113.847838,89.14285714,312,3500000,1,100,783,783,1482,31.4,"ANT(9)-Ia	b'ANT(9)-Ia is an aminoglycoside nucleotidyltransferase encoded by plasmids and transposons in S. aureus, Enterococcus spp., Staphylococcus sciuri and E. faecalis'"
90,1,C090_1,APH_2____If,3004191,APH_2____If,0,5.752636625,5.142857143,18,3500000,0.319910515,99.65,894,286,486,2.9,"b""Aminoglycoside 2''-phosphotransferase identified from the gram-negative pathogen Campylobacter jejuni. APH(2'')-If was shown to confer resistance to 4,6-disubstituted antibiotics kanamycin, tobramycin, dibekacin, gentamicin and sisomicin through antibiotic phosphorylation. Descri…	APH(2'')-If"
90,1,C090_1,APH_3___IIIa,3002647,APH_3___IIIa,0,56.06469003,44.57142857,156,3500000,1,100,795,795,1123,19.1,"APH(3')-IIIa	b""APH(3')-IIIa is a plasmid-encoded aminoglycoside phosphotransferase in S. aureus and Enterococcus spp."""
90,1,C090_1,CfxA4,3003005,CfxA-,0,2218.278616,2142.857143,7500,3500000,1,100,966,966,1542,720.5,CfxA4	b'cfxA4 beta-lactamase is a class A beta-lactamase found in Bacteroides fragilis'
90,1,C090_1,ErmA,3000347,ErmA,0,106.167057,77.71428571,272,3500000,1,99.86,732,732,1307,30.9,"b'ErmA confers the MLSb phenotype. Similar to ErmC, Expression of ErmA is inducible by erythromycin. The leader peptide causes attenuation of the mRNA and stabilizes the structure preventing further translation. When erythromycin is present, it binds the leader peptide causing a change in conformation al…	ErmA"
90,1,C090_1,ErmB,3000375,ErmB,0,17.59418627,13.14285714,46,3500000,1,99.46,747,747,985,6.2,"b'ErmB confers the MLSb phenotype. Similar to ErmC, expression of ErmB is inducible by erythromycin. The leader peptide causes attenuation of the mRNA and stabilizes the structure preventing further translation. When erythromycin is present, it binds the leader peptide causing a change in conformation allo…	ErmB"
90,1,C090_1,ErmF,3000498,ErmF,0,89.17424648,71.42857143,250,3500000,1,99.38,801,801,1468,25.5,ErmF	b'ErmF confers the MLSb phenotype.'
90,1,C090_1,ErmG,3000522,ErmG,0,68.4159378,50.28571429,176,3500000,1,99.18,735,735,1130,21.8,b'ErmG is a rRNA adenine N-6-methyltransferase that protects the ribosome from inactivation due to antibiotic binding.'	ErmG
90,1,C090_1,ErmT,3000595,ErmT,0,40.42759961,29.71428571,104,3500000,1,99.73,735,735,1125,13.8,b'ErmT confers MLSb phenotype.'	ErmT
90,1,C090_1,SAT_4,3002897,SAT_4,0,55.77479611,30.28571429,106,3500000,1,99.82,543,543,869,17.6,"b'SAT-4 is a plasmid-mediated streptothricin acetyltransferase and streptothricin (a nucleoside antibiotic) resistant determinant. Originally described from a Campylobacter coli BE/G4 plasmid gene sequence by Jacob et al, 1994.'	SAT-4"
90,1,C090_1,dfrG,3002868,dfrG,0,36.71830178,18.28571429,64,3500000,1,100,498,498,858,10.6,dfrG	b'dfrG is a plasmid-encoded dihydrofolate reductase found in Staphylococcus aureus'
90,1,C090_1,efmA,3003954,efmA,0,40.4040404,52,182,3500000,1,100,1287,1287,1859,14.5,efmA	b'efmA is an MFS transporter permease in E. faecium.'
90,1,C090_1,liaR,3003078,liaR,1,7.221846084,4.571428571,16,3500000,0.655608215,93.73,633,415,548,4.3,Enterococcus faecium liaR mutant conferring daptomycin resistance
90,1,C090_1,liaS,3003079,liaS_1,1,17.6565008,18.85714286,66,3500000,1,92.7,1068,1068,1425,6.5,Enterococcus faecium liaS mutant conferring daptomycin resistance
90,1,C090_1,lnuC,3002837,lnuC,0,155.8441558,77.14285714,270,3500000,1,99.19,495,495,1124,34.5,b'lnuC is a transposon-mediated nucleotidyltransferase found in Streptococcus agalactiae'	lnuC
90,1,C090_1,mel,3000616,mel,0,52.69320843,77.14285714,270,3500000,1,97.54,1464,1464,1957,20.6,"b'Mel, a homolog of MsrA, is an ABC-F subfamily protein associated with macrolide resistance. It is expressed on the same operon as mefA and mefE, both MFS-type efflux proteins that confer macrolide resistance.'	mel"
90,1,C090_1,msrC,3002819,msrC,0,16.99990341,25.14285714,88,3500000,1,94.46,1479,1479,1631,7.8,msrC	b'msrC is a chromosomal-encoded ABC-F subfamily protein expressed in Enterococcus faecium that confers resistance to erythromycin and other macrolide and streptogramin B antibiotics.'
90,1,C090_1,tetO,3000190,tetO,0,38.69047619,74.28571429,260,3500000,1,99.79,1920,1920,2234,17,tetO	b'TetO is a ribosomal protection protein. It is associated with conjugative plasmids.'
90,1,C090_1,tetQ,3000191,tetQ,0,75.55362571,149.1428571,522,3500000,0.993414387,97.91,1974,1961,2630,27.5,tetQ	b'TetQ is a ribosomal protection protein. Its gene is associated with a conjugative transposon and has been found in both Gram-positive and Gram-negative bacteria.'
90,1,C090_1,tetW,3000194,tet-,0,183.0357143,351.4285714,1230,3500000,1,99.9,1920,1920,2087,83.8,b'TetW is a ribosomal protection protein. It is associated with both conjugative and non conjugative DNA and has been found strains of C. difficile.'	tetW
90,1,C090_1,tet_40_,3000567,tet_40_,0,24.33602434,29.71428571,104,3500000,1,99.92,1221,1221,1384,10.7,tet(40)	b'Tet40 is a tetracycline efflux pump found in the Gram-positive Clostridium. It is similar to tetA(P).'
90,1,C090_1,tet_L_,3000179,tet_L_,0,36.10333022,49.71428571,174,3500000,0.975308642,99.7,1377,1343,1860,14,b'TetL is a tetracycline efflux protein found in many species of Gram-negative and Gram-positive bacteria.'	tet(L)
93,1,C093_1,AAC_6___Ie_APH_2____Ia,3002597,AAC_6___Ie_APH_2____Ia,0,3.968253968,5.714285714,20,3500000,0.415972222,99.83,1440,599,599,3.1,"AAC(6')-Ie-APH(2'')-Ia	b""AAC(6')-Ie-APH(2'')-Ia is an aminoglycoside acetyltransferase encoded by plasmids and transposons in S. aureus, E. faecalis, E. faecium and Staphylococcus warneri"""
93,1,C093_1,APH_2____IIa,3002635,APH_2____IIa,0,13.96825397,12.57142857,44,3500000,1,99.67,900,900,1156,5.3,"APH(2'')-IIa	b""APH(2'')-IIa is a chromosomal-encoded aminoglycoside phosphotransferase in E. faecium and E. coli"""
93,1,C093_1,APH_3___IIIa,3002647,APH_3___IIIa,0,8.625336927,6.857142857,24,3500000,0.490566038,100,795,390,428,4,"APH(3')-IIIa	b""APH(3')-IIIa is a plasmid-encoded aminoglycoside phosphotransferase in S. aureus and Enterococcus spp."""
93,1,C093_1,AcrF,3000502,AcrF,0,0.920174833,2.857142857,10,3500000,0.107568438,96.41,3105,334,334,1.8,"AcrF	b'AcrF is a inner membrane transporter, similar to AcrB.'"
93,1,C093_1,AcrS,3000656,AcrS,0,3.447532859,2.285714286,8,3500000,0.247360483,93.29,663,164,290,4.1,b'AcrS is a repressor of the AcrAB efflux complex and is associated with the expression of AcrEF. AcrS is believed to regulate a switch between AcrAB and AcrEF efflux.'	AcrS
93,1,C093_1,Campylobacter_coli_chloramphenicol,3004454,Campylobacter_coli_chloramphenicol,0,76.00732601,47.42857143,166,3500000,1,96.96,624,624,1184,19.3,Campylobacter coli chloramphenicol acetyltransferase	b'A chloramphenicol resistance determinant described in Campylobacter coli.'
93,1,C093_1,CfxA,3003001,CfxA-,0,6.506950606,6.285714286,22,3500000,0.430641822,98.66,966,416,404,3.3,CfxA	b'cfxA beta-lactamase is a class A beta-lactamase found in Bacteroides vulgatus'
93,1,C093_1,ErmB,3000375,ErmB,0,69.61178046,52,182,3500000,0.961178046,99.57,747,718,849,19.9,"ErmB	b'ErmB confers the MLSb phenotype. Similar to ErmC, expression of ErmB is inducible by erythromycin. The leader peptide causes attenuation of the mRNA and stabilizes the structure preventing further translation. When erythromycin is present, it binds the leader peptide causing a change in conformation allowing for the expression of ErmB.'"
93,1,C093_1,MIR_12,3002177,ACT_1+,0,36.39990027,41.71428571,146,3500000,1,99.39,1146,1146,1456,13.5,b'MIR-12 is a beta-lactamase. From the Lahey list of MIR beta-lactamases.'	MIR-12
93,1,C093_1,SAT_4,3002897,SAT_4,0,7.366482505,4,14,3500000,0.889502762,99.79,543,483,483,3.3,"SAT-4	b'SAT-4 is a plasmid-mediated streptothricin acetyltransferase and streptothricin (a nucleoside antibiotic) resistant determinant. Originally described from a Campylobacter coli BE/G4 plasmid gene sequence by Jacob et al, 1994.'"
93,1,C093_1,acrA,3004042,acrA_1,0,35.41517109,42.28571429,148,3500000,1,99.16,1194,1194,1517,13.1,Enterobacter cloacae acrA	b'AcrA is a subunit of the AcrAB-TolC multidrug efflux system that in E. cloacae.'
93,1,C093_1,catP,3002686,cat-,0,4.578754579,2.857142857,10,3500000,0.426282051,100,624,266,437,2.1,catP	b'catP is a transposon and chromosome-encoded variant of the cat gene found in Clostridium perfringens and Neisseria meningitidis'
93,1,C093_1,dfrF,3002867,dfrF,0,23.08802309,11.42857143,40,3500000,1,100,495,495,631,7.6,b'dfrF is a chromosome-encoded dihydrofolate reductase found in Streptococcus pyogenes'	dfrF
93,1,C093_1,mefA,3000615,mefA,0,10.79052311,13.14285714,46,3500000,0.673234811,96.95,1218,820,1089,3.7,mefA	b'mefA is a motive efflux pump in Streptococcus pneumoniae that confers resistance to macrolides. It is found on the same operon as mefE and the ABC-efflux pump mel.'
93,1,C093_1,mel,3000616,mel,0,13.27088212,19.42857143,68,3500000,0.755464481,99.01,1464,1106,1106,5.8,"mel	b'Mel, a homolog of MsrA, is an ABC-F subfamily protein associated with macrolide resistance. It is expressed on the same operon as mefA and mefE, both MFS-type efflux proteins that confer macrolide resistance.'"
93,1,C093_1,mipA,3004127,mipA,0,1.529929241,1.142857143,4,3500000,0.248995984,98.92,747,186,296,2,"Escherichia coli mipA	b'MltA-interacting protein (mipA), is an antibiotic resistance-related outer membrane protein. Deletion of mipA increases kanamycin, nalidixic acid and streptomycin resistance.'"
93,1,C093_1,msbA,3003950,msbA,0,1.306869231,2.285714286,8,3500000,0.137221269,97.5,1749,240,316,3.6,"msbA	b'MsbA is a multidrug resistance transporter homolog from E. coli and belongs to a superfamily of transporters that contain an adenosine triphosphate (ATP) binding cassette (ABC) which is also called a nucleotide-binding domain (NBD). MsbA is a member of the MDR-ABC transporter group by sequence homology. MsbA transports lipid A, a major component of the bacterial outer cell membrane, and is the …
93,1,C093_1,ramA,3000823,ramA,0,9.142857143,3.428571429,12,3500000,0.565333333,94.34,375,212,288,4.3,"ramA	b'RamA (resistance antibiotic multiple) is a positive regulator of AcrAB-TolC and leads to high level multidrug resistance in Klebsiella pneumoniae, Salmonella enterica, and Enterobacter aerugenes, increasing the expression of both the mar operon as well as AcrAB. RamA also decreases OmpF expression.'"
93,1,C093_1,tetM,3000186,tetM,0,1.19047619,2.285714286,8,3500000,0.1421875,95.97,1920,273,273,2.2,tetM	b'TetM is a ribosomal protection protein that confers tetracycline resistance. It is found on transposable DNA elements and its horizontal transfer between bacterial species has been documented.'
93,1,C093_1,tetW,3000194,tet-,0,183.3333333,352,1232,3500000,1,99.95,1920,1920,2693,62.1,tetW	b'TetW is a ribosomal protection protein. It is associated with both conjugative and non conjugative DNA and has been found strains of C. difficile.'
93,1,C093_1,tet_40_,3000567,tet_40_,0,52.88405288,64.57142857,226,3500000,0.947583948,99.91,1221,1157,1188,23.3,b'Tet40 is a tetracycline efflux pump found in the Gram-positive Clostridium. It is similar to tetA(P).'	tet(40)
93,1,C093_1,vanWG,3002965,vanWG,0,3.37723742,2.857142857,10,3500000,0.157210402,96.99,846,133,203,4.4,vanWG	b'vanWG is a vanW variant found in the vanG gene cluster'
93,1,C093_1,vanXD,3003070,vanXD,0,3.753225428,2.285714286,8,3500000,0.234811166,93.71,609,143,237,3.6,b'vanXD is a vanX variant found in the vanD gene cluster'	vanXD
94,1,C094_1,AAC_6___Ie_APH_2____Ia,3002597,AAC_6___Ie_APH_2____Ia,0,2.380952381,3.428571429,12,3500000,0.197222222,100,1440,284,455,2.3,"AAC(6')-Ie-APH(2'')-Ia	b""AAC(6')-Ie-APH(2'')-Ia is an aminoglycoside acetyltransferase encoded by plasmids and transposons in S. aureus, E. faecalis, E. faecium and Staphylococcus warneri"""
94,1,C094_1,AAC_6___Ii,3002556,AAC_6___Ii,0,4.163413999,2.285714286,8,3500000,0.597449909,99.7,549,328,364,2.3,"b""AAC(6')-Ii is a chromosomal-encoded aminoglycoside acetyltransferase in Enterococcus spp.""	AAC(6')-Ii"
94,1,C094_1,ANT_6__Ia,3002626,ANT_6__Ia,0,7.275132275,6.285714286,22,3500000,0.679398148,96.25,864,587,813,4.1,"ANT(6)-Ia	b'ANT(6)-Ia is an aminoglycoside nucleotidyltransferase gene encoded by plasmids and chromosomes in Staphylococcus epidermidis, E. faecium, Streptococcus suis, S. aureus, E. faecalis and Streptococcus mitis'"
94,1,C094_1,APH_3___IIIa,3002647,APH_3___IIIa,0,17.25067385,13.71428571,48,3500000,1,100,795,795,996,6.2,"APH(3')-IIIa	b""APH(3')-IIIa is a plasmid-encoded aminoglycoside phosphotransferase in S. aureus and Enterococcus spp."""
94,1,C094_1,CfxA3,3003003,CfxA-,0,327.7136942,316.5714286,1108,3500000,1,100,966,966,1599,102.9,b'cfxA3 beta-lactamase is a class A beta-lactamase found in Capnocytophaga ochracea'	CfxA3
94,1,C094_1,ErmB,3000375,ErmB,0,6.119716963,4.571428571,16,3500000,0.800535475,99.33,747,598,668,2.9,"b'ErmB confers the MLSb phenotype. Similar to ErmC, expression of ErmB is inducible by erythromycin. The leader peptide causes attenuation of the mRNA and stabilizes the structure preventing further translation. When erythromycin is present, it binds the leader peptide causing a change in conform…	ErmB"
94,1,C094_1,ErmF,3000498,ErmF,0,515.0704477,412.5714286,1444,3500000,1,99.38,801,801,1578,136.7,ErmF	b'ErmF confers the MLSb phenotype.'
94,1,C094_1,SAT_4,3002897,SAT_4,0,12.62825572,6.857142857,24,3500000,1,99.82,543,543,622,5.2,"b'SAT-4 is a plasmid-mediated streptothricin acetyltransferase and streptothricin (a nucleoside antibiotic) resistant determinant. Originally described from a Campylobacter coli BE/G4 plasmid gene sequence by Jacob et al, 1994.'	SAT-4"
94,1,C094_1,efmA,3003954,efmA,0,6.66000666,8.571428571,30,3500000,0.426573427,99.64,1287,549,598,2.5,efmA	b'efmA is an MFS transporter permease in E. faecium.'
94,1,C094_1,lnuC,3002837,lnuC,0,5.772005772,2.857142857,10,3500000,0.735353535,98.9,495,364,419,3.3,b'lnuC is a transposon-mediated nucleotidyltransferase found in Streptococcus agalactiae'	lnuC
94,1,C094_1,tetM,3000186,tetM,0,2.678571429,5.142857143,18,3500000,0.20625,92.68,1920,396,396,2.6,b'TetM is a ribosomal protection protein that confers tetracycline resistance. It is found on transposable DNA elements and its horizontal transfer between bacterial species has been documented.'	tetM
94,1,C094_1,tetQ,3000191,tetQ,0,125.054277,246.8571429,864,3500000,1,90.02,1974,1974,2328,31.1,b'TetQ is a ribosomal protection protein. Its gene is associated with a conjugative transposon and has been found in both Gram-positive and Gram-negative bacteria.'	tetQ
94,1,C094_1,tetW,3000194,tet-,0,58.33333333,112,392,3500000,1,99.53,1920,1920,2633,22,b'TetW is a ribosomal protection protein. It is associated with both conjugative and non conjugative DNA and has been found strains of C. difficile.'	tetW
94,1,C094_1,tet_40_,3000567,tet_40_,0,9.36000936,11.42857143,40,3500000,0.543816544,99.1,1221,664,984,3.8,b'Tet40 is a tetracycline efflux pump found in the Gram-positive Clostridium. It is similar to tetA(P).'	tet(40)
94,1,C094_1,tet_L_,3000179,tet_L_,0,3.734827264,5.142857143,18,3500000,0.517792302,99.86,1377,713,713,2.8,b'TetL is a tetracycline efflux protein found in many species of Gram-negative and Gram-positive bacteria.'	tet(L)
95,1,C095_1,AAC_6___Ie_APH_2____Ia,3002597,AAC_6___Ie_APH_2____Ia,0,13.88888889,20,70,3500000,0.938194444,99.93,1440,1351,1472,6.2,"b""AAC(6')-Ie-APH(2'')-Ia is an aminoglycoside acetyltransferase encoded by plasmids and transposons in S. aureus, E. faecalis, E. faecium and Staphylococcus warneri""	AAC(6')-Ie-APH(2'')-Ia"
95,1,C095_1,AAC_6___Ii,3002556,AAC_6___Ii,0,12.490242,6.857142857,24,3500000,1,99.64,549,549,862,3.9,"AAC(6')-Ii	b""AAC(6')-Ii is a chromosomal-encoded aminoglycoside acetyltransferase in Enterococcus spp."""
95,1,C095_1,ANT_9__Ia,3002630,ANT_9__Ia,0,8.757525999,6.857142857,24,3500000,0.905491699,100,783,709,826,3.1,"ANT(9)-Ia	b'ANT(9)-Ia is an aminoglycoside nucleotidyltransferase encoded by plasmids and transposons in S. aureus, Enterococcus spp., Staphylococcus sciuri and E. faecalis'"
95,1,C095_1,APH_3___IIIa,3002647,APH_3___IIIa,0,4.312668464,3.428571429,12,3500000,0.426415094,100,795,339,339,2.4,"APH(3')-IIIa	b""APH(3')-IIIa is a plasmid-encoded aminoglycoside phosphotransferase in S. aureus and Enterococcus spp."""
95,1,C095_1,APH_3____Ib,3002639,APH_3____Ib,0,10.66098081,8.571428571,30,3500000,0.657960199,99.81,804,529,531,5.4,"b""APH(3'')-Ib is an aminoglycoside phosphotransferase encoded by plasmids, transposons, integrative conjugative elements and chromosomes in Enterobacteriaceae and Pseudomonas spp.""	APH(3'')-Ib"
95,1,C095_1,APH_6__Id,3002660,APH_6__Id,0,12.28878648,10.28571429,36,3500000,0.777777778,99.54,837,651,651,4.7,"APH(6)-Id	b'APH(6)-Id is an aminoglycoside phosphotransferase encoded by plasmids, integrative conjugative elements and chromosomal genomic islands in K. pneumoniae, Salmonella spp., E. coli, Shigella flexneri, Providencia alcalifaciens, Pseudomonas spp., V. cholerae, Edwardsiella tarda, Pasteurella multocida and Aeromonas bestiarum'"
95,1,C095_1,CblA_1,3002999,CblA_1,0,68.62273529,61.14285714,214,3500000,1,99.21,891,891,1526,20.9,b'CblA-1 beta-lactamase is a class A beta-lactamase found in Bacteroides uniformis that is species-specific.'	CblA-1
95,1,C095_1,CfxA4,3003005,CfxA-,0,1037.562851,1002.285714,3508,3500000,1,99.9,966,966,1523,324.7,b'cfxA4 beta-lactamase is a class A beta-lactamase found in Bacteroides fragilis'	CfxA4
95,1,C095_1,ErmB,3000375,ErmB,0,19.12411551,14.28571429,50,3500000,1,99.2,747,747,1038,6.2,"ErmB	b'ErmB confers the MLSb phenotype. Similar to ErmC, expression of ErmB is inducible by erythromycin. The leader peptide causes attenuation of the mRNA and stabilizes the structure preventing further translation. When erythromycin is present, it binds the leader peptide causing a change in conformation allowing for the expression of ErmB.'"
95,1,C095_1,ErmC,3000250,ErmC,0,15.54907677,11.42857143,40,3500000,1,99.86,735,735,1350,4.4,"b'ErmC is a methyltransferase that catalyzes the methylation of A2058 of the 23S ribosomal RNA in two steps. Expression of ErmC is inducible by erythromycin. The leader peptide causes attenuation of the mRNA and stabilizes the structure preventing further translation. When erythromycin is present, it bind…	ErmC"
95,1,C095_1,ErmF,3000498,ErmF,0,476.5471732,381.7142857,1336,3500000,1,98.75,801,801,1600,121.7,b'ErmF confers the MLSb phenotype.'	ErmF
95,1,C095_1,ErmG,3000522,ErmG,0,77.74538387,57.14285714,200,3500000,1,99.73,735,735,1417,21.1,ErmG	b'ErmG is a rRNA adenine N-6-methyltransferase that protects the ribosome from inactivation due to antibiotic binding.'
95,1,C095_1,Erm_33_,3000599,Erm_33_,0,11.70960187,8.571428571,30,3500000,0.37704918,100,732,276,475,5.1,b'ErmD confers MLSb phenotype.'	Erm(33)
95,1,C095_1,SAT_4,3002897,SAT_4,0,8.418837148,4.571428571,16,3500000,0.432780847,99.57,543,235,265,5.1,"b'SAT-4 is a plasmid-mediated streptothricin acetyltransferase and streptothricin (a nucleoside antibiotic) resistant determinant. Originally described from a Campylobacter coli BE/G4 plasmid gene sequence by Jacob et al, 1994.'	SAT-4"
95,1,C095_1,apmA,3003918,apmA,0,6.233766234,5.142857143,18,3500000,0.684848485,96.81,825,565,565,1.9,b'Plasmid-borne apramycin-resistant aminocyclitol acetyltransferase gene identified from bovine MRSA.'	apmA
95,1,C095_1,dfrG,3002868,dfrG,0,3.442340792,1.714285714,6,3500000,0.347389558,100,498,173,361,2.5,b'dfrG is a plasmid-encoded dihydrofolate reductase found in Staphylococcus aureus'	dfrG
95,1,C095_1,efmA,3003954,efmA,0,8.436008436,10.85714286,38,3500000,0.494172494,99.37,1287,636,834,2.9,b'efmA is an MFS transporter permease in E. faecium.'	efmA
95,1,C095_1,mel,3000616,mel,0,74.16081187,108.5714286,380,3500000,1,97.13,1464,1464,2204,25.3,"mel	b'Mel, a homolog of MsrA, is an ABC-F subfamily protein associated with macrolide resistance. It is expressed on the same operon as mefA and mefE, both MFS-type efflux proteins that confer macrolide resistance.'"
95,1,C095_1,msrC,3002819,msrC,0,7.727228823,11.42857143,40,3500000,0.607843137,95.33,1479,899,901,5.1,msrC	b'msrC is a chromosomal-encoded ABC-F subfamily protein expressed in Enterococcus faecium that confers resistance to erythromycin and other macrolide and streptogramin B antibiotics.'
95,1,C095_1,qacA,3003046,qac-,0,4.068423486,6.285714286,22,3500000,0.358576052,100,1545,554,554,2.5,b'qacA is a subunit of the qac multidrug efflux pump'	qacA
95,1,C095_1,sul2,3000412,sul2,0,12.60504202,10.28571429,36,3500000,0.721813725,100,816,589,643,6.6,"sul2	b'Sul2 is a sulfonamide resistant dihydropteroate synthase of Gram-negative bacteria, usually found on small plasmids.'"
95,1,C095_1,tetM,3000186,tetM,0,2.083333333,4,14,3500000,0.1890625,91.46,1920,363,363,2.5,tetM	b'TetM is a ribosomal protection protein that confers tetracycline resistance. It is found on transposable DNA elements and its horizontal transfer between bacterial species has been documented.'
95,1,C095_1,tetQ,3000191,tetQ,0,658.2718194,1299.428571,4548,3500000,1,97.37,1974,1974,2492,269.4,b'TetQ is a ribosomal protection protein. Its gene is associated with a conjugative transposon and has been found in both Gram-positive and Gram-negative bacteria.'	tetQ
95,1,C095_1,tetW,3000194,tet-,0,38.98809524,74.85714286,262,3500000,1,99.95,1920,1920,2557,15.1,b'TetW is a ribosomal protection protein. It is associated with both conjugative and non conjugative DNA and has been found strains of C. difficile.'	tetW
95,1,C095_1,tetX,3000205,tetX,0,647.81491,756,2646,3500000,1,99.83,1167,1167,2029,194.5,b'TetX is a flavin-dependent monooxygenase conferring resistance to tetracycline antibiotics. TetX hydroxylates position 11a of the tetraketide group thus inactivating the antibiotic.'	tetX
95,1,C095_1,tet_40_,3000567,tet_40_,0,7.02000702,8.571428571,30,3500000,0.674856675,99.64,1221,824,824,4.4,b'Tet40 is a tetracycline efflux pump found in the Gram-positive Clostridium. It is similar to tetA(P).'	tet(40)
95,1,C095_1,vanA,3000010,vanA,0,15.50387597,16,56,3500000,0.849806202,100,1032,877,902,7.4,"b'VanA is a D-Ala-D-Ala ligase homolog that synthesizes D-Ala-D-Lac, an alternative substrate for peptidoglycan synthesis that reduces vancomycin binding affinity. It has been isolated from VREs. It is associated with both vancomycin and teicoplanin resistance.'	vanA"
95,1,C095_1,vanHA,3002942,vanHA,0,18.28099661,17.71428571,62,3500000,1,100,969,969,1148,7.8,"b'vanHA, also known as vanH, is a vanH variant in the vanA gene cluster'	vanHA"
95,1,C095_1,vanXA,3002949,vanXA,0,27.21088435,16.57142857,58,3500000,1,100,609,609,912,9.2,"b'vanXA, also known as vanX, is a vanX variant found in the vanA gene cluster'	vanXA"
95,1,C095_1,vanYA,3002955,vanYA,0,19.4235589,17.71428571,62,3500000,0.949561404,100,912,866,1049,7.8,"vanYA	b'vanYA, also known as vanY, is a vanY variant found in the vanA gene cluster'"
95,1,C095_1,vanZA,3002962,vanZA,0,16.46090535,8,28,3500000,1,100,486,486,895,4.2,"vanZA	b'vanZA, also known as vanZ, is a vanZ variant found in the vanA gene cluster'"
97,1,C097_1,AAC_6___Ie_APH_2____Ia,3002597,AAC_6___Ie_APH_2____Ia,0,9.920634921,14.28571429,50,3500000,0.716666667,100,1440,1032,1087,4.6,"b""AAC(6')-Ie-APH(2'')-Ia is an aminoglycoside acetyltransferase encoded by plasmids and transposons in S. aureus, E. faecalis, E. faecium and Staphylococcus warneri""	AAC(6')-Ie-APH(2'')-Ia"
97,1,C097_1,ANT_6__Ia,3002626,ANT_6__Ia,0,8.597883598,7.428571429,26,3500000,0.603009259,98.46,864,521,524,5.5,"ANT(6)-Ia	b'ANT(6)-Ia is an aminoglycoside nucleotidyltransferase gene encoded by plasmids and chromosomes in Staphylococcus epidermidis, E. faecium, Streptococcus suis, S. aureus, E. faecalis and Streptococcus mitis'"
97,1,C097_1,APH_3___IIIa,3002647,APH_3___IIIa,0,25.87601078,20.57142857,72,3500000,1,100,795,795,1303,7.9,"APH(3')-IIIa	b""APH(3')-IIIa is a plasmid-encoded aminoglycoside phosphotransferase in S. aureus and Enterococcus spp."""
97,1,C097_1,APH_3____Ib,3002639,APH_3____Ib,0,6.396588486,5.142857143,18,3500000,0.334577114,100,804,269,269,4.6,"APH(3'')-Ib	b""APH(3'')-Ib is an aminoglycoside phosphotransferase encoded by plasmids, transposons, integrative conjugative elements and chromosomes in Enterobacteriaceae and Pseudomonas spp."""
97,1,C097_1,APH_6__Id,3002660,APH_6__Id,0,10.92336576,9.142857143,32,3500000,0.804062127,99.85,837,673,767,4.9,"b'APH(6)-Id is an aminoglycoside phosphotransferase encoded by plasmids, integrative conjugative elements and chromosomal genomic islands in K. pneumoniae, Salmonella spp., E. coli, Shigella flexneri, Providencia alcalifaciens, Pseudomonas spp., V. cholerae, Edwardsiella tarda, Pasteure…	APH(6)-Id"
97,1,C097_1,CblA_1,3002999,CblA_1,0,111.5921116,99.42857143,348,3500000,1,99.78,891,891,1663,29.4,b'CblA-1 beta-lactamase is a class A beta-lactamase found in Bacteroides uniformis that is species-specific.'	CblA-1
97,1,C097_1,CfxA2,3003002,CfxA-,0,254.9541556,246.2857143,862,3500000,1,100,966,966,1765,71.6,b'cfxA2 beta-lactamase is a class A beta-lactamase found in Prevotella intermedia'	CfxA2
97,1,C097_1,ErmB,3000375,ErmB,0,37.4832664,28,98,3500000,0.995983936,99.46,747,744,928,14.5,"ErmB	b'ErmB confers the MLSb phenotype. Similar to ErmC, expression of ErmB is inducible by erythromycin. The leader peptide causes attenuation of the mRNA and stabilizes the structure preventing further translation. When erythromycin is present, it binds the leader peptide causing a change in conformation allowing for the expression of ErmB.'"
97,1,C097_1,ErmF,3000498,ErmF,0,188.3360086,150.8571429,528,3500000,1,99.88,801,801,1370,51.5,b'ErmF confers the MLSb phenotype.'	ErmF
97,1,C097_1,ErmG,3000522,ErmG,0,7.774538387,5.714285714,20,3500000,0.340136054,100,735,250,436,2.2,b'ErmG is a rRNA adenine N-6-methyltransferase that protects the ribosome from inactivation due to antibiotic binding.'	ErmG
97,1,C097_1,ErmT,3000595,ErmT,0,10.1068999,7.428571429,26,3500000,0.869387755,99.69,735,639,657,4,b'ErmT confers MLSb phenotype.'	ErmT
97,1,C097_1,SAT_4,3002897,SAT_4,0,27.36122073,14.85714286,52,3500000,1,99.82,543,543,1118,6.6,"SAT-4	b'SAT-4 is a plasmid-mediated streptothricin acetyltransferase and streptothricin (a nucleoside antibiotic) resistant determinant. Originally described from a Campylobacter coli BE/G4 plasmid gene sequence by Jacob et al, 1994.'"
97,1,C097_1,dfrE,3002875,dfrE,0,10.38961039,5.142857143,18,3500000,1,96.97,495,495,767,3.4,dfrE	b'dfrE is a chromosome-encoded dihydrofolate reductase found in Enterococcus faecalis'
97,1,C097_1,dfrF,3002867,dfrF,0,34.63203463,17.14285714,60,3500000,1,100,495,495,949,9,dfrF	b'dfrF is a chromosome-encoded dihydrofolate reductase found in Streptococcus pyogenes'
97,1,C097_1,emeA,3003551,emeA,0,9.185400048,10.85714286,38,3500000,0.467005076,93.66,1182,552,525,4,"b'A multidrug efflux pump from Enterococcus faecalis. There exist efflux activity of several antimicrobial agents such as DAPI, Hoechst 33342 and acriflavine. Efflux of DAPI via EmeA was strongly inhibited by reserpine.'	emeA"
97,1,C097_1,lsaA,3000300,lsaA,0,7.634316252,11.42857143,40,3500000,0.887775551,98.8,1497,1329,1565,3.5,"b'LsaA is an ABC-F subfamily protein expressed in Enterococcus faecalis. It confers resistance to clindamycin, quinupristin-dalfopristin, and dalfopristin.'	lsaA"
97,1,C097_1,mel,3000616,mel,0,3.512880562,5.142857143,18,3500000,0.256830601,96.54,1464,376,379,1.2,"b'Mel, a homolog of MsrA, is an ABC-F subfamily protein associated with macrolide resistance. It is expressed on the same operon as mefA and mefE, both MFS-type efflux proteins that confer macrolide resistance.'	mel"
97,1,C097_1,sul2,3000412,sul2,0,16.80672269,13.71428571,48,3500000,1,100,816,816,915,7.2,"b'Sul2 is a sulfonamide resistant dihydropteroate synthase of Gram-negative bacteria, usually found on small plasmids.'	sul2"
97,1,C097_1,tetW,3000194,tet-,0,420.5357143,807.4285714,2826,3500000,1,99.95,1920,1920,2276,177.8,tetW	b'TetW is a ribosomal protection protein. It is associated with both conjugative and non conjugative DNA and has been found strains of C. difficile.'
97,1,C097_1,tetX,3000205,tetX,0,12.24140042,14.28571429,50,3500000,0.784918595,100,1167,916,961,6.2,b'TetX is a flavin-dependent monooxygenase conferring resistance to tetracycline antibiotics. TetX hydroxylates position 11a of the tetraketide group thus inactivating the antibiotic.'	tetX
97,1,C097_1,tet_L_,3000179,tet_L_,0,2.90486565,4,14,3500000,0.4291939,100,1377,591,591,2.3,tet(L)	b'TetL is a tetracycline efflux protein found in many species of Gram-negative and Gram-positive bacteria.'
99,1,C099_1,APH_3___IIIa,3002647,APH_3___IIIa,0,5.031446541,4,14,3500000,0.406289308,100,795,323,323,3.7,"APH(3')-IIIa	b""APH(3')-IIIa is a plasmid-encoded aminoglycoside phosphotransferase in S. aureus and Enterococcus spp."""
99,1,C099_1,CblA_1,3002999,CblA_1,0,12.82667949,11.42857143,40,3500000,1,99.78,891,891,1272,4.7,CblA-1	b'CblA-1 beta-lactamase is a class A beta-lactamase found in Bacteroides uniformis that is species-specific.'
99,1,C099_1,CfxA2,3003002,CfxA-,0,441.2895593,426.2857143,1492,3500000,1,100,966,966,1836,120.9,b'cfxA2 beta-lactamase is a class A beta-lactamase found in Prevotella intermedia'	CfxA2
99,1,C099_1,ErmB,3000375,ErmB,0,12.23943393,9.142857143,32,3500000,0.949129853,99.58,747,709,793,4.9,"ErmB	b'ErmB confers the MLSb phenotype. Similar to ErmC, expression of ErmB is inducible by erythromycin. The leader peptide causes attenuation of the mRNA and stabilizes the structure preventing further translation. When erythromycin is present, it binds the leader peptide causing a change in conformation allowing for the expression of ErmB.'"
99,1,C099_1,ErmF,3000498,ErmF,0,120.5635812,96.57142857,338,3500000,1,99.38,801,801,1350,35,b'ErmF confers the MLSb phenotype.'	ErmF
99,1,C099_1,ErmG,3000522,ErmG,0,8.551992225,6.285714286,22,3500000,0.579591837,98.83,735,426,425,3.2,b'ErmG is a rRNA adenine N-6-methyltransferase that protects the ribosome from inactivation due to antibiotic binding.'	ErmG
99,1,C099_1,apmA,3003918,apmA,0,7.619047619,6.285714286,22,3500000,0.709090909,96.07,825,585,708,3.9,apmA	b'Plasmid-borne apramycin-resistant aminocyclitol acetyltransferase gene identified from bovine MRSA.'
99,1,C099_1,dfrF,3002867,dfrF,0,18.47041847,9.142857143,32,3500000,1,100,495,495,781,5.2,b'dfrF is a chromosome-encoded dihydrofolate reductase found in Streptococcus pyogenes'	dfrF
99,1,C099_1,lnuC,3002837,lnuC,0,6.926406926,3.428571429,12,3500000,0.838383838,97.11,495,415,493,2.1,lnuC	b'lnuC is a transposon-mediated nucleotidyltransferase found in Streptococcus agalactiae'
99,1,C099_1,tetO,3000190,tetO,0,27.97619048,53.71428571,188,3500000,0.921354167,99.27,1920,1769,1802,12.3,tetO	b'TetO is a ribosomal protection protein. It is associated with conjugative plasmids.'
99,1,C099_1,tetQ,3000191,tetQ,0,101.6066001,200.5714286,702,3500000,1,97.37,1974,1974,2604,38.8,tetQ	b'TetQ is a ribosomal protection protein. Its gene is associated with a conjugative transposon and has been found in both Gram-positive and Gram-negative bacteria.'
99,1,C099_1,tetW,3000194,tet-,0,154.1666667,296,1036,3500000,1,99.95,1920,1920,2754,55.2,b'TetW is a ribosomal protection protein. It is associated with both conjugative and non conjugative DNA and has been found strains of C. difficile.'	tetW
99,1,C099_1,tet_40_,3000567,tet_40_,0,16.84801685,20.57142857,72,3500000,1,99.84,1221,1221,1653,6.2,tet(40)	b'Tet40 is a tetracycline efflux pump found in the Gram-positive Clostridium. It is similar to tetA(P).'
100,1,C100_1,AAC_6___Ie_APH_2____Ia,3002597,AAC_6___Ie_APH_2____Ia,0,683.3333333,984,3444,3500000,1,100,1440,1440,1743,267.2,"b""AAC(6')-Ie-APH(2'')-Ia is an aminoglycoside acetyltransferase encoded by plasmids and transposons in S. aureus, E. faecalis, E. faecium and Staphylococcus warneri""	AAC(6')-Ie-APH(2'')-Ia"
100,1,C100_1,AAC_6___Ii,3002556,AAC_6___Ii,0,613.0627114,336.5714286,1178,3500000,1,99.64,549,549,1331,124.3,"b""AAC(6')-Ii is a chromosomal-encoded aminoglycoside acetyltransferase in Enterococcus spp.""	AAC(6')-Ii"
100,1,C100_1,ANT_9__Ia,3002630,ANT_9__Ia,0,339.3541325,265.7142857,930,3500000,1,100,783,783,1764,74.2,"ANT(9)-Ia	b'ANT(9)-Ia is an aminoglycoside nucleotidyltransferase encoded by plasmids and transposons in S. aureus, Enterococcus spp., Staphylococcus sciuri and E. faecalis'"
100,1,C100_1,APH_3___IIIa,3002647,APH_3___IIIa,0,777.7178796,618.2857143,2164,3500000,1,100,795,795,1263,229.9,"b""APH(3')-IIIa is a plasmid-encoded aminoglycoside phosphotransferase in S. aureus and Enterococcus spp.""	APH(3')-IIIa"
100,1,C100_1,ErmA,3000347,ErmA,0,309.9141296,226.8571429,794,3500000,1,99.86,732,732,1487,76.3,"b'ErmA confers the MLSb phenotype. Similar to ErmC, Expression of ErmA is inducible by erythromycin. The leader peptide causes attenuation of the mRNA and stabilizes the structure preventing further translation. When erythromycin is present, it binds the leader peptide causing a change in conformation …	ErmA"
100,1,C100_1,ErmB,3000375,ErmB,0,764.9646204,571.4285714,2000,3500000,1,99.2,747,747,1137,235,"b'ErmB confers the MLSb phenotype. Similar to ErmC, expression of ErmB is inducible by erythromycin. The leader peptide causes attenuation of the mRNA and stabilizes the structure preventing further translation. When erythromycin is present, it binds the leader peptide causing a change in conformation a…	ErmB"
100,1,C100_1,ErmT,3000595,ErmT,0,306.3168124,225.1428571,788,3500000,1,99.73,735,735,1568,70.9,ErmT	b'ErmT confers MLSb phenotype.'
100,1,C100_1,SAT_4,3002897,SAT_4,0,615.6274665,334.2857143,1170,3500000,1,99.82,543,543,1263,122.6,"SAT-4	b'SAT-4 is a plasmid-mediated streptothricin acetyltransferase and streptothricin (a nucleoside antibiotic) resistant determinant. Originally described from a Campylobacter coli BE/G4 plasmid gene sequence by Jacob et al, 1994.'"
100,1,C100_1,dfrG,3002868,dfrG,0,475.0430293,236.5714286,828,3500000,1,100,498,498,1182,98.5,dfrG	b'dfrG is a plasmid-encoded dihydrofolate reductase found in Staphylococcus aureus'
100,1,C100_1,efmA,3003954,efmA,0,525.6965257,676.5714286,2368,3500000,1,100,1287,1287,2380,139.1,b'efmA is an MFS transporter permease in E. faecium.'	efmA
100,1,C100_1,liaS,3003079,liaS_1,1,204.9224184,218.8571429,766,3500000,1,92.7,1068,1068,1357,43.5,Enterococcus faecium liaS mutant conferring daptomycin resistance
100,1,C100_1,lsaE,3003206,lsaE,0,14.62241462,21.71428571,76,3500000,0.830976431,100,1485,1234,1429,7.1,"lsaE	b'lsaE is an ABC-F subfamily protein found in porcine MRSA isolates. It confers resistance to pleuromutilin, lincosamide, and streptogramin A'"
100,1,C100_1,msrC,3002819,msrC,0,260.0212499,384.5714286,1346,3500000,1,94.46,1479,1479,2071,92.1,b'msrC is a chromosomal-encoded ABC-F subfamily protein expressed in Enterococcus faecium that confers resistance to erythromycin and other macrolide and streptogramin B antibiotics.'	msrC
100,1,C100_1,tet_L_,3000179,tet_L_,0,255.2131964,351.4285714,1230,3500000,0.975308642,99.7,1377,1343,1832,93.5,tet(L)	b'TetL is a tetracycline efflux protein found in many species of Gram-negative and Gram-positive bacteria.'
[truncated: 11,057 more rows]
