# Supplementary material for: The impact of different antimicrobial exposures on the gut microbiome in the ARMORD observational study
Source: eLife. 2025 Dec 10;13:RP97751. doi: 10.7554/eLife.97751 (PMC12695023; doi:10.7554/eLife.97751)
Supplement: Source code 1. [file elife-97751-code1.zip › Source Code 1/ARMORD R project/armord_data/study_data/Antimicrobial_exposures.csv]

pid	drug	route	first_sample	drug_group	dose_interval	firstdose_days_after_first_sample	lastdose_days_after_first_sample
1	co_amoxiclav	iv	C001_1	B	8	-4.736111111	-3.393055556
1	clarithromycin	iv	C001_1	M	12	-4.730555556	-3.056944444
1	co_amoxiclav	iv	C001_1	B	8	-4.5375	-4.5375
1	co_amoxiclav	po	C001_1	B	8	-3.003472222	-0.422222222
1	clarithromycin	po	C001_1	M	12	-2.798611111	0.125694444
1	co_amoxiclav	iv	C001_1	B	8	321.4916667	326.9527778
1	clarithromycin	po	C001_1	M	12	322.0194444	326.9569444
1	piptaz	iv	C001_1	B	8	327.5208333	333.1458333
1	erythromycin	iv	C001_1	M	6	330.625	331.375
1	meropenem	iv	C001_1	B	8	333.4375	333.9166667
1	meropenem	iv	C001_1	B	8	334.25	338.25
1	gentamicin	iv	C001_1	A	24	334.625	334.625
1	vancomycin	iv	C001_1	G	24	335.5833333	335.5833333
1	gentamicin	iv	C001_1	A	24	338.3888889	338.3888889
2	flucloxacillin	po	C002_1	P	6	-54.75	-5.75
2	ceftriaxone	iv	C002_1	B	24	-5.568055556	-5.568055556
2	aciclovir	iv	C002_1	V	8	-5.509027778	-4.990277778
3	co_amoxiclav	iv	C003_1	B	8	-198.8173611	-198.8173611
3	metronidazole	iv	C003_1	N	8	-198.8166667	-198.8166667
3	co_amoxiclav	iv	C003_1	B	8	-178.6951389	-178.6951389
3	gentamicin	iv	C003_1	A	24	-178.6951389	-178.6951389
3	amoxicillin	po	C003_1	P	8	-29.9375	-24.9375
3	co_amoxiclav	iv	C003_1	B	8	17.96388889	17.96388889
5	ciprofloxacin	po	C005_1	Q	8	-83.16666667	-76.16666667
5	clindamycin	po	C005_1	C	8	-83.16666667	-76.16666667
5	co_amoxiclav	po	C005_1	B	8	-14.16666667	-7.166666667
5	co_amoxiclav	iv	C005_1	B	8	859.6048611	860.5833333
5	co_amoxiclav	po	C005_1	B	8	860.85	865.85
5	co_amoxiclav	iv	C005_1	B	8	860.9326389	860.9326389
6	co_amoxiclav	iv	C006_1	B	8	-1.813888889	-1.813888889
6	co_amoxiclav	iv	C006_1	B	8	-1.363888889	-0.102083333
6	co_amoxiclav	po	C006_1	B	8	-0.054166667	6.945833333
6	co_amoxiclav	po	C006_1	B	8	1.23125	1.23125
7	cefalexin	po	C007_1	P	6	-8.90625	-2.90625
7	ceftriaxone	iv	C007_1	B	24	-2.430555556	0.544444444
7	metronidazole	iv	C007_1	N	8	-2.430555556	0.880555556
7	cefalexin	po	C007_1	P	6	1.145833333	8.145833333
7	metronidazole	po	C007_1	N	8	1.146527778	8.146527778
7	cefalexin	po	C007_1	P	6	1.152777778	1.370833333
7	metronidazole	po	C007_1	N	8	1.155555556	1.155555556
7	cefalexin	po	C007_1	P	6	186.9333333	193.9333333
7	ceftriaxone	iv	C007_1	B	24	510.0590278	510.0590278
7	metronidazole	iv	C007_1	N	8	510.0590278	510.0590278
8	co_amoxiclav	iv	C008_1	B	8	-34.85069444	-34.17777778
8	co_amoxiclav	iv	C008_1	B	8	-33.80416667	-32.90347222
8	meropenem	iv	C008_1	B	8	-12.34375	-9.175
8	teicoplanin	iv	C008_1	G	24	-12.34236111	-9.160416667
8	meropenem	iv	C008_1	B	8	-8.940972222	-7.161111111
8	ciprofloxacin	po	C008_1	Q	8	-6.947916667	-1.152777778
8	meropenem	iv	C008_1	B	8	-1.679861111	6.077083333
8	ciprofloxacin	po	C008_1	Q	8	5.243055556	65.24305556
8	ciprofloxacin	po	C008_1	Q	8	5.804166667	5.804166667
8	ciprofloxacin	po	C008_1	Q	8	67.48402778	70.46666667
8	ciprofloxacin	po	C008_1	Q	8	72.14166667	79.14166667
8	flucloxacillin	iv	C008_1	P	6	351.1743056	351.1743056
8	gentamicin	iv	C008_1	A	24	351.175	351.175
8	ertapenem	iv	C008_1	B	24	363.3659722	368.2048611
8	ertapenem	iv	C008_1	B	24	367.3201389	396.3201389
9	flucloxacillin	iv	C009_1	P	6	-2.677777778	-2.036111111
9	flucloxacillin	po	C009_1	P	6	-1.603472222	0.973611111
9	flucloxacillin	po	C009_1	P	6	0.241666667	5.241666667
12	co_amoxiclav	iv	C012_1	B	8	-4.522222222	-2.144444444
12	clindamycin	po	C012_1	C	8	-4.395833333	-2.120138889
12	co_amoxiclav	po	C012_1	B	8	-1.946527778	5.053472222
12	clindamycin	po	C012_1	C	8	-1.895833333	2.104166667
13	antibiotic	po	C013_1	U	12	-183.2777778	-176.2777778
13	clarithromycin	po	C013_1	M	12	710.1756944	710.6138889
13	co_amoxiclav	po	C013_1	B	8	710.1756944	710.6145833
13	clarithromycin	po	C013_1	M	12	710.7215278	717.7215278
13	co_amoxiclav	po	C013_1	B	8	710.7215278	717.7215278
14	clindamycin	po	C014_1	C	8	239.1923611	244.1923611
15	metronidazole	iv	C015_1	N	8	-0.814583333	-0.814583333
15	co_amoxiclav	iv	C015_1	B	8	-0.813888889	-0.813888889
15	flucloxacillin	iv	C015_1	P	6	-0.525694444	3.413888889
15	flucloxacillin	po	C015_1	P	6	3.563888889	4.606944444
15	flucloxacillin	po	C015_1	P	6	4.071527778	11.07152778
15	co_amoxiclav	iv	C015_1	B	8	169.1145833	169.1145833
15	co_amoxiclav	po	C015_1	B	8	169.1520833	174.1520833
15	co_amoxiclav	iv	C015_1	B	8	364.0965278	364.0965278
15	co_amoxiclav	po	C015_1	B	8	364.2763889	369.2763889
15	co_amoxiclav	iv	C015_1	B	8	364.5194444	364.9243056
19	tetracycline	po	C019_1	T	6	-25.28472222	-4.284722222
20	ciprofloxacin	po	C020_1	Q	8	-183.25	-180.25
20	trimethoprim	po	C020_1	F	8	-183.25	-180.25
20	nitrofurantoin	po	C020_1	O	6	-16.25	-13.25
20	nitrofurantoin	po	C020_1	O	6	2.583333333	3.75
24	ceftriaxone	iv	C024_1	B	24	-303.7166667	-303.7166667
24	metronidazole	iv	C024_1	N	8	-303.7166667	-303.7166667
24	co_amoxiclav	po	C024_1	B	8	-301.6631944	-301.6631944
24	vancomycin	po	C024_1	G	24	-295.9409722	-295.6784722
24	co_amoxiclav	iv	C024_1	B	8	-295.9409722	-289.1270833
24	flucloxacillin	po	C024_1	P	6	-29.91666667	-22.91666667
24	amoxicillin	po	C024_1	P	8	-29.91666667	-15.91666667
25	flucloxacillin	po	NA	P	6	NA	NA
28	nitrofurantoin	po	C028_1	O	6	-35.68402778	-35.68402778
28	nitrofurantoin	po	C028_1	O	6	-35.55416667	-32.55416667
28	co_amoxiclav	iv	C028_1	B	8	-4.175	-4.175
28	nitrofurantoin	po	C028_1	O	6	-4.078472222	-3.851388889
28	ceftriaxone	iv	C028_1	B	24	-3.658333333	-1.645138889
28	nitrofurantoin	po	C028_1	O	6	-1.721527778	4.291666667
28	nitrofurantoin	po	C028_1	O	6	566.5180556	567.3493056
28	gentamicin	iv	C028_1	A	24	566.5208333	566.5208333
28	nitrofurantoin	po	C028_1	O	6	567.1479167	570.1479167
28	oseltamivir	po	C028_1	V	24	680.2645833	685.2645833
29	clarithromycin	po	C029_1	M	12	-1401.5625	-1399.9375
29	co_amoxiclav	iv	C029_1	B	8	-1401.479167	-1399.8125
29	metronidazole	po	C029_1	N	8	-471.8368056	-468.8423611
29	meropenem	iv	C029_1	B	8	-471.8347222	-468.8423611
29	gentamicin	iv	C029_1	A	24	-469.8375	-464.8256944
29	piptaz	iv	C029_1	B	8	-468.4423611	-451.1513889
29	itraconazole	po	C029_1	Z	24	-467.6465278	-461.8430556
29	gentamicin	iv	C029_1	A	24	-460.8319444	-457.1263889
29	itraconazole	po	C029_1	Z	24	-459.6236111	-434.0208333
29	gentamicin	iv	C029_1	A	24	-459.5048611	-458.5208333
29	gentamicin	iv	C029_1	A	24	-455.6027778	-453.4638889
29	gentamicin	iv	C029_1	A	24	-451.7923611	-451.7923611
29	ciprofloxacin	po	C029_1	Q	8	-450.8861111	-444.1152778
29	doxycycline	po	C029_1	T	12	-450.6659722	-444.1152778
29	meropenem	iv	C029_1	B	8	-443.5118056	-435.1388889
29	azithromycin	po	C029_1	M	24	-435.1354167	-435.1354167
29	itraconazole	po	C029_1	Z	24	-434.5534722	-406.0290278
29	azithromycin	po	C029_1	M	24	-371.8958333	1.104166667
29	co_amoxiclav	iv	C029_1	B	8	-171.6493056	-168.8215278
29	piptaz	iv	C029_1	B	8	-168.4652778	-158.8125
29	meropenem	iv	C029_1	B	8	-158.5673611	-151.4743056
29	piptaz	iv	C029_1	B	8	-116.8125	-116.1243056
29	meropenem	iv	C029_1	B	8	-116.5173611	-111.8097222
29	piptaz	iv	C029_1	B	8	-111.5298611	-108.83125
29	gentamicin	iv	C029_1	A	24	-108.5229167	-102.5013889
29	ceftazidime	iv	C029_1	B	8	-108.5229167	-102.11875
29	voriconazole	po	C029_1	Z	12	-104.8965278	-104.5076389
29	voriconazole	po	C029_1	Z	12	-103.9805556	-48.11111111
29	ceftazidime	iv	C029_1	B	8	-101.5833333	-99.09652778
29	meropenem	iv	C029_1	B	8	-98.83125	-90.11388889
29	meropenem	iv	C029_1	B	8	-89.80138889	-81.84652778
29	piptaz	iv	C029_1	B	8	-79.46944444	-79.11111111
29	piptaz	iv	C029_1	B	8	-78.83125	-62.82152778
29	gentamicin	iv	C029_1	A	24	-77.58472222	-77.58472222
29	azithromycin	po	C029_1	M	24	-60.01805556	-60.01805556
29	meropenem	iv	C029_1	B	8	-59.04444444	-49.47222222
29	voriconazole	po	C029_1	Z	12	-49.67777778	6.32244213
29	azithromycin	po	C029_1	M	24	-48.78541667	-48.78541667
29	azithromycin	po	C029_1	M	24	-48.75208333	-20.75208333
29	meropenem	iv	C029_1	B	8	-41.71041667	-29.13541667
29	voriconazole	po	C029_1	Z	12	-41.63680556	-21.12430556
29	ceftazidime	iv	C029_1	B	8	-28.80902778	-22.13472222
29	azithromycin	po	C029_1	M	24	-22.01527778	5.984722222
29	voriconazole	po	C029_1	Z	12	-22.00972222	67.99027778
29	voriconazole	po	C029_1	Z	12	-17.66041667	-14.05208333
29	piptaz	iv	C029_1	B	8	-14.63819444	-7.863194444
29	voriconazole	po	C029_1	Z	12	-12.64305556	-12.04166667
29	piptaz	iv	C029_1	B	8	-6.876388889	0.885416667
29	azithromycin	po	C029_1	M	24	-5.638888889	-0.107638889
29	itraconazole	po	C029_1	Z	24	-2.631944444	2.421527778
29	azithromycin	po	C029_1	M	24	0.067361111	28.06736111
29	itraconazole	po	C029_1	Z	24	0.068055556	90.06805556
29	ceftazidime	iv	C029_1	B	8	3.7875	13.15555556
29	gentamicin	iv	C029_1	A	24	3.813194444	3.813194444
29	itraconazole	po	C029_1	Z	24	4.343055556	13.37013889
29	chloramphenicol	po	C029_1	O	6	6.3875	14.19861111
29	chloramphenicol	po	C029_1	O	6	13.30555556	20.30555556
29	piptaz	iv	C029_1	B	8	89.15555556	89.15555556
29	gentamicin	iv	C029_1	A	24	89.15555556	90.16041667
29	aciclovir	iv	C029_1	V	8	89.33472222	93.89027778
29	itraconazole	po	C029_1	Z	24	89.39791667	107.3541667
29	meropenem	iv	C029_1	B	8	89.62430556	89.62430556
29	meropenem	iv	C029_1	B	8	90.51319444	103.1541667
29	valaciclovir	po	C029_1	V	12	94.19513889	98.94236111
29	ceftazidime	iv	C029_1	B	8	103.5194444	114.8527778
29	voriconazole	po	C029_1	Z	12	108.3979167	108.9
29	voriconazole	po	C029_1	Z	12	109.4027778	146.88125
29	ceftazidime	iv	C029_1	B	8	115.1576389	115.1576389
29	gentamicin	iv	C029_1	A	24	115.3833333	115.3833333
29	aztreonam	iv	C029_1	B	8	115.3868056	115.3868056
29	aztreonam	iv	C029_1	B	8	115.5555556	117.1520833
29	gentamicin	iv	C029_1	A	24	116.4743056	123.5409722
29	piptaz	iv	C029_1	B	8	117.4861111	129.16875
29	co_trimoxazole	po	C029_1	F	12	124.2458333	136.9194444
29	meropenem	iv	C029_1	B	8	129.3854167	142.8631944
29	tobramycin	iv	C029_1	A	24	130.5388889	132.49375
29	tobramycin	iv	C029_1	A	24	134.5631944	142.5520833
29	azithromycin	po	C029_1	M	24	146.1888889	146.1888889
29	azithromycin	po	C029_1	M	24	146.8805556	146.8805556
29	voriconazole	po	C029_1	Z	12	191.3958333	195.8777778
29	azithromycin	po	C029_1	M	24	191.4013889	192.9805556
29	meropenem	iv	C029_1	B	8	191.4680556	191.4680556
29	meropenem	iv	C029_1	B	8	191.88125	192.8840278
29	meropenem	iv	C029_1	B	8	193.1583333	195.8770833
29	meropenem	iv	C029_1	B	8	196.1618056	203.8743056
29	voriconazole	po	C029_1	Z	12	204.8770833	216.8854167
29	azithromycin	po	C029_1	M	24	205.9125	207.9506944
29	ceftazidime	iv	C029_1	B	8	206.4847222	215.1590278
29	azithromycin	po	C029_1	M	24	214.2229167	228.2229167
29	voriconazole	po	C029_1	Z	12	214.2236111	304.2236111
29	ceftazidime	iv	C029_1	B	8	215.8673611	216.8763889
29	ceftazidime	iv	C029_1	B	8	236.3125	236.8840278
29	voriconazole	po	C029_1	Z	12	236.3652778	244.8736111
29	ceftazidime	iv	C029_1	B	8	237.2159722	240.8548611
29	co_amoxiclav	po	C029_1	B	8	241.4895833	245.1159722
29	co_amoxiclav	po	C029_1	B	8	242.2423611	249.2423611
29	voriconazole	po	C029_1	Z	12	242.2423611	332.2423611
29	azithromycin	po	C029_1	M	24	242.2423611	341.2423611
29	co_amoxiclav	iv	C029_1	B	8	275.5986111	276.1527778
29	clarithromycin	po	C029_1	M	12	275.5986111	276.8673611
29	ceftazidime	iv	C029_1	B	8	275.6694444	276.0069444
29	voriconazole	po	C029_1	Z	12	276.3541667	289.86875
29	ceftazidime	iv	C029_1	B	8	276.4902778	279.1555556
29	meropenem	iv	C029_1	B	8	279.4854167	283.8548611
29	gentamicin	iv	C029_1	A	24	281.0680556	283.1819444
29	meropenem	iv	C029_1	B	8	284.1416667	285.1708333
29	gentamicin	iv	C029_1	A	24	284.5875	284.5875
29	meropenem	iv	C029_1	B	8	285.5048611	290.1652778
29	gentamicin	iv	C029_1	A	24	286.1930556	286.1930556
29	azithromycin	po	C029_1	M	24	294.0625	393.0625
29	ceftazidime	iv	C029_1	B	8	294.5388889	300.1513889
29	gentamicin	iv	C029_1	A	24	296.1513889	302.5013889
29	piptaz	iv	C029_1	B	8	300.1715278	307.1479167
29	gentamicin	iv	C029_1	A	24	303.9375	306.9555556
29	voriconazole	po	C029_1	Z	12	307.3451389	307.3451389
29	piptaz	iv	C029_1	B	8	307.5256944	311.2013889
29	voriconazole	po	C029_1	Z	12	308.1125	318.8763889
29	gentamicin	iv	C029_1	A	24	308.1319444	308.1319444
29	piptaz	iv	C029_1	B	8	311.4944444	314.1805556
29	piptaz	iv	C029_1	B	8	314.5520833	317.5236111
29	chloramphenicol	po	C029_1	O	6	315.3972222	318.875
29	voriconazole	po	C029_1	Z	12	318.1597222	498.1597222
29	chloramphenicol	po	C029_1	O	6	318.1618056	360.1618056
29	clarithromycin	po	C029_1	M	12	332.2402778	332.2402778
29	doxycycline	po	C029_1	T	12	332.3236111	333.35625
29	voriconazole	po	C029_1	Z	12	332.3763889	332.3763889
29	ceftazidime	iv	C029_1	B	8	333.8833333	338.4798611
29	ceftazidime	iv	C029_1	B	8	339.1458333	343.8534722
29	voriconazole	po	C029_1	Z	12	341.3451389	341.9159722
29	voriconazole	po	C029_1	Z	12	342.9583333	343.8659722
29	meropenem	iv	C029_1	B	8	344.1770833	349.1798611
29	voriconazole	po	C029_1	Z	12	344.3340278	347.8708333
29	meropenem	iv	C029_1	B	8	349.5340278	349.8430556
29	ceftazidime	iv	C029_1	B	8	390.3034722	392.8840278
29	meropenem	iv	C029_1	B	8	393.1881944	398.1923611
29	gentamicin	iv	C029_1	A	24	396.3541667	396.3541667
29	gentamicin	iv	C029_1	A	24	398.3819444	398.3819444
29	meropenem	iv	C029_1	B	8	398.5583333	398.8847222
31	nitrofurantoin	po	C031_1	O	6	-428.8333333	-425.8333333
32	ceftriaxone	iv	C032_1	B	24	383.4513889	383.4513889
32	ceftriaxone	iv	C032_1	B	24	383.4965278	383.4965278
32	co_amoxiclav	iv	C032_1	B	8	384.0902778	384.725
32	co_amoxiclav	po	C032_1	B	8	384.6256944	388.6256944
32	co_amoxiclav	po	C032_1	B	8	384.8833333	388.5486111
33	co_amoxiclav	po	C033_1	B	8	-453	1
36	trimethoprim	po	C036_1	F	8	-252.5236111	-249.9083333
36	amoxicillin	po	C036_1	P	8	-45.68819444	-40.92986111
36	trimethoprim	po	C036_1	F	8	-36.50208333	-36.50208333
36	gentamicin	iv	C036_1	A	24	-36.35416667	-36.35416667
36	piptaz	iv	C036_1	B	8	-36.34027778	-30.02083333
36	piptaz	iv	C036_1	B	8	-18.67361111	-10.02430556
36	trimethoprim	po	C036_1	F	8	-0.715972222	6.284027778
36	trimethoprim	po	C036_1	F	8	-0.007638889	-0.007638889
36	nitrofurantoin	po	C036_1	O	6	59.28680556	59.28680556
36	trimethoprim	po	C036_1	F	8	59.47222222	60.17222222
36	co_amoxiclav	iv	C036_1	B	8	60.17638889	61.96736111
36	co_amoxiclav	iv	C036_1	B	8	62.625	67.125
36	piptaz	iv	C036_1	B	8	71.41666667	71.45833333
36	piptaz	iv	C036_1	B	8	71.65138889	75.23472222
36	piptaz	iv	C036_1	B	8	75.58333333	76.91666667
36	co_amoxiclav	po	C036_1	B	8	103.5055556	103.5055556
36	trimethoprim	po	C036_1	F	8	248.9909722	248.9909722
36	trimethoprim	po	C036_1	F	8	249.2263889	251.2263889
36	flucloxacillin	iv	C036_1	P	6	256.2729167	257.0013889
36	fluconazole	po	C036_1	Z	24	256.3729167	257.0625
36	flucloxacillin	po	C036_1	P	6	257.1402778	262.1402778
36	flucloxacillin	po	C036_1	P	6	257.2645833	257.2645833
36	co_amoxiclav	po	C036_1	B	8	349.1	354.1
36	co_amoxiclav	po	C036_1	B	8	349.1215278	349.1215278
36	doxycycline	po	C036_1	T	12	789.2645833	791.0875
36	doxycycline	po	C036_1	T	12	791.1222222	795.1222222
36	doxycycline	po	C036_1	T	12	819.39375	824.39375
36	doxycycline	po	C036_1	T	12	819.45625	820.1576389
38	flucloxacillin	iv	C038_1	P	6	-260.2958333	-260.2958333
38	gentamicin	iv	C038_1	A	24	-260.2958333	-260.2958333
38	trimethoprim	po	C038_1	F	8	-223.16875	-221.4395833
38	trimethoprim	po	C038_1	F	8	-220.9388889	-220.4083333
38	trimethoprim	po	C038_1	F	8	-220.2076389	-215.2076389
38	co_amoxiclav	po	C038_1	B	8	-142.7694444	-142.3520833
38	trimethoprim	po	C038_1	F	8	-7.158333333	-4.357638889
38	amoxicillin	po	C038_1	P	8	117.2381944	121.6395833
38	amoxicillin	po	C038_1	P	8	119.7201389	124.7201389
38	nitrofurantoin	po	C038_1	O	6	362.9236111	365.9236111
38	nitrofurantoin	po	C038_1	O	6	363.05	363.05
38	amoxicillin	po	C038_1	P	8	821.6152778	826.1930556
38	trimethoprim	po	C038_1	F	8	827.2020833	831.5611111
38	nitrofurantoin	po	C038_1	O	6	840.8486111	842.5895833
38	co_amoxiclav	iv	C038_1	B	8	842.2083333	842.8319444
38	co_amoxiclav	po	C038_1	B	8	843.1868056	843.8451389
38	co_amoxiclav	po	C038_1	B	8	843.7541667	848.7541667
38	amoxicillin	po	C038_1	P	8	866.8423611	866.8423611
38	amoxicillin	po	C038_1	P	8	866.8972222	871.8972222
38	amoxicillin	iv	C038_1	P	8	908.5423611	910.6555556
38	clarithromycin	po	C038_1	M	12	908.5423611	910.6722222
38	amoxicillin	po	C038_1	P	8	910.8381944	913.6798611
38	doxycycline	po	C038_1	T	12	1006.797917	1009.675
38	amoxicillin	iv	C038_1	P	8	1006.830556	1008.556944
38	amoxicillin	po	C038_1	P	8	1008.824306	1012.646528
40	co_amoxiclav	iv	C040_1	B	8	-6.656944444	-6.260416667
41	antibiotic	po	C041_1	U	12	-16.79166667	-9.791666667
42	amoxicillin	po	C042_1	P	8	-174.8958333	-160.8958333
42	moxifloxacin	po	C042_1	Q	24	-83.89583333	-74.89583333
42	ciprofloxacin	po	C042_1	Q	8	-83.89583333	-73.89583333
42	piptaz	iv	C042_1	B	8	-68.59722222	-64.13888889
42	ceftazidime	iv	C042_1	B	8	-2.677083333	-1.118055556
42	ceftazidime	iv	C042_1	B	8	-0.778472222	2.184722222
42	ceftazidime	iv	C042_1	B	8	1.204861111	15.22677083
42	meropenem	iv	C042_1	B	8	287.5152778	291.8638889
42	meropenem	iv	C042_1	B	8	290.0027778	304.0823495
42	ciprofloxacin	po	C042_1	Q	8	448.0715278	462.0715278
45	ceftriaxone	iv	C045_1	B	24	-15.05972222	-14.37013889
45	clarithromycin	po	C045_1	M	12	-15.05972222	-10.27916667
45	gentamicin	iv	C045_1	A	24	-14.76736111	-14.76736111
45	ceftriaxone	iv	C045_1	B	24	-13.40138889	-11.36180556
45	clindamycin	po	C045_1	C	8	-10.09861111	-7.128472222
45	ceftriaxone	iv	C045_1	B	24	-10.07708333	-7.384027778
45	ciprofloxacin	po	C045_1	Q	8	-7.211805556	-7.211805556
45	metronidazole	po	C045_1	N	8	-6.886805556	-6.886805556
45	clindamycin	po	C045_1	C	8	-6.878472222	0.122916667
45	ceftriaxone	iv	C045_1	B	24	-6.395138889	-1.295833333
45	ciprofloxacin	po	C045_1	Q	8	-0.9	0.122222222
45	ciprofloxacin	po	C045_1	Q	8	-0.177777778	27.82222222
45	clindamycin	po	C045_1	C	8	-0.177777778	27.82222222
50	ceftriaxone	iv	C050_1	B	24	-2.024305556	-2.024305556
50	clindamycin	po	C050_1	C	8	-1.059722222	0.136805556
50	doxycycline	po	C050_1	T	12	903.6166667	910.6166667
51	vancomycin	iv	C051_1	G	24	-11.85416667	-10.85416667
51	gentamicin	iv	C051_1	A	24	-11.85416667	-8.854166667
51	amoxicillin	iv	C051_1	P	8	-9.854166667	-4.854166667
51	amoxicillin	iv	C051_1	P	8	-4.408333333	-4.408333333
51	amoxicillin	iv	C051_1	P	8	-4.110416667	0.397222222
51	penicillin_G	iv	C051_1	P	6	0.575694444	18.08541667
51	penicillin_G	iv	C051_1	P	6	18.54166667	21.19791667
51	penicillin_G	iv	C051_1	P	6	21.36805556	22.28541667
53	co_amoxiclav	iv	C053_1	B	8	-1.885416667	-1.885416667
53	co_amoxiclav	iv	C053_1	B	8	-1.491666667	1.139583333
53	co_amoxiclav	po	C053_1	B	8	1.036805556	6.036805556
54	co_amoxiclav	iv	C054_1	B	8	-355.3472222	-354.0381944
54	co_amoxiclav	po	C054_1	B	8	-353.7208333	-349.9451389
54	flucloxacillin	po	C054_1	P	6	-154.9027778	-154.7611111
54	vancomycin	po	C054_1	G	24	-12.54375	-7.416666667
54	co_amoxiclav	iv	C054_1	B	8	0.143055556	0.302777778
54	co_amoxiclav	iv	C054_1	B	8	0.577777778	0.577777778
56	clarithromycin	po	C056_1	M	12	-1515.326389	-1515.326389
56	co_amoxiclav	iv	C056_1	B	8	-1515.159722	-1514.909722
56	co_amoxiclav	iv	C056_1	B	8	-1274.618056	-1272.951389
56	clarithromycin	po	C056_1	M	12	-1273.930556	-1271.284722
56	piptaz	iv	C056_1	B	8	-1272.868056	-1271.159722
56	clarithromycin	iv	C056_1	M	12	-541.6256944	-540.2576389
56	piptaz	iv	C056_1	B	8	-541.61875	-529.34375
56	clarithromycin	po	C056_1	M	12	-540.8479167	-540.8479167
56	azithromycin	po	C056_1	M	24	-525.2548611	-525.2548611
56	azithromycin	po	C056_1	M	24	-525.21875	-435.21875
56	azithromycin	po	C056_1	M	24	-366.1180556	-1.118055556
56	co_amoxiclav	po	C056_1	B	8	-14.11805556	-7.118055556
56	doxycycline	po	C056_1	T	12	-14.11805556	-7.118055556
56	piptaz	iv	C056_1	B	8	-8.18125	2.95
56	piptaz	iv	C056_1	B	8	957.0923611	957.0923611
56	co_amoxiclav	iv	C056_1	B	8	957.3555556	957.6076389
56	ciprofloxacin	po	C056_1	Q	8	957.9409722	958.7409722
56	doxycycline	po	C056_1	T	12	959.0118056	961.15
56	co_amoxiclav	iv	C056_1	B	8	959.025	961.2638889
56	co_amoxiclav	iv	C056_1	B	8	961.6743056	964.6534722
56	doxycycline	po	C056_1	T	12	961.6756944	961.6756944
56	co_amoxiclav	po	C056_1	B	8	964.9152778	967.7263889
56	piptaz	iv	C056_1	B	8	968.0368056	972.9131944
56	azithromycin	po	C056_1	M	24	975.9034722	1021.732639
56	flucloxacillin	iv	C056_1	P	6	979.1701389	986.1152778
56	flucloxacillin	iv	C056_1	P	6	986.3	992.1486111
56	flucloxacillin	iv	C056_1	P	6	992.2486111	993.4270833
56	co_amoxiclav	iv	C056_1	B	8	994.2652778	1000.940278
59	co_amoxiclav	iv	C059_1	B	8	-37.91944444	-37.91944444
59	gentamicin	iv	C059_1	A	24	-37.88125	-37.88125
59	co_amoxiclav	iv	C059_1	B	8	-37.66458333	-33.11111111
59	co_amoxiclav	po	C059_1	B	8	-32.49097222	-27.84791667
59	co_amoxiclav	po	C059_1	B	8	-27.51111111	-25.90347222
59	flucloxacillin	iv	C059_1	P	6	-11.61458333	-11.15625
59	co_amoxiclav	po	C059_1	B	8	-4.90625	-1.90625
59	co_amoxiclav	po	C059_1	B	8	-4.763888889	0.236111111
59	flucloxacillin	iv	C059_1	P	6	-1.318055556	-0.7
59	flucloxacillin	iv	C059_1	P	6	-0.454861111	2.136805556
59	flucloxacillin	iv	C059_1	P	6	2.329861111	4.897222222
59	flucloxacillin	iv	C059_1	P	6	5.566666667	9.1375
59	gentamicin	iv	C059_1	A	24	6.208333333	6.208333333
59	flucloxacillin	po	C059_1	P	6	6.561805556	6.561805556
59	flucloxacillin	po	C059_1	P	6	9.341666667	14.11458333
59	flucloxacillin	po	C059_1	P	6	13.30138889	29.30138889
62	gentamicin	iv	C062_1	A	24	669.0854167	669.0854167
62	teicoplanin	iv	C062_1	G	24	669.0861111	669.0861111
62	meropenem	iv	C062_1	B	8	804.6444444	804.6444444
62	meropenem	iv	C062_1	B	8	805.0958333	805.9111111
62	ciprofloxacin	po	C062_1	Q	8	806.3027778	811.3027778
62	ciprofloxacin	po	C062_1	Q	8	806.4111111	807.03125
64	azithromycin	po	C064_1	M	24	-167.7916667	-166.7916667
64	nitrofurantoin	po	C064_1	O	6	-167.7916667	-162.7916667
64	nitrofurantoin	po	C064_1	O	6	507.1361111	512.1361111
66	co_amoxiclav	po	C066_1	B	8	-3.083333333	-0.083333333
66	metronidazole	po	C066_1	N	8	-3.083333333	-0.083333333
66	co_amoxiclav	iv	C066_1	B	8	-0.327083333	0.949305556
66	metronidazole	iv	C066_1	N	8	-0.327083333	0.970833333
66	co_amoxiclav	po	C066_1	B	8	0.015277778	5.015277778
66	metronidazole	po	C066_1	N	8	0.015972222	5.015972222
71	amoxicillin	po	C071_1	P	8	-50.875	-45.875
72	antibiotic	po	C072_1	U	12	-345.8333333	-338.8333333
72	antibiotic	po	C072_1	U	12	-192.8333333	-178.8333333
74	co_amoxiclav	po	C074_1	B	8	-158.9826389	-144.9826389
74	co_amoxiclav	po	C074_1	B	8	-158.8534722	-158.8534722
74	ceftriaxone	iv	C074_1	B	24	-96.80902778	-94.77569444
74	itraconazole	po	C074_1	Z	24	-96.34930556	-82.27361111
74	ceftriaxone	iv	C074_1	B	24	-93.71041667	-93.71041667
74	ceftazidime	iv	C074_1	B	8	-93.05902778	-82.09027778
74	itraconazole	po	C074_1	Z	24	-82.95972222	-52.95972222
74	ceftazidime	iv	C074_1	B	8	-47.00069444	-43.65625
74	meropenem	iv	C074_1	B	8	-43.06180556	-29.32222222
74	tobramycin	iv	C074_1	A	24	-36.72152778	-34.71805556
74	tobramycin	iv	C074_1	A	24	-33.33333333	-30.36736111
74	amoxicillin	po	C074_1	P	8	-6.445138889	-6.445138889
74	meropenem	iv	C074_1	B	8	-6.256944444	0.657638889
74	tobramycin	iv	C074_1	A	24	-6.165277778	-6.165277778
74	gentamicin	iv	C074_1	A	24	-5.072222222	1.324305556
74	meropenem	iv	C074_1	B	8	0.925694444	7.652777778
74	gentamicin	iv	C074_1	A	24	2.257638889	7.270138889
74	co_amoxiclav	iv	C074_1	B	8	151.4479167	151.4479167
74	clarithromycin	po	C074_1	M	12	151.4479167	153.7069444
74	amoxicillin	po	C074_1	P	8	152.2625	153.7069444
74	amoxicillin	po	C074_1	P	8	153.8	156.8
74	clarithromycin	po	C074_1	M	12	153.8	156.8
74	ciprofloxacin	po	C074_1	Q	8	446.9118056	460.9118056
74	ciprofloxacin	po	C074_1	Q	8	446.9118056	460.9118056
74	co_amoxiclav	iv	C074_1	B	8	862.2951389	862.2951389
74	ceftriaxone	iv	C074_1	B	24	862.4152778	864.2583333
74	amoxicillin	po	C074_1	P	8	864.8916667	864.8916667
74	piptaz	iv	C074_1	B	8	865.0638889	865.9826389
74	ciprofloxacin	po	C074_1	Q	8	866.0583333	867.0583333
74	co_amoxiclav	po	C074_1	B	8	866.0583333	867.0583333
79	co_amoxiclav	po	C079_1	B	8	-182.8333333	-179.8333333
85	penicillin_G	iv	C085_1	P	6	684.68125	684.68125
85	penicillin_G	iv	C085_1	P	6	684.7986111	685.1555556
85	co_amoxiclav	po	C085_1	B	8	685.6020833	686.8770833
85	co_amoxiclav	iv	C085_1	B	8	686.2277778	686.5631944
85	co_amoxiclav	po	C085_1	B	8	686.9861111	691.9861111
85	co_amoxiclav	po	C085_1	B	8	687.2354167	687.2354167
90	amoxicillin	po	C090_1	P	8	-182.9652778	-175.9652778
90	meropenem	iv	C090_1	B	8	-11.57777778	0.128472222
90	co_amoxiclav	po	C090_1	B	8	-0.828472222	4.171527778
90	cefoxitin	iv	C090_1	P	8	33.33541667	40.03125
90	azithromycin	po	C090_1	M	24	33.80416667	39.82361111
90	amikacin	iv	C090_1	A	24	33.96319444	40.01805556
90	amikacin	iv	C090_1	A	24	39.07569444	81.07569444
90	azithromycin	po	C090_1	M	24	39.07569444	81.07569444
90	cefoxitin	iv	C090_1	P	8	41.03819444	83.03886574
93	ceftriaxone	iv	C093_1	B	24	-328.71875	-328.71875
93	metronidazole	iv	C093_1	N	8	-328.71875	-328.71875
93	antibiotic	po	C093_1	U	12	-61.79166667	-56.79166667
93	antibiotic	po	C093_1	U	12	-30.79166667	-25.79166667
93	piptaz	iv	C093_1	B	8	-2.355555556	4.296527778
93	clarithromycin	po	C093_1	M	12	-2.354861111	4.452777778
93	piptaz	iv	C093_1	B	8	8.490277778	15.27847222
93	voriconazole	po	C093_1	Z	12	11.46180556	12.00277778
93	voriconazole	po	C093_1	Z	12	12.47152778	17.97986111
93	voriconazole	po	C093_1	Z	12	18.48125	27.44027778
93	fluconazole	po	C093_1	Z	24	20.125	25.125
93	co_trimoxazole	po	C093_1	F	12	20.125	62.125
93	co_trimoxazole	po	C093_1	F	12	21.99861111	27.01180556
93	voriconazole	po	C093_1	Z	12	27.27569444	207.2756944
93	fluconazole	po	C093_1	Z	24	29.19166667	34.19166667
93	co_trimoxazole	po	C093_1	F	12	29.19166667	71.19166667
93	co_trimoxazole	po	C093_1	F	12	42.32013889	222.3201389
93	voriconazole	po	C093_1	Z	12	48.34444444	228.3444444
93	co_trimoxazole	po	C093_1	F	12	70.08333333	112.0833333
93	co_trimoxazole	po	C093_1	F	12	78.12569444	258.1256944
93	co_trimoxazole	po	C093_1	F	12	99.08333333	279.0833333
93	co_trimoxazole	po	C093_1	F	12	120.0416667	300.0416667
94	amoxicillin	po	C094_1	P	8	-9	-4
94	amoxicillin	po	C094_1	P	8	-8.582638889	-7.981944444
94	amoxicillin	po	C094_1	P	8	-8.0125	-3.0125
94	ceftriaxone	iv	C094_1	B	24	-7	-7
94	co_amoxiclav	iv	C094_1	B	8	-6.543055556	-5.958333333
94	clarithromycin	po	C094_1	M	12	-6.543055556	-4.102083333
94	co_amoxiclav	iv	C094_1	B	8	-5.727083333	-4.227083333
95	piptaz	iv	C095_1	B	8	-708.9548611	-703.3472222
95	piptaz	iv	C095_1	B	8	-703.4986111	-694.4986111
95	meropenem	iv	C095_1	B	8	-696.14375	-695.6527778
95	meropenem	iv	C095_1	B	8	-695.3986111	-685.6680556
95	gentamicin	iv	C095_1	A	24	-694.3090278	-694.3090278
95	azithromycin	po	C095_1	M	24	-685.5118056	-657.5118056
95	meropenem	iv	C095_1	B	8	-685.4916667	-671.4916667
95	meropenem	iv	C095_1	B	8	-526.85	-521.3111111
95	meropenem	iv	C095_1	B	8	-521.4659722	-507.4659722
95	piptaz	iv	C095_1	B	8	-485.0430556	-485.0430556
95	meropenem	iv	C095_1	B	8	-484.5	-473.3407986
95	meropenem	iv	C095_1	B	8	-484.4222222	-480.6145833
95	azithromycin	po	C095_1	M	24	-482.3381944	-454.5840278
95	meropenem	iv	C095_1	B	8	-404.9944444	-400.6166667
95	meropenem	iv	C095_1	B	8	-401.3902778	-386.5293519
95	azithromycin	po	C095_1	M	24	-401.3902778	-302.3902778
95	meropenem	iv	C095_1	B	8	-400.3375	-399.3402778
95	aztreonam	iv	C095_1	B	8	-397.0298611	-385.6416667
95	azithromycin	po	C095_1	M	24	-395.5319444	-386.6118056
95	azithromycin	po	C095_1	M	24	-387.2736111	-359.2736111
95	azithromycin	po	C095_1	M	24	-366.4166667	0.583333333
95	meropenem	iv	C095_1	B	8	-319.2493056	-318.6
95	meropenem	iv	C095_1	B	8	-318.3277778	-315.3451389
95	meropenem	iv	C095_1	B	8	-317.1819444	-301.4859838
95	ceftazidime	iv	C095_1	B	8	-254.9805556	-252.6368056
95	ceftazidime	iv	C095_1	B	8	-253.4326389	-242.4326389
95	meropenem	iv	C095_1	B	8	-247.0159722	-237.64375
95	meropenem	iv	C095_1	B	8	-238.2361111	-223.5782292
95	meropenem	iv	C095_1	B	8	-231.1861111	-229.3604167
95	gentamicin	iv	C095_1	A	24	-231.1861111	-221.9805556
95	meropenem	iv	C095_1	B	8	-229.0020833	-226.3819444
95	aztreonam	iv	C095_1	B	8	-226.0083333	-217.65
95	gentamicin	iv	C095_1	A	24	-221.1451389	-218.1423611
95	aztreonam	iv	C095_1	B	8	-175.0340278	-174.6430556
95	aztreonam	iv	C095_1	B	8	-174.3486111	-170.6180556
95	meropenem	iv	C095_1	B	8	-170.3256944	-161.3736111
95	meropenem	iv	C095_1	B	8	-162.4541667	-155.3631481
95	gentamicin	iv	C095_1	A	24	-155.9868056	-155.9868056
95	meropenem	iv	C095_1	B	8	-155.9868056	-146.4347222
95	gentamicin	iv	C095_1	A	24	-154.0097222	-147.0076389
95	fluconazole	po	C095_1	Z	24	-150.5034722	-146.5444444
95	meropenem	iv	C095_1	B	8	-147.4506944	-143.4506944
95	meropenem	iv	C095_1	B	8	-133.0638889	-132.6569444
95	meropenem	iv	C095_1	B	8	-132.3375	-118.6402778
95	aztreonam	iv	C095_1	B	8	-125.1284722	-120.6527778
95	aztreonam	iv	C095_1	B	8	-120.2916667	-118.64375
95	ceftazidime	iv	C095_1	B	8	-118.3604167	-111.35
95	gentamicin	iv	C095_1	A	24	-117.9784722	-117.9784722
95	gentamicin	iv	C095_1	A	24	-115.9576389	-112.025
95	meropenem	iv	C095_1	B	8	-111.0368056	-99.02986111
95	colistin	iv	C095_1	O	12	-111.0125	-99.03333333
95	ceftazidime	iv	C095_1	B	8	-97.12777778	-91.2625
95	tobramycin	iv	C095_1	A	24	-97.04027778	-92.0125
95	gentamicin	iv	C095_1	A	24	-91.2625	-89.03680556
95	ceftazidime	iv	C095_1	B	8	-91.02638889	-87.64513889
95	gentamicin	iv	C095_1	A	24	-87.64305556	-87.64305556
95	ceftazidime	iv	C095_1	B	8	-87.36527778	-84.40486111
95	azithromycin	po	C095_1	M	24	-86.48958333	12.51041667
95	gentamicin	iv	C095_1	A	24	-85.64027778	-85.64027778
95	ceftazidime	iv	C095_1	B	8	-52.00416667	-43.36458333
95	tobramycin	iv	C095_1	A	24	-51.97777778	-51.97777778
95	tobramycin	iv	C095_1	A	24	-50.96944444	-49.01527778
95	tobramycin	iv	C095_1	A	24	-48.03541667	-45.03055556
95	ceftazidime	iv	C095_1	B	8	-43.50972222	-29.50972222
95	meropenem	iv	C095_1	B	8	-13.20277778	-10.06319444
95	gentamicin	iv	C095_1	A	24	-9.038888889	-9.038888889
95	meropenem	iv	C095_1	B	8	-9.038888889	-5.354166667
95	gentamicin	iv	C095_1	A	24	-8.025694444	-3.003472222
95	ceftazidime	iv	C095_1	B	8	-5.261805556	-0.635416667
95	fluconazole	po	C095_1	Z	24	-5.238194444	0.452083333
95	gentamicin	iv	C095_1	A	24	-2.008333333	0.670833333
95	azithromycin	po	C095_1	M	24	-1.241666667	26.75833333
95	aztreonam	iv	C095_1	B	8	-0.338888889	0.620138889
95	aztreonam	iv	C095_1	B	8	-0.334027778	6.665972222
95	gentamicin	iv	C095_1	A	24	13.99722222	13.99722222
95	meropenem	iv	C095_1	B	8	14.05625	17.38611111
95	gentamicin	iv	C095_1	A	24	15.00138889	21.00555556
95	ceftazidime	iv	C095_1	B	8	17.62013889	28.36388889
95	gentamicin	iv	C095_1	A	24	22.96388889	28.00555556
95	ciprofloxacin	po	C095_1	Q	8	28.80486111	42.80486111
95	gentamicin	iv	C095_1	A	24	36.97083333	43.01597222
95	aztreonam	iv	C095_1	B	8	36.97083333	43.64583333
95	colistin	iv	C095_1	O	12	42.97361111	49.34861111
95	fosfomycin	iv	C095_1	O	24	43.92708333	49.34861111
95	meropenem	iv	C095_1	B	8	43.99027778	45.35972222
95	colistin	iv	C095_1	O	12	49.61944444	51.63888889
95	fosfomycin	iv	C095_1	O	24	49.61944444	53.71736111
95	tobramycin	iv	C095_1	A	24	52.02430556	52.02430556
95	tobramycin	iv	C095_1	A	24	53.00763889	53.00763889
97	meropenem	iv	C097_1	B	8	-306.4784722	-304.1451389
97	ceftazidime	iv	C097_1	B	8	-303.8791667	-302.1326389
97	ceftazidime	iv	C097_1	B	8	-303.7798611	-293.0687616
97	doxycycline	po	C097_1	T	12	-54.44652778	-53.04722222
97	azithromycin	po	C097_1	M	24	-52.91666667	-2.916666667
97	doxycycline	po	C097_1	T	12	-52.61875	-46.61875
97	moxifloxacin	po	C097_1	Q	24	-50.0875	-46.11458333
97	moxifloxacin	po	C097_1	Q	24	-47.725	-33.725
97	moxifloxacin	po	C097_1	Q	24	-44.91666667	-34.91666667
97	ceftriaxone	iv	C097_1	B	24	-21.65208333	-21.65208333
97	clarithromycin	po	C097_1	M	12	-21.61527778	-17.08194444
97	ceftriaxone	iv	C097_1	B	24	-21.11875	-17.14930556
97	co_trimoxazole	po	C097_1	F	12	-16.91666667	-2.916666667
97	co_trimoxazole	po	C097_1	F	12	-16.82152778	-2.821527778
97	ceftazidime	iv	C097_1	B	8	-2.631944444	9.851388889
97	ceftazidime	iv	C097_1	B	8	50.29444444	60.86388889
97	azithromycin	po	C097_1	M	24	61.10347222	160.1034722
97	moxifloxacin	po	C097_1	Q	24	284.2451389	289.2451389
97	ceftazidime	iv	C097_1	B	8	292.6215278	294.8347222
97	ceftazidime	iv	C097_1	B	8	294.0548611	306.0548611
97	ceftazidime	iv	C097_1	B	8	295.3284722	295.3284722
97	ceftazidime	iv	C097_1	B	8	296.1930556	306.4305556
97	ciprofloxacin	po	C097_1	Q	8	377.9673611	381.9416667
97	ciprofloxacin	po	C097_1	Q	8	378.9527778	383.9527778
97	azithromycin	po	C097_1	M	24	379.1923611	744.1923611
97	doxycycline	po	C097_1	T	12	735.0756944	735.8708333
97	ceftazidime	iv	C097_1	B	8	736.2326389	746.2326389
97	ceftazidime	iv	C097_1	B	8	736.3569444	737.1194444
97	ceftazidime	iv	C097_1	B	8	737.9861111	738.9652778
97	ceftazidime	iv	C097_1	B	8	739.4597222	741.8777778
97	ceftazidime	iv	C097_1	B	8	742.1395833	746.1368056
97	azithromycin	po	C097_1	M	24	743.2888889	1108.288889
99	co_amoxiclav	iv	C099_1	B	8	-2231.083333	-2226.75
99	erythromycin	po	C099_1	M	6	-2228.472222	-2226.958333
99	flucloxacillin	iv	C099_1	P	6	-598.5041667	-595.8645833
99	ciprofloxacin	po	C099_1	Q	8	-183.9166667	-176.9166667
99	ceftriaxone	iv	C099_1	B	24	-67.60347222	-63.83541667
99	ceftriaxone	iv	C099_1	B	24	-64.01597222	-55.01597222
99	ceftriaxone	iv	C099_1	B	24	-62.79513889	-56.74513889
99	amoxicillin	po	C099_1	P	8	-13.91666667	-6.916666667
99	piptaz	iv	C099_1	B	8	-0.482638889	0.154861111
99	ceftriaxone	iv	C099_1	B	24	0.485416667	3.267361111
99	ceftriaxone	iv	C099_1	B	24	2.241666667	9.250706019
99	clarithromycin	po	C099_1	M	12	72.2375	79.2375
99	co_amoxiclav	po	C099_1	B	8	414.2159722	428.2159722
99	co_trimoxazole	po	C099_1	F	12	639.9291667	639.9291667
99	co_amoxiclav	po	C099_1	B	8	639.9673611	640.1083333
99	co_trimoxazole	po	C099_1	F	12	640.0902778	668.0902778
99	co_amoxiclav	po	C099_1	B	8	640.1541667	654.1541667
99	co_amoxiclav	po	C099_1	B	8	770.0784722	784.0784722
100	amoxicillin	iv	C100_1	P	8	-40.93958333	-40.45138889
100	clarithromycin	iv	C100_1	M	12	-40.93819444	-40.45138889
100	amoxicillin	po	C100_1	P	8	-40.17291667	-40.17291667
100	amoxicillin	iv	C100_1	P	8	-39.80902778	-38.43819444
100	amoxicillin	po	C100_1	P	8	-38.14236111	-35.35347222
100	co_amoxiclav	po	C100_1	B	8	-35.15208333	-33.43680556
100	nitrofurantoin	po	C100_1	O	6	-33.18194444	-32.44097222
100	ciprofloxacin	po	C100_1	Q	8	-32.21388889	-31.43194444
100	ciprofloxacin	po	C100_1	Q	8	-31.3875	-29.3875
100	amoxicillin	iv	C100_1	P	8	-10.86388889	-10.18472222
100	clarithromycin	po	C100_1	M	12	-10.86388889	-9.418055556
100	piptaz	iv	C100_1	B	8	-9.986111111	-9.173611111
100	piptaz	iv	C100_1	B	8	-8.80625	3.555555556
100	co_amoxiclav	po	C100_1	B	8	6.8125	13.55208333
101	ceftriaxone	iv	C101_1	B	24	421.7659722	421.7659722
105	flucloxacillin	iv	C105_1	P	6	-470.6861111	-470.6861111
105	gentamicin	iv	C105_1	A	24	-470.6854167	-470.6854167
105	amoxicillin	po	C105_1	P	8	-14.79166667	-7.791666667
105	co_amoxiclav	po	C105_1	B	8	2.254861111	2.254861111
105	co_amoxiclav	po	C105_1	B	8	2.320833333	9.311909722
105	co_amoxiclav	po	C105_1	B	8	4.242361111	7.276388889
105	co_amoxiclav	po	C105_1	B	8	73.49444444	75.24722222
108	clindamycin	po	NA	C	8	NA	NA
108	flucloxacillin	po	NA	P	6	NA	NA
109	ceftriaxone	iv	C109_1	B	24	-133.1006944	-132.1326389
109	aciclovir	iv	C109_1	V	8	-133.09375	-133.09375
109	gentamicin	iv	C109_1	A	24	575.5375	575.5375
109	amoxicillin	po	C109_1	P	8	575.5375	578.1611111
111	co_amoxiclav	po	C111_1	B	8	-742.0076389	-741.7291667
111	co_amoxiclav	po	C111_1	B	8	-741.7319444	-736.7319444
111	piptaz	iv	C111_1	B	8	-617.3388889	-616.8243056
111	ceftazidime	iv	C111_1	B	8	-616.6277778	-616.1236111
111	ceftazidime	iv	C111_1	B	8	-616.0583333	-604.1659722
111	co_amoxiclav	iv	C111_1	B	8	-529.6152778	-529.6152778
111	clarithromycin	po	C111_1	M	12	-529.6152778	-525.6638889
111	piptaz	iv	C111_1	B	8	-529.4611111	-526.1548611
111	amoxicillin	po	C111_1	P	8	-525.9708333	-525.6638889
111	amoxicillin	po	C111_1	P	8	-525.7805556	-518.7805556
111	clarithromycin	po	C111_1	M	12	-525.7805556	-518.7805556
111	gentamicin	iv	C111_1	A	24	-452.1326389	-450.0326389
111	piptaz	iv	C111_1	B	8	-452.1319444	-448.8715278
111	piptaz	iv	C111_1	B	8	-448.7701389	-448.1465278
111	piptaz	iv	C111_1	B	8	-447.8618056	-435.1770833
111	amoxicillin	po	C111_1	P	8	-441.8131944	-431.8131944
111	metronidazole	iv	C111_1	N	8	-440.8333333	-435.0965278
111	gentamicin	iv	C111_1	A	24	-440.8277778	-440.8277778
111	co_amoxiclav	po	C111_1	B	8	-434.9215278	-429.9215278
111	metronidazole	po	C111_1	N	8	-434.9215278	-429.9215278
111	co_amoxiclav	po	C111_1	B	8	-434.8708333	-434.8708333
111	co_amoxiclav	po	C111_1	B	8	-412.5486111	-405.5486111
111	ceftazidime	iv	C111_1	B	8	-68.33819444	-67.76805556
111	ceftazidime	iv	C111_1	B	8	-67.46597222	-66.56388889
111	ceftazidime	iv	C111_1	B	8	-67.08333333	-54.08333333
111	ceftazidime	iv	C111_1	B	8	-65.72152778	-63.48541667
111	ceftriaxone	iv	C111_1	B	24	-34.4	-34.4
111	ceftazidime	iv	C111_1	B	8	-34.3125	-33.14583333
111	ceftazidime	iv	C111_1	B	8	-32.65555556	-30.1625
111	ceftazidime	iv	C111_1	B	8	-29.69444444	-22.85
111	ceftazidime	iv	C111_1	B	8	-21.87847222	-21.87847222
111	meropenem	iv	C111_1	B	8	-21.53402778	-18.83611111
111	co_amoxiclav	iv	C111_1	B	8	10.08333333	12.84583333
111	co_amoxiclav	po	C111_1	B	8	13.08333333	16.91875
111	co_amoxiclav	po	C111_1	B	8	14.08194444	23.08194444
111	co_amoxiclav	po	C111_1	B	8	18.98888889	18.98888889
111	co_amoxiclav	po	C111_1	B	8	122.6284722	129.6284722
111	co_amoxiclav	po	C111_1	B	8	146.1840278	151.1222222
111	co_amoxiclav	po	C111_1	B	8	154.1979167	154.4736111
111	co_amoxiclav	iv	C111_1	B	8	154.9152778	157.5069444
111	clarithromycin	iv	C111_1	M	12	155.06875	157.375
111	clarithromycin	po	C111_1	M	12	157.8673611	159.3368056
111	co_amoxiclav	po	C111_1	B	8	157.8673611	159.5027778
111	co_amoxiclav	iv	C111_1	B	8	191.4840278	192.1541667
111	clarithromycin	po	C111_1	M	12	191.64375	192.9493056
111	co_amoxiclav	po	C111_1	B	8	192.21875	196.21875
111	co_amoxiclav	po	C111_1	B	8	192.95	192.95
112	clarithromycin	po	C112_1	M	12	-11.68819444	-11.68819444
112	co_amoxiclav	iv	C112_1	B	8	-11.68472222	-11.68472222
112	gentamicin	iv	C112_1	A	24	-11.65486111	-11.65486111
112	co_amoxiclav	iv	C112_1	B	8	-11.20972222	-8.977083333
112	clarithromycin	iv	C112_1	M	12	-9.220833333	-9.220833333
112	clarithromycin	po	C112_1	M	12	-8.736111111	-8.736111111
112	piptaz	iv	C112_1	B	8	-8.40625	-6.072916667
112	clarithromycin	po	C112_1	M	12	-8.239583333	-6.239583333
112	co_amoxiclav	iv	C112_1	B	8	153.5444444	153.5444444
112	co_amoxiclav	iv	C112_1	B	8	153.8430556	154.7652778
112	co_amoxiclav	po	C112_1	B	8	155.0513889	156.8472222
112	co_amoxiclav	po	C112_1	B	8	157.4020833	162.0326389
116	nitrofurantoin	po	C116_1	O	6	-231.8888889	-231.4277778
116	nitrofurantoin	po	C116_1	O	6	-231.3125	-229.3125
116	nitrofurantoin	po	C116_1	O	6	-231.2673611	-229.2673611
116	doxycycline	po	C116_1	T	12	-118.2715278	-117.4791667
116	doxycycline	po	C116_1	T	12	-116.4597222	-113.4361111
116	ciprofloxacin	po	C116_1	Q	8	129.5597222	131.94375
116	ciprofloxacin	po	C116_1	Q	8	158.9909722	158.9909722
116	metronidazole	po	C116_1	N	8	158.9909722	159.7777778
116	ceftriaxone	iv	C116_1	B	24	159.13125	159.13125
116	ceftriaxone	iv	C116_1	B	24	159.6493056	159.6493056
116	metronidazole	po	C116_1	N	8	160.1	160.5180556
116	ceftriaxone	iv	C116_1	B	24	160.69375	160.69375
117	trimethoprim	po	C117_1	F	8	-136.6590278	-134.7131944
117	nitrofurantoin	po	C117_1	O	6	-5.6875	-2.892361111
117	co_amoxiclav	iv	C117_1	B	8	9.377083333	10.83958333
117	ceftriaxone	iv	C117_1	B	24	11.13194444	13.14791667
117	ciprofloxacin	po	C117_1	Q	8	13.92152778	19.94861111
117	ciprofloxacin	po	C117_1	Q	8	20.30555556	20.30555556
117	co_amoxiclav	iv	C117_1	B	8	21.53402778	21.82777778
117	metronidazole	iv	C117_1	N	8	21.5375	24.50138889
117	co_amoxiclav	iv	C117_1	B	8	22.30902778	24.83194444
117	co_amoxiclav	iv	C117_1	B	8	25.62916667	25.62916667
119	clarithromycin	po	C119_1	M	12	-393.5	-386.5
119	ceftriaxone	iv	C119_1	B	24	-363.3201389	-362.3381944
119	clarithromycin	po	C119_1	M	12	-362.2423611	-360.63125
119	doxycycline	po	C119_1	T	12	-362.2423611	-360.63125
119	clarithromycin	po	C119_1	M	12	-360.5	-356.5
119	doxycycline	po	C119_1	T	12	-360.5	-356.5
119	ceftriaxone	iv	C119_1	B	24	-312.8423611	-312.8423611
119	doxycycline	po	C119_1	T	12	-247.2270833	-247.2270833
119	doxycycline	po	C119_1	T	12	-199.2534722	-197.6583333
119	doxycycline	po	C119_1	T	12	-195.5	-192.5
119	doxycycline	po	C119_1	T	12	-172.6777778	-168.2076389
119	erythromycin	po	C119_1	M	6	-116.5034722	-112.2458333
119	doxycycline	po	C119_1	T	12	-96.37083333	-91.65208333
119	doxycycline	po	C119_1	T	12	-89.5	-79.5
119	erythromycin	po	C119_1	M	6	-89.5	-79.5
119	doxycycline	po	C119_1	T	12	-68.29652778	-67.62291667
119	doxycycline	po	C119_1	T	12	-48.62847222	-42.20833333
119	doxycycline	po	C119_1	T	12	-26.4375	-24.66180556
119	doxycycline	po	C119_1	T	12	-10.10694444	-4.645138889
121	co_amoxiclav	iv	C121_1	B	8	-2.663888889	-1.707638889
121	co_amoxiclav	po	C121_1	B	8	-1.103472222	2.333333333
121	co_amoxiclav	po	C121_1	B	8	-0.467361111	2.532638889
121	trimethoprim	po	C121_1	F	8	511.3465278	511.3465278
121	ceftriaxone	iv	C121_1	B	24	511.3979167	511.3979167
121	co_amoxiclav	po	C121_1	B	8	511.5493056	516.5493056
124	gentamicin	iv	C124_1	A	24	-478.9	-478.9
124	teicoplanin	iv	C124_1	G	24	-478.9	-478.9
124	teicoplanin	iv	C124_1	G	24	-478.5659722	-478.14375
124	clindamycin	iv	C124_1	C	8	-419.5631944	-419.31875
124	ceftriaxone	iv	C124_1	B	24	-419.0756944	-418.04375
124	metronidazole	po	C124_1	N	8	-419.0756944	-417.2430556
124	ciprofloxacin	po	C124_1	Q	8	-416.8520833	-413.2256944
124	clindamycin	po	C124_1	C	8	-330.0513889	-330.0513889
124	gentamicin	iv	C124_1	A	24	-327.9618056	-327.9618056
124	metronidazole	iv	C124_1	N	8	-327.9256944	-325.3208333
124	ciprofloxacin	iv	C124_1	Q	8	-327.9256944	-325.3104167
124	vancomycin	iv	C124_1	G	24	-327.8625	-327.8625
124	vancomycin	iv	C124_1	G	24	-325.5798611	-325.5798611
124	ciprofloxacin	po	C124_1	Q	8	-324.8083333	-323.0743056
124	vancomycin	iv	C124_1	G	24	-324.0083333	-324.0083333
124	moxifloxacin	po	C124_1	Q	24	-32.10416667	-29.10416667
124	vancomycin	iv	C124_1	G	24	-27.41388889	-27.41388889
124	ciprofloxacin	po	C124_1	Q	8	-27.39097222	-22.84305556
124	ciprofloxacin	po	C124_1	Q	8	-22.14097222	-17.23958333
124	ciprofloxacin	po	C124_1	Q	8	-16.82222222	-16.32361111
124	clindamycin	po	C124_1	C	8	-15.83472222	-8.054166667
124	vancomycin	iv	C124_1	G	24	-9.881944444	-9.881944444
124	vancomycin	iv	C124_1	G	24	-8.813888889	-8.813888889
124	clindamycin	po	C124_1	C	8	-7.663888889	-1.964583333
124	clindamycin	po	C124_1	C	8	19.19375	23.65277778
124	ceftriaxone	iv	C124_1	B	24	75.94583333	75.94583333
124	clindamycin	iv	C124_1	C	8	76.19722222	76.45833333
124	fluconazole	iv	C124_1	Z	24	76.25833333	76.25833333
126	co_amoxiclav	po	C126_1	B	8	-23.0625	-9.0625
126	doxycycline	po	C126_1	T	12	-9.0625	-8.0625
126	clarithromycin	po	C126_1	M	12	-7.997222222	-7.997222222
126	co_amoxiclav	po	C126_1	B	8	-7.997222222	-7.997222222
126	gentamicin	iv	C126_1	A	24	-7.888888889	-7.888888889
126	co_amoxiclav	iv	C126_1	B	8	-7.615277778	-5.654166667
126	clarithromycin	po	C126_1	M	12	-7.216666667	-1.210416667
126	co_amoxiclav	po	C126_1	B	8	-5.184027778	-0.6625
126	co_amoxiclav	po	C126_1	B	8	579.0951389	584.0951389
126	co_amoxiclav	iv	C126_1	B	8	630.7263889	633.3715278
126	gentamicin	iv	C126_1	A	24	630.7298611	630.7298611
126	gentamicin	iv	C126_1	A	24	632.4361111	632.4361111
126	ertapenem	iv	C126_1	B	24	632.7395833	632.7395833
126	co_amoxiclav	iv	C126_1	B	8	633.975	634.6784722
126	ceftriaxone	iv	C126_1	B	24	635.0173611	637.0048611
126	ciprofloxacin	po	C126_1	Q	8	636.9888889	643.1916667
126	ciprofloxacin	po	C126_1	Q	8	643.1479167	651.1479167
127	co_amoxiclav	iv	C127_1	B	8	-25.49375	-25.49375
127	gentamicin	iv	C127_1	A	24	-25.49375	-25.49375
127	co_amoxiclav	iv	C127_1	B	8	-25.20833333	-21.18472222
127	clarithromycin	po	C127_1	M	12	-22.88819444	-21.67291667
127	vancomycin	iv	C127_1	G	24	-21.50555556	-21.50555556
127	gentamicin	iv	C127_1	A	24	-20.97916667	-20.97916667
127	vancomycin	iv	C127_1	G	24	-20.89722222	-18.51666667
127	co_amoxiclav	iv	C127_1	B	8	-19.90694444	-13.15347222
127	metronidazole	po	C127_1	N	8	-19.90694444	-13.11666667
127	co_amoxiclav	iv	C127_1	B	8	-12.80833333	-10.90416667
127	metronidazole	iv	C127_1	N	8	-12.80833333	-10.90416667
127	fluconazole	po	C127_1	Z	24	15.59861111	21.91805556
127	gentamicin	iv	C127_1	A	24	16.66458333	16.66458333
127	co_amoxiclav	iv	C127_1	B	8	16.75625	19.12152778
127	co_amoxiclav	po	C127_1	B	8	19.47569444	23.09444444
127	co_amoxiclav	iv	C127_1	B	8	99.40625	99.40625
127	gentamicin	iv	C127_1	A	24	99.50972222	99.50972222
127	co_amoxiclav	iv	C127_1	B	8	99.83333333	102.1388889
127	co_amoxiclav	po	C127_1	B	8	102.4284722	105.1701389
127	nitrofurantoin	po	C127_1	O	6	129.4597222	131.0875
127	nitrofurantoin	po	C127_1	O	6	130.2486111	133.2486111
130	amoxicillin	po	C130_1	P	8	-18.33333333	-11.33333333
130	gentamicin	iv	C130_1	A	24	-5.985416667	-4.053472222
130	penicillin_G	iv	C130_1	P	6	-5.952777778	0.690277778
130	gentamicin	iv	C130_1	A	24	-3.077083333	1.082638889
130	penicillin_G	iv	C130_1	P	6	0.869444444	22.62847222
130	gentamicin	iv	C130_1	A	24	1.585416667	7.634027778
130	ceftriaxone	iv	C130_1	B	24	22.77361111	35.77361111
130	ceftriaxone	iv	C130_1	B	24	22.80277778	23.61597222
130	ceftriaxone	iv	C130_1	B	24	25.59583333	34.78402778
130	amoxicillin	po	C130_1	P	8	610.6423611	615.6423611
130	amoxicillin	po	C130_1	P	8	610.6659722	610.6659722
131	clarithromycin	po	C131_1	M	12	-48.88541667	-43.88541667
131	flucloxacillin	po	C131_1	P	6	-15.62361111	-14.01944444
131	metronidazole	iv	C131_1	N	8	-13.90625	-13.90625
131	co_amoxiclav	iv	C131_1	B	8	11.63541667	11.63541667
131	co_amoxiclav	iv	C131_1	B	8	109.6006944	113.8777778
131	metronidazole	po	C131_1	N	8	110.0847222	113.8881944
131	co_amoxiclav	po	C131_1	B	8	114.1381944	115.9722222
131	metronidazole	po	C131_1	N	8	114.1388889	115.9736111
131	co_amoxiclav	iv	C131_1	B	8	507.5694444	507.5694444
133	meropenem	iv	C133_1	B	8	-702.8777778	-701.3236111
133	ciprofloxacin	po	C133_1	Q	8	-700.9868056	-688.9867477
133	ciprofloxacin	po	C133_1	Q	8	-552.60625	-552.60625
133	ciprofloxacin	po	C133_1	Q	8	-552.1041667	-542.0209259
133	ciprofloxacin	po	C133_1	Q	8	-552.0895833	-552.0895833
133	clarithromycin	iv	C133_1	M	12	-550.0965278	-550.0965278
133	meropenem	iv	C133_1	B	8	-550.0513889	-542.9916667
133	aztreonam	iv	C133_1	B	8	-542.6333333	-536.3243056
133	ceftazidime	iv	C133_1	B	8	-385.6930556	-376.0145833
133	vancomycin	iv	C133_1	G	24	-385.6923611	-383.1576389
133	vancomycin	iv	C133_1	G	24	-382.7034722	-382.1361111
133	vancomycin	iv	C133_1	G	24	-381.68125	-376.1520833
133	doxycycline	po	C133_1	T	12	-185.80625	-185.1763889
133	doxycycline	po	C133_1	T	12	-185.1361111	-178.1361111
133	doxycycline	po	C133_1	T	12	-146.2173611	-146.2173611
133	ciprofloxacin	po	C133_1	Q	8	-53.23125	-53.23125
133	doxycycline	po	C133_1	T	12	-31.16180556	-26.22569444
133	ceftazidime	iv	C133_1	B	8	-26.50763889	-21.32361111
133	ciprofloxacin	po	C133_1	Q	8	-21.1125	-14.11197917
133	ciprofloxacin	po	C133_1	Q	8	-21.08333333	-14.08333333
133	doxycycline	po	C133_1	T	12	-10.04652778	-9.245833333
133	doxycycline	po	C133_1	T	12	-9.085416667	-2.085416667
133	ceftriaxone	iv	C133_1	B	24	-5.779166667	-2.043055556
133	meropenem	iv	C133_1	B	8	-1.629861111	6.697916667
133	meropenem	iv	C133_1	B	8	2.866666667	16.91716435
133	doxycycline	po	C133_1	T	12	24.34444444	25.17986111
133	doxycycline	po	C133_1	T	12	25.16875	31.16875
133	doxycycline	po	C133_1	T	12	31.76180556	31.76180556
133	clindamycin	po	C133_1	C	8	101.0986111	108.0986111
133	clarithromycin	po	C133_1	M	12	229.2618056	229.2618056
133	ciprofloxacin	po	C133_1	Q	8	229.3513889	229.8715278
133	doxycycline	po	C133_1	T	12	229.9069444	234.9069444
133	doxycycline	po	C133_1	T	12	230.0527778	230.0527778
133	doxycycline	po	C133_1	T	12	242.8993056	242.8993056
133	doxycycline	po	C133_1	T	12	242.975	249.975
133	ciprofloxacin	po	C133_1	Q	8	275.3416667	275.3416667
133	doxycycline	po	C133_1	T	12	275.3416667	275.3416667
133	ciprofloxacin	po	C133_1	Q	8	275.8055556	280.8055556
133	ciprofloxacin	po	C133_1	Q	8	275.9340278	275.9340278
133	doxycycline	po	C133_1	T	12	297.0284722	299.8
133	fluconazole	po	C133_1	Z	24	298.0076389	299.8027778
133	doxycycline	po	C133_1	T	12	298.3354167	300.3354167
133	fluconazole	po	C133_1	Z	24	298.3368056	300.3368056
133	clarithromycin	po	C133_1	M	12	305.13125	305.13125
133	ciprofloxacin	po	C133_1	Q	8	305.1986111	305.1986111
133	doxycycline	po	C133_1	T	12	320.6347222	320.6347222
133	doxycycline	po	C133_1	T	12	358.2881944	358.2881944
133	clarithromycin	po	C133_1	M	12	358.4458333	358.4458333
133	moxifloxacin	po	C133_1	Q	24	358.9625	358.9625
133	meropenem	iv	C133_1	B	8	359.6638889	359.6638889
135	ceftriaxone	iv	C135_1	B	24	-18.51875	-13.61041667
135	aciclovir	iv	C135_1	V	8	-18.46527778	-17.86319444
135	amoxicillin	iv	C135_1	P	8	-17.72361111	-15.09791667
135	amoxicillin	iv	C135_1	P	8	-14.875	-11.85208333
135	ceftriaxone	iv	C135_1	B	24	-12.6125	-8.0375
135	amoxicillin	iv	C135_1	P	8	-11.57986111	-2.193055556
135	amoxicillin	iv	C135_1	P	8	-2.03125	0.754861111
141	trimethoprim	po	C141_1	F	8	-10.85416667	-8.854166667
141	trimethoprim	po	C141_1	F	8	-8.54375	-7.595138889
141	doxycycline	po	C141_1	T	12	85.99930556	85.99930556
141	ceftriaxone	iv	C141_1	B	24	86.21736111	89.19305556
141	clarithromycin	po	C141_1	M	12	88.07569444	91.07569444
141	ceftriaxone	iv	C141_1	B	24	101.3493056	105.4138889
141	ceftriaxone	iv	C141_1	B	24	106.3986111	108.9388889
142	co_amoxiclav	iv	C142_1	B	8	-182.6104167	-178.15625
142	co_amoxiclav	iv	C142_1	B	8	-177.8583333	-175.1388889
142	co_amoxiclav	po	C142_1	B	8	-173.8625	-162.0597222
142	ciprofloxacin	po	C142_1	Q	8	-57.08125	-57.08125
142	co_amoxiclav	iv	C142_1	B	8	220.5701389	220.9027778
142	co_amoxiclav	po	C142_1	B	8	221.1055556	223.8673611
142	metronidazole	iv	C142_1	N	8	228.6951389	229.54375
142	metronidazole	po	C142_1	N	8	229.95625	230.94375
142	gentamicin	iv	C142_1	A	24	249.6381944	249.6381944
142	co_amoxiclav	iv	C142_1	B	8	249.6381944	249.9409722
142	piptaz	iv	C142_1	B	8	250.0666667	250.0666667
144	vancomycin	po	C144_1	G	24	-524.9638889	-524.0611111
144	clarithromycin	po	C144_1	M	12	6.1125	8.9625
144	ceftriaxone	iv	C144_1	B	24	213.4020833	215.3597222
144	clarithromycin	po	C144_1	M	12	216.11875	216.11875
144	clarithromycin	po	C144_1	M	12	216.2479167	219.2479167
144	nitrofurantoin	po	C144_1	O	6	237.2819444	244.2819444
144	ceftriaxone	iv	C144_1	B	24	239.4409722	241.0479167
144	ceftriaxone	iv	C144_1	B	24	240.2680556	243.2680556
144	ceftriaxone	iv	C144_1	B	24	243.3368056	243.3368056
145	gentamicin	iv	C145_1	A	24	-711.6833333	-711.6833333
145	ceftriaxone	iv	C145_1	B	24	-708.2513889	-700.4180556
145	gentamicin	iv	C145_1	A	24	-707.8472222	-707.8472222
145	clindamycin	po	C145_1	C	8	-700.6694444	-694.6694444
145	gentamicin	iv	C145_1	A	24	-669.6895833	-669.6895833
145	co_amoxiclav	iv	C145_1	B	8	-649.65	-649.0756944
145	co_amoxiclav	po	C145_1	B	8	-648.8034722	-647.9763889
145	trimethoprim	po	C145_1	F	8	-647.8006944	-646.0131944
145	trimethoprim	po	C145_1	F	8	-646.7895833	-641.7895833
145	nitrofurantoin	po	C145_1	O	6	-452.8604167	-452.8604167
145	gentamicin	iv	C145_1	A	24	-452.8215278	-452.8215278
145	nitrofurantoin	po	C145_1	O	6	-450.9263889	-450.9263889
145	co_amoxiclav	iv	C145_1	B	8	-367.0729167	-367.0729167
145	amoxicillin	po	C145_1	P	8	-366.9888889	-363.8097222
145	amoxicillin	po	C145_1	P	8	-364.69375	-359.69375
145	amoxicillin	po	C145_1	P	8	-326.5569444	-324.6916667
145	amoxicillin	po	C145_1	P	8	-324.8743056	-322.859294
145	amoxicillin	po	C145_1	P	8	-323.5284722	-322.8048611
145	co_amoxiclav	iv	C145_1	B	8	-322.4694444	-322.0715278
145	gentamicin	iv	C145_1	A	24	-322.4611111	-322.4611111
145	co_amoxiclav	po	C145_1	B	8	-321.7666667	-319.9930556
145	co_amoxiclav	po	C145_1	B	8	-321.7055556	-314.7055556
145	gentamicin	iv	C145_1	A	24	-203.8916667	-203.8916667
145	nitrofurantoin	po	C145_1	O	6	-39.86041667	-39.86041667
145	trimethoprim	po	C145_1	F	8	-9.833333333	-7.833333333
145	co_amoxiclav	po	C145_1	B	8	-6.235416667	0.188194444
145	co_amoxiclav	po	C145_1	B	8	-1.840277778	1.160300926
145	co_amoxiclav	iv	C145_1	B	8	155.8027778	155.8027778
145	gentamicin	iv	C145_1	A	24	155.8027778	155.8027778
145	co_amoxiclav	po	C145_1	B	8	156.0631944	163.0631944
145	co_amoxiclav	po	C145_1	B	8	156.1215278	158.2104167
145	gentamicin	iv	C145_1	A	24	208.4840278	208.4840278
145	co_amoxiclav	iv	C145_1	B	8	245.3597222	245.3597222
145	co_amoxiclav	iv	C145_1	B	8	263.6763889	263.6763889
145	co_amoxiclav	po	C145_1	B	8	264.0548611	268.9680556
145	gentamicin	iv	C145_1	A	24	415.425	415.425
145	trimethoprim	po	C145_1	F	8	576.5840278	579.4388889
145	trimethoprim	po	C145_1	F	8	580.3875	581.9944444
145	co_amoxiclav	iv	C145_1	B	8	713.3118056	713.3118056
145	gentamicin	iv	C145_1	A	24	713.3895833	713.3895833
145	co_amoxiclav	iv	C145_1	B	8	713.9458333	714.9638889
145	co_amoxiclav	po	C145_1	B	8	715.3979167	715.3979167
145	co_amoxiclav	po	C145_1	B	8	715.9111111	719.9340278
148	ceftriaxone	iv	C148_1	B	24	-15.48402778	-15.48402778
148	metronidazole	iv	C148_1	N	8	-14.76180556	-14.03888889
148	ceftriaxone	iv	C148_1	B	24	-14.76180556	-13.37013889
148	metronidazole	po	C148_1	N	8	-13.69791667	-13.26111111
148	moxifloxacin	po	C148_1	Q	24	-12.57708333	-9.249305556
148	gentamicin	iv	C148_1	A	24	-10.95902778	-10.95902778
148	vancomycin	po	C148_1	G	24	-2.164583333	-1.268055556
148	ciprofloxacin	po	C148_1	Q	8	0.422222222	2.7625
148	ceftriaxone	iv	C148_1	B	24	44.54930556	44.54930556
148	moxifloxacin	po	C148_1	Q	24	44.83263889	45.76111111
148	moxifloxacin	po	C148_1	Q	24	46.81319444	49.81319444
148	doxycycline	po	C148_1	T	12	164.3458333	169.3465162
148	ceftriaxone	iv	C148_1	B	24	456.2743056	459.1756944
148	metronidazole	po	C148_1	N	8	458.1944444	458.9638889
148	co_amoxiclav	po	C148_1	B	8	459.9659722	461.6715278
148	ceftriaxone	iv	C148_1	B	24	466.6583333	466.6583333
148	ceftriaxone	iv	C148_1	B	24	467.6979167	467.6979167
148	doxycycline	po	C148_1	T	12	468.1041667	469.7055556
148	ceftriaxone	iv	C148_1	B	24	469.9611111	470.8465278
148	metronidazole	po	C148_1	N	8	469.9611111	471.7555556
148	metronidazole	po	C148_1	N	8	471.9118056	481.7701389
148	metronidazole	po	C148_1	N	8	486.9625	486.9625
148	vancomycin	po	C148_1	G	24	487.0291667	496.7611111
148	metronidazole	iv	C148_1	N	8	487.2583333	490.9444444
148	metronidazole	po	C148_1	N	8	491.3506944	496.9784722
148	ceftriaxone	iv	C148_1	B	24	596.48125	596.48125
148	doxycycline	po	C148_1	T	12	596.48125	601.1534722
151	ceftriaxone	iv	C151_1	B	24	-98.92152778	-98.92152778
151	flucloxacillin	iv	C151_1	P	6	-98.86805556	-98.78611111
151	flucloxacillin	po	C151_1	P	6	-98.70347222	-93.70347222
151	flucloxacillin	po	C151_1	P	6	-98.55486111	-98.55486111
151	flucloxacillin	po	C151_1	P	6	-97.8125	-92.8125
151	co_amoxiclav	iv	C151_1	B	8	-5.154861111	-5.154861111
151	co_amoxiclav	iv	C151_1	B	8	-4.394444444	-3.064583333
151	co_amoxiclav	iv	C151_1	B	8	-2.584027778	-1.020138889
151	co_trimoxazole	po	C151_1	F	12	12.04305556	20.10972222
151	co_amoxiclav	iv	C151_1	B	8	16.67430556	20.95555556
154	co_amoxiclav	iv	C154_1	B	8	-428.7041667	-427.3854167
154	gentamicin	iv	C154_1	A	24	-427.8715278	-427.8715278
154	co_amoxiclav	po	C154_1	B	8	-427.1229167	-423.6895833
154	co_amoxiclav	iv	C154_1	B	8	-11.03263889	-10.14027778
154	clarithromycin	po	C154_1	M	12	-10.9	-9.315277778
154	co_amoxiclav	iv	C154_1	B	8	-9.722222222	-7.131944444
154	amoxicillin	iv	C154_1	P	8	-6.755555556	-5.147916667
154	amoxicillin	iv	C154_1	P	8	-4.769444444	-4.769444444
154	amoxicillin	po	C154_1	P	8	-4.329166667	-0.76875
154	amoxicillin	po	C154_1	P	8	2.06875	2.873611111
154	co_amoxiclav	po	C154_1	B	8	3.25	7.608333333
154	metronidazole	po	C154_1	N	8	3.25	7.874305556
154	co_amoxiclav	po	C154_1	B	8	7.874305556	9.871527778
154	metronidazole	po	C154_1	N	8	9.101388889	9.871527778
154	co_amoxiclav	po	C154_1	B	8	10.00277778	45.00277778
154	metronidazole	po	C154_1	N	8	10.00277778	45.00277778
155	co_amoxiclav	iv	C155_1	B	8	-50.08680556	-50.08680556
155	gentamicin	iv	C155_1	A	24	-50.08680556	-50.08680556
155	nitrofurantoin	po	C155_1	O	6	-1.35	-1.35
155	co_amoxiclav	iv	C155_1	B	8	-1.315972222	-1.315972222
155	gentamicin	iv	C155_1	A	24	-1.315972222	-1.315972222
155	co_amoxiclav	po	C155_1	B	8	-0.923611111	5.867361111
155	co_amoxiclav	iv	C155_1	B	8	140.8736111	140.8736111
158	clarithromycin	po	C158_1	M	12	-655.7902778	-655.3527778
158	amoxicillin	iv	C158_1	P	8	-655.7791667	-655.2409722
158	co_amoxiclav	iv	C158_1	B	8	-654.9284722	-654.4180556
158	gentamicin	iv	C158_1	A	24	-654.8152778	-654.8152778
158	ceftriaxone	iv	C158_1	B	24	-654.1798611	-651.2055556
158	ciprofloxacin	po	C158_1	Q	8	-651.0597222	-644.0597222
158	ciprofloxacin	po	C158_1	Q	8	-650.1534722	-649.3756944
158	clarithromycin	po	C158_1	M	12	-52.98194444	-52.98194444
158	co_amoxiclav	iv	C158_1	B	8	-52.97430556	-52.45347222
158	co_amoxiclav	po	C158_1	B	8	-52.21875	-51.17847222
158	co_amoxiclav	po	C158_1	B	8	-52.06597222	-49.06597222
158	nitrofurantoin	po	C158_1	O	6	-51.01180556	-46.01180556
158	co_amoxiclav	po	C158_1	B	8	-50.20833333	-45.20833333
158	nitrofurantoin	po	C158_1	O	6	-50.20833333	-45.20833333
158	co_amoxiclav	iv	C158_1	B	8	-5.825	-4.434722222
158	ciprofloxacin	po	C158_1	Q	8	-3.929861111	-1.341666667
158	co_amoxiclav	iv	C158_1	B	8	-0.152083333	0.561111111
158	doxycycline	po	C158_1	T	12	0.809722222	3.672916667
158	clarithromycin	po	C158_1	M	12	4.061805556	10.56805556
158	meropenem	iv	C158_1	B	8	4.934722222	10.87569444
158	co_amoxiclav	iv	C158_1	B	8	138.0722222	138.0722222
158	gentamicin	iv	C158_1	A	24	138.0722222	138.0722222
158	ciprofloxacin	po	C158_1	Q	8	138.3520833	138.6631944
158	ciprofloxacin	po	C158_1	Q	8	138.6833333	141.6833333
158	co_amoxiclav	iv	C158_1	B	8	221.4729167	221.4729167
158	clarithromycin	po	C158_1	M	12	221.5715278	223.0493056
158	amoxicillin	po	C158_1	P	8	221.8395833	222.8166667
158	amoxicillin	po	C158_1	P	8	222.8402778	226.8402778
158	clarithromycin	po	C158_1	M	12	222.8402778	226.8402778
158	co_amoxiclav	iv	C158_1	B	8	709.0951389	709.0951389
158	co_amoxiclav	iv	C158_1	B	8	709.58125	709.8472222
158	co_amoxiclav	po	C158_1	B	8	710.1722222	711.7534722
162	doxycycline	po	C162_1	T	12	-308.7222222	-295.0805556
162	aciclovir	po	C162_1	V	8	-308.5743056	-294.0784722
162	aciclovir	po	C162_1	V	8	-293.875	-279.8385648
162	aciclovir	po	C162_1	V	8	-253.9034722	-250.9819444
162	doxycycline	po	C162_1	T	12	-253.9034722	-250.9805556
162	doxycycline	po	C162_1	T	12	-250.8541667	-6.854166667
162	aciclovir	po	C162_1	V	8	-250.8236111	-222.8236111
162	doxycycline	po	C162_1	T	12	-250.8236111	-222.8236111
162	aciclovir	po	C162_1	V	8	-242.7472222	-207.7469907
162	aciclovir	po	C162_1	V	8	-206.5743056	-201.5847222
162	doxycycline	po	C162_1	T	12	-186.5291667	-182.9840278
162	aciclovir	po	C162_1	V	8	-185.9027778	-182.9840278
162	flucloxacillin	iv	C162_1	P	6	-165.6625	-165.6625
162	aciclovir	po	C162_1	V	8	-165.4618056	-165.0861111
162	doxycycline	po	C162_1	T	12	-165.4618056	-165.0861111
162	aciclovir	po	C162_1	V	8	-129.6270833	-101.6270833
162	doxycycline	po	C162_1	T	12	-129.6270833	-101.6270833
162	trimethoprim	po	C162_1	F	8	-10.09236111	-10.09236111
162	nitrofurantoin	po	C162_1	O	6	-9.854166667	-7.854166667
162	nitrofurantoin	po	C162_1	O	6	-9.695138889	-2.695138889
162	trimethoprim	po	C162_1	F	8	-7.854166667	-7.854166667
162	ciprofloxacin	po	C162_1	Q	8	-6.498611111	-6.498611111
162	co_amoxiclav	po	C162_1	B	8	-5.802083333	-2.996527778
162	trimethoprim	po	C162_1	F	8	207.5868056	211.0145833
162	trimethoprim	po	C162_1	F	8	210.1479167	212.1479167
169	amoxicillin	po	C169_1	P	8	-292.56875	-288.56875
169	clarithromycin	po	C169_1	M	12	-292.3895833	-289.4694444
169	amoxicillin	iv	C169_1	P	8	-292.3840278	-289.6708333
169	clarithromycin	po	C169_1	M	12	-289.56875	-285.56875
169	amoxicillin	po	C169_1	P	8	-289.4694444	-289.4694444
169	aciclovir	po	C169_1	V	8	-167.7298611	-151.7298611
169	aciclovir	po	C169_1	V	8	-145.3319444	-138.5875
169	amoxicillin	iv	C169_1	P	8	-145.3277778	-144.9722222
169	co_trimoxazole	po	C169_1	F	12	-144.75	-12.75
169	clarithromycin	po	C169_1	M	12	-144.6826389	-138.5881944
169	co_amoxiclav	iv	C169_1	B	8	-144.6784722	-141.9402778
169	co_trimoxazole	po	C169_1	F	12	-143.8541667	-138.9027778
169	co_amoxiclav	po	C169_1	B	8	-141.6909722	-138.5868056
169	aciclovir	po	C169_1	V	8	-138.7965278	-110.7965278
169	clarithromycin	po	C169_1	M	12	-138.7958333	-131.7958333
169	co_amoxiclav	po	C169_1	B	8	-138.7958333	-131.7958333
169	co_trimoxazole	po	C169_1	F	12	-138.7944444	-110.7944444
169	clarithromycin	po	C169_1	M	12	-129.74375	-124.74375
169	co_amoxiclav	po	C169_1	B	8	-122.6534722	-115.6534722
169	moxifloxacin	po	C169_1	Q	24	-115.6847222	-108.6847222
169	ciprofloxacin	po	C169_1	Q	8	-102.75	-97.75
169	ciprofloxacin	po	C169_1	Q	8	-102.5354167	-88.53541667
169	piptaz	iv	C169_1	B	8	-98.7375	-98.7375
169	piptaz	iv	C169_1	B	8	-98.33611111	-93.69583333
169	co_trimoxazole	po	C169_1	F	12	-98.33611111	-84.32430556
169	aciclovir	po	C169_1	V	8	-98.33611111	-46.71458333
169	piptaz	iv	C169_1	B	8	-93.31458333	-91.96736111
169	piptaz	iv	C169_1	B	8	-90.69583333	-89.69513889
169	piptaz	iv	C169_1	B	8	-87.49722222	-85.96111111
169	ceftriaxone	iv	C169_1	B	24	-85.65138889	-74.59513889
169	vancomycin	iv	C169_1	G	24	-82.75416667	-82.75416667
169	vancomycin	iv	C169_1	G	24	-82.30486111	-77.7
169	micafungin	iv	C169_1	Z	24	-79.51736111	-66.32152778
169	vancomycin	iv	C169_1	G	24	-77.25138889	-69.83055556
169	ceftriaxone	iv	C169_1	B	24	-73.62083333	-72.68611111
169	meropenem	iv	C169_1	B	8	-65.31041667	-64.97777778
169	meropenem	iv	C169_1	B	8	-64.68888889	-61.96319444
169	meropenem	iv	C169_1	B	8	-60.56180556	-53.87430556
169	co_trimoxazole	po	C169_1	F	12	-57.8375	-54.86527778
169	co_trimoxazole	po	C169_1	F	12	-54.33472222	-52.83333333
169	meropenem	iv	C169_1	B	8	-53.67013889	-51.99305556
169	azithromycin	po	C169_1	M	24	-50.69652778	-46.89722222
169	azithromycin	po	C169_1	M	24	-46.75	-12.75
169	aciclovir	po	C169_1	V	8	-46.53819444	133.4618056
169	azithromycin	po	C169_1	M	24	-46.5375	133.4625
169	co_amoxiclav	iv	C169_1	B	8	-16.51805556	-14.99652778
169	gentamicin	iv	C169_1	A	24	-16.50138889	-16.50138889
169	azithromycin	po	C169_1	M	24	-16.37569444	-13.87222222
169	aciclovir	po	C169_1	V	8	-16.37569444	-13.66388889
169	ciprofloxacin	po	C169_1	Q	8	-14.45277778	-13.50347222
169	co_trimoxazole	po	C169_1	F	12	-14.45208333	-14.45208333
169	gentamicin	iv	C169_1	A	24	-13.73819444	-13.73819444
169	aciclovir	po	C169_1	V	8	-13.61527778	0.384722222
169	co_trimoxazole	po	C169_1	F	12	-13.61527778	0.384722222
169	ciprofloxacin	po	C169_1	Q	8	-13.59166667	-11.59166667
169	piptaz	iv	C169_1	B	8	-12.725	-10.64513889
169	azithromycin	po	C169_1	M	24	-11.97291667	-9.961805556
169	aciclovir	po	C169_1	V	8	-11.96736111	-5.340972222
169	co_trimoxazole	po	C169_1	F	12	-10.89930556	-5.980555556
169	ertapenem	iv	C169_1	B	24	-10.45625	-5.468055556
169	aciclovir	po	C169_1	V	8	2.292361111	92.29236111
169	azithromycin	po	C169_1	M	24	2.292361111	92.29236111
169	co_trimoxazole	po	C169_1	F	12	2.292361111	92.29236111
173	co_amoxiclav	iv	C173_1	B	8	-201.4451389	-199.8236111
173	co_amoxiclav	po	C173_1	B	8	-199.8541667	-194.8541667
173	co_amoxiclav	po	C173_1	B	8	-199.84375	-194.8435301
173	co_amoxiclav	iv	C173_1	B	8	-4.227777778	-4.227777778
173	clarithromycin	po	C173_1	M	12	-4.220833333	-1.60625
173	co_amoxiclav	po	C173_1	B	8	-3.777777778	-1.065972222
173	co_amoxiclav	po	C173_1	B	8	0.161111111	3.985416667
173	clarithromycin	po	C173_1	M	12	0.161805556	3.985416667
173	co_amoxiclav	iv	C173_1	B	8	118.0736111	118.0736111
173	amoxicillin	iv	C173_1	P	8	159.6833333	160.9347222
173	clarithromycin	po	C173_1	M	12	159.6833333	161.0409722
173	co_amoxiclav	iv	C173_1	B	8	161.1708333	161.1708333
175	clarithromycin	po	C175_1	M	12	-102.0444444	-102.0444444
175	gentamicin	iv	C175_1	A	24	-100.8152778	-100.8152778
175	teicoplanin	iv	C175_1	G	24	-100.8152778	-100.8152778
175	nitrofurantoin	po	C175_1	O	6	-12.90277778	-9.902777778
175	ceftriaxone	iv	C175_1	B	24	-7.344444444	-7.344444444
175	gentamicin	iv	C175_1	A	24	-7.331944444	-7.331944444
175	ceftriaxone	iv	C175_1	B	24	-6.525	-6.525
175	ertapenem	iv	C175_1	B	24	-5.520833333	-5.520833333
175	ertapenem	iv	C175_1	B	24	-4.165277778	-1.111111111
175	ertapenem	iv	C175_1	B	24	0.054166667	0.054166667
175	ceftriaxone	iv	C175_1	B	24	14.37916667	14.37916667
175	ceftriaxone	iv	C175_1	B	24	15.3	17.37488426
175	ceftriaxone	iv	C175_1	B	24	15.325	17.25069444
175	ceftriaxone	iv	C175_1	B	24	18.39305556	18.39305556
175	doxycycline	po	C175_1	T	12	460.8569444	460.8569444
175	doxycycline	po	C175_1	T	12	461.0618056	468.0618056
175	co_trimoxazole	iv	C175_1	F	12	473.7090278	473.7090278
175	metronidazole	po	C175_1	N	8	474.0256944	475.1277778
175	ciprofloxacin	po	C175_1	Q	8	474.0256944	475.3597222
175	metronidazole	po	C175_1	N	8	475.13125	480.1877778
175	ciprofloxacin	po	C175_1	Q	8	475.13125	482.13125
180	co_amoxiclav	iv	C180_1	B	8	-28.89930556	-28.89930556
180	co_amoxiclav	po	C180_1	B	8	-18.70625	-16.19652778
180	ciprofloxacin	po	C180_1	Q	8	-15.95833333	-14.07916667
180	amoxicillin	po	C180_1	P	8	36.63680556	36.63680556
180	metronidazole	po	C180_1	N	8	229.1652778	235.8770833
180	nitrofurantoin	po	C180_1	O	6	448.2361111	453.2361111
180	ceftriaxone	iv	C180_1	B	24	448.2430556	448.2430556
180	ceftriaxone	iv	C180_1	B	24	455.1208333	455.1208333
180	ceftriaxone	iv	C180_1	B	24	456.125	458.8180556
189	amoxicillin	po	C189_1	P	8	-196.7916667	-189.7916667
189	co_amoxiclav	po	C189_1	B	8	-189.7916667	-186.7916667
189	co_amoxiclav	po	C189_1	B	8	-189.5222222	-186.5222222
189	co_amoxiclav	po	C189_1	B	8	-39.79166667	-32.79166667
190	trimethoprim	po	C190_1	F	8	-18.20138889	-14.20138889
190	co_amoxiclav	iv	C190_1	B	8	-14.44583333	-13.41944444
190	clarithromycin	po	C190_1	M	12	-14.44583333	-12.34444444
190	amoxicillin	po	C190_1	P	8	-13.26736111	-11.15833333
190	metronidazole	po	C190_1	N	8	-10.75277778	-8.338888889
190	flucloxacillin	po	C190_1	P	6	151.3791667	158.3791667
190	co_amoxiclav	iv	C190_1	B	8	257.0618056	257.0618056
192	gentamicin	iv	C192_1	A	24	-147.9569444	-147.9569444
192	teicoplanin	iv	C192_1	G	24	-147.9569444	-147.9569444
192	doxycycline	po	C192_1	T	12	-139.1041667	-132.1041667
192	doxycycline	po	C192_1	T	12	-138.7319444	-131.7319444
192	clarithromycin	po	C192_1	M	12	-20.98402778	-20.98402778
192	co_amoxiclav	iv	C192_1	B	8	-20.98402778	-20.98402778
192	clarithromycin	po	C192_1	M	12	-15.10416667	-11.10416667
192	trimethoprim	po	C192_1	F	8	-7.845833333	-5.18125
193	amoxicillin	po	C193_1	P	8	-19.29166667	-16.29166667
193	amoxicillin	iv	C193_1	P	8	-16.13888889	-16.13888889
193	clarithromycin	po	C193_1	M	12	-15.85138889	-15.85138889
193	co_amoxiclav	iv	C193_1	B	8	-15.73402778	-15.73402778
193	piptaz	iv	C193_1	B	8	-14.29166667	-11.29166667
193	moxifloxacin	po	C193_1	Q	24	-13.29166667	-11.29166667
193	amoxicillin	iv	C193_1	P	8	425.08125	426.4590278
193	doxycycline	po	C193_1	T	12	425.08125	427.4993056
193	amoxicillin	iv	C193_1	P	8	426.7486111	427.7493056
193	amoxicillin	po	C193_1	P	8	428.0680556	428.7159722
193	amoxicillin	po	C193_1	P	8	428.5729167	433.5729167
195	amoxicillin	po	C195_1	P	8	-38.90972222	-35.90972222
195	amoxicillin	po	C195_1	P	8	-38.89097222	-35.89097222
195	amoxicillin	po	C195_1	P	8	-38.79513889	-38.06180556
195	amoxicillin	po	C195_1	P	8	-3.614583333	-0.852083333
195	co_amoxiclav	po	C195_1	B	8	200.19375	201.1493056
195	co_amoxiclav	po	C195_1	B	8	201.1006944	205.1006944
196	co_amoxiclav	iv	C196_1	B	8	-39.41111111	-38.13472222
196	metronidazole	po	C196_1	N	8	-39.41041667	-36.86597222
196	co_amoxiclav	po	C196_1	B	8	-37.87569444	-36.52708333
196	metronidazole	po	C196_1	N	8	-36.52708333	-36.52708333
196	co_amoxiclav	iv	C196_1	B	8	-36.12708333	-36.12708333
196	metronidazole	iv	C196_1	N	8	-35.93819444	-35.18402778
196	co_amoxiclav	iv	C196_1	B	8	-35.86944444	-35.86944444
196	clarithromycin	po	C196_1	M	12	-35.53402778	-30.09375
196	co_amoxiclav	iv	C196_1	B	8	-35.53055556	-35.18402778
196	amoxicillin	po	C196_1	P	8	-34.69861111	-30.09375
196	co_amoxiclav	po	C196_1	B	8	-6.813888889	-1.8375
196	co_amoxiclav	iv	C196_1	B	8	-6.007638889	-4.113194444
196	metronidazole	po	C196_1	N	8	-0.629166667	7.149305556
196	metronidazole	po	C196_1	N	8	5.252083333	8.252083333
196	nitrofurantoin	po	C196_1	O	6	27.25555556	27.91041667
196	trimethoprim	po	C196_1	F	8	28.09791667	28.09791667
196	trimethoprim	po	C196_1	F	8	28.11666667	33.11694444
196	gentamicin	iv	C196_1	A	24	32.87361111	32.87361111
196	co_amoxiclav	iv	C196_1	B	8	32.87361111	33.10972222
196	co_amoxiclav	iv	C196_1	B	8	33.46319444	33.89166667
196	co_amoxiclav	po	C196_1	B	8	34.12708333	34.12708333
196	metronidazole	po	C196_1	N	8	34.27430556	34.86736111
196	vancomycin	po	C196_1	G	24	34.31180556	34.86736111
196	fosfomycin	po	C196_1	O	24	35.20208333	37.95763889
196	fidaxomicin	po	C196_1	M	12	35.20277778	39.95763889
196	fidaxomicin	po	C196_1	M	12	39.99097222	45.0112037
196	vancomycin	po	C196_1	G	24	63.45763889	70.17152778
196	metronidazole	iv	C196_1	N	8	63.46111111	65.13263889
196	metronidazole	iv	C196_1	N	8	65.68194444	66.16388889
196	co_amoxiclav	iv	C196_1	B	8	304.3826389	304.3826389
199	gentamicin	iv	C199_1	A	24	-673.0527778	-673.0527778
199	co_amoxiclav	iv	C199_1	B	8	-673.0527778	-671.1840278
199	co_amoxiclav	po	C199_1	B	8	-671.0145833	-666.0145833
199	co_amoxiclav	po	C199_1	B	8	-670.8979167	-670.8979167
199	nitrofurantoin	po	C199_1	O	6	-586.6388889	-584.1444444
199	nitrofurantoin	po	C199_1	O	6	-584.7902778	-579.7902778
199	nitrofurantoin	po	C199_1	O	6	-570.4798611	-567.5423611
199	nitrofurantoin	po	C199_1	O	6	-560.9847222	-555.9847222
199	nitrofurantoin	po	C199_1	O	6	-560.8666667	-560.8666667
199	doxycycline	po	C199_1	T	12	-169.6708333	-169.0652778
199	trimethoprim	po	C199_1	F	8	-169.6708333	-167.6715278
199	doxycycline	po	C199_1	T	12	-168.6909722	-165.6909722
199	doxycycline	po	C199_1	T	12	-168.6722222	-167.6715278
199	doxycycline	po	C199_1	T	12	-167.9305556	-164.9305556
199	amoxicillin	po	C199_1	P	8	-19.54305556	-14.54305556
199	amoxicillin	po	C199_1	P	8	-19.52430556	-19.52430556
199	amoxicillin	po	C199_1	P	8	-18.93055556	-17.93055556
199	trimethoprim	po	C199_1	F	8	-16.61666667	-9.638888889
199	nitrofurantoin	po	C199_1	O	6	-9.432638889	-6.513888889
200	co_amoxiclav	iv	C200_1	B	8	-6.409027778	-6.115972222
200	amoxicillin	po	C200_1	P	8	-5.890277778	-1.115277778
201	gentamicin	iv	C201_1	A	24	-14.34513889	-14.34513889
201	co_amoxiclav	iv	C201_1	B	8	-14.34513889	-13.83541667
201	flucloxacillin	iv	C201_1	P	6	-13.60972222	-13.60972222
201	ceftriaxone	iv	C201_1	B	24	-13.56319444	-13.56319444
201	vancomycin	iv	C201_1	G	24	-13.39444444	-13.39444444
201	flucloxacillin	iv	C201_1	P	6	-12.74861111	-7.984722222
201	rifampicin	po	C201_1	O	12	-8.596527778	-5.971527778
201	flucloxacillin	iv	C201_1	P	6	-6.600694444	-6.068055556
201	flucloxacillin	iv	C201_1	P	6	-5.091666667	-5.091666667
201	vancomycin	iv	C201_1	G	24	-4.628472222	-4.628472222
201	ceftriaxone	iv	C201_1	B	24	-1.785416667	1.995138889
201	vancomycin	iv	C201_1	G	24	-1.463194444	-1.463194444
201	vancomycin	iv	C201_1	G	24	1.39375	1.39375
201	fluconazole	po	C201_1	Z	24	20.54513889	20.54513889
201	fluconazole	po	C201_1	Z	24	21.38680556	24.03125
201	fluconazole	po	C201_1	Z	24	22.31805556	29.31805556
201	teicoplanin	iv	C201_1	G	24	142.0291667	142.0291667
202	flucloxacillin	iv	C202_1	P	6	-729.9076389	-729.9076389
202	gentamicin	iv	C202_1	A	24	-729.9076389	-729.9076389
202	flucloxacillin	iv	C202_1	P	6	-587.0284722	-587.0284722
202	gentamicin	iv	C202_1	A	24	-587.0284722	-587.0284722
202	co_amoxiclav	iv	C202_1	B	8	-585.3027778	-585.3027778
202	gentamicin	iv	C202_1	A	24	-585.3020833	-585.3020833
202	nitrofurantoin	po	C202_1	O	6	-573.9416667	-573.1458333
202	trimethoprim	po	C202_1	F	8	-572.9784722	-565.9784722
202	trimethoprim	po	C202_1	F	8	-572.9701389	-571.1569444
202	co_amoxiclav	po	C202_1	B	8	-220.9923611	-220.0645833
202	metronidazole	po	C202_1	N	8	-220.9923611	-219.9027778
202	amoxicillin	po	C202_1	P	8	-219.9027778	-216.8777778
202	amoxicillin	po	C202_1	P	8	-216.7847222	-216.1048611
202	co_amoxiclav	iv	C202_1	B	8	-19.70763889	-18.52222222
202	meropenem	iv	C202_1	B	8	-17.94444444	-17.15694444
202	co_amoxiclav	po	C202_1	B	8	-16.79097222	-16.10208333
202	co_amoxiclav	iv	C202_1	B	8	-15.6	-15.15833333
202	co_amoxiclav	po	C202_1	B	8	-14.91111111	-12.18680556
202	ceftriaxone	iv	C202_1	B	24	-10.63194444	-9.163194444
202	gentamicin	iv	C202_1	A	24	-10.62638889	-10.62638889
202	co_amoxiclav	po	C202_1	B	8	-1.502777778	-1.146527778
202	trimethoprim	po	C202_1	F	8	181.2347222	181.9375
202	trimethoprim	po	C202_1	F	8	182.0666667	188.0666667
202	amoxicillin	po	C202_1	P	8	342.8576389	343.09375
202	doxycycline	po	C202_1	T	12	343.2916667	347.86875
202	amoxicillin	iv	C202_1	P	8	343.8291667	347.86875
211	flucloxacillin	iv	C211_1	P	6	-166.00625	-166.00625
211	co_amoxiclav	iv	C211_1	B	8	-165.8520833	-165.3055556
211	metronidazole	po	C211_1	N	8	-165.8520833	-159.9958333
211	co_amoxiclav	po	C211_1	B	8	-165.0340278	-159.9958333
211	co_amoxiclav	po	C211_1	B	8	-159.725	-158.1868056
211	metronidazole	po	C211_1	N	8	-159.725	-156.0173611
211	co_amoxiclav	iv	C211_1	B	8	-158.0375	-156.0173611
211	co_amoxiclav	po	C211_1	B	8	-155.6673611	-154.0354167
211	co_amoxiclav	po	C211_1	B	8	-154.1388889	-126.13875
211	co_amoxiclav	po	C211_1	B	8	-154.0833333	-137.0833333
211	co_amoxiclav	iv	C211_1	B	8	-100.6951389	-98.04861111
211	flucloxacillin	iv	C211_1	P	6	-99.98958333	-99.98958333
211	gentamicin	iv	C211_1	A	24	-99.98958333	-99.98958333
211	ciprofloxacin	po	C211_1	Q	8	-94.23402778	-93.30069444
211	ciprofloxacin	po	C211_1	Q	8	-93.16041667	-87.16041667
211	ciprofloxacin	po	C211_1	Q	8	-93.08333333	-87.08333333
211	nitrofurantoin	po	C211_1	O	6	-3.689583333	-0.824305556
211	co_amoxiclav	iv	C211_1	B	8	-2.982638889	-0.05
211	vancomycin	iv	C211_1	G	24	0.374305556	0.374305556
211	vancomycin	iv	C211_1	G	24	0.895138889	1.871527778
211	co_amoxiclav	po	C211_1	B	8	1.193055556	2.952083333
211	linezolid	po	C211_1	O	12	2.173611111	7.788194444
212	co_amoxiclav	iv	C212_1	B	8	-5.175	-4.195833333
212	gentamicin	iv	C212_1	A	24	-5.161805556	-5.161805556
212	co_amoxiclav	po	C212_1	B	8	-3.850694444	-0.160416667
212	piptaz	iv	C212_1	B	8	0.104861111	2.846527778
215	ceftriaxone	iv	C215_1	B	24	-657.9972222	-657.9972222
215	gentamicin	iv	C215_1	A	24	-657.9798611	-657.9798611
215	metronidazole	po	C215_1	N	8	-657.9555556	-656.8986111
215	ceftriaxone	iv	C215_1	B	24	-656.7423611	-656.7423611
215	doxycycline	po	C215_1	T	12	-653.7333333	-646.7333333
215	clindamycin	po	C215_1	C	8	-507.0138889	-507.0138889
215	clindamycin	po	C215_1	C	8	-506.9979167	-501.9979167
215	trimethoprim	po	C215_1	F	8	-163.9923611	-163.0333333
215	trimethoprim	po	C215_1	F	8	-163.8125	-156.8125
215	trimethoprim	po	C215_1	F	8	-162.9166667	-155.9166667
215	cefalexin	po	C215_1	P	6	-12.91666667	-9.916666667
215	trimethoprim	po	C215_1	F	8	-12.91666667	-9.916666667
215	ceftriaxone	iv	C215_1	B	24	-10.04722222	-9.161111111
215	clarithromycin	po	C215_1	M	12	-10.04722222	-7.057638889
215	clarithromycin	po	C215_1	M	12	-8.9625	-5.9625
215	clarithromycin	po	C215_1	M	12	-6.916666667	-3.916666667
215	clarithromycin	po	C215_1	M	12	-2.265277778	-2.265277778
215	doxycycline	po	C215_1	T	12	-2.019444444	-0.048611111
215	doxycycline	po	C215_1	T	12	0.079166667	2.079780093
215	oseltamivir	po	C215_1	V	24	0.161111111	5.161111111
215	amoxicillin	po	C215_1	P	8	37.48194444	37.48194444
215	amoxicillin	po	C215_1	P	8	37.50416667	40.50416667
215	co_amoxiclav	iv	C215_1	B	8	40.50833333	40.90555556
215	co_amoxiclav	po	C215_1	B	8	41.12083333	41.12083333
215	co_amoxiclav	po	C215_1	B	8	41.29722222	45.29722222
216	co_amoxiclav	po	C216_1	B	8	-1012.6875	-1007.6875
216	co_amoxiclav	po	C216_1	B	8	-1012.65625	-1011.876389
216	co_amoxiclav	iv	C216_1	B	8	-376.7548611	-376.7548611
216	co_amoxiclav	iv	C216_1	B	8	-375.9034722	-374.8534722
216	co_amoxiclav	po	C216_1	B	8	-374.7006944	-367.7006944
216	nitrofurantoin	po	C216_1	O	6	-25.91666667	-22.91666667
216	ceftriaxone	iv	C216_1	B	24	360.1743056	360.1743056
216	ceftriaxone	iv	C216_1	B	24	361.1118056	361.1118056
221	co_amoxiclav	iv	C221_1	B	8	-9.835416667	-8.464583333
221	gentamicin	iv	C221_1	A	24	-9.619444444	-9.619444444
221	clarithromycin	po	C221_1	M	12	-9.619444444	-9.34375
221	oseltamivir	po	C221_1	V	24	-9.122916667	-4.349305556
221	co_amoxiclav	po	C221_1	B	8	-7.956944444	-7.956944444
221	co_amoxiclav	po	C221_1	B	8	-7.109722222	-4.140277778
222	co_amoxiclav	iv	C222_1	B	8	-433.6340278	-428.8569444
222	co_amoxiclav	iv	C222_1	B	8	-428.4833333	-428.1340278
222	co_amoxiclav	po	C222_1	B	8	-427.5194444	-425.0381944
222	co_amoxiclav	po	C222_1	B	8	-425.7618056	-418.7618056
222	co_amoxiclav	iv	C222_1	B	8	-112.8861111	-112.8861111
222	co_amoxiclav	iv	C222_1	B	8	-112.6736111	-112.6736111
222	co_amoxiclav	iv	C222_1	B	8	-46.62013889	-43.75138889
222	gentamicin	iv	C222_1	A	24	-46.61944444	-46.61944444
222	co_amoxiclav	po	C222_1	B	8	-38.42569444	-33.47291667
222	amoxicillin	iv	C222_1	P	8	-6.347222222	-6.347222222
222	amoxicillin	po	C222_1	P	8	-6.058333333	-6.058333333
222	co_amoxiclav	iv	C222_1	B	8	-6.003472222	-2.113194444
222	co_amoxiclav	po	C222_1	B	8	-1.843055556	-1.05
222	amoxicillin	po	C222_1	P	8	2.272222222	7.272222222
225	co_amoxiclav	iv	C225_1	B	8	-746.6631944	-746.6631944
225	gentamicin	iv	C225_1	A	24	-746.6631944	-746.6631944
225	flucloxacillin	iv	C225_1	P	6	-746.3597222	-746.0444444
225	co_amoxiclav	iv	C225_1	B	8	-745.7284722	-743.0333333
225	gentamicin	iv	C225_1	A	24	-743.5263889	-743.5263889
225	teicoplanin	iv	C225_1	G	24	-742.85	-741.8013889
225	teicoplanin	iv	C225_1	G	24	-740.8527778	-733.8465278
225	co_amoxiclav	iv	C225_1	B	8	-10.33055556	-10.33055556
225	gentamicin	iv	C225_1	A	24	-10.33055556	-10.33055556
225	clindamycin	po	C225_1	C	8	-10.20625	-10.20625
225	co_amoxiclav	po	C225_1	B	8	-9.7375	-8.931944444
225	flucloxacillin	iv	C225_1	P	6	-8.761805556	-6.375694444
225	flucloxacillin	po	C225_1	P	6	-5.526388889	-2.021527778
225	gentamicin	iv	C225_1	A	24	204.5819444	204.5819444
225	ceftriaxone	iv	C225_1	B	24	242.1006944	242.1006944
227	co_amoxiclav	iv	C227_1	B	8	-1041.263889	-1041.263889
227	flucloxacillin	iv	C227_1	P	6	-1041.143056	-1037.738194
227	ciprofloxacin	po	C227_1	Q	8	-1036.868056	-1035.952778
227	piptaz	iv	C227_1	B	8	-1035.600694	-1031.077778
227	ciprofloxacin	po	C227_1	Q	8	-1024.71875	-1020.954167
227	meropenem	iv	C227_1	B	8	-1020.615972	-1011.001389
227	flucloxacillin	iv	C227_1	P	6	-1004.765972	-1003.73125
227	amoxicillin	po	C227_1	P	8	-468.3666667	-467.7173611
227	amoxicillin	po	C227_1	P	8	-467.6840278	-463.6840278
227	gentamicin	iv	C227_1	A	24	-452.1020833	-452.1020833
227	co_amoxiclav	iv	C227_1	B	8	-452.1020833	-451.7243056
227	flucloxacillin	iv	C227_1	P	6	-383.4368056	-379.7256944
227	clindamycin	po	C227_1	C	8	-379.3923611	-378.0027778
227	clindamycin	po	C227_1	C	8	-378.6895833	-371.6895833
227	co_amoxiclav	iv	C227_1	B	8	-258.4652778	-257.9965278
227	valaciclovir	po	C227_1	V	12	-258.2027778	-256.4527778
227	co_amoxiclav	po	C227_1	B	8	-257.6645833	-256.7402778
227	co_amoxiclav	po	C227_1	B	8	-256.3409722	-254.6979167
227	valaciclovir	po	C227_1	V	12	-255.8027778	-254.6944444
227	co_amoxiclav	po	C227_1	B	8	-254.7729167	-250.7729167
227	valaciclovir	po	C227_1	V	12	-254.7722222	-250.7722222
227	ciprofloxacin	po	C227_1	Q	8	4.284722222	9.275694444
231	co_amoxiclav	iv	C231_1	B	8	-621.5083333	-621.5083333
231	gentamicin	iv	C231_1	A	24	-621.5083333	-621.5083333
231	flucloxacillin	iv	C231_1	P	6	-621.1173611	-619.0840278
231	flucloxacillin	po	C231_1	P	6	-618.7083333	-617.8208333
231	flucloxacillin	po	C231_1	P	6	-617.8701389	-613.8701389
231	nitrofurantoin	po	C231_1	O	6	-350.7444444	-347.7444444
231	nitrofurantoin	po	C231_1	O	6	-350.7402778	-350.7402778
231	ceftriaxone	iv	C231_1	B	24	-50.43194444	-47.45555556
231	metronidazole	po	C231_1	N	8	-50.43194444	-47.10763889
231	co_amoxiclav	iv	C231_1	B	8	-12.65208333	-10.85833333
231	clarithromycin	po	C231_1	M	12	-12.65208333	-10.62222222
231	piptaz	iv	C231_1	B	8	-10.45972222	-6.123611111
231	piptaz	iv	C231_1	B	8	-5.584027778	-1.122222222
231	piptaz	iv	C231_1	B	8	-0.595138889	-0.136805556
231	meropenem	iv	C231_1	B	8	0.233333333	6.902083333
231	micafungin	iv	C231_1	Z	24	1.428472222	8.363194444
231	meropenem	iv	C231_1	B	8	7.4125	9.886111111
231	micafungin	iv	C231_1	Z	24	9.886111111	14.89583333
231	meropenem	iv	C231_1	B	8	10.54305556	17.13333333
231	vancomycin	iv	C231_1	G	24	16.45	16.45
231	micafungin	iv	C231_1	Z	24	16.61527778	18.9
231	vancomycin	iv	C231_1	G	24	17.19583333	17.19583333
231	vancomycin	iv	C231_1	G	24	17.52708333	18.06944444
231	piptaz	iv	C231_1	B	8	18.16875	19.17986111
231	vancomycin	iv	C231_1	G	24	18.53958333	19.04930556
232	flucloxacillin	iv	C232_1	P	6	-1807.333333	-1806.850694
232	co_amoxiclav	iv	C232_1	B	8	-37.28611111	-32.35833333
232	clarithromycin	po	C232_1	M	12	-36.49513889	-31.96388889
232	piptaz	iv	C232_1	B	8	-25.50069444	-23.74097222
232	oseltamivir	po	C232_1	V	24	-25.33680556	-23.96805556
232	metronidazole	po	C232_1	N	8	-23.71319444	-22.74305556
232	piptaz	iv	C232_1	B	8	-22.69166667	-21.975
232	clarithromycin	po	C232_1	M	12	-21.80347222	-14.98263889
232	oseltamivir	po	C232_1	V	24	-21.80138889	-21.36597222
232	piptaz	iv	C232_1	B	8	-21.64027778	-16.68263889
232	clarithromycin	po	C232_1	M	12	-2.772916667	-2.772916667
232	co_amoxiclav	iv	C232_1	B	8	-2.772916667	-2.772916667
232	co_amoxiclav	po	C232_1	B	8	-2.386805556	-2.386805556
232	co_amoxiclav	iv	C232_1	B	8	-1.829166667	-1.829166667
232	piptaz	iv	C232_1	B	8	-1.690972222	2.035416667
232	oseltamivir	po	C232_1	V	24	-1.046527778	2.095138889
232	co_amoxiclav	po	C232_1	B	8	2.25625	6.120833333
232	oseltamivir	po	C232_1	V	24	2.522916667	3.50625
232	metronidazole	po	C232_1	N	8	3.303472222	4.002083333
232	metronidazole	po	C232_1	N	8	3.638194444	4.288194444
232	ceftriaxone	iv	C232_1	B	24	6.272222222	6.272222222
232	metronidazole	iv	C232_1	N	8	6.272222222	6.632638889
234	co_amoxiclav	iv	C234_1	B	8	-1145.2625	-1144.045139
234	gentamicin	iv	C234_1	A	24	-1145.261806	-1145.261806
234	co_amoxiclav	po	C234_1	B	8	-1143.9125	-1137.982106
234	gentamicin	iv	C234_1	A	24	-1143.894444	-1143.894444
234	co_amoxiclav	po	C234_1	B	8	-1143.894444	-1139.877778
234	flucloxacillin	iv	C234_1	P	6	-655.5743056	-655.5743056
234	co_amoxiclav	iv	C234_1	B	8	-655.2604167	-654.1305556
234	gentamicin	iv	C234_1	A	24	-654.9673611	-654.9673611
234	co_amoxiclav	po	C234_1	B	8	-653.8618056	-651.0590278
234	penicillin_V	po	C234_1	P	6	-325.9166667	-7.916666667
234	co_amoxiclav	iv	C234_1	B	8	-7.404861111	-5.138194444
234	penicillin_V	po	C234_1	P	6	-7.079861111	-4.04375
234	co_amoxiclav	po	C234_1	B	8	-4.877083333	-0.155555556
234	penicillin_V	po	C234_1	P	6	0.004166667	365.0041667
234	co_amoxiclav	iv	C234_1	B	8	54.06180556	56.84652778
234	co_amoxiclav	iv	C234_1	B	8	57.08125	60.87152778
234	co_amoxiclav	po	C234_1	B	8	61.09444444	65.85625
234	penicillin_V	po	C234_1	P	6	70.07569444	435.0756944
234	co_amoxiclav	iv	C234_1	B	8	93.33680556	94.13333333
234	amoxicillin	po	C234_1	P	8	94.48541667	98.50555556
234	co_amoxiclav	iv	C234_1	B	8	98.82638889	98.82638889
234	co_amoxiclav	po	C234_1	B	8	99.14375	100.1208333
234	co_amoxiclav	po	C234_1	B	8	100.5388889	103.1479167
234	co_amoxiclav	po	C234_1	B	8	104.1340278	108.8444444
234	penicillin_V	po	C234_1	P	6	109.1847222	474.1847222
234	penicillin_V	po	C234_1	P	6	201.4798611	203.3173611
235	co_amoxiclav	iv	C235_1	B	8	-974.6708333	-974.6708333
235	co_amoxiclav	iv	C235_1	B	8	-916.7833333	-916.0298611
235	metronidazole	iv	C235_1	N	8	-916.7833333	-916.0298611
235	co_amoxiclav	po	C235_1	B	8	-915.7409722	-912.8097222
235	co_amoxiclav	po	C235_1	B	8	-914.7243056	-909.7243056
235	gentamicin	iv	C235_1	A	24	-523.9652778	-523.9652778
235	piptaz	iv	C235_1	B	8	-523.9645833	-523.6756944
235	clarithromycin	po	C235_1	M	12	-523.6090278	-521.9979167
235	co_amoxiclav	po	C235_1	B	8	-523.6083333	-521.7902778
235	clarithromycin	po	C235_1	M	12	-522.6194444	-519.6194444
235	co_amoxiclav	po	C235_1	B	8	-522.61875	-519.61875
235	co_amoxiclav	po	C235_1	B	8	-201.45	-201.45
235	co_amoxiclav	iv	C235_1	B	8	-129.7645833	-128.8090278
235	metronidazole	po	C235_1	N	8	-129.7611111	-126.8048611
235	aciclovir	po	C235_1	V	8	-129.5305556	-127.4402778
235	piptaz	iv	C235_1	B	8	-128.4388889	-124.0701389
235	co_amoxiclav	iv	C235_1	B	8	-65.60069444	-65.60069444
235	co_amoxiclav	iv	C235_1	B	8	-65.425	-63.07777778
235	metronidazole	po	C235_1	N	8	-63.42777778	-59.80138889
235	piptaz	iv	C235_1	B	8	-62.78125	-58.03958333
235	co_amoxiclav	iv	C235_1	B	8	-38.78819444	-36.08333333
235	amoxicillin	po	C235_1	P	8	-35.79652778	-34.08055556
235	co_amoxiclav	iv	C235_1	B	8	-3.527083333	-3.527083333
235	co_amoxiclav	iv	C235_1	B	8	-3.234722222	-2.965277778
235	co_amoxiclav	po	C235_1	B	8	-2.924305556	2.075694444
235	co_amoxiclav	po	C235_1	B	8	-2.754166667	-1.797222222
235	co_amoxiclav	po	C235_1	B	8	13.27430556	34.27430556
235	doxycycline	po	C235_1	T	12	83.26041667	90.26041667
235	erythromycin	po	C235_1	M	6	125.6597222	126.0458333
235	doxycycline	po	C235_1	T	12	125.6611111	125.6611111
236	gentamicin	iv	C236_1	A	24	-1106.947917	-1106.947917
236	co_amoxiclav	iv	C236_1	B	8	-656.9729167	-656.3430556
236	co_amoxiclav	iv	C236_1	B	8	-645.1597222	-645.1597222
236	piptaz	iv	C236_1	B	8	-645.0625	-640.2715278
236	metronidazole	iv	C236_1	N	8	-644.7201389	-640.2715278
236	piptaz	iv	C236_1	B	8	-629.6472222	-629.3145833
236	piptaz	iv	C236_1	B	8	-628.9354167	-622.3159722
236	co_amoxiclav	po	C236_1	B	8	-622.0715278	-615.2173611
236	erythromycin	po	C236_1	M	6	-616	-616
236	erythromycin	po	C236_1	M	6	-615.8131944	-615.0208333
236	erythromycin	po	C236_1	M	6	-615.14375	-594.14375
236	erythromycin	po	C236_1	M	6	-354.85	-353.3201389
236	itraconazole	po	C236_1	Z	24	-252.3125	-251.3013889
236	itraconazole	po	C236_1	Z	24	-250.3013889	-249.3243056
236	itraconazole	po	C236_1	Z	24	-249.1354167	-228.0912731
236	co_amoxiclav	iv	C236_1	B	8	-146.0909722	-145.3194444
236	doxycycline	po	C236_1	T	12	-145.0409722	-144.2840278
236	ceftazidime	iv	C236_1	B	8	-144.0333333	-137.6854167
236	itraconazole	po	C236_1	Z	24	-144.0333333	-134.3340278
236	oseltamivir	po	C236_1	V	24	-142.8520833	-137.8229167
236	ceftazidime	iv	C236_1	B	8	-137.0375	-135.0256944
236	itraconazole	po	C236_1	Z	24	-134.8458333	-44.84583333
236	gentamicin	iv	C236_1	A	24	-87.98333333	-87.98333333
236	itraconazole	po	C236_1	Z	24	-87.65416667	-87.25555556
236	piptaz	iv	C236_1	B	8	-5.838194444	-3.036805556
236	itraconazole	po	C236_1	Z	24	-5.323611111	14.80069444
236	ceftazidime	iv	C236_1	B	8	-2.702777778	3.676388889
236	meropenem	iv	C236_1	B	8	5.319444444	8.665277778
236	meropenem	iv	C236_1	B	8	8.964583333	14.67708333
236	itraconazole	po	C236_1	Z	24	133.3479167	138.6673611
236	co_amoxiclav	iv	C236_1	B	8	133.35	133.6520833
236	piptaz	iv	C236_1	B	8	133.8618056	136.675
236	piptaz	iv	C236_1	B	8	138.3527778	142.9611111
236	piptaz	iv	C236_1	B	8	142.9104167	147.9104167
236	piptaz	iv	C236_1	B	8	143.6458333	143.9534722
236	piptaz	iv	C236_1	B	8	146.3875	146.9736111
236	gentamicin	iv	C236_1	A	24	195.1444444	195.1444444
240	co_amoxiclav	iv	C240_1	B	8	-320.9479167	-320.2194444
240	co_amoxiclav	iv	C240_1	B	8	-319.9020833	-319.1881944
240	moxifloxacin	po	C240_1	Q	24	-319.8618056	-319.4347222
240	co_amoxiclav	iv	C240_1	B	8	-318.7986111	-314.1666667
240	amoxicillin	po	C240_1	P	8	-20.08055556	-15.08055556
240	clarithromycin	po	C240_1	M	12	-20.08055556	-15.08055556
240	amoxicillin	po	C240_1	P	8	-20.07361111	-20.07361111
240	clarithromycin	po	C240_1	M	12	-20.07361111	-20.07361111
240	co_amoxiclav	iv	C240_1	B	8	-8.800694444	-8.800694444
240	clarithromycin	iv	C240_1	M	12	-8.65625	-7.968055556
240	amoxicillin	iv	C240_1	P	8	-8.500694444	-8.168055556
240	co_amoxiclav	iv	C240_1	B	8	-7.836805556	-7.218055556
240	clarithromycin	po	C240_1	M	12	-7.333333333	-6.45
240	piptaz	iv	C240_1	B	8	-6.807638889	-6.332638889
240	clarithromycin	po	C240_1	M	12	-3.984722222	-0.488888889
240	piptaz	iv	C240_1	B	8	-3.841666667	-0.488888889
240	amoxicillin	po	C240_1	P	8	178.8291667	178.8291667
240	co_amoxiclav	iv	C240_1	B	8	179.1229167	183.7756944
240	doxycycline	po	C240_1	T	12	179.1229167	183.9854167
240	co_trimoxazole	po	C240_1	F	12	180.7916667	187.54375
240	co_amoxiclav	po	C240_1	B	8	184.1381944	185.54375
240	co_trimoxazole	po	C240_1	F	12	185.9534722	299.6965394
508	co_trimoxazole	po	L008_1	F	12	-167.9166667	-139.9166667
508	aciclovir	po	L008_1	V	8	-2.059722222	12.10277778
508	piptaz	iv	L008_1	B	8	3.947916667	8.425694444
508	piptaz	iv	L008_1	B	8	8.849305556	8.849305556
508	aciclovir	po	L008_1	V	8	12.12569444	40.12569444
508	co_trimoxazole	po	L008_1	F	12	12.12569444	40.12569444
509	gentamicin	iv	L009_1	A	24	-140.875	-140.875
509	piptaz	iv	L009_1	B	8	-120.875	-99.875
509	piptaz	iv	L009_1	B	8	-77.875	-70.875
509	vancomycin	iv	L009_1	G	24	-77.875	-70.875
509	piptaz	iv	L009_1	B	8	-63.875	-56.875
509	vancomycin	iv	L009_1	G	24	-63.875	-56.875
509	aciclovir	po	L009_1	V	8	-9.413888889	-9.413888889
509	posaconazole	po	L009_1	Z	24	-9.413888889	-9.015277778
509	aciclovir	po	L009_1	V	8	-8.804861111	14.35138889
509	piptaz	iv	L009_1	B	8	-8.615972222	-7.091666667
509	voriconazole	po	L009_1	Z	12	-1.007638889	10.97638889
509	pentamidine	iv	L009_1	Z	24	1.388888889	1.388888889
509	piptaz	iv	L009_1	B	8	6.91875	11.16527778
509	ceftriaxone	iv	L009_1	B	24	11.38680556	14.35
509	penicillin_V	po	L009_1	P	6	13.27361111	41.27361111
509	aciclovir	po	L009_1	V	8	13.32708333	41.32708333
509	co_trimoxazole	po	L009_1	F	12	13.99513889	13.99513889
509	penicillin_V	po	L009_1	P	6	33.09583333	61.09583333
509	aciclovir	po	L009_1	V	8	40.09513889	68.09513889
509	valganciclovir	po	L009_1	V	12	49.09236111	63.09236111
509	valganciclovir	po	L009_1	V	12	61.07361111	75.07361111
509	penicillin_V	po	L009_1	P	6	68.08402778	128.0840278
509	co_trimoxazole	po	L009_1	F	12	75.08680556	103.0868056
509	valganciclovir	po	L009_1	V	12	75.08680556	103.0868056
509	valganciclovir	po	L009_1	V	12	103.1069444	108.1069444
509	valganciclovir	po	L009_1	V	12	110.0909722	117.0909722
509	foscarnet	iv	L009_1	V	12	121.3868056	127.8833333
509	co_trimoxazole	po	L009_1	F	12	121.9729167	121.9729167
509	penicillin_V	po	L009_1	P	6	121.9729167	127.9833333
509	clarithromycin	iv	L009_1	M	12	124.3944444	124.9208333
509	co_trimoxazole	po	L009_1	F	12	124.9923611	124.9923611
509	co_trimoxazole	po	L009_1	F	12	125.1472222	224.1472222
509	penicillin_V	po	L009_1	P	6	125.1472222	224.1472222
509	aciclovir	po	L009_1	V	8	125.1541667	224.1541667
509	clarithromycin	po	L009_1	M	12	125.3847222	127.0236111
509	piptaz	iv	L009_1	B	8	128.3173611	128.8701389
509	aciclovir	po	L009_1	V	8	129.0076389	130.9805556
509	penicillin_V	po	L009_1	P	6	129.1222222	130.9840278
509	clarithromycin	po	L009_1	M	12	131.1368056	145.1368056
509	co_amoxiclav	po	L009_1	B	8	145.1375	152.1379398
509	piptaz	iv	L009_1	B	8	149.6347222	152.15625
509	aciclovir	po	L009_1	V	8	149.9791667	168.9958333
509	penicillin_V	po	L009_1	P	6	149.9798611	158.9979167
509	penicillin_V	po	L009_1	P	6	152.3875	180.3875
509	co_amoxiclav	po	L009_1	B	8	152.5652778	153.1756944
509	piptaz	iv	L009_1	B	8	153.4569444	156.95
509	fluconazole	po	L009_1	Z	24	154.2944444	167.9944444
509	piptaz	iv	L009_1	B	8	159.0791667	163.5319444
509	piptaz	iv	L009_1	B	8	164.1861111	164.8770833
509	co_amoxiclav	po	L009_1	B	8	165.1715278	166.50625
509	fluconazole	po	L009_1	Z	24	166.2722222	168.2722222
509	co_amoxiclav	po	L009_1	B	8	166.2729167	171.2729167
509	aciclovir	po	L009_1	V	8	166.2854167	194.2856134
509	piptaz	iv	L009_1	B	8	166.7173611	167.1770833
509	co_amoxiclav	po	L009_1	B	8	167.5368056	168.9979167
509	oseltamivir	po	L009_1	V	24	168.1777778	173.1777778
509	voriconazole	po	L009_1	Z	12	168.1777778	267.1777778
509	oseltamivir	po	L009_1	V	24	168.2111111	168.6180556
509	voriconazole	po	L009_1	Z	12	168.4076389	168.9979167
509	aciclovir	po	L009_1	V	8	173.1166667	201.1169329
509	penicillin_V	po	L009_1	P	6	173.1173611	201.1176042
509	voriconazole	po	L009_1	Z	12	173.1180556	201.1186806
509	aciclovir	po	L009_1	V	8	208.1	236.1
509	co_amoxiclav	po	L009_1	B	8	215.1368056	222.1368056
509	fluconazole	po	L009_1	Z	24	215.1368056	222.1368056
509	penicillin_V	po	L009_1	P	6	271.0965278	299.0965278
510	aciclovir	po	L010_1	V	8	-837.6847222	-814.8486111
510	fluconazole	po	L010_1	Z	24	-834.0006944	-815.0333333
510	vancomycin	po	L010_1	G	24	-825.8673611	-825.8673611
510	gentamicin	iv	L010_1	A	24	-825.8263889	-825.8263889
510	piptaz	iv	L010_1	B	8	-825.8263889	-817.1138889
510	penicillin_V	po	L010_1	P	6	-815.8131944	-815.0333333
510	aciclovir	po	L010_1	V	8	-815.8027778	-787.8027778
510	co_trimoxazole	po	L010_1	F	12	-815.8027778	-787.8027778
510	fluconazole	po	L010_1	Z	24	-815.8027778	-787.8027778
510	penicillin_V	po	L010_1	P	6	-815.8027778	-787.8027778
510	piptaz	iv	L010_1	B	8	-244.4236111	-242.11875
510	penicillin_V	po	L010_1	P	6	-244.1479167	-244.1479167
510	gentamicin	iv	L010_1	A	24	-243.4715278	-243.4715278
510	co_amoxiclav	po	L010_1	B	8	-241.7354167	-241.1423611
510	co_amoxiclav	po	L010_1	B	8	-241.6541667	-235.6541667
510	penicillin_V	po	L010_1	P	6	-241.6541667	-213.6541667
510	gentamicin	iv	L010_1	A	24	-150.9027778	-150.9027778
510	vancomycin	po	L010_1	G	24	-141.9027778	-120.9027778
510	piptaz	iv	L010_1	B	8	-100.0534722	-98.11666667
510	posaconazole	po	L010_1	Z	24	-100.0493056	-96.12638889
510	aciclovir	po	L010_1	V	8	-100.0493056	-95.47430556
510	ceftolozane	iv	L010_1	B	8	-52.90277778	-31.90277778
510	daptomycin	iv	L010_1	G	24	-52.90277778	-31.90277778
510	linezolid	po	L010_1	O	12	-52.90277778	-31.90277778
510	meropenem	iv	L010_1	B	8	-52.90277778	-31.90277778
510	piptaz	iv	L010_1	B	8	-52.90277778	-31.90277778
510	teicoplanin	iv	L010_1	G	24	-52.90277778	-31.90277778
510	aciclovir	po	L010_1	V	8	-31.54444444	-20.85486111
510	posaconazole	po	L010_1	Z	24	-31.05694444	-18.10625
510	tobramycin	iv	L010_1	A	24	-30.90208333	-28.96875
510	aciclovir	po	L010_1	V	8	-20.46527778	-18.10625
510	aciclovir	po	L010_1	V	8	-18.80208333	9.197916667
510	posaconazole	po	L010_1	Z	24	-18.80138889	9.198611111
510	aciclovir	po	L010_1	V	8	-14.01736111	-14.01736111
510	posaconazole	po	L010_1	Z	24	-14.01458333	-14.01458333
510	aciclovir	po	L010_1	V	8	-13.85625	11.14097222
510	piptaz	iv	L010_1	B	8	-12.48680556	-8.154166667
510	voriconazole	po	L010_1	Z	12	-6.05625	10.96180556
510	pentamidine	iv	L010_1	Z	24	-3.730555556	-3.730555556
510	piptaz	iv	L010_1	B	8	1.282638889	2.907638889
510	gentamicin	iv	L010_1	A	24	2.025	2.025
510	ertapenem	iv	L010_1	B	24	3.392361111	4.433333333
510	meropenem	iv	L010_1	B	8	5.144444444	8.1625
510	gentamicin	iv	L010_1	A	24	5.467361111	5.467361111
510	gentamicin	iv	L010_1	A	24	7.135416667	7.135416667
510	aciclovir	po	L010_1	V	8	8.241666667	22.24166667
510	ceftolozane_tazobactam	iv	L010_1	B	8	8.517361111	9.954861111
510	co_trimoxazole	po	L010_1	F	12	9.107638889	37.10763889
510	penicillin_V	po	L010_1	P	6	9.107638889	108.1076389
510	ceftolozane_tazobactam	iv	L010_1	B	8	10.51666667	10.875
510	penicillin_V	po	L010_1	P	6	10.9625	10.9625
510	valganciclovir	po	L010_1	V	12	16.30555556	30.30555556
510	valganciclovir	po	L010_1	V	12	29.09027778	43.09027778
510	co_amoxiclav	po	L010_1	B	8	43.02083333	48.02083333
510	aciclovir	po	L010_1	V	8	71.06111111	99.06111111
510	co_trimoxazole	po	L010_1	F	12	71.06111111	99.06111111
510	penicillin_V	po	L010_1	P	6	71.06111111	99.06111111
510	valganciclovir	po	L010_1	V	12	87.05069444	99.05069444
510	valganciclovir	po	L010_1	V	12	99.03125	106.03125
510	penicillin_V	po	L010_1	P	6	99.03125	159.03125
510	co_amoxiclav	po	L010_1	B	8	183.0701389	190.0701389
510	penicillin_V	po	L010_1	P	6	183.0701389	213.0701389
510	aciclovir	po	L010_1	V	8	183.0708333	213.0708333
510	penicillin_V	po	L010_1	P	6	211.1527778	241.1529398
511	erythromycin	po	L011_1	M	6	-233.0833333	-226.0833333
511	aciclovir	po	L011_1	V	8	-133.1243056	-105.1243056
511	ciprofloxacin	po	L011_1	Q	8	-130.7590278	-129.1840278
511	vancomycin	iv	L011_1	G	24	-130.6722222	-130.6722222
511	aciclovir	po	L011_1	V	8	-130.1881944	-129.0229167
511	fluconazole	po	L011_1	Z	24	-130.1861111	-129.1826389
511	vancomycin	iv	L011_1	G	24	-130.1798611	-129.1826389
511	aciclovir	po	L011_1	V	8	-128.9708333	-100.9708333
511	co_trimoxazole	po	L011_1	F	12	-128.9708333	-100.9708333
511	fluconazole	po	L011_1	Z	24	-128.9708333	-100.9708333
511	co_trimoxazole	po	L011_1	F	12	-63.08333333	-35.08333333
511	aciclovir	po	L011_1	V	8	-4.165972222	21.075
511	fluconazole	po	L011_1	Z	24	1.788888889	20.77083333
511	pentamidine	iv	L011_1	Z	24	3.014583333	3.014583333
511	gentamicin	iv	L011_1	A	24	7.652083333	7.652083333
511	meropenem	iv	L011_1	B	8	7.652083333	14.99166667
511	vancomycin	po	L011_1	G	24	13.95138889	14.98888889
511	meropenem	iv	L011_1	B	8	15.3875	17.69236111
511	meropenem	iv	L011_1	B	8	18.41944444	20.67569444
511	co_trimoxazole	po	L011_1	F	12	20.86736111	48.86736111
511	fluconazole	po	L011_1	Z	24	42.93819444	49.93819444
511	aciclovir	po	L011_1	V	8	55.86111111	115.8611111
511	oseltamivir	po	L011_1	V	24	180.2763889	180.2763889
511	oseltamivir	po	L011_1	V	24	180.7881944	185.7881944
512	antibiotic	iv	L012_1	U	12	-73.11111111	-52.11111111
512	aciclovir	po	L012_1	V	8	-6.202777778	0.797222222
512	aciclovir	po	L012_1	V	8	-6.196527778	0.803472222
512	aciclovir	po	L012_1	V	8	-0.243055556	9.974305556
512	voriconazole	po	L012_1	Z	12	0.761805556	13.75208333
512	piptaz	iv	L012_1	B	8	8.694444444	8.694444444
512	meropenem	iv	L012_1	B	8	8.935416667	10.65277778
512	vancomycin	iv	L012_1	G	24	10.14375	10.14375
512	aciclovir	po	L012_1	V	8	10.14375	10.97152778
512	vancomycin	iv	L012_1	G	24	11.1125	11.1125
512	meropenem	iv	L012_1	B	8	11.18402778	12.63333333
512	meropenem	iv	L012_1	B	8	13.62152778	18.75347222
512	aciclovir	po	L012_1	V	8	18.94861111	19.7875
512	aciclovir	po	L012_1	V	8	20	25.77847222
512	metronidazole	po	L012_1	N	8	20.26319444	20.95208333
512	penicillin_V	po	L012_1	P	6	23.83611111	25.77916667
512	voriconazole	po	L012_1	Z	12	23.83611111	25.77986111
512	aciclovir	po	L012_1	V	8	23.87708333	51.87708333
512	penicillin_V	po	L012_1	P	6	23.87847222	51.87847222
512	voriconazole	po	L012_1	Z	12	23.87916667	51.87916667
512	co_trimoxazole	po	L012_1	F	12	24.74236111	24.74236111
512	co_trimoxazole	po	L012_1	F	12	24.82083333	52.82083333
512	voriconazole	po	L012_1	Z	12	36.85763889	66.85763889
512	aciclovir	po	L012_1	V	8	43.86180556	71.86180556
512	penicillin_V	po	L012_1	P	6	50.92569444	80.92569444
512	valganciclovir	po	L012_1	V	12	52.81111111	66.81111111
512	valganciclovir	po	L012_1	V	12	64.88541667	71.88541667
512	co_trimoxazole	po	L012_1	F	12	64.88541667	124.8854167
512	penicillin_V	po	L012_1	P	6	78.89444444	134.8944444
512	co_amoxiclav	po	L012_1	B	8	92.89236111	99.89236111
512	aciclovir	po	L012_1	V	8	92.89375	122.89375
512	aciclovir	po	L012_1	V	8	120.9104167	150.9104167
512	co_trimoxazole	po	L012_1	F	12	120.9125	150.9125
512	penicillin_V	po	L012_1	P	6	142.8555556	170.8555556
512	aciclovir	po	L012_1	V	8	155.9069444	183.9069444
512	co_trimoxazole	po	L012_1	F	12	155.9076389	183.9076389
512	penicillin_V	po	L012_1	P	6	155.9076389	183.9076389
512	aciclovir	po	L012_1	V	8	183.8972222	213.8972222
512	penicillin_V	po	L012_1	P	6	183.8972222	243.8972222
512	co_trimoxazole	po	L012_1	F	12	183.9	213.9
512	aciclovir	po	L012_1	V	8	204.9006944	234.9006944
512	penicillin_V	po	L012_1	P	6	246.9180556	306.9180556
512	penicillin_V	po	L012_1	P	6	302.9201389	332.9203356
513	piptaz	iv	L013_1	B	8	-968.9166667	-962.3451389
513	co_amoxiclav	po	L013_1	B	8	-962.1034722	-959.1034722
513	aciclovir	po	L013_1	V	8	-962.1034722	-934.1034722
513	co_amoxiclav	po	L013_1	B	8	-962.0236111	-961.2194444
513	aciclovir	po	L013_1	V	8	-962.0236111	-961.0430556
513	co_amoxiclav	po	L013_1	B	8	-961.0486111	-961.0486111
513	aciclovir	po	L013_1	V	8	-763.6763889	-739.0611111
513	gentamicin	iv	L013_1	A	24	-755.7972222	-755.7972222
513	piptaz	iv	L013_1	B	8	-755.7972222	-752.3041667
513	vancomycin	iv	L013_1	G	24	-754.09375	-754.09375
513	vancomycin	iv	L013_1	G	24	-753.7270833	-752.1868056
513	meropenem	iv	L013_1	B	8	-752.0319444	-747.3402778
513	vancomycin	iv	L013_1	G	24	-751.7215278	-751.7215278
513	vancomycin	iv	L013_1	G	24	-751.1611111	-749.6541667
513	co_amoxiclav	po	L013_1	B	8	-746.7118056	-744.2458333
513	aciclovir	po	L013_1	V	8	-745.1326389	-717.1326389
513	co_trimoxazole	po	L013_1	F	12	-745.1326389	-717.1326389
513	co_trimoxazole	po	L013_1	F	12	-745.0013889	-745.0013889
513	piptaz	iv	L013_1	B	8	-744.0048611	-740.3319444
513	co_trimoxazole	po	L013_1	F	12	-743.2263889	-741.2215278
513	gentamicin	iv	L013_1	A	24	-743.1416667	-743.1416667
513	co_amoxiclav	po	L013_1	B	8	-739.9972222	-739.0611111
513	co_amoxiclav	po	L013_1	B	8	-739.7631944	-732.7631944
513	co_trimoxazole	po	L013_1	F	12	-55.10416667	-27.10416667
513	fluconazole	po	L013_1	Z	24	-2.671527778	12.7625
513	aciclovir	po	L013_1	V	8	-2.671527778	12.96666667
513	piptaz	iv	L013_1	B	8	5.920138889	9.965277778
513	piptaz	iv	L013_1	B	8	10.34583333	10.96875
513	aciclovir	po	L013_1	V	8	11.84305556	39.84305556
513	fluconazole	po	L013_1	Z	24	11.84375	39.84375
513	co_trimoxazole	po	L013_1	F	12	12.12083333	40.12083333
513	co_trimoxazole	po	L013_1	F	12	12.15138889	12.76111111
513	amoxicillin	po	L013_1	P	8	115.8958333	120.8958333
514	antibiotic	iv	L014_1	U	12	-188.8194444	-174.8194444
514	ciprofloxacin	po	L014_1	Q	8	-155.8194444	-148.8194444
514	antifungal	po	L014_1	Z	12	-96.81944444	-89.81944444
514	aciclovir	po	L014_1	V	8	-6.363888889	23.08402778
514	piptaz	iv	L014_1	B	8	-3.867361111	0.95
514	gentamicin	iv	L014_1	A	24	-2.252777778	-2.252777778
514	vancomycin	po	L014_1	G	24	-0.809027778	1.029861111
514	fluconazole	po	L014_1	Z	24	0.030555556	23.08472222
514	pentamidine	iv	L014_1	Z	24	2.247916667	2.247916667
514	piptaz	iv	L014_1	B	8	3.609722222	4.971527778
514	meropenem	iv	L014_1	B	8	5.254861111	6.247916667
514	meropenem	iv	L014_1	B	8	6.643055556	15.38402778
514	gentamicin	iv	L014_1	A	24	8.460416667	8.460416667
514	vancomycin	iv	L014_1	G	24	10.40347222	10.40347222
514	vancomycin	iv	L014_1	G	24	10.92430556	11.92013889
514	vancomycin	iv	L014_1	G	24	12.47430556	13.99652778
514	vancomycin	iv	L014_1	G	24	14.34583333	15.48263889
514	meropenem	iv	L014_1	B	8	15.65625	18.97430556
514	vancomycin	iv	L014_1	G	24	15.97708333	15.97708333
514	vancomycin	iv	L014_1	G	24	16.47361111	18.98055556
514	aciclovir	po	L014_1	V	8	22.30416667	50.34574074
514	fluconazole	po	L014_1	Z	24	22.30486111	29.34831019
514	co_trimoxazole	po	L014_1	F	12	22.30763889	50.30763889
515	amoxicillin	po	L015_1	P	8	-31.89583333	-31.89583333
515	voriconazole	po	L015_1	Z	12	-17.03333333	3.01875
515	aciclovir	po	L015_1	V	8	-16.84305556	-9.833333333
515	piptaz	iv	L015_1	B	8	-16.225	-14.47569444
515	aciclovir	po	L015_1	V	8	-9.649305556	0.969444444
515	piptaz	iv	L015_1	B	8	-3.426388889	0.84375
515	gentamicin	iv	L015_1	A	24	-0.859027778	-0.859027778
515	meropenem	iv	L015_1	B	8	1.01875	3.860416667
515	aciclovir	po	L015_1	V	8	1.444444444	3.954861111
515	aciclovir	po	L015_1	V	8	4.360416667	5.948611111
515	meropenem	iv	L015_1	B	8	4.360416667	8.863194444
515	aciclovir	po	L015_1	V	8	6.196527778	15.45138889
515	micafungin	iv	L015_1	Z	24	6.26875	13.27430556
515	vancomycin	iv	L015_1	G	24	9.463194444	9.463194444
515	meropenem	iv	L015_1	B	8	9.51875	12.87083333
515	daptomycin	iv	L015_1	G	24	10.48402778	10.48402778
515	daptomycin	iv	L015_1	G	24	11.46875	15.42708333
515	amoxicillin	iv	L015_1	P	8	12.47916667	16.09791667
515	micafungin	iv	L015_1	Z	24	14.31111111	20.17638889
515	meropenem	iv	L015_1	B	8	16.28263889	17.17083333
515	ceftriaxone	iv	L015_1	B	24	17.42013889	20.41041667
516	co_trimoxazole	po	L016_1	F	12	-400.8125	-1.8125
516	co_trimoxazole	po	L016_1	F	12	-28.8125	-0.8125
516	co_trimoxazole	po	L016_1	F	12	-1.334027778	-1.334027778
516	aciclovir	po	L016_1	V	8	-0.793055556	22.35763889
516	fluconazole	po	L016_1	Z	24	-0.004166667	22.10208333
516	piptaz	iv	L016_1	B	8	9.658333333	12.98263889
516	clarithromycin	po	L016_1	M	12	12.26319444	19.03611111
516	vancomycin	iv	L016_1	G	24	12.39791667	12.39791667
516	vancomycin	iv	L016_1	G	24	12.98263889	12.98263889
516	piptaz	iv	L016_1	B	8	16.0125	18.95486111
516	meropenem	iv	L016_1	B	8	19.25208333	24.29166667
516	vancomycin	iv	L016_1	G	24	19.38541667	19.38541667
516	vancomycin	iv	L016_1	G	24	19.94305556	21.07430556
516	gentamicin	iv	L016_1	A	24	20.28819444	20.28819444
516	vancomycin	iv	L016_1	G	24	21.64375	23.66111111
516	amphotericin	iv	L016_1	Z	24	22.28263889	22.28263889
516	amphotericin	iv	L016_1	Z	24	22.28263889	24.36458333
516	aciclovir	iv	L016_1	V	8	23.44861111	24.27986111
517	meropenem	iv	L017_1	B	8	-228.875	-214.875
517	antibiotic	po	L017_1	U	12	-105.875	-98.875
517	aciclovir	po	L017_1	V	8	-72.03194444	-71.67916667
517	aciclovir	po	L017_1	V	8	-12.08194444	1.568055556
517	fluconazole	po	L017_1	Z	24	-6.029861111	17.00208333
517	meropenem	iv	L017_1	B	8	-3.445138889	0.180555556
517	ceftazidime	iv	L017_1	B	8	0.390277778	2.897222222
517	aciclovir	po	L017_1	V	8	2.022222222	17.19166667
517	meropenem	iv	L017_1	B	8	3.173611111	9.904166667
517	gentamicin	iv	L017_1	A	24	6.597222222	6.597222222
517	gentamicin	iv	L017_1	A	24	8.354861111	8.354861111
517	vancomycin	iv	L017_1	G	24	9.345138889	9.345138889
517	vancomycin	iv	L017_1	G	24	9.906944444	11.65625
517	ceftazidime	iv	L017_1	B	8	10.61388889	17.29583333
517	vancomycin	iv	L017_1	G	24	10.80625	10.80625
517	vancomycin	iv	L017_1	G	24	13.00347222	14.02013889
517	vancomycin	iv	L017_1	G	24	15.08194444	15.08194444
517	vancomycin	iv	L017_1	G	24	15.56319444	17.05416667
519	co_amoxiclav	po	L019_1	B	8	-188.3048611	-183.3048611
519	co_amoxiclav	po	L019_1	B	8	-188.25	-183.25
519	aciclovir	po	L019_1	V	8	-163.1909722	-161.3659722
519	fluconazole	po	L019_1	Z	24	-162.38125	-161.3659722
519	amoxicillin	po	L019_1	P	8	-136.08125	-131.08125
519	amoxicillin	po	L019_1	P	8	-135.25	-130.25
519	aciclovir	po	L019_1	V	8	-121.8534722	-119.8284722
519	fluconazole	po	L019_1	Z	24	-121.4027778	-120.3666667
519	aciclovir	po	L019_1	V	8	-120.1722222	-92.17222222
519	fluconazole	po	L019_1	Z	24	-120.1722222	-92.17222222
519	flucloxacillin	po	L019_1	P	6	-78.25	-71.25
519	aciclovir	po	L019_1	V	8	-75.81597222	-73.39791667
519	fluconazole	po	L019_1	Z	24	-75.3875	-73.39791667
519	aciclovir	po	L019_1	V	8	-74.09513889	-46.09513889
519	fluconazole	po	L019_1	Z	24	-74.09375	-46.09375
519	fluconazole	po	L019_1	Z	24	-1.353472222	6.63125
519	aciclovir	po	L019_1	V	8	-1.353472222	6.834722222
519	piptaz	iv	L019_1	B	8	5.764583333	10.50555556
519	metronidazole	iv	L019_1	N	8	6.907638889	11.57361111
519	aciclovir	iv	L019_1	V	8	7.20625	12.14652778
519	fluconazole	iv	L019_1	Z	24	7.646527778	11.50486111
519	gentamicin	iv	L019_1	A	24	9.125	9.125
519	piptaz	iv	L019_1	B	8	9.125	9.833333333
519	metronidazole	iv	L019_1	N	8	9.166666667	9.833333333
519	piptaz	iv	L019_1	B	8	11.16944444	11.50416667
519	vancomycin	iv	L019_1	G	24	11.97569444	11.97569444
519	ciprofloxacin	iv	L019_1	Q	8	12.14236111	12.14236111
519	meropenem	iv	L019_1	B	8	12.24791667	12.24791667
519	gentamicin	iv	L019_1	A	24	12.24930556	12.24930556
519	gentamicin	iv	L019_1	A	24	12.45069444	12.45069444
519	meropenem	iv	L019_1	B	8	12.5	16.5
519	metronidazole	iv	L019_1	N	8	13.83333333	18.83333333
519	gentamicin	iv	L019_1	A	24	14.125	14.125
519	gentamicin	iv	L019_1	A	24	16.77083333	16.77083333
519	meropenem	iv	L019_1	B	8	16.83333333	18.83333333
519	meropenem	iv	L019_1	B	8	19.16666667	24.5
519	aciclovir	iv	L019_1	V	8	26.13541667	26.61666667
519	aciclovir	po	L019_1	V	8	26.78055556	38.84305556
519	meropenem	iv	L019_1	B	8	32.14930556	36.53263889
519	fluconazole	po	L019_1	Z	24	45.78402778	52.78402778
519	co_trimoxazole	po	L019_1	F	12	66.97083333	94.97083333
519	co_amoxiclav	po	L019_1	B	8	393.7493056	407.7493056
519	azithromycin	po	L019_1	M	24	458.9305556	472.931169
520	aciclovir	po	L020_1	V	8	-4.653472222	5.346701389
520	fluconazole	po	L020_1	Z	24	-4.653472222	5.346701389
520	fluconazole	po	L020_1	Z	24	-0.913194444	0.05625
520	aciclovir	po	L020_1	V	8	-0.913194444	28.23472222
520	fluconazole	po	L020_1	Z	24	15.21875	28.04583333
520	piptaz	iv	L020_1	B	8	16.02222222	18.65833333
520	vancomycin	iv	L020_1	G	24	18.2375	18.2375
520	vancomycin	iv	L020_1	G	24	19.24722222	20.64027778
520	piptaz	iv	L020_1	B	8	19.24791667	19.97916667
520	vancomycin	iv	L020_1	G	24	21.11736111	22.61875
520	meropenem	iv	L020_1	B	8	22.11944444	23.03472222
520	vancomycin	iv	L020_1	G	24	23.13055556	24.12986111
520	piptaz	iv	L020_1	B	8	23.28333333	26.58472222
520	aciclovir	po	L020_1	V	8	26.32777778	125.3277778
520	fluconazole	po	L020_1	Z	24	26.32777778	125.3277778
520	penicillin_V	po	L020_1	P	6	27.26597222	27.26597222
520	penicillin_V	po	L020_1	P	6	27.28055556	126.2805556
520	penicillin_V	po	L020_1	P	6	27.94791667	28.44027778
520	co_amoxiclav	po	L020_1	B	8	42.25138889	47.25138889
520	aciclovir	po	L020_1	V	8	42.59236111	43.19305556
520	co_amoxiclav	po	L020_1	B	8	42.59375	43.19305556
520	fluconazole	po	L020_1	Z	24	42.97361111	42.97361111
520	penicillin_V	po	L020_1	P	6	56.14930556	84.14930556
520	aciclovir	po	L020_1	V	8	63.175	93.175
520	penicillin_V	po	L020_1	P	6	85.30694444	145.3069444
520	aciclovir	po	L020_1	V	8	91.23888889	147.2388889
520	co_trimoxazole	po	L020_1	F	12	126.1479167	186.1479167
520	aciclovir	po	L020_1	V	8	154.225	184.225
520	penicillin_V	po	L020_1	P	6	154.225	184.225
520	co_trimoxazole	po	L020_1	F	12	154.2256944	184.2256944
520	penicillin_V	po	L020_1	P	6	182.2145833	242.2145833
520	aciclovir	po	L020_1	V	8	188.1763889	216.1763889
520	aciclovir	po	L020_1	V	8	275.6881944	278.2236111
520	piptaz	iv	L020_1	B	8	275.7041667	277.9270833
520	clarithromycin	po	L020_1	M	12	277.2027778	277.9270833
520	co_amoxiclav	po	L020_1	B	8	278.1479167	283.1479167
520	aciclovir	po	L020_1	V	8	278.1479167	306.1479167
520	clarithromycin	po	L020_1	M	12	278.15	283.15
520	co_amoxiclav	po	L020_1	B	8	278.2243056	278.2243056
521	antibiotic	iv	L021_1	U	12	-176.8958333	-155.8958333
[truncated: 3,960 more rows]
