# Supplementary material for: The impact of different antimicrobial exposures on the gut microbiome in the ARMORD observational study
Source: eLife. 2025 Dec 10;13:RP97751. doi: 10.7554/eLife.97751 (PMC12695023; doi:10.7554/eLife.97751)
Supplement: Source code 1. [file elife-97751-code1.zip › Source Code 1/ARMORD R project/armord_data/study_data/card.obo]

format-version: 1.2
date: 25:04:2019 14:51
saved-by: CARD
auto-generated-by: cv2obo
default-namespace: antibiotic_resistance
ontology: antibiotic_resistance

[Term]
id: ARO:0000000
name: macrolide antibiotic
namespace: antibiotic_resistance
def: "Macrolides are a group of drugs (typically antibiotics) that have a large macrocyclic lactone ring of 12-16 carbons to which one or more deoxy sugars, usually cladinose and desosamine, may be attached. Macrolides bind to the 50S-subunit of bacterial ribosomes, inhibiting the synthesis of vital proteins." [PMID:27480866, PMID:15544496, PMID:11324679]
is_a: ARO:1000003 ! antibiotic molecule

[Term]
id: ARO:0000001
name: fluoroquinolone antibiotic
namespace: antibiotic_resistance
def: "The fluoroquinolones are a family of synthetic broad-spectrum antibiotics that are 4-quinolone-3-carboxylates. These compounds interact with topoisomerase II (DNA gyrase) to disrupt bacterial DNA replication, damage DNA, and cause cell death." [PMID:23010009, PMID:3311572, PMID:3802748]
is_a: ARO:1000003 ! antibiotic molecule
synonym: "quinolone" EXACT []

[Term]
id: ARO:0000002
name: tetracycline-resistant ribosomal protection protein
namespace: antibiotic_resistance
def: "A family of proteins known to bind to the 30S ribosomal subunit. This interaction prevents tetracycline and tetracycline derivatives from inhibiting ribosomal function. Thus, these proteins confer elevated resistance to tetracycline derivatives as a ribosomal protection protein." []
is_a: ARO:3000185 ! antibiotic target protection protein
is_a: ARO:3000472 ! determinant of tetracycline resistance
relationship: confers_resistance_to ARO:3000050 ! tetracycline antibiotic

[Term]
id: ARO:0000003
name: astromicin
namespace: antibiotic_resistance
def: "Astromicin is an aminoglycoside antibiotic used to treat different types of bacterial infections. Astromicin works by binding to the bacterial 30S ribosomal subunit, causing misreading of mRNA and leaving the bacterium unable to synthesize proteins vital to its growth." [PMID:8385262, PMID:11083623, PMID:10103173]
is_a: ARO:0000016 ! aminoglycoside antibiotic
synonym: "Astromicina" EXACT []
synonym: "Astromicine" EXACT []
synonym: "Astromicinum" EXACT []
synonym: "fortimicin A" EXACT []
xref: PubChem:5284517

[Term]
id: ARO:0000004
name: monobactam
namespace: antibiotic_resistance
def: "Monobactams are a class of beta-lactam antibiotics with a broad spectrum of antibacterial activity, and have a structure which renders them highly resistant to beta-lactamases. Unlike penams and cephems, monobactams do not have any ring fused to its four-member lactam structure. Monobactam antibiotics are bactericidal, and act by inhibiting the synthesis of the peptidoglycan layer of bacterial cell walls. The peptidoglycan layer is important for cell wall structural integrity, especially in Gram-positive organisms." [PMID:02669628, PMID:11585791, PMID:3871589, PMID:15673804]
is_a: ARO:3000007 ! beta-lactam antibiotic

[Term]
id: ARO:0000005
name: neomycin
namespace: antibiotic_resistance
def: "Neomycin is an aminoglycoside antibiotic used to treat different types of bacterial infections. Neomycin works by binding to the bacterial 30S ribosomal subunit, causing misreading of mRNA and leaving the bacterium unable to synthesize proteins vital to its growth." [PMID:11083623, PMID:8385262, PMID:10103173]
is_a: ARO:0000016 ! aminoglycoside antibiotic
synonym: "Fradiomycin" EXACT []
synonym: "Fradiomycinum" EXACT []
synonym: "Framycetinum" EXACT []
synonym: "Mycifradin" EXACT []
synonym: "Neomas" EXACT []
synonym: "Soframycin" EXACT []
synonym: "framycetin" EXACT []
synonym: "neomycin B" EXACT []
xref: PubChem:8378

[Term]
id: ARO:0000006
name: erythromycin
namespace: antibiotic_resistance
def: "Erythromycin is a macrolide antibiotic with a 14-carbon ring that has an antimicrobial spectrum similar to or slightly wider than that of penicillin, and is often used for people that have an allergy to penicillins. Erythromycin may possess bacteriocidal activity, particularly at higher concentrations by binding to the 50S subunit of the bacterial 70S rRNA complex, inhibiting peptidyl-tRNA translocation. Thus, protein synthesis and subsequently structure/function processes critical for life or replication are inhibited." [PMID:7683018, PMID:10582867, PMID:15980346]
is_a: ARO:0000000 ! macrolide antibiotic
synonym: "Abomacetin" EXACT []
synonym: "Emgel" EXACT []
synonym: "Eritromicina" EXACT []
synonym: "Erymax" EXACT []
synonym: "Erythrocin" EXACT []
synonym: "Erythromycin A" EXACT []
synonym: "Erythromycine" EXACT []
synonym: "Erythromycinum" EXACT []
synonym: "N-methylerythromycin A" EXACT []
xref: PubChem:12560

[Term]
id: ARO:0000007
name: dibekacin
namespace: antibiotic_resistance
def: "Dibekacin is an aminoglycoside antibiotic used to treat different types of bacterial infections. Dibekacin works by binding to the bacterial 30S ribosomal subunit, causing misreading of mRNA and leaving the bacterium unable to synthesize proteins vital to its growth." [PMID:8385262, PMID:11083623, PMID:10103173]
is_a: ARO:0000016 ! aminoglycoside antibiotic
synonym: "Debecacin" EXACT []
synonym: "Dibekacina" EXACT []
synonym: "Dibekacine" EXACT []
synonym: "Dibekacinum" EXACT []
synonym: "Dideoxykanamycin B" EXACT []
synonym: "Icacine" EXACT []
synonym: "Kappati" EXACT []
synonym: "Orbicin" EXACT []
synonym: "Panamicin" EXACT []
xref: PubChem:470999

[Term]
id: ARO:0000008
name: cefoxitin
namespace: antibiotic_resistance
def: "Cefoxitin is a cephamycin antibiotic often grouped with the second generation cephalosporins. Cefoxitin is bactericidal and acts by inhibiting the synthesis of the peptidoglycan layer of bacterial cell walls. The peptidoglycan layer is important for cell wall structural integrity, especially in Gram-positive organisms. Cefoxitin's 7-alpha-methoxy group and 3' leaving group make it a poor substrate for most beta-lactamases." [PMID:15673804, PMID:3487346, PMID:11585791]
is_a: ARO:0000044 ! cephamycin
synonym: "Cefoxitin" EXACT []
synonym: "FOX" EXACT []
synonym: "Mefoxitin" EXACT []
synonym: "mefoxin" EXACT []
xref: PubChem:441199

[Term]
id: ARO:0000009
name: tunicamycin
namespace: antibiotic_resistance
def: "Tunicamycin is mixture of homologous nucleoside antibiotics that block the reaction of UDP-N-acetylglucosamine and dolichyl phosphate in the first step of glycoprotein synthesis." [PMID:1624425]
is_a: ARO:3000034 ! nucleoside antibiotic
is_a: ARO:3000707 ! antibiotic mixture
xref: PubChem:5354023

[Term]
id: ARO:0000010
name: antibiotic resistance gene cluster, cassette, or operon
namespace: antibiotic_resistance
def: "Clusters of antibiotic resistance genes. May be regulated by a shared promoter or repressor." []
is_a: ARO:3000000 ! determinant of antibiotic resistance

[Term]
id: ARO:0000011
name: cloxacillin
namespace: antibiotic_resistance
def: "Cloxacillin is a semisynthetic, isoxazolyl penicillin derivative in the beta-lactam class of antibiotics. It interferes with peptidogylcan synthesis and is commonly used for treating penicillin-resistant Staphylococcus aureus infections." [PMID:11585791, PMID:15673804, PMID:1234495]
is_a: ARO:3000008 ! penam
synonym: "Chloroxacillin" EXACT []
synonym: "Clossacillina" EXACT []
synonym: "Cloxacilina" EXACT []
synonym: "Cloxacilline" EXACT []
synonym: "Cloxacillinum" EXACT []
synonym: "Cloxapen" EXACT []
synonym: "Methocillin S" EXACT []
synonym: "Orbenin" EXACT []
synonym: "Syntarpen" EXACT []
synonym: "Tegopen" EXACT []
xref: PubChem:6098

[Term]
id: ARO:0000012
name: streptothricin
namespace: antibiotic_resistance
def: "Streptothricins are a group of N-glycoside antibiotics that include a carbamoylated D-glucosamine to which are attached a series of L-beta-lysine residues at position 2 and a streptolidine at position 1.  Streptothricins vary by the number of beta-lysine residues (from 1 (nourseothricin) to 7) and target protein synthesis in bacteria and eukaryotes." [PMID:11083623, PMID:8385262, PMID:10103173]
is_a: ARO:3000034 ! nucleoside antibiotic
synonym: "nourseothricin" EXACT []
synonym: "racemomycin" EXACT []
synonym: "streptothricin F" EXACT []
synonym: "yazumycin" EXACT []
xref: PubChem:475825

[Term]
id: ARO:0000013
name: amikacin
namespace: antibiotic_resistance
def: "Amikacin is an aminoglycoside antibiotic that works by binding to the bacterial 30S ribosomal subunit, causing misreading of mRNA and leaving the bacterium unable to synthesize proteins vital to its growth." [PMID:8385262, PMID:11083623, PMID:10103173]
is_a: ARO:0000016 ! aminoglycoside antibiotic
synonym: "AMK" EXACT []
synonym: "Amicacin" EXACT []
synonym: "Amikacina" EXACT []
synonym: "Amikacinum" EXACT []
synonym: "Amikavet" EXACT []
synonym: "Arikace" EXACT []
synonym: "Kaminax" EXACT []
synonym: "Lukadin" EXACT []
synonym: "Mikavir" EXACT []
synonym: "amikacine" EXACT []
synonym: "mikacin" EXACT []
xref: PubChem:37768

[Term]
id: ARO:0000014
name: gentamicin C
namespace: antibiotic_resistance
def: "Gentamicin C is a mixture of gentamicin C1, gentamicin C1a, and gentamicin C2 (these differ in substituents at position C6'). Gentamicin works by binding to the bacterial 30S ribosomal subunit, causing misreading of mRNA and leaving the bacterium unable to synthesize proteins vital to its growth." [PMID:8385262, PMID:11083623, PMID:10103173]
is_a: ARO:0000016 ! aminoglycoside antibiotic
is_a: ARO:3000707 ! antibiotic mixture
synonym: "Cidomycin" EXACT []
synonym: "Garamycin" EXACT []
synonym: "Gentacycol" EXACT []
synonym: "Gentamicins" EXACT []
synonym: "Gentamycinum" EXACT []
synonym: "Gentavet" EXACT []
synonym: "Gentocin" EXACT []
synonym: "Refobacin" EXACT []
synonym: "Uromycine" EXACT []
xref: PubChem:3084091

[Term]
id: ARO:0000015
name: methicillin
namespace: antibiotic_resistance
def: "Derived from penicillin to combat penicillin-resistance, methicillin is insensitive to beta-lactamases (also known as penicillinases) secreted by many penicillin-resistant bacteria. Methicillin is bactericidal, and acts by inhibiting the synthesis of the peptidoglycan layer of bacterial cell walls. The peptidoglycan layer is important for cell wall structural integrity, especially in Gram-positive organisms." [PMID:3889939, PMID:11585791, PMID:15673804]
is_a: ARO:3000008 ! penam
synonym: "Dimocillin" EXACT []
synonym: "Metacillin" EXACT []
synonym: "Methicillinum" EXACT []
synonym: "Methycillin" EXACT []
synonym: "Meticilina" EXACT []
synonym: "Meticilline" EXACT []
synonym: "Meticillinum" EXACT []
synonym: "Staphcillin" EXACT []
synonym: "meticillin" EXACT []
xref: PubChem:6087

[Term]
id: ARO:0000016
name: aminoglycoside antibiotic
namespace: antibiotic_resistance
def: "Aminoglycosides are a group of antibiotics that are mostly effective against Gram-negative bacteria. These molecules consist of aminated sugars attached to a dibasic cyclitol. Aminoglycosides work by binding to the bacterial 30S ribosomal subunit (some work by binding to the 50S subunit), inhibiting the translocation of the peptidyl-tRNA from the A-site to the P-site and also causing misreading of mRNA, leaving the bacterium unable to synthesize proteins vital to its growth." [PMID:11083623, PMID:8385262, PMID:10103173]
is_a: ARO:1000003 ! antibiotic molecule

[Term]
id: ARO:0000017
name: lincosamide antibiotic
namespace: antibiotic_resistance
def: "Lincosamides (e.g. lincomycin, clindamycin) are a class of drugs which bind to the 23s portion of the 50S subunit of bacterial ribosomes. This interaction inhibits early elongation of peptide chains by inhibiting the transpeptidase reaction, acting similarly to macrolides." [PMID:15135500, PMID:10582867]
is_a: ARO:1000003 ! antibiotic molecule

[Term]
id: ARO:0000018
name: viomycin
namespace: antibiotic_resistance
def: "Viomycin sulfate (Viocin) is an polypeptide antibiotic used in the treatment of tuberculosis. It is produced by the actinomycete Streptomyces puniceus and binds to the bacterial ribosome, inhibiting prokaryotic protein synthesis and certain forms of RNA splicing." [PMID:211438]
is_a: ARO:3000490 ! tuberactinomycin
synonym: "Celiomycin" EXACT []
synonym: "Florimycin" EXACT []
synonym: "Tuberactinomycin B" EXACT []
synonym: "Viocin" EXACT []
xref: PubChem:135398671

[Term]
id: ARO:0000020
name: carbapenem
namespace: antibiotic_resistance
def: "Carbapenems are a class of beta-lactam antibiotics with a broad spectrum of antibacterial activity, and have a structure which renders them highly resistant to beta-lactamases. Carbapenem antibiotics are bactericidal, and act by inhibiting the synthesis of the peptidoglycan layer of bacterial cell walls. The peptidoglycan layer is important for cell wall structural integrity, especially in Gram-positive organisms." [PMID:11585791, PMID:15673804]
is_a: ARO:3000007 ! beta-lactam antibiotic

[Term]
id: ARO:0000021
name: ribostamycin
namespace: antibiotic_resistance
def: "Ribostamycin is an aminoglycoside antibiotic used to treat different types of bacterial infections. Ribostamycin works by binding to the bacterial 30S ribosomal subunit, causing misreading of mRNA and leaving the bacterium unable to synthesize proteins vital to its growth." [PMID:10103173, PMID:8385262, PMID:11083623]
is_a: ARO:0000016 ! aminoglycoside antibiotic
synonym: "dekamycin IV" EXACT []
synonym: "hetangmycin" EXACT []
synonym: "ribastamin" EXACT []
synonym: "ribostamycin" EXACT []
synonym: "vistamycin" EXACT []
synonym: "xylostatin" EXACT []
xref: PubChem:33042

[Term]
id: ARO:0000022
name: polymyxin antibiotic
namespace: antibiotic_resistance
def: "Polymyxins are cationic detergent antibiotics, with a general structure of a cyclic peptide with a long hydrophobic tail. They disrupt the structure of the bacterial cell membrane by interacting with its phospholipids. Polymyxins have a bactericidal effect on Gram-negative bacilli, especially on Pseudomonas and coliform organisms." [PMID:11706007]
is_a: ARO:3000035 ! lipopeptide antibiotic

[Term]
id: ARO:0000023
name: enoxacin
namespace: antibiotic_resistance
def: "Enoxacin belongs to a group called fluoroquinolones. Its mode of action depends upon blocking bacterial DNA replication by binding itself to DNA gyrase and causing double-stranded breaks in the bacterial chromosome." [PMID:15914491]
is_a: ARO:0000001 ! fluoroquinolone antibiotic
synonym: "Enroxil" EXACT []
synonym: "Penetrex" EXACT []
xref: PubChem:3229

[Term]
id: ARO:0000024
name: butirosin
namespace: antibiotic_resistance
def: "Butirosin is an aminoglycoside antibiotic used to treat different types of bacterial infections. Butirosin works by binding to the bacterial 30S ribosomal subunit, causing misreading of mRNA and leaving the bacterium unable to synthesize proteins vital to its growth." [PMID:10103173, PMID:8385262, PMID:11083623]
is_a: ARO:0000016 ! aminoglycoside antibiotic
synonym: "ambutyrosin sulfate" EXACT []
synonym: "butirosin sulphate" EXACT []
xref: PubChem:72393

[Term]
id: ARO:0000025
name: fosfomycin
namespace: antibiotic_resistance
def: "Fosfomycin (also known as phosphomycin and phosphonomycin) is a broad-spectrum antibiotic produced by certain Streptomyces species. It is effective on gram positive and negative bacteria as it targets the cell wall, an essential feature shared by both bacteria. Its specific target is MurA (MurZ in E.coli), which attaches phosphoenolpyruvate (PEP) to UDP-N-acetylglucosamine, a step of commitment to cell wall synthesis. In the active site of MurA, the active cysteine molecule is alkylated which stops the catalytic reaction." [PMID:8075064, PMID:8994972, PMID:5809587, PMID:18701452, PMID:17567049]
is_a: ARO:3000003 ! antibiotic without defined classification
synonym: "(1R,2S)-1,2-epoxy-propylphosphonic\nacid" EXACT []
synonym: "phosphomycin" EXACT []
synonym: "phosphonomycin" EXACT []
xref: PubChem:73491

[Term]
id: ARO:0000026
name: streptogramin antibiotic
namespace: antibiotic_resistance
def: "Streptogramin antibiotics are natural products produced by various members of the Streptomyces genus. These antibiotics bind to the P site of the 50S subunit of bacterial ribosomes to inhibit protein synthesis. The family consists of two subgroups, type A and type B, which are simultaneously produced by the same bacterial species in a ratio of roughly 70:30." [PMID:15700955]
is_a: ARO:1000003 ! antibiotic molecule

[Term]
id: ARO:0000027
name: roxithromycin
namespace: antibiotic_resistance
def: "Roxithromycin is a semi-synthetic, 14-carbon ring macrolide antibiotic derived from erythromycin. It is used to treat respiratory tract, urinary and soft tissue infections. Roxithromycin may possess bacteriocidal activity, particularly at higher concentrations by binding to the 50S subunit of the bacterial 70S rRNA complex, protein synthesis and subsequently structure/function processes critical for life or replication are inhibited." [PMID:10582867, PMID:15980346]
is_a: ARO:0000000 ! macrolide antibiotic
xref: PubChem:6915744

[Term]
id: ARO:0000028
name: vancomycin
namespace: antibiotic_resistance
def: "Vancomycin is a glycopeptide antibiotic used in the prophylaxis and treatment of infections caused by Gram-positive bacteria. Vancomycin inhibits the synthesis of peptidoglycan, the major component of the cell wall of gram-positive bacteria. Its mechanism of action is unusual in that it acts by binding precursors of peptidoglycan, rather than by interacting with an enzyme." [PMID:16323116]
is_a: ARO:3000081 ! glycopeptide antibiotic
synonym: "Vancocin" EXACT []
xref: PubChem:14969

[Term]
id: ARO:0000029
name: teicoplanin
namespace: antibiotic_resistance
def: "Teicoplanin is a glycopeptide antibiotic used in the prophylaxis and treatment of serious infections caused by Gram-positive bacteria. Teicoplanin has a unique acyl-aliphatic chain, and binds to cell wall precursors to inhibit transglycosylation  and transpeptidation." [PMID:6240963, PMID:6239854, PMID:11131961, PMID:16323116, PMID:6235205]
is_a: ARO:3000081 ! glycopeptide antibiotic
synonym: "targocid" EXACT []
synonym: "teichomycin" EXACT []
xref: PubChem:16129712

[Term]
id: ARO:0000030
name: tigecycline
namespace: antibiotic_resistance
def: "Tigecycline is an glycylcycline antibiotic. It works by inhibiting action of the prokaryotic 30S ribosome." [PMID:11381101, PMID:19862477]
is_a: ARO:0000042 ! glycylcycline
synonym: "Tygacil" EXACT []
xref: PubChem:54686904

[Term]
id: ARO:0000031
name: antibiotic resistant gene variant or mutant
namespace: antibiotic_resistance
def: "Resistance to antibiotics is often conferred by single nucleotide polymorphisms (SNPs) and other mutations in target genes." []
is_a: ARO:3000000 ! determinant of antibiotic resistance
relationship: participates_in ARO:3000212 ! mutation conferring antibiotic resistance

[Term]
id: ARO:0000032
name: cephalosporin
namespace: antibiotic_resistance
def: "Cephalosporins are a class of beta-lactam antibiotics, containing the beta-lactam ring fused with a dihydrothiazolidine ring. Together with cephamycins they belong to a sub-group called cephems. Cephalosporin are bactericidal, and act by inhibiting the synthesis of the peptidoglycan layer of bacterial cell walls. The peptidoglycan layer is important for cell wall structural integrity, especially in Gram-positive organisms." [PMID:11585791, PMID:6810737, PMID:15673804]
is_a: ARO:3000276 ! cephem

[Term]
id: ARO:0000034
name: streptogramin A antibiotic
namespace: antibiotic_resistance
def: "Streptogramin A antibiotics are cyclic polyketide peptide hybrids that bind to the ribosomal peptidyl transfer centre. Structural variation arises from substituting a proline for its desaturated derivative and by its substitution for Ala or Cys. Used alone, streptogramin A antibiotics are bacteriostatic, but is bactericidal when used with streptogramin B antibiotics." [PMID:15700955, PMID:12102603, PMID:12860128, PMID:17015629]
is_a: ARO:0000026 ! streptogramin antibiotic

[Term]
id: ARO:0000035
name: sisomicin
namespace: antibiotic_resistance
def: "Sisomicin is an aminoglycoside antibiotic used to treat different types of bacterial infections. Sisomicin works by binding to the bacterial 30S ribosomal subunit, causing misreading of mRNA and leaving the bacterium unable to synthesize proteins vital to its growth." [PMID:8385262, PMID:11083623, PMID:10103173]
is_a: ARO:0000016 ! aminoglycoside antibiotic
synonym: "antibiotic 6640" EXACT []
synonym: "dehydrogentamicin" EXACT []
synonym: "rickamicin" EXACT []
synonym: "sisomycin" EXACT []
synonym: "sissomicin" EXACT []
xref: PubChem:36119

[Term]
id: ARO:0000036
name: ciprofloxacin
namespace: antibiotic_resistance
def: "Ciprofloxacin is a bacteriocidal fluoroquinolone. It blocks bacterial DNA replication by binding to the toposiomerase II or IV-DNA complex (or cleavable complex), thereby causing double-stranded breaks in the bacterial chromosome." [PMID:15700957, PMID:15914491]
is_a: ARO:0000001 ! fluoroquinolone antibiotic
synonym: "CIP" EXACT []
synonym: "Cipro" EXACT []
synonym: "Ciprobay" EXACT []
synonym: "Ciproxan" EXACT []
xref: PubChem:2764

[Term]
id: ARO:0000037
name: apramycin
namespace: antibiotic_resistance
def: "Apramycin is an aminoglycoside antibiotic used to treat different types of bacterial infections in animals. Apramycin works by binding to the bacterial 30S ribosomal subunit, causing misreading of mRNA and leaving the bacterium unable to synthesize proteins vital to its growth." [PMID:11083623, PMID:8385262, PMID:10103173]
is_a: ARO:0000016 ! aminoglycoside antibiotic
synonym: "ambylan" EXACT []
synonym: "apralan" EXACT []
synonym: "nebramycin II" EXACT []
xref: PubChem:3081545

[Term]
id: ARO:0000038
name: netilmicin
namespace: antibiotic_resistance
def: "Netilmicin is a member of the aminoglycoside family of antibiotics. These antibiotics have the ability to kill a wide variety of bacteria by binding to the bacterial 30S ribosomal subunit, causing misreading of mRNA and leaving the bacterium unable to synthesize proteins vital to its growth. Netilmicin is not absorbed from the gut and is therefore only given by injection or infusion. It is only used in the treatment of serious infections particularly those resistant to gentamicin." [PMID:10103173, PMID:11083623, PMID:8385262]
is_a: ARO:0000016 ! aminoglycoside antibiotic
synonym: "1-N-aethylsisomicin" EXACT []
synonym: "netilyn" EXACT []
synonym: "netromycin" EXACT []
synonym: "vectacin" EXACT []
xref: PubChem:441306

[Term]
id: ARO:0000039
name: spectinomycin
namespace: antibiotic_resistance
def: "Spectinomycin is an aminoglycoside antibiotic used to treat different types of bacterial infections. Spectinomycin works by binding to the bacterial 30S ribosomal subunit inhibiting translation." [PMID:10103173, PMID:8385262, PMID:11083623]
is_a: ARO:0000016 ! aminoglycoside antibiotic
synonym: "Actinospectacin" EXACT []
synonym: "Spectam" EXACT []
synonym: "Togamycin" EXACT []
synonym: "Trobicin" EXACT []
xref: PubChem:15541

[Term]
id: ARO:0000040
name: streptomycin
namespace: antibiotic_resistance
def: "Streptomycin is an aminoglycoside antibiotic used to treat different types of bacterial infections. Streptomycin works by binding to the bacterial 30S ribosomal subunit, causing misreading of mRNA and leaving the bacterium unable to synthesize proteins vital to its growth." [PMID:11083623, PMID:8385262, PMID:10103173]
is_a: ARO:0000016 ! aminoglycoside antibiotic
synonym: "streptomycin A sulfate" EXACT []
synonym: "streptomycin A" EXACT []
synonym: "streptomycin sulfate" EXACT []
synonym: "streptomycin sulphate" EXACT []
xref: PubChem:19649

[Term]
id: ARO:0000041
name: bacitracin
namespace: antibiotic_resistance
def: "Bacitracin is a mixture of related cyclic polypeptides produced by organisms of the licheniformis group of Bacillus subtilis var Tracy. Bacitracin interferes with the dephosphorylation of the C55-isoprenyl pyrophosphate, a molecule which carries the building blocks of the peptidoglycan bacterial cell wall outside of the inner membrane." [PMID:8389741]
is_a: ARO:3000053 ! peptide antibiotic
is_a: ARO:3000707 ! antibiotic mixture
synonym: "Altracin" EXACT []
synonym: "Ayfivin" EXACT []
synonym: "BACiiM" EXACT []
synonym: "Baciguent" EXACT []
synonym: "Baciquent" EXACT []
synonym: "Citracin" EXACT []
synonym: "Fortracin" EXACT []
synonym: "Penitracin" EXACT []
synonym: "Topitracin" EXACT []
synonym: "Zutracin" EXACT []

[Term]
id: ARO:0000042
name: glycylcycline
namespace: antibiotic_resistance
def: "Glycylcyclines are a new class of antibiotics derived from tetracycline. These tetracycline analogues are specifically designed to overcome two common mechanisms of tetracycline resistance. Presently, there is only one glycylcycline antibiotic for clinical use: tigecycline. It works by inhibiting action of the prokaryotic 30S ribosome, preventing the binding of aminoacyl-tRNA." [PMID:11381101]
is_a: ARO:3000050 ! tetracycline antibiotic

[Term]
id: ARO:0000043
name: carbenicillin
namespace: antibiotic_resistance
def: "Carbenicillin is a semi-synthetic antibiotic belonging to the carboxypenicillin subgroup of the penicillins. It has gram-negative coverage which includes Pseudomonas aeruginosa but limited gram-positive coverage. The carboxypenicillins are susceptible to degradation by beta-lactamase enzymes. Carbenicillin antibiotics are bactericidal, and act by inhibiting the synthesis of the peptidoglycan layer of bacterial cell walls. The peptidoglycan layer is important for cell wall structural integrity, especially in Gram-positive organisms." [PMID:15673804, PMID:11585791, PMID:4248289]
is_a: ARO:3000008 ! penam
synonym: "Anabactyl" EXACT []
synonym: "CAR" EXACT []
synonym: "Carbecin" EXACT []
synonym: "Carbenicilina" EXACT []
synonym: "Carbenicillina" EXACT []
synonym: "Carbenicilline" EXACT []
synonym: "Carbenicillinum" EXACT []
synonym: "Geopen" EXACT []
synonym: "Microcillin" EXACT []
synonym: "Pyopen" EXACT []
xref: PubChem:20824

[Term]
id: ARO:0000044
name: cephamycin
namespace: antibiotic_resistance
def: "Cephamycins are a group of beta-lactam antibiotics, very similar to cephalosporins. Together with cephalosporins, they form a sub-group of antibiotics known as cephems. Cephamycins are bactericidal, and act by inhibiting the synthesis of the peptidoglycan layer of bacterial cell walls. The peptidoglycan layer is important for cell wall structural integrity, especially in Gram-positive organisms. The 7-alpha-methoxy group increases resistance to beta-lactamases." [PMID:11585791, PMID:3487346, PMID:15673804]
is_a: ARO:3000276 ! cephem
xref: PubChem:123731

[Term]
id: ARO:0000045
name: acriflavine
namespace: antibiotic_resistance
def: "Acriflavine is a topical antiseptic. It has the form of an orange or brown powder. It may be harmful in the eyes or if inhaled. Acriflavine is also used as treatment for external fungal infections of aquarium fish." [PMID:11566977]
is_a: ARO:3000054 ! acridine dye
synonym: "Acriflavine" EXACT []
synonym: "Assiflavine" EXACT []
synonym: "Bialflavina" EXACT []
synonym: "Bioacridin" EXACT []
synonym: "Bovoflavin" EXACT []
synonym: "Buroflavin" EXACT []
synonym: "Choliflavin" EXACT []
synonym: "Euflavine" EXACT []
synonym: "Pantonsiletten" EXACT []
synonym: "Xanthacridinum" EXACT []
xref: PubChem:443101

[Term]
id: ARO:0000046
name: lincomycin
namespace: antibiotic_resistance
def: "Lincomycin is a lincosamide antibiotic that comes from the actinomyces Streptomyces lincolnensis. It binds to the 23s portion of the 50S subunit of bacterial ribosomes and inhibit early elongation of peptide chain by inhibiting transpeptidase reaction." [PMID:10582867, PMID:15135500]
is_a: ARO:0000017 ! lincosamide antibiotic
synonym: "Cillimycin" EXACT []
synonym: "Epilincomycin" EXACT []
synonym: "Jiemycin" EXACT []
synonym: "Lincocin" EXACT []
synonym: "Lincolcina" EXACT []
synonym: "Lincolnensin" EXACT []
synonym: "Lincomicina" EXACT []
synonym: "Lincomycin A" EXACT []
synonym: "Lincomycine" EXACT []
synonym: "Lincomycinum" EXACT []
xref: PubChem:3000540

[Term]
id: ARO:0000047
name: puromycin
namespace: antibiotic_resistance
def: "Puromycin is an aminonucleoside antibiotic, derived from Streptomyces alboniger, that causes premature chain termination during ribosomal protein translation." [PMID:7608059]
is_a: ARO:3000080 ! aminonucleoside antibiotic
synonym: "Puromycin dihydrochloride" EXACT []
synonym: "Puromycin hydrochloride" EXACT []
synonym: "Stylomycin dihydrochloride" EXACT []
xref: PubChem:439530

[Term]
id: ARO:0000049
name: kanamycin A
namespace: antibiotic_resistance
def: "Kanamycin is an aminoglycoside antibiotic used to treat different types of bacterial infections. Kanamycin works by binding to the bacterial 30S ribosomal subunit, causing misreading of mRNA and leaving the bacterium unable to synthesize proteins vital to its growth." [PMID:10103173, PMID:11083623, PMID:8385262]
is_a: ARO:0000016 ! aminoglycoside antibiotic
synonym: "Aminodeoxykanamycin" EXACT []
synonym: "Aspidium" EXACT []
synonym: "Kanamicina" EXACT []
synonym: "Kanamycin sulfate" EXACT []
synonym: "Kanamycine" EXACT []
synonym: "Kanamycinum" EXACT []
synonym: "Kantrex" EXACT []
synonym: "kanamycin A" EXACT []
xref: PubChem:6032

[Term]
id: ARO:0000050
name: streptogramin B antibiotic
namespace: antibiotic_resistance
def: "Streptogramin B antibiotics are are cyclic hepta- or hexa-depsipeptides.  Type B streptogramins block the peptide exit tunnel of the 50S bacterial ribosome. The general composition of group B streptogramins is 3-hydroxypicolinic acid-L-Thr-D-aminobutyric acid (or D-Ala)-L-Pro-L-Phe (or 4-N-,N-(dimethylamino)-L-Phe)-X-L-phenylglycine. Used alone, streptogramin B antibiotics are bacteriostatic, but is bactericidal when used with streptogramin A antibiotics." [PMID:15700955, PMID:9746015, PMID:10582867]
is_a: ARO:0000026 ! streptogramin antibiotic

[Term]
id: ARO:0000051
name: tetracycline
namespace: antibiotic_resistance
def: "Tetracycline is a broad-spectrum polyketide antibiotic produced by many Streptomyces. It works by inhibiting action of the prokaryotic 30S ribosome." [PMID:19862477, PMID:11381101]
is_a: ARO:3000050 ! tetracycline antibiotic
synonym: "Abricycline" EXACT []
synonym: "Achromycin" EXACT []
synonym: "Agromicina" EXACT []
synonym: "Ambramicina" EXACT []
synonym: "Ambramycin" EXACT []
synonym: "Biocycline" EXACT []
synonym: "Criseociclina" EXACT []
synonym: "Enterocycline" EXACT []
synonym: "Sumycin" EXACT []
synonym: "Tsiklomistsin" EXACT []
xref: PubChem:54675776

[Term]
id: ARO:0000052
name: tobramycin
namespace: antibiotic_resistance
def: "Tobramycin is an aminoglycoside antibiotic used to treat different types of bacterial infections. Tobramycin works by binding to the bacterial 30S ribosomal subunit, causing misreading of mRNA and leaving the bacterium unable to synthesize proteins vital to its growth." [PMID:11083623, PMID:8385262, PMID:10103173]
is_a: ARO:0000016 ! aminoglycoside antibiotic
synonym: "Gotabiotic" EXACT []
synonym: "Nebcin" EXACT []
synonym: "Tenebrimycin" EXACT []
synonym: "Tobracin" EXACT []
synonym: "Tobradistin" EXACT []
synonym: "Tobramaxin" EXACT []
synonym: "Tobramicin" EXACT []
synonym: "Tobramitsetin" EXACT []
synonym: "Tobramycetin" EXACT []
synonym: "Tobrex" EXACT []
xref: PubChem:36294

[Term]
id: ARO:0000053
name: bleomycin
namespace: antibiotic_resistance
def: "Bleomycin is a family of glycopeptide antibiotics produced by the bacterium Streptomyces verticillus. Bleomycins, taken as a mixture, act by the induction of DNA and RNA strand breaks. In addition to its antibacterial activity, bleomycin is also used as an anticancer agent." [PMID:15700963]
is_a: ARO:3000081 ! glycopeptide antibiotic
is_a: ARO:3000707 ! antibiotic mixture
synonym: "Blenoxane" EXACT []
synonym: "Bleocin" EXACT []
synonym: "Bleomicin" EXACT []
synonym: "Bleomycin sulfate" EXACT []
synonym: "Isobleomycin A2" EXACT []
synonym: "cu-blenoxane" EXACT []

[Term]
id: ARO:0000054
name: penicillin
namespace: antibiotic_resistance
def: "Penicillin (sometimes abbreviated PCN) is a beta-lactam antibiotic used in the treatment of bacterial infections caused by susceptible, usually Gram-positive, organisms. It works by inhibiting the synthesis of the peptidoglycan layer of bacterial cell walls. The peptidoglycan layer is important for cell wall structural integrity, especially in Gram-positive organisms." [PMID:11585791, PMID:15673804]
is_a: ARO:3000008 ! penam
synonym: "Benzopenicillin" EXACT []
synonym: "Benzylpenicillin" EXACT []
synonym: "Cilopen" EXACT []
synonym: "Dropcillin" EXACT []
synonym: "Gelacillin" EXACT []
synonym: "Liquacillin" EXACT []
synonym: "PCN" EXACT []
synonym: "Pharmacillin" EXACT []
synonym: "Pradupen" EXACT []
synonym: "Specilline G" EXACT []
synonym: "penicillin g" EXACT []
xref: PubChem:2349

[Term]
id: ARO:0000055
name: bicyclomycin
namespace: antibiotic_resistance
def: "Bicyclomycin represents a unique class of antibiotics, discovered in 1972. It is obtained by the fermentation of Streptomyces sapporonensis. In the crystalline form bicyclomycin is observed to be rhombic or monoclinic, depending on the solvent used. This antibiotic kills bacteria by inhibiting the Rho transcription terminator factor, halting ribonucleic acid (RNA) synthesis." [PMID:16181146, PMID:7487110]
is_a: ARO:3000003 ! antibiotic without defined classification
synonym: "Aizumycin" EXACT []
synonym: "Bacfeed" EXACT []
synonym: "Bacteron" EXACT []
synonym: "Bicozamicina" EXACT []
synonym: "Bicozamycin" EXACT []
synonym: "Bicozamycine" EXACT []
synonym: "Bicozamycinum" EXACT []
xref: PubChem:65807

[Term]
id: ARO:0000056
name: oxacillin
namespace: antibiotic_resistance
def: "Oxacillin is a penicillinase-resistant beta-lactam. It is similar to methicillin, and has replaced methicillin in clinical use. Oxacillin, especially in combination with other antibiotics, is effective against many penicillinase-producing strains of Staphylococcus aureus and Staphylococcus epidermidis." [PMID:7928809]
is_a: ARO:3000008 ! penam
synonym: "MPI-penicillin" EXACT []
synonym: "Ossacillina" EXACT []
synonym: "Oxacilina" EXACT []
synonym: "Oxacilline" EXACT []
synonym: "Oxacillinum" EXACT []
synonym: "Oxazocillin" EXACT []
synonym: "Oxazocilline" EXACT []
synonym: "Prostaphlin" EXACT []
synonym: "Prostaphlyn" EXACT []
xref: PubChem:6196

[Term]
id: ARO:0000057
name: telithromycin
namespace: antibiotic_resistance
def: "Telithromycin is a semi-synthetic derivative of erythromycin. It is a 14-membered macrolide and is the first ketolide antibiotic to be used in clinics. Telithromycin binds the 50S subunit of the bacterial ribosome to inhibit protein synthesis." [PMID:15700954]
is_a: ARO:0000000 ! macrolide antibiotic
synonym: "HMR-3647" EXACT []
synonym: "HMR3647" EXACT []
synonym: "Ketek" EXACT []
synonym: "Levviax" EXACT []
xref: PubChem:3002190

[Term]
id: ARO:0000058
name: cefazolin
namespace: antibiotic_resistance
def: "Cefazolin (INN), also known as cefazoline or cephazolin, is a first generation cephalosporin antibiotic. It is administered parenterally, and is active against a broad spectrum of bacteria." [PMID:27572414, PMID:4790605]
is_a: ARO:0000032 ! cephalosporin
synonym: "CFZ" EXACT []
synonym: "Cefamezin" EXACT []
synonym: "Cefazolina" EXACT []
synonym: "Cefazoline" EXACT []
synonym: "Cefazolinum" EXACT []
synonym: "Cephamezine" EXACT []
synonym: "Cephazolidin" EXACT []
synonym: "Cephazolin" EXACT []
synonym: "Cephazoline" EXACT []
synonym: "Elzogram" EXACT []
xref: PubChem:33255

[Term]
id: ARO:0000059
name: cefepime
namespace: antibiotic_resistance
def: "Cefepime (INN) is a fourth-generation cephalosporin antibiotic developed in 1994. It contains an aminothiazolyl group that decreases its affinity with beta-lactamases. Cefepime shows high binding affinity with penicillin-binding proteins and has an extended spectrum of activity against Gram-positive and Gram-negative bacteria, with greater activity against both Gram-negative and Gram-positive organisms than third-generation agents." [PMID:8150771]
is_a: ARO:0000032 ! cephalosporin
synonym: "Axepim" EXACT []
synonym: "Cefepima" EXACT []
synonym: "Cefepimum" EXACT []
synonym: "FEP" EXACT []
synonym: "Maxipime" EXACT []
xref: PubChem:5479537

[Term]
id: ARO:0000060
name: ceftazidime
namespace: antibiotic_resistance
def: "Ceftazidime is a third-generation cephalosporin antibiotic. Like other third-generation cephalosporins, it has broad spectrum activity against Gram-positive and Gram-negative bacteria. Unlike most third-generation agents, it is active against Pseudomonas aeruginosa, however it has weaker activity against Gram-positive microorganisms and is not used for such infections." [PMID:6805421]
is_a: ARO:0000032 ! cephalosporin
synonym: "CAZ" EXACT []
synonym: "Ceftazidim" EXACT []
synonym: "Ceptaz" EXACT []
synonym: "Fortaz" EXACT []
synonym: "Pentacef" EXACT []
synonym: "Tazicef" EXACT []
synonym: "Tazidime" EXACT []
synonym: "avibactam" EXACT []
synonym: "caftazidime" EXACT []
synonym: "ceftazidima" EXACT []
synonym: "ceftazidimum" EXACT []
xref: PubChem:5481173

[Term]
id: ARO:0000061
name: ceftobiprole
namespace: antibiotic_resistance
def: "Ceftobiprole (Zeftera/Zevtera) is a next generation (5th generation) cephalosporin antibiotic with activity against methicillin-resistant Staphylococcus aureus, penicillin-resistant Streptococcus pneumoniae, Pseudomonas aeruginosa, and Enterococci. Ceftobiprole inhibits transpeptidases essential to building cell walls, and is a poor substrate for most beta-lactamases." [PMID:22064544]
is_a: ARO:0000032 ! cephalosporin
synonym: "Ceftobiprole medocaril" EXACT []
synonym: "Zeftera" EXACT []
synonym: "Zevtera" EXACT []
xref: PubChem:135413542

[Term]
id: ARO:0000062
name: ceftriaxone
namespace: antibiotic_resistance
def: "Ceftriaxone is a third-generation cephalosporin antibiotic. The presence of an aminothiazolyl sidechain increases ceftriazone's resistance to beta-lactamases. Like other third-generation cephalosporins, it has broad spectrum activity against Gram-positive and Gram-negative bacteria." [PMID:6810737]
is_a: ARO:0000032 ! cephalosporin
synonym: "Biotrakson" EXACT []
synonym: "CRO" EXACT []
synonym: "Cefatriaxone" EXACT []
synonym: "Ceftriaxon" EXACT []
synonym: "Ceftriaxona" EXACT []
synonym: "Ceftriaxonum" EXACT []
synonym: "Ceftriazone" EXACT []
synonym: "Longacef" EXACT []
synonym: "Longaceph" EXACT []
synonym: "Rocephin" EXACT []
xref: PubChem:5479530

[Term]
id: ARO:0000063
name: cefuroxime
namespace: antibiotic_resistance
def: "Cefuroxime is a second-generation cephalosporin antibiotic with increased stability with beta-lactamases than first-generation cephalosporins. Cefuroxime is active against Gram-positive organisms but less active against methicillin-resistant strains." [PMID:1259408]
is_a: ARO:0000032 ! cephalosporin
synonym: "Biofuroksym" EXACT []
synonym: "CXM" EXACT []
synonym: "Cefuril" EXACT []
synonym: "Cefuroxim" EXACT []
synonym: "Cefuroximo" EXACT []
synonym: "Cefuroximum" EXACT []
synonym: "Cephuroxime" EXACT []
synonym: "Sharox" EXACT []
synonym: "Zinacef" EXACT []
xref: PubChem:5479529

[Term]
id: ARO:0000064
name: amoxicillin
namespace: antibiotic_resistance
def: "Amoxicillin is a moderate-spectrum, bacteriolytic, beta-lactam antibiotic used to treat bacterial infections caused by susceptible microorganisms. A derivative of penicillin, it has a wider range of treatment but remains relatively ineffective against Gram-negative bacteria. It is commonly taken with clavulanic acid, a beta-lactamase inhibitor. Like other beta-lactams, amoxicillin interferes with the synthesis of peptidoglycan." [PMID:19236222]
is_a: ARO:3000008 ! penam
synonym: "AMX" EXACT []
synonym: "Amolin" EXACT []
synonym: "Amopenixin" EXACT []
synonym: "Amoxicilina" EXACT []
synonym: "Amoxicilline" EXACT []
synonym: "Amoxicillinum" EXACT []
synonym: "Amoxycillin" EXACT []
synonym: "Clamoxyl" EXACT []
synonym: "D-Amoxicillin" EXACT []
synonym: "Moxal" EXACT []
xref: PubChem:33613

[Term]
id: ARO:0000065
name: clarithromycin
namespace: antibiotic_resistance
def: "Clarithromycin is a methyl derivative of erythromycin, sharing the 14-carbon macrolide ring. The antibiotic binds to the 50S subunit of the ribosome and is used to treat pharyngitis, tonsillitis, acute maxillary sinusitis, acute bacterial exacerbation of chronic bronchitis, pneumonia (especially atypical pneumonias associated with Chlamydia pneumoniae or TWAR), and skin structure infections." [PMID:7683018]
is_a: ARO:0000000 ! macrolide antibiotic
synonym: "Biaxin" EXACT []
synonym: "CLR" EXACT []
synonym: "Clambiotic" EXACT []
synonym: "Clarith" EXACT []
synonym: "Clathromycin" EXACT []
synonym: "Klacid" EXACT []
synonym: "Klaricid" EXACT []
synonym: "Macladin" EXACT []
synonym: "Naxy" EXACT []
synonym: "Veclam" EXACT []
xref: PubChem:84029

[Term]
id: ARO:0000066
name: clindamycin
namespace: antibiotic_resistance
def: "Clindamycin is a lincosamide antibiotic that blocks A-site aminoacyl-tRNA binding. It is usually used to treat infections with anaerobic bacteria but can also be used to treat some protozoal diseases, such as malaria." [PMID:20876128]
is_a: ARO:0000017 ! lincosamide antibiotic
synonym: "CLI" EXACT []
synonym: "Chlolincocin" EXACT []
synonym: "Chlorlincocin" EXACT []
synonym: "Cleocin" EXACT []
synonym: "Clindamicina" EXACT []
synonym: "Clindamycine" EXACT []
synonym: "Clindamycinum" EXACT []
synonym: "Clinimycin" EXACT []
synonym: "Sobelin" EXACT []
xref: PubChem:446598

[Term]
id: ARO:0000067
name: colistin
namespace: antibiotic_resistance
def: "Colistins are polymyxin antibiotics produced by certain strains of Bacillus polymyxa var. colistinus. Colistin, also referred to as polymyxin E, is a mixture of cyclic polypeptides colistin A and B which disrupt the bacterial cell membrane and is effective against Gram-negative bacteria." [PMID:20818945, PMID:17958555]
is_a: ARO:0000022 ! polymyxin antibiotic
synonym: "CST" EXACT []
synonym: "Colomycin" EXACT []
synonym: "polymyxin E" EXACT []

[Term]
id: ARO:0000068
name: daptomycin
namespace: antibiotic_resistance
def: "Daptomycin is a novel lipopeptide antibiotic used in the treatment of certain infections caused by Gram-positive organisms. Daptomycin interferes with the bacterial cell membrane, reducing membrane potential and inhibiting cell wall synthesis." [PMID:14985278, PMID:22083474, PMID:20522545, PMID:16311632, PMID:11353654, PMID:12615866, PMID:15870461]
is_a: ARO:3000035 ! lipopeptide antibiotic
synonym: "Cidecin" EXACT []
synonym: "Cubicin" EXACT []
synonym: "Daptomicina" EXACT []
synonym: "Daptomycine" EXACT []
synonym: "Daptomycinum" EXACT []
synonym: "Deptomycin" EXACT []
xref: PubChem:16134395

[Term]
id: ARO:0000069
name: doxycycline
namespace: antibiotic_resistance
def: "Doxycycline is second generation semi-synthetic derivative of the tetracycline group of antibiotics. It inhibits bacterial protein synthesis by binding to the 30S subunit of the bacterial ribosome and preventing the aminotransferase-tRNA from associating with the ribosome." [PMID:11381101, PMID:19862477]
is_a: ARO:3000050 ! tetracycline antibiotic
synonym: "Azudoxat" EXACT []
synonym: "Deoxymykoin" EXACT []
synonym: "Doxiciclina" EXACT []
synonym: "Doxitard" EXACT []
synonym: "Doxycyclinum" EXACT []
synonym: "Doxytetracycline" EXACT []
synonym: "Vibramycin" EXACT []
synonym: "Vibramycine" EXACT []
synonym: "Vibravenos" EXACT []
xref: PubChem:54671203

[Term]
id: ARO:0000070
name: ertapenem
namespace: antibiotic_resistance
def: "Ertapenem is a carbapenem antibiotic and is highly resistant to beta-lactamases like other carbapenems. It inhibits bacterial cell wall synthesis." [PMID:12951340, PMID:27572414]
is_a: ARO:0000020 ! carbapenem
synonym: "Invanz" EXACT []
xref: PubChem:150610

[Term]
id: ARO:0000071
name: levofloxacin
namespace: antibiotic_resistance
def: "Levofloxacin is a synthetic chemotherapeutic antibiotic of the fluoroquinolone drug class. Its main target is topoisomerase IV, inhibiting its function and disrupting DNA replication." [PMID:15700957]
is_a: ARO:0000001 ! fluoroquinolone antibiotic
synonym: "Levaquin" EXACT []
synonym: "Tavanic" EXACT []
xref: PubChem:149096

[Term]
id: ARO:0000072
name: linezolid
namespace: antibiotic_resistance
def: "Linezolid is a synthetic antibiotic used for the treatment of serious infections caused by Gram-positive bacteria that are resistant to several other antibiotics. It inhibits protein synthesis by binding to domain V of the 23S rRNA of the 50S subunit of bacterial ribosomes." [PMID:15700955, PMID:18757750]
is_a: ARO:3000079 ! oxazolidinone antibiotic
synonym: "Zyvox" EXACT []
synonym: "Zyvoxa" EXACT []
synonym: "Zyvoxam" EXACT []
synonym: "Zyvoxid" EXACT []
xref: PubChem:441401

[Term]
id: ARO:0000073
name: meropenem
namespace: antibiotic_resistance
def: "Meropenem is an ultra-broad spectrum injectable antibiotic used to treat a wide variety of infections, including meningitis and pneumonia. It is a beta-lactam and belongs to the subgroup of carbapenem, similar to imipenem and ertapenem." [PMID:18416587]
is_a: ARO:0000020 ! carbapenem
synonym: "Meronem" EXACT []
synonym: "Meropen" EXACT []
synonym: "Meropenem anhydrous" EXACT []
synonym: "Meropenemum" EXACT []
synonym: "Merrem" EXACT []
synonym: "meropenem" EXACT []
xref: PubChem:441130

[Term]
id: ARO:0000074
name: moxifloxacin
namespace: antibiotic_resistance
def: "Moxifloxacin is a fourth generation synthetic fluoroquinolone chemotherapeutic agent, and has been shown to be significantly more active than levofloxacin (4 to 8 times more) against Streptococcus pneumoniae. It acts by inhibiting bacterial DNA topoisomerases." [PMID:10193688, PMID:11858629]
is_a: ARO:0000001 ! fluoroquinolone antibiotic
synonym: "Actira (hydrochloride)" EXACT []
synonym: "Avelox (hydrochloride)" EXACT []
synonym: "Avelox" EXACT []
synonym: "MXFX" EXACT []
synonym: "Moxifloxacin hydrochloride" EXACT []
synonym: "Vigamox" EXACT []
xref: PubChem:152946

[Term]
id: ARO:0000075
name: nitrofurantoin
namespace: antibiotic_resistance
def: "Nitrofurantoin is an antibiotic used to treat urinary tract infections. It inhibits enzyme synthesis by inhibiting essential enzymes involved in the citric acid cycle, as well as those involved in DNA, RNA, and protein synthesis. It is marketed under the following brand names: Furadantin, Macrobid, Macrodantin, Nitro Macro and Urantoin." [PMID:1100114, PMID:7928834]
is_a: ARO:3004116 ! nitrofuran antibiotic
synonym: "Chemiofuran" EXACT []
synonym: "Cistofuran" EXACT []
synonym: "Furadantin" EXACT []
synonym: "Furadantine" EXACT []
synonym: "Furalan" EXACT []
synonym: "Macrobid" EXACT []
synonym: "Macrodantin" EXACT []
synonym: "Macrodantina" EXACT []
synonym: "Nitrofuradantin" EXACT []
xref: PubChem:6604200

[Term]
id: ARO:0000076
name: resistance-modifying agents
namespace: antibiotic_resistance
def: "Resistance-modifying agents (RMA) include antibiotic adjuvants and other inhibitors of antibiotic resistance, as well as antibiotic potentiators. These are non-antibiotic compounds which act to block resistance mechanisms or enhance antibiotic action. These are often delivered in combination with an antibiotic (e.g. amoxicillin-clavulanic acid) and may either affect the host organism or the pathogen. Adjuvants and potentiators are therefore used to rescue the activity of existing antibiotic drugs, and are researched as an alternative solution to the antibiotic resistance crisis." []
is_a: ARO:1000001 ! process or component of antibiotic biology or chemistry

[Term]
id: ARO:0000077
name: tazobactam
namespace: antibiotic_resistance
def: "Tazobactam is a compound which inhibits the action of bacterial beta-lactamases." []
is_a: ARO:3000042 ! beta-lactamase inhibitor
synonym: "Zosyn" EXACT []
xref: PubChem:123630

[Term]
id: ARO:0000078
name: piperacillin
namespace: antibiotic_resistance
def: "Piperacillin is an acetylureidopenicillin and has an extended spectrum of targets relative to other beta-lactam antibiotics. It inhibits cell wall synthesis in bacteria, and is usually taken with the beta-lactamase inhibitor tazobactam to overcome penicillin-resistant bacteria." [PMID:11735679]
is_a: ARO:3000008 ! penam
synonym: "Piperacillin anhydrous" EXACT []
synonym: "Piperacillin sodium" EXACT []
synonym: "Pipercillin" EXACT []
synonym: "Pipracil" EXACT []
synonym: "Pipril" EXACT []
xref: PubChem:43672

[Term]
id: ARO:0000079
name: clavulanate
namespace: antibiotic_resistance
def: "Clavulanic acid is a beta-lactamase inhibitor (marketed by GlaxoSmithKline, formerly Beecham) combined with penicillin group antibiotics to overcome certain types of antibiotic resistance. It is used to overcome resistance in bacteria that secrete beta-lactamase, which otherwise inactivates most penicillins." []
is_a: ARO:3000042 ! beta-lactamase inhibitor
synonym: "Acide clavulanique" EXACT []
synonym: "Acido clavulanico" EXACT []
synonym: "Clavulansaeure" EXACT []
synonym: "Clavulox" EXACT []
synonym: "Isoclavulanic acid" EXACT []
synonym: "Sodium Clavulanate" EXACT []
synonym: "acidum clavulanicum" EXACT []
synonym: "clavulanic acid" EXACT []
xref: PubChem:5280980

[Term]
id: ARO:0001001
name: antibiotic target alteration
namespace: antibiotic_resistance
def: "Mutational alteration or enzymatic modification of antibiotic target which results in antibiotic resistance." []
is_a: ARO:1000002 ! mechanism of antibiotic resistance
synonym: "antibiotic target alteration" EXACT []

[Term]
id: ARO:0001002
name: antibiotic target replacement
namespace: antibiotic_resistance
def: "Replacement or substitution of antibiotic action target, which process will result in antibiotic resistance." []
is_a: ARO:1000002 ! mechanism of antibiotic resistance
synonym: "antibiotic target substitution" EXACT []

[Term]
id: ARO:0001003
name: antibiotic target protection
namespace: antibiotic_resistance
def: "Protection of antibiotic action target from antibiotic binding, which process will result in antibiotic resistance." []
is_a: ARO:1000002 ! mechanism of antibiotic resistance

[Term]
id: ARO:0001004
name: antibiotic inactivation
namespace: antibiotic_resistance
def: "Enzymatic inactivation of antibiotic to confer drug resistance." [PMID:20564281]
is_a: ARO:1000002 ! mechanism of antibiotic resistance
synonym: "drug enzymatic inactivation" EXACT []
synonym: "drug enzymatic modification" EXACT []

[Term]
id: ARO:0010000
name: antibiotic efflux
namespace: antibiotic_resistance
def: "Antibiotic resistance via the transport of antibiotics out of the cell." [PMID:19678712]
is_a: ARO:1000002 ! mechanism of antibiotic resistance

[Term]
id: ARO:0010001
name: ATP-binding cassette (ABC) antibiotic efflux pump
namespace: antibiotic_resistance
def: "Directed pumping of antibiotic out of a cell to confer resistance. ATP-binding cassette (ABC) transporters are present in all cells of all organisms and use the energy of ATP binding/hydrolysis to transport substrates across cell membranes." [PMID:8302219]
is_a: ARO:3000159 ! efflux pump complex or subunit conferring antibiotic resistance
synonym: "ABC type drug efflux" EXACT []

[Term]
id: ARO:0010002
name: major facilitator superfamily (MFS) antibiotic efflux pump
namespace: antibiotic_resistance
def: "Directed pumping of antibiotic out of a cell to confer resistance. Major facilitator superfamily (MFS) transporters and ABC transporters comprise the two largest and most functionally diverse of the transporter superfamilies. However, MFS transporters are distinct from ABC transporters in both their primary sequence and structure and in the mechanism of energy coupling. As secondary transporters they are, like RND and SMR transporters, energized by the electrochemical proton gradient." [PMID:10943556, PMID:9529885, PMID:19678712]
is_a: ARO:3000159 ! efflux pump complex or subunit conferring antibiotic resistance
synonym: "MFS type drug efflux" EXACT []

[Term]
id: ARO:0010003
name: small multidrug resistance (SMR) antibiotic efflux pump
namespace: antibiotic_resistance
def: "Directed pumping of antibiotic out of a cell to confer resistance. Small multidrug resistance (SMR) proteins are a relatively small family of transporters, restricted to prokaryotic cells. They are also the smallest multidrug transporters, with only four transmembrane alpha-helices and no significant extramembrane domain." [PMID:17942072]
is_a: ARO:3000159 ! efflux pump complex or subunit conferring antibiotic resistance
synonym: "SMR type drug efflux" EXACT []

[Term]
id: ARO:0010004
name: resistance-nodulation-cell division (RND) antibiotic efflux pump
namespace: antibiotic_resistance
def: "Directed pumping of antibiotic out of a cell to confer resistance. Resistance-nodulation-division (RND) proteins are found in both prokaryotic and eukaryotic cells and have diverse substrate specificities and physiological roles. However, there are relatively few RND transporters and they are secondary transporters, energized not by ATP binding/hydrolysis but by proton movement down the transmembrane electrochemical gradient." [PMID:15582398, PMID:16915237, PMID:19664953]
is_a: ARO:3000159 ! efflux pump complex or subunit conferring antibiotic resistance
synonym: "RND type drug efflux" EXACT []

[Term]
id: ARO:1000001
name: process or component of antibiotic biology or chemistry
namespace: antibiotic_resistance
def: "Antibiotic resistance is the ability of a microorganism to withstand the effects of an antibiotic. It is a specific type of drug resistance." []

[Term]
id: ARO:1000002
name: mechanism of antibiotic resistance
namespace: antibiotic_resistance
def: "Antibiotic resistance mechanisms evolve naturally via natural selection through random mutation, but it could also be engineered by applying an evolutionary stress on a population." []
is_a: ARO:1000001 ! process or component of antibiotic biology or chemistry

[Term]
id: ARO:1000003
name: antibiotic molecule
namespace: antibiotic_resistance
def: "Antibiotics are commonly classified based on their mechanism of action, chemical structure or spectrum of activity." []
is_a: ARO:1000001 ! process or component of antibiotic biology or chemistry

[Term]
id: ARO:3000000
name: determinant of antibiotic resistance
namespace: antibiotic_resistance
def: "A mutation, single nucleotide polymorphism, gene, or gene product that confers antibiotic resistance." [PMID:15700955]
is_a: ARO:1000001 ! process or component of antibiotic biology or chemistry

[Term]
id: ARO:3000001
name: beta-lactamase
namespace: antibiotic_resistance
def: "Beta-lactamases are enzymes (EC 3.5.2.6) produced by some bacteria and are responsible for their resistance to beta-lactam antibiotics like penicillins, cephalosporins (are relatively resistant to beta-lactamase), cephamycins, and carbapenems (ertapenem). These antibiotics have a common element in their molecular structure: a four-atom ring known as a beta-lactam. The lactamase enzyme breaks that ring open, deactivating the molecule's antibacterial properties. Beta-lactam antibiotics are typically used to treat a broad spectrum of gram-positive and gram-negative bacteria. Beta-lactamases produced by gram-negative organisms are usually secreted." [PMID:6109327, PMID:21220461, PMID:7574506, PMID:19995920]
is_a: ARO:3000129 ! determinant of beta-lactam resistance
is_a: ARO:3000557 ! antibiotic inactivation enzyme

[Term]
id: ARO:3000002
name: vanW
namespace: antibiotic_resistance
def: "vanW is an accessory gene, with unknown function, found on vancomycin resistance operons." [PMID:11036060]
is_a: ARO:3002976 ! gene(s) or protein(s) associated with a glycopeptide resistance cluster
relationship: confers_resistance_to ARO:3000081 ! glycopeptide antibiotic

[Term]
id: ARO:3000003
name: antibiotic without defined classification
namespace: antibiotic_resistance
def: "These compounds are antibiotics of unique structure or origin, without a defined classification." []
is_a: ARO:1000003 ! antibiotic molecule
synonym: "miscellaneous antibiotic" EXACT []

[Term]
id: ARO:3000004
name: class B (metallo-) beta-lactamase
namespace: antibiotic_resistance
def: "Ambler Class B beta-lactamases are the metallo-beta-lactamases.  These enzymes possess one or two zinc ions in the active site, which are used to orient a hydroxide nucleophile to attack the carbonyl on a beta-lactam ring.  There are currently no inhibitors in late-stage development for these relatively new beta-lactamases." [PMID:15215079, PMID:14629034]
is_a: ARO:3000001 ! beta-lactamase
relationship: participates_in ARO:3000203 ! hydrolysis of beta-lactam antibiotic by metallo-beta-lactamase
synonym: "Molecular Class B beta-lactamase" EXACT []

[Term]
id: ARO:3000005
name: vanD
namespace: antibiotic_resistance
def: "VanD is a D-Ala-D-Ala ligase homolog similar to VanA, and can synthesize D-Ala-D-Lac, an alternative substrate for peptidoglycan synthesis that reduces vancomycin binding affinity. It is associated with both vancomycin and teicoplanin resistance." [PMID:10368136]
is_a: ARO:3002978 ! D-Ala-D-Lac ligase
relationship: part_of ARO:3000253 ! glycopeptide resistance gene cluster VanD

[Term]
id: ARO:3000006
name: vanH
namespace: antibiotic_resistance
def: "VanH is a D-specific alpha-ketoacid dehydrogenase that synthesizes D-lactate. D-lactate is incorporated into the end of the peptidoglycan subunits, decreasing vancomycin binding affinity." [PMID:1931965, PMID:9177243]
is_a: ARO:3002976 ! gene(s) or protein(s) associated with a glycopeptide resistance cluster
relationship: confers_resistance_to ARO:3000081 ! glycopeptide antibiotic

[Term]
id: ARO:3000007
name: beta-lactam antibiotic
namespace: antibiotic_resistance
def: "Beta-lactam antibiotics are a broad class of antibiotics that include penams (penicillin derivatives), cephems (cephalosporins), monobactams, and carbapenems. These antibiotic agents contain a beta-lactam nucleus in its molecular structure. They are the most widely-used group of antibiotics." [PMID:3889939]
is_a: ARO:1000003 ! antibiotic molecule

[Term]
id: ARO:3000008
name: penam
namespace: antibiotic_resistance
def: "Penams, often referred to as penicillins, are a group of antibiotics derived from Penicillium fungi. Penicillin antibiotics are historically significant because they are the first drugs that were effective against many previously serious diseases such as syphilis and Staphylococcus infections. Penicillins are still widely used today, though many types of bacteria are now resistant. All penicillins are beta-lactam antibiotics in the penam sub-group, and are used in the treatment of bacterial infections caused by susceptible, usually Gram-positive, organisms." [PMID:3889939]
is_a: ARO:3000007 ! beta-lactam antibiotic
synonym: "penicillin" EXACT []

[Term]
id: ARO:3000010
name: vanA
namespace: antibiotic_resistance
def: "VanA is a D-Ala-D-Ala ligase homolog that synthesizes D-Ala-D-Lac, an alternative substrate for peptidoglycan synthesis that reduces vancomycin binding affinity. It has been isolated from VREs. It is associated with both vancomycin and teicoplanin resistance." [PMID:9177243]
is_a: ARO:3002978 ! D-Ala-D-Lac ligase
relationship: part_of ARO:3000236 ! glycopeptide resistance gene cluster VanA
xref: PDB:1E4E

[Term]
id: ARO:3000011
name: vanX
namespace: antibiotic_resistance
def: "VanX is a D,D-dipeptidase that cleaves D-Ala-D-Ala but not D-Ala-D-Lac, ensuring that the latter dipeptide that has reduced binding affinity with vancomycin is used to synthesize peptidoglycan substrate." [PMID:7854121]
is_a: ARO:3002976 ! gene(s) or protein(s) associated with a glycopeptide resistance cluster
relationship: confers_resistance_to ARO:3000081 ! glycopeptide antibiotic

[Term]
id: ARO:3000012
name: protein(s) conferring antibiotic resistance via molecular bypass
namespace: antibiotic_resistance
def: "Proteins involved in restructuring of the cell wall, causing antibiotic resistance." []
is_a: ARO:3000000 ! determinant of antibiotic resistance
relationship: participates_in ARO:3000213 ! restructuring of bacterial cell wall conferring antibiotic resistance

[Term]
id: ARO:3000013
name: vanB
namespace: antibiotic_resistance
def: "VanB is a D-Ala-D-Ala ligase homolog similar to VanA, and can synthesize D-Ala-D-Lac, an alternative substrate for peptidoglycan synthesis that reduces vancomycin binding affinity. It has been isolated from VREs. It is associated with vancomycin resistance, but not teicoplanin resistance." [PMID:9177243]
is_a: ARO:3002978 ! D-Ala-D-Lac ligase
relationship: part_of ARO:3000238 ! glycopeptide resistance gene cluster VanB

[Term]
id: ARO:3000014
name: TEM beta-lactamase
namespace: antibiotic_resistance
def: "TEM-1 is the most commonly-encountered beta-lactamase in gram-negative bacteria. Up to 90% of ampicillin resistance in E. coli is due to the production of TEM-1. Also responsible for the ampicillin and penicillin resistance that is seen in H. influenzae and N. gonorrhoeae in increasing numbers. Although TEM-type beta-lactamases are most often found in E. coli and K. pneumoniae, they are also found in other species of gram-negative bacteria with increasing frequency. The amino acid substitutions responsible for the ESBL phenotype cluster around the active site of the enzyme and change its configuration, allowing access to oxyimino-beta-lactam substrates. Opening the active site to beta-lactam substrates also typically enhances the susceptibility of the enzyme to b-lactamase inhibitors, such as clavulanic acid.  Although the inhibitor-resistant beta-lactamases are not ESBLs, they are often discussed with ESBLs because they are also derivatives of the classical TEM- or SHV-type enzymes. These enzymes were at first given the designation IRT for inhibitor-resistant TEM beta-lactamase; however, all have subsequently been renamed with numerical TEM designations. There are at least 19 distinct inhibitor-resistant TEM beta-lactamases. Inhibitor-resistant TEM beta-lactamases have been found mainly in clinical isolates of E. coli, but also some strains of K. pneumoniae, Klebsiella oxytoca, P. mirabilis, and Citrobacter freundii. Although the inhibitor-resistant TEM variants are resistant to inhibition by clavulanic acid and sulbactam, thereby showing clinical resistance to the beta-lactam-lactamase inhibitor combinations of amoxicillin-clavulanate (Co-amoxiclav), ticarcillin-clavulanate, and ampicillin/sulbactam, they normally remain susceptible to inhibition by tazobactam and subsequently the combination of piperacillin/tazobactam, although resistance has been described." [PMID:11585791]
is_a: ARO:3000078 ! class A beta-lactamase
relationship: confers_resistance_to ARO:0000004 ! monobactam
relationship: confers_resistance_to ARO:0000032 ! cephalosporin
relationship: confers_resistance_to ARO:3000008 ! penam
relationship: confers_resistance_to ARO:3003706 ! penem

[Term]
id: ARO:3000015
name: SHV beta-lactamase
namespace: antibiotic_resistance
def: "SHV-1 shares 68 percent of its amino acids with TEM-1 and has a similar overall structure. The SHV-1 beta-lactamase is most commonly found in K. pneumoniae and is responsible for up to 20% of the plasmid-mediated ampicillin resistance in this species. ESBLs in this family also have amino acid changes around the active site, most commonly at positions 238 or 238 and 240. More than 60 SHV varieties are known." [PMID:11585791]
is_a: ARO:3000096 ! SHV-LEN beta-lactamase
relationship: confers_resistance_to ARO:0000020 ! carbapenem
relationship: confers_resistance_to ARO:0000032 ! cephalosporin
relationship: confers_resistance_to ARO:3000008 ! penam

[Term]
id: ARO:3000016
name: CTX-M beta-lactamase
namespace: antibiotic_resistance
def: "These enzymes were named for their greater activity against cefotaxime than other oxyimino-beta-lactam substrates (eg, ceftazidime, ceftriaxone, or cefepime). Rather than arising by mutation, they represent examples of plasmid acquisition of beta-lactamase genes normally found on the chromosome of Kluyvera species, a group of rarely pathogenic commensal organisms. These enzymes are not very closely related to TEM or SHV beta-lactamases in that they show only approximately 40% identity with these two commonly isolated beta-lactamases. Despite their name, a few are more active on ceftazidime than cefotaxime.  CTX-M-15 was recently found in bacterial strains expressing NDM-1 and were responsible for resistance to aztreonam." [PMID:20705517]
is_a: ARO:3000078 ! class A beta-lactamase
relationship: confers_resistance_to ARO:0000032 ! cephalosporin

[Term]
id: ARO:3000017
name: OXA beta-lactamase
namespace: antibiotic_resistance
def: "OXA beta-lactamases were long recognized as a less common but also plasmid-mediated beta-lactamase variety that could hydrolyze oxacillin and related anti-staphylococcal penicillins. These beta-lactamases differ from the TEM and SHV enzymes in that they belong to molecular class D and functional group 2d. The OXA-type beta-lactamases confer resistance to ampicillin and cephalothin and are characterized by their high hydrolytic activity against oxacillin and cloxacillin and the fact that they are poorly inhibited by clavulanic acid. Amino acid substitutions in OXA enzymes can also give the ESBL phenotype. The OXA beta-lactamase family was originally created as a phenotypic rather than a genotypic group for a few beta-lactamases that had a specific hydrolysis profile. Therefore, there is as little as 20% sequence homology among some of the members of this family. However, recent additions to this family show some degree of homology to one or more of the existing members of the OXA beta-lactamase family. Some confer resistance predominantly to ceftazidime, but OXA-17 confers greater resistance to cefotaxime and cefepime than it does resistance to ceftazidime." [PMID:16891520, PMID:24696435]
is_a: ARO:3000075 ! class D beta-lactamase
relationship: confers_resistance_to ARO:0000032 ! cephalosporin
relationship: confers_resistance_to ARO:3000008 ! penam

[Term]
id: ARO:3000018
name: IMI beta-lactamase
namespace: antibiotic_resistance
def: "IMI beta-lactamases are a group of TEM-1-like beta-lactamase that are known to hydrolyze imipenem. IMI beta-lactamases are inhibited by clavulanic acid and tazobactam." [PMID:8878585]
is_a: ARO:3000078 ! class A beta-lactamase
relationship: confers_resistance_to ARO:0000020 ! carbapenem

[Term]
id: ARO:3000020
name: IMP beta-lactamase
namespace: antibiotic_resistance
def: "Plasmid mediated IMP-type carbapenemases, of which at least 26 varieties are currently known, became established in Japan in the 1990s in enteric gram-negative organisms, Pseudomonas and Acinetobacter species. Integron-associated, sometimes within plasmids. Hydrolyses all beta-lactams except monobactams, and evades all beta-lactam inhibitors." [PMID:20121112, PMID:8141584]
is_a: ARO:3000568 ! subclass B1 (metallo-) beta-lactamase
relationship: confers_resistance_to ARO:0000020 ! carbapenem
relationship: confers_resistance_to ARO:0000032 ! cephalosporin
relationship: confers_resistance_to ARO:0000044 ! cephamycin
relationship: confers_resistance_to ARO:3000008 ! penam
relationship: confers_resistance_to ARO:3003706 ! penem

[Term]
id: ARO:3000021
name: VIM beta-lactamase
namespace: antibiotic_resistance
def: "The Verone integron-encoded metallo-beta-lactamase (VIM) family was reported from Italy in 1999. There are, to date, 23 reported variants.  VIM enzymes mostly occur in P. aeruginosa, also P. putida and, very rarely, Enterobacteriaceae. Integron-associated, sometimes within plasmids. Hydrolyses all beta-lactams except monobactams, and evades all beta-lactam inhibitors.  There is a strong incidence of these in East Asia." [PMID:20121112, PMID:12562689, PMID:18061205]
is_a: ARO:3000568 ! subclass B1 (metallo-) beta-lactamase
relationship: confers_resistance_to ARO:0000020 ! carbapenem
relationship: confers_resistance_to ARO:0000032 ! cephalosporin
relationship: confers_resistance_to ARO:0000044 ! cephamycin
relationship: confers_resistance_to ARO:3000008 ! penam
relationship: confers_resistance_to ARO:3003706 ! penem

[Term]
id: ARO:3000022
name: ristocetin
namespace: antibiotic_resistance
def: "Ristocetin is a glycopeptide antibiotic similar to vancomycin but positively charged. It is not used clinically because it induces platelet agglutination." [PMID:2532132, PMID:17620]
is_a: ARO:3000081 ! glycopeptide antibiotic
xref: PubChem:16204749

[Term]
id: ARO:3000023
name: aminocoumarin sensitive parE
namespace: antibiotic_resistance
def: "Subunit of the topoisomerase IV sensitive to aminocoumarins" [PMID:16127057, PMID:12604514]
is_a: ARO:3003259 ! antibiotic sensitive DNA topoisomerase subunit parE
relationship: targeted_by ARO:3000103 ! aminocoumarin antibiotic
relationship: targeted_by_drug ARO:3000111 ! novobiocin
relationship: targeted_by_drug ARO:3000132 ! clorobiocin
relationship: targeted_by_drug ARO:3000150 ! coumermycin A1

[Term]
id: ARO:3000024
name: patA
namespace: antibiotic_resistance
def: "PatA is an ABC transporter of Streptococcus pneumoniae that interacts with PatB to confer fluoroquinolone resistance." [PMID:20937787, PMID:20709735]
is_a: ARO:3000748 ! subunit of efflux pump conferring antibiotic resistance
relationship: part_of ARO:3000769 ! PatA-PatB

[Term]
id: ARO:3000025
name: patB
namespace: antibiotic_resistance
def: "PatB is an ABC transporter of Streptococcus pneumoniae that interacts with PatA to confer fluoroquinolone resistance.." [PMID:20709735, PMID:20937787]
is_a: ARO:3000748 ! subunit of efflux pump conferring antibiotic resistance
relationship: part_of ARO:3000769 ! PatA-PatB

[Term]
id: ARO:3000026
name: mepA
namespace: antibiotic_resistance
def: "MepA is an efflux protein regulated by MepR and part of the MepRAB cluster. Its presence in Staphylococcus aureus led to multidrug resistance, while it has also been shown to decrease tigecycline susceptibility." [PMID:15855507, PMID:15855508, PMID:16569840]
is_a: ARO:3000112 ! multidrug and toxic compound extrusion (MATE) transporter
relationship: confers_resistance_to_drug ARO:0000030 ! tigecycline
relationship: confers_resistance_to_drug ARO:0000051 ! tetracycline

[Term]
id: ARO:3000027
name: emrA
namespace: antibiotic_resistance
def: "EmrA is a membrane fusion protein, providing an efflux pathway with EmrB and TolC between the inner and outer membranes of E. coli, a Gram-negative bacterium." [PMID:7730261]
is_a: ARO:3000748 ! subunit of efflux pump conferring antibiotic resistance
relationship: part_of ARO:3000344 ! EmrAB-TolC

[Term]
id: ARO:3000034
name: nucleoside antibiotic
namespace: antibiotic_resistance
def: "Nucleoside antibiotics are made of modified nucleosides and nucleotides with wide-ranging activities and means of antibacterial effects. This drug class includes aminonucleoside antibiotics, which contain an amino group." [PMID:18679046, PMID:3061990]
is_a: ARO:1000003 ! antibiotic molecule

[Term]
id: ARO:3000035
name: lipopeptide antibiotic
namespace: antibiotic_resistance
def: "Lipopeptide antibiotics are aliphatic, with their hydrophobic components interacting with the bacterial cell membrane." [PMID:19156787]
is_a: ARO:3000053 ! peptide antibiotic

[Term]
id: ARO:3000036
name: tetracycline inactivation enzyme
namespace: antibiotic_resistance
def: "Enzymes or other gene products which hydroxylate tetracycline and other tetracycline derivatives. Hydroxylation inactivates tetracycline-like antibiotics, thus conferring resistance to these compounds." [PMID:24497223]
is_a: ARO:3000472 ! determinant of tetracycline resistance
is_a: ARO:3000557 ! antibiotic inactivation enzyme
relationship: confers_resistance_to ARO:3000050 ! tetracycline antibiotic
relationship: participates_in ARO:3000450 ! hydroxylation of antibiotic conferring resistance

[Term]
id: ARO:3000040
name: hydrolysis of antibiotic conferring resistance
namespace: antibiotic_resistance
def: "Hydrolysis of an antibiotic molecule to confer resistance." []
is_a: ARO:0001004 ! antibiotic inactivation

[Term]
id: ARO:3000042
name: beta-lactamase inhibitor
namespace: antibiotic_resistance
def: "Antibiotic adjuvants shown to inhibit the action of a beta-lactamase enzyme or enhance the ability of a beta-lactam antibiotic. These compounds are used along with antibiotics to treat beta-lactam-resistant infectious pathogens." []
is_a: ARO:0000076 ! resistance-modifying agents

[Term]
id: ARO:3000043
name: VEB beta-lactamase
namespace: antibiotic_resistance
def: "VEB beta-lactamases or Vietnamese extended-spectrum beta-lactamases are class A beta-lactamases that confer high-level resistance to oxyimino cephalosporins and to aztreonam" [PMID:10049269]
is_a: ARO:3000078 ! class A beta-lactamase
relationship: confers_resistance_to ARO:0000004 ! monobactam
relationship: confers_resistance_to ARO:0000032 ! cephalosporin

[Term]
id: ARO:3000045
name: component of AMR phenotype terminology
namespace: antibiotic_resistance
def: "A collection of curated phenotypic terms relating to antibiotic resistance and the Comprehensive Antibiotic Resistance Database." []
is_a: ARO:1000001 ! process or component of antibiotic biology or chemistry

[Term]
id: ARO:3000050
name: tetracycline antibiotic
namespace: antibiotic_resistance
def: "These antibiotics are derived from tetracycline, a polyketide antibiotic that inhibits the 30S subunit of bacterial ribosomes." [PMID:11381101]
is_a: ARO:1000003 ! antibiotic molecule

[Term]
id: ARO:3000052
name: determinant of phenicol resistance
namespace: antibiotic_resistance
def: "Enzymes, other proteins or other gene products shown clinically to confer resistance to phenicol (chloramphenicol) antibiotics. These include chloramphenicol acetyltransferase (CAT) enzymes, which are found in a large number of species." []
is_a: ARO:3000000 ! determinant of antibiotic resistance
relationship: confers_resistance_to ARO:3000387 ! phenicol antibiotic

[Term]
id: ARO:3000053
name: peptide antibiotic
namespace: antibiotic_resistance
def: "Peptide antibiotics have a wide range of antibacterial mechanisms, depending on the amino acids that make up the antibiotic, although most act to disrupt the cell membrane in some manner. Subclasses of peptide antibiotics can include additional sidechains of other types, such as lipids in the case of the lipopeptide antibiotics." [PMID:10348745, PMID:18065456]
is_a: ARO:1000003 ! antibiotic molecule

[Term]
id: ARO:3000054
name: acridine dye
namespace: antibiotic_resistance
def: "Acridine dyes are cell permeable, basic molecules with an acridine chromophore. These compounds intercalate DNA. The image shown represents the core structure of the acridine family, with specific dyes containing varying substituents." [PMID:11152426]
is_a: ARO:1000003 ! antibiotic molecule
xref: PubChem:9215

[Term]
id: ARO:3000055
name: SME beta-lactamase
namespace: antibiotic_resistance
def: "SME beta-lactamases are chromosome-mediated class A beta-lactamases that hydrolyze carbapenems in Serratia marcescens." [PMID:8092824]
is_a: ARO:3000078 ! class A beta-lactamase
relationship: confers_resistance_to ARO:0000020 ! carbapenem

[Term]
id: ARO:3000056
name: PER beta-lactamase
namespace: antibiotic_resistance
def: "PER beta-lactamases are plasmid-mediated extended spectrum beta-lactamases found in the Enterobacteriaceae family." []
is_a: ARO:3000078 ! class A beta-lactamase
relationship: confers_resistance_to ARO:0000004 ! monobactam
relationship: confers_resistance_to ARO:0000020 ! carbapenem
relationship: confers_resistance_to ARO:0000032 ! cephalosporin
relationship: confers_resistance_to ARO:3000008 ! penam
relationship: confers_resistance_to ARO:3003706 ! penem

[Term]
id: ARO:3000057
name: NDM beta-lactamase
namespace: antibiotic_resistance
def: "NDM beta-lactamases or New Delhi metallo-beta-lactamases are class B beta-lactamases that confer resistance to a broad range of antibiotics including carbapenems, cephalosporins and penicillins." [PMID:24165671, PMID:22078325, PMID:19770275, PMID:21930874, PMID:21507902, PMID:21624908, PMID:20705517, PMID:21393184]
is_a: ARO:3000568 ! subclass B1 (metallo-) beta-lactamase
relationship: confers_resistance_to ARO:0000020 ! carbapenem
relationship: confers_resistance_to ARO:0000032 ! cephalosporin
relationship: confers_resistance_to ARO:0000044 ! cephamycin
relationship: confers_resistance_to ARO:3000008 ! penam

[Term]
id: ARO:3000058
name: MIR beta-lactamase
namespace: antibiotic_resistance
def: "MIR beta-lactamases are plasmid-mediated beta-lactamases that confer resistance to oxyimino- and alpha-methoxy beta-lactams" [PMID:1963529]
is_a: ARO:3000076 ! class C beta-lactamase
relationship: confers_resistance_to ARO:0000004 ! monobactam
relationship: confers_resistance_to ARO:0000032 ! cephalosporin

[Term]
id: ARO:3000059
name: KPC beta-lactamase
namespace: antibiotic_resistance
def: "Klebsiella pneumoniae carbapenem resistant (KPC) beta-lactamases are notorious for their ability to efficiently hydrolyze carbapenems, unlike other Ambler Class A beta-lactamases.  There are currently 9 variants reported worldwide.  These enzymes were first isolated from Klebsiella pneumoniae strains in 2001 in the United States.  Hospital outbreaks have since been reported in Greece and Israel and KPC carrying strains are now endemic to New York facilities.  KPC-1 and KPC-2 have been shown to be identical and are now referred to as KPC-2." [PMID:17441734, PMID:19493866]
is_a: ARO:3000078 ! class A beta-lactamase
relationship: confers_resistance_to ARO:0000004 ! monobactam
relationship: confers_resistance_to ARO:0000020 ! carbapenem
relationship: confers_resistance_to ARO:0000032 ! cephalosporin
relationship: confers_resistance_to ARO:3000008 ! penam

[Term]
id: ARO:3000060
name: IND beta-lactamase
namespace: antibiotic_resistance
def: "IND beta-lactamases are class B carbapenem-hydrolyzing beta-lactamases" [PMID:10077836]
is_a: ARO:3000568 ! subclass B1 (metallo-) beta-lactamase
relationship: confers_resistance_to ARO:0000020 ! carbapenem

[Term]
id: ARO:3000066
name: GES beta-lactamase
namespace: antibiotic_resistance
def: "GES beta-lactamases or Guiana extended-spectrum beta-lactamases are related to the other plasmid-located class A beta-lactamases" []
is_a: ARO:3000078 ! class A beta-lactamase
relationship: confers_resistance_to ARO:0000020 ! carbapenem
relationship: confers_resistance_to ARO:0000032 ! cephalosporin
relationship: confers_resistance_to ARO:3000008 ! penam

[Term]
id: ARO:3000067
name: FOX beta-lactamase
namespace: antibiotic_resistance
def: "FOX beta-lactamases are plasmid-encoded AmpC-type beta-lactamase which conferred resistance to broad-spectrum cephalosporins and cephamycins" [PMID:7811034]
is_a: ARO:3000076 ! class C beta-lactamase
relationship: confers_resistance_to ARO:0000032 ! cephalosporin
relationship: confers_resistance_to ARO:0000044 ! cephamycin

[Term]
id: ARO:3000068
name: DHA beta-lactamase
namespace: antibiotic_resistance
def: "DHA beta-lactamases are plasmid-mediated AmpC β-lactamases that confer resistance to cephamycins and oxyimino-cephalosporins." [PMID:9736562]
is_a: ARO:3000076 ! class C beta-lactamase
relationship: confers_resistance_to ARO:0000032 ! cephalosporin
relationship: confers_resistance_to ARO:0000044 ! cephamycin

[Term]
id: ARO:3000069
name: CMY beta-lactamase
namespace: antibiotic_resistance
def: "CMY beta-lactamases are plasmid-mediated class C beta-lactamases that encodes for resistance to cephamycins." []
is_a: ARO:3000086 ! CMY-LAT beta-lactamase
is_a: ARO:3000087 ! CMY-MOX beta-lactamase
relationship: confers_resistance_to ARO:0000044 ! cephamycin

[Term]
id: ARO:3000071
name: vanS
namespace: antibiotic_resistance
def: "VanS is similar to histidine protein kinases like EnvZ and acts as a response regulator by activating VanR. VanS is required for high level transcription of other van glycopeptide resistance genes." [PMID:1556077]
is_a: ARO:3002905 ! VanS-VanR two-component regulatory system
relationship: confers_resistance_to ARO:3000081 ! glycopeptide antibiotic

[Term]
id: ARO:3000072
name: ACT beta-lactamase
namespace: antibiotic_resistance
def: "ACT beta-lactamases, also known as AmpC beta-lactamases, are cephalosporinases that cannot be inhibited by clavulanate. These enzymes are encoded by genes located on the chromosome and can be induced by the presence of beta-lactam antibiotics. However recently, these genes have been found on plasmids and expressed at high constitutive levels in Escherichia coli and Klebsiella pneumoniae." [PMID:9055993]
is_a: ARO:3000076 ! class C beta-lactamase
relationship: confers_resistance_to ARO:0000020 ! carbapenem
relationship: confers_resistance_to ARO:0000032 ! cephalosporin
relationship: confers_resistance_to ARO:0000044 ! cephamycin
relationship: confers_resistance_to ARO:3000008 ! penam

[Term]
id: ARO:3000073
name: ACC beta-lactamase
namespace: antibiotic_resistance
def: "ACC beta-lactamases or Ambler class C beta-lactamases are AmpC beta-lactamases. They possess an interesting resistance phenotype due to their low activity against cephamycins." [PMID:10428914]
is_a: ARO:3000076 ! class C beta-lactamase
relationship: confers_resistance_to ARO:0000004 ! monobactam
relationship: confers_resistance_to ARO:0000032 ! cephalosporin
relationship: confers_resistance_to ARO:3000008 ! penam

[Term]
id: ARO:3000074
name: emrB
namespace: antibiotic_resistance
def: "emrB is a translocase in the emrB -TolC efflux protein in E. coli. It recognizes substrates including carbonyl cyanide m-chlorophenylhydrazone (CCCP), nalidixic acid, and thioloactomycin." [PMID:1409590]
is_a: ARO:3000748 ! subunit of efflux pump conferring antibiotic resistance
relationship: part_of ARO:3000344 ! EmrAB-TolC

[Term]
id: ARO:3000075
name: class D beta-lactamase
namespace: antibiotic_resistance
def: "Class D beta-lactamases are one of the subgroups of beta-lactamases that are classified as serine enzymes." []
is_a: ARO:3000001 ! beta-lactamase
relationship: participates_in ARO:3000187 ! hydrolysis of beta-lactam antibiotic by serine beta-lactamase

[Term]
id: ARO:3000076
name: class C beta-lactamase
namespace: antibiotic_resistance
def: "AmpC type beta-lactamases are commonly isolated from extended-spectrum cephalosporin-resistant Gram-negative bacteria. AmpC beta-lactamases (also termed class C or group 1) are typically encoded on the chromosome of many Gram-negative bacteria including Citrobacter, Serratia, Enterobacter species, and P. aeruginosa where its expression is usually inducible; it may also occur on Escherichia coli but is not usually inducible, although it can be hyperexpressed. AmpC type beta-lactamases may also be carried on plasmids. AmpC beta-lactamases, in contrast to ESBLs, hydrolyse broad and extended-spectrum cephalosporins (cephamycins as well as to oxyimino-beta-lactams) but are not inhibited by beta-lactamase inhibitors such as clavulanic acid." [PMID:19822890]
is_a: ARO:3000001 ! beta-lactamase
relationship: participates_in ARO:3000187 ! hydrolysis of beta-lactam antibiotic by serine beta-lactamase
synonym: "AmpC beta-lactamase" EXACT []

[Term]
id: ARO:3000077
name: vanY
namespace: antibiotic_resistance
def: "VanY is a D,D-carboxypeptidase that cleaves removes the terminal D-Ala from peptidoglycan for the addition of D-Lactate. The D-Ala-D-Lac peptidoglycan subunits have reduced binding affinity with vancomycin compared to D-Ala-D-Ala." [PMID:16323116, PMID:24711382]
is_a: ARO:3002976 ! gene(s) or protein(s) associated with a glycopeptide resistance cluster
relationship: confers_resistance_to ARO:3000081 ! glycopeptide antibiotic

[Term]
id: ARO:3000078
name: class A beta-lactamase
namespace: antibiotic_resistance
def: "The Class A beta-lactamases are one of the subgroups of beta-lactamases that are classified as serine enzymes. Class A beta-lactamases exhibit a large degree of variability and are known to hydrolyze penicillins." [PMID:17407578]
is_a: ARO:3000001 ! beta-lactamase
relationship: participates_in ARO:3000187 ! hydrolysis of beta-lactam antibiotic by serine beta-lactamase

[Term]
id: ARO:3000079
name: oxazolidinone antibiotic
namespace: antibiotic_resistance
def: "Oxazolidinones are a class of synthetic antibiotics discovered the the 1980's.  They inhibit protein synthesis by binding to domain V of the 23S rRNA of the 50S subunit of bacterial ribosomes.  Linezolid is the only member of this class currently in clinical use." [PMID:18757750]
is_a: ARO:1000003 ! antibiotic molecule

[Term]
id: ARO:3000080
name: aminonucleoside antibiotic
namespace: antibiotic_resistance
def: "Aminonucleoside antibiotics are nucleoside antibiotics that contain an amino group. This amino group is often acylated, e.g. puromycin." [PMID:8576156]
is_a: ARO:3000034 ! nucleoside antibiotic

[Term]
id: ARO:3000081
name: glycopeptide antibiotic
namespace: antibiotic_resistance
def: "Glycopeptide antibiotics are natural products produced non-ribosomally by Actinomycetales bacteria. With the exception of bleomycins, they act by binding the terminal D-Ala-D-Ala in peptidoglycan precursors of the growing bacterial cell wall and are generally active against Gram-positive bacteria.  This inhibits transglycosylation leading to cell death due to osmotic stress." [PMID:10232990, PMID:4369274, PMID:16007453, PMID:3276316]
is_a: ARO:1000003 ! antibiotic molecule

[Term]
id: ARO:3000082
name: antibiotic biosynthesis
namespace: antibiotic_resistance
def: "The biological synthesis of antibiotics." []
is_a: ARO:1000001 ! process or component of antibiotic biology or chemistry

[Term]
id: ARO:3000083
name: MOX beta-lactamase
namespace: antibiotic_resistance
def: "MOX beta-lactamases are plasmid-mediated AmpC-type beta-lactamases." []
is_a: ARO:3000087 ! CMY-MOX beta-lactamase
relationship: confers_resistance_to ARO:0000032 ! cephalosporin
relationship: confers_resistance_to ARO:0000044 ! cephamycin
relationship: confers_resistance_to ARO:3000008 ! penam

[Term]
id: ARO:3000085
name: CMY-LAT-MOX beta-lactamase
namespace: antibiotic_resistance
def: "A grouping of the related CMY, LAT, and MOX beta-lactamases" []
is_a: ARO:3000076 ! class C beta-lactamase

[Term]
id: ARO:3000086
name: CMY-LAT beta-lactamase
namespace: antibiotic_resistance
def: "A grouping of the related CMY and LAT beta-lactamases." []
is_a: ARO:3000085 ! CMY-LAT-MOX beta-lactamase

[Term]
id: ARO:3000087
name: CMY-MOX beta-lactamase
namespace: antibiotic_resistance
def: "A grouping of the related CMY and MOX beta-lactamases" []
is_a: ARO:3000085 ! CMY-LAT-MOX beta-lactamase

[Term]
id: ARO:3000089
name: AER beta-lactamase
namespace: antibiotic_resistance
def: "AER beta-lactamases are capable of hydrolyzing arbenicillin." [PMID:9687391]
is_a: ARO:3000078 ! class A beta-lactamase
relationship: confers_resistance_to ARO:3000008 ! penam
synonym: "AsbB1" EXACT []

[Term]
id: ARO:3000090
name: Bla1
namespace: antibiotic_resistance
def: "Bla1 is a chromosomal-encoded beta-lactamase, found in Bacillus anthracis, which hydrolyzes penicillins." [PMID:12760895, PMID:27557855]
is_a: ARO:3004229 ! class A Bacillus anthracis Bla beta-lactamase

[Term]
id: ARO:3000091
name: CARB beta-lactamase
namespace: antibiotic_resistance
def: "CARB beta-lactamases are class A lactamases that can hydrolyze carbenicillin. Many of the PSE beta-lactamases have been renamed as CARB-lactamases with the notable exception of PSE-2 which is now OXA-10." [PMID:6782068, PMID:9687391]
is_a: ARO:3000078 ! class A beta-lactamase
relationship: confers_resistance_to ARO:3000008 ! penam

[Term]
id: ARO:3000094
name: OCH beta-lactamase
namespace: antibiotic_resistance
def: "OCH beta-lactamases are Ambler class C chromosomal-encoded beta-lactamases in Ochrobactrum anthropi" [PMID:11451692]
is_a: ARO:3000076 ! class C beta-lactamase
relationship: confers_resistance_to ARO:0000004 ! monobactam
relationship: confers_resistance_to ARO:0000032 ! cephalosporin
relationship: confers_resistance_to ARO:0000044 ! cephamycin
relationship: confers_resistance_to ARO:3000008 ! penam
relationship: confers_resistance_to ARO:3003706 ! penem

[Term]
id: ARO:3000095
name: SRT beta-lactamase
namespace: antibiotic_resistance
def: "SRT beta-lactamases." []
is_a: ARO:3000076 ! class C beta-lactamase
relationship: confers_resistance_to ARO:0000032 ! cephalosporin

[Term]
id: ARO:3000096
name: SHV-LEN beta-lactamase
namespace: antibiotic_resistance
def: "A grouping of the related SHV and LEN beta-lactamases." []
is_a: ARO:3000078 ! class A beta-lactamase

[Term]
id: ARO:3000097
name: LEN beta-lactamase
namespace: antibiotic_resistance
def: "LEN beta-lactamases are chromosomal class A beta-lactamases that confer resistance to ampicillin, amoxicillin, carbenicillin, and ticarcillin but not to extended-spectrum beta-lactams." [PMID:15215087]
is_a: ARO:3000096 ! SHV-LEN beta-lactamase
relationship: confers_resistance_to ARO:3000008 ! penam
relationship: confers_resistance_to ARO:3003706 ! penem

[Term]
id: ARO:3000098
name: PDC beta-lactamase
namespace: antibiotic_resistance
def: "PDC beta-lactamases are class C beta-lactamases that are found in Pseudomonas aeruginosa." [PMID:19258272]
is_a: ARO:3000076 ! class C beta-lactamase
relationship: confers_resistance_to ARO:0000004 ! monobactam
relationship: confers_resistance_to ARO:0000020 ! carbapenem
relationship: confers_resistance_to ARO:0000032 ! cephalosporin

[Term]
id: ARO:3000100
name: gene modulating beta-lactam resistance
namespace: antibiotic_resistance
def: "Genes that directly or indirectly modulate beta-lactam resistance." [PMID:16143832]
is_a: ARO:3000000 ! determinant of antibiotic resistance
is_a: ARO:3000129 ! determinant of beta-lactam resistance

[Term]
id: ARO:3000102
name: determinant of fluoroquinolone resistance
namespace: antibiotic_resistance
def: "Enzymes, other proteins or other gene products shown clinically to confer resistance to fluoroquinolone antibiotics" []
is_a: ARO:3000000 ! determinant of antibiotic resistance
relationship: confers_resistance_to ARO:0000001 ! fluoroquinolone antibiotic

[Term]
id: ARO:3000103
name: aminocoumarin antibiotic
namespace: antibiotic_resistance
def: "Aminocoumarin antibiotics bind DNA gyrase subunit B to inhibit ATP-dependent DNA supercoiling." [PMID:8231802]
is_a: ARO:1000003 ! antibiotic molecule

[Term]
id: ARO:3000104
name: determinant of aminoglycoside resistance
namespace: antibiotic_resistance
def: "Enzymes, other proteins or other gene products shown clinically to confer resistance to aminoglycoside antibiotics." [PMID:20833577]
is_a: ARO:3000000 ! determinant of antibiotic resistance
relationship: confers_resistance_to ARO:0000016 ! aminoglycoside antibiotic

[Term]
id: ARO:3000105
name: phosphorylation of antibiotic conferring resistance
namespace: antibiotic_resistance
def: "Phosphorylation of antibiotic usually by ATP, sometimes GTP" []
is_a: ARO:0001004 ! antibiotic inactivation

[Term]
id: ARO:3000106
name: acylation of antibiotic conferring resistance
namespace: antibiotic_resistance
def: "Addition of an acyl group to an antibiotic, often via acetylation by acetylCoA." []
is_a: ARO:0001004 ! antibiotic inactivation

[Term]
id: ARO:3000107
name: nucleotidylation of antibiotic conferring resistance
namespace: antibiotic_resistance
def: "Modification by NMP, usually AMP." []
is_a: ARO:0001004 ! antibiotic inactivation

[Term]
id: ARO:3000111
name: novobiocin
namespace: antibiotic_resistance
def: "Novobiocin is an aminocoumarin antibiotic produced by Streptomyces spheroides and Streptomyces niveus, and binds DNA gyrase subunit B inhibiting ATP-dependent DNA supercoiling." [PMID:8231802, PMID:10770754, PMID:4680802]
is_a: ARO:3000103 ! aminocoumarin antibiotic
synonym: "cathomycin" EXACT []
synonym: "streptonivicin" EXACT []
xref: PubChem:54675769

[Term]
id: ARO:3000112
name: multidrug and toxic compound extrusion (MATE) transporter
namespace: antibiotic_resistance
def: "Directed pumping of antibiotic out of a cell to confer resistance. Multidrug and toxic compound extrusion (MATE) transporters utilize the cationic gradient across the membrane as an energy source. Although there is a diverse substrate specificity, almost all MATE transporters recognize fluoroquinolones. Arciflavine, ethidium and aminoglycosides are also good substrates." [PMID:19100867, PMID:16330770]
is_a: ARO:3000159 ! efflux pump complex or subunit conferring antibiotic resistance

[Term]
id: ARO:3000113
name: vga-type ABC-F protein
namespace: antibiotic_resistance
def: "Vga-type plasmid-borne ABC-F proteins, expressed in staphylococci that confer resistance to streptogramin A antibiotics through ribosomal protection" [PMID:20876620, PMID:21768510, PMID:15728891]
is_a: ARO:3004469 ! ABC-F ATP-binding cassette ribosomal protection protein
relationship: confers_resistance_to_drug ARO:3000669 ! pristinamycin IIA
relationship: confers_resistance_to_drug ARO:3000672 ! madumycin II
relationship: confers_resistance_to_drug ARO:3000673 ! griseoviridin
relationship: confers_resistance_to_drug ARO:3000674 ! dalfopristin
relationship: confers_resistance_to_drug ARO:3001317 ! pleuromutilin

[Term]
id: ARO:3000114
name: aminoglycoside phosphotransferase (APH)
namespace: antibiotic_resistance
def: "Kinases that modify aminoglycoside antibiotics by phosphorylation using NTPs as cofactor" [PMID:9872733, PMID:20833577]
is_a: ARO:3000104 ! determinant of aminoglycoside resistance
is_a: ARO:3000557 ! antibiotic inactivation enzyme
relationship: participates_in ARO:3000105 ! phosphorylation of antibiotic conferring resistance
synonym: "aminoglycoside kinase" EXACT []

[Term]
id: ARO:3000115
name: antibiotic resistant DNA topoisomerase subunit parE
namespace: antibiotic_resistance
def: "ParE is a subunit of topoisomerase IV, which decatenates and relaxes DNA to allow access to genes for transcription or translation. Mutations in ParE prevents antibiotics from inhibiting DNA synthesis, thus conferring resistance." []
is_a: ARO:3000370 ! antibiotic resistant DNA topoisomerase subunit
relationship: derives_from ARO:3003259 ! antibiotic sensitive DNA topoisomerase subunit parE

[Term]
id: ARO:3000116
name: vanZ
namespace: antibiotic_resistance
def: "VanZ is a teicoplanin resistance gene that is an accessory protein. VanZ prevents the incorporation of the terminal D-Ala into peptidoglycan subunits." [PMID:16323116]
is_a: ARO:3002976 ! gene(s) or protein(s) associated with a glycopeptide resistance cluster
relationship: confers_resistance_to ARO:3000081 ! glycopeptide antibiotic

[Term]
id: ARO:3000117
name: antibiotic A47934
namespace: antibiotic_resistance
def: "A47934 is an 'aglycone' glycopeptide antibiotic produced by Streptomyces toyocaensis. It is a teicoplanin-like glycopeptide." [PMID:9435111, PMID:17884639, PMID:16492565, PMID:12060705]
is_a: ARO:3000081 ! glycopeptide antibiotic
xref: PubChem:16131155

[Term]
id: ARO:3000118
name: vgaB
namespace: antibiotic_resistance
def: "Vga(B) is an ABC-F protein expressed in staphylococci that confers resistance to streptogramin A antibiotics and related compounds. It is associated with plasmid DNA." [PMID:15728891, PMID:9427556]
is_a: ARO:3000113 ! vga-type ABC-F protein
relationship: confers_resistance_to_drug ARO:3000669 ! pristinamycin IIA
relationship: confers_resistance_to_drug ARO:3000674 ! dalfopristin

[Term]
id: ARO:3000119
name: edeine
namespace: antibiotic_resistance
def: "Edeines are basic linear peptides produced by Bacillus brevis Vm4. They have antibacterial as well as antifungal, antiviral, and anticancer properties. Edeines are bacteriostatic and bacteriocidal at low and high concentrations, respectively. They are able to inhibit DNA synthesis and protein translation. These compounds are synthesized by nonribosomal peptide synthetases and contain numerous unusual amino acids." [PMID:70202]
is_a: ARO:3000053 ! peptide antibiotic

[Term]
id: ARO:3000120
name: balhimycin
namespace: antibiotic_resistance
def: "Balhimycin is a vancomycin-like glycopeptide antibiotic produced by Amycolatopsis balhimycina. It binds to the terminal Lys-D-Ala-D-Ala of peptidoglycan precursors." [PMID:11495926, PMID:10390204, PMID:16730832, PMID:11932455, PMID:9761883]
is_a: ARO:3000081 ! glycopeptide antibiotic
xref: PubChem:16134543

[Term]
id: ARO:3000121
name: aminoglycoside acetyltransferase (AAC)
namespace: antibiotic_resistance
def: "Aminoglycoside acetyltransferase enzymes modify aminoglycoside antibiotics by catalyzing the transfer of an acetyl group to one of the amino groups present in aminoglycosides, using acetyl coenzyme A as a donor substrate." [PMID:20833577]
is_a: ARO:3000104 ! determinant of aminoglycoside resistance
is_a: ARO:3000557 ! antibiotic inactivation enzyme
relationship: participates_in ARO:3000106 ! acylation of antibiotic conferring resistance
synonym: "aminoglycoside N-acetyltransferase" EXACT []

[Term]
id: ARO:3000122
name: chloramphenicol acetyltransferase (CAT)
namespace: antibiotic_resistance
def: "Inactivates chloramphenicol by addition of an acyl group. cat is used to describe many variants of the chloramphenicol acetyltransferase gene in a range of organisms including Acinetobacter calcoaceticus, Agrobacterium tumefaciens, Bacillus clausii, Bacillus subtilis, Campylobacter coli, Enterococcus faecalis, Enterococcus faecium, Lactococcus lactis, Listeria monocytogenes, Listonella anguillarum Morganella morganii, Photobacterium damselae subsp. piscicida, Proteus mirabilis, Salmonella typhi, Serratia marcescens, Shigella flexneri, Staphylococcus aureus, Staphylococcus haemolyticus, Staphylococcus intermedius, Streptococcus agalactiae, Streptococcus suis and Streptomyces acrimycini" [PMID:1713259, PMID:1406372, PMID:1650008, PMID:11735367, PMID:1929326, PMID:1461942, PMID:11743194, PMID:1517170, PMID:12726767, PMID:12732947, PMID:11677608, PMID:9349809, PMID:3860383, PMID:1929282, PMID:2013403, PMID:19459958, PMID:3865770, PMID:2697637, PMID:12650243, PMID:15539072, PMID:2993795, PMID:2227449, PMID:6950931, PMID:11553538, PMID:3110008, PMID:3900035, PMID:12603745]
is_a: ARO:3000052 ! determinant of phenicol resistance
is_a: ARO:3000557 ! antibiotic inactivation enzyme
relationship: confers_resistance_to ARO:3000387 ! phenicol antibiotic
relationship: participates_in ARO:3000106 ! acylation of antibiotic conferring resistance

[Term]
id: ARO:3000123
name: gramicidin
namespace: antibiotic_resistance
def: "Gramicidins are a family of antibiotics synthesized by Bacillus brevis. It includes the linear pentadecapeptides gramicidin A, B and C that make up the mixture gramicidin D. Gramicidin S is a cyclic peptide chain. Gramicidins are also components of tyrothricins, another mixture of antibiotics produced by Bacillus brevis." []
is_a: ARO:3000053 ! peptide antibiotic

[Term]
id: ARO:3000124
name: mecI
namespace: antibiotic_resistance
def: "mecI acts as a repressor of transcription of the mecA/mecR1/mecI operon." [PMID:24564530]
is_a: ARO:3000100 ! gene modulating beta-lactam resistance
relationship: part_of ARO:3000268 ! mec operon
relationship: regulates ARO:3000617 ! mecA
relationship: regulates ARO:3001209 ! mecC

[Term]
id: ARO:3000125
name: hydrolysis of fosfomycin epoxide ring
namespace: antibiotic_resistance
def: "The use of different nucleophilic molecules by enzymes can break up the epoxide ring of fosfomycin and render the molecule ineffective." []
is_a: ARO:3000040 ! hydrolysis of antibiotic conferring resistance

[Term]
id: ARO:3000126
name: APH(3')
namespace: antibiotic_resistance
def: "Phosphorylation of 2-deoxystreptamine aminoglycosides on the hydroxyl group at position 3'" [PMID:9200607, PMID:8385262]
is_a: ARO:3000114 ! aminoglycoside phosphotransferase (APH)
relationship: confers_resistance_to ARO:0000016 ! aminoglycoside antibiotic
relationship: confers_resistance_to_drug ARO:0000005 ! neomycin
relationship: confers_resistance_to_drug ARO:3000653 ! G418

[Term]
id: ARO:3000127
name: APH(3'')
namespace: antibiotic_resistance
def: "Phosphorylation of streptomycin on the hydroxyl group at position 3''" []
is_a: ARO:3000114 ! aminoglycoside phosphotransferase (APH)
relationship: confers_resistance_to ARO:0000016 ! aminoglycoside antibiotic
relationship: confers_resistance_to_drug ARO:0000040 ! streptomycin

[Term]
id: ARO:3000128
name: APH(2'')
namespace: antibiotic_resistance
def: "Phosphorylation of 2-deoxystreptamine aminoglycosides on the hydroxyl group at position 2''" []
is_a: ARO:3000114 ! aminoglycoside phosphotransferase (APH)
relationship: confers_resistance_to ARO:0000016 ! aminoglycoside antibiotic
relationship: confers_resistance_to_drug ARO:0000013 ! amikacin
relationship: confers_resistance_to_drug ARO:0000014 ! gentamicin C
relationship: confers_resistance_to_drug ARO:0000035 ! sisomicin
relationship: confers_resistance_to_drug ARO:0000038 ! netilmicin
relationship: confers_resistance_to_drug ARO:0000049 ! kanamycin A
relationship: confers_resistance_to_drug ARO:0000052 ! tobramycin
relationship: confers_resistance_to_drug ARO:3000652 ! isepamicin
relationship: confers_resistance_to_drug ARO:3000654 ! arbekacin
relationship: confers_resistance_to_drug ARO:3000655 ! gentamicin B

[Term]
id: ARO:3000129
name: determinant of beta-lactam resistance
namespace: antibiotic_resistance
def: "Enzymes, other proteins or other gene products shown clinically to confer resistance to beta-lactam antibiotics." []
is_a: ARO:3000000 ! determinant of antibiotic resistance
relationship: confers_resistance_to ARO:3000007 ! beta-lactam antibiotic

[Term]
id: ARO:3000130
name: edeine A
namespace: antibiotic_resistance
def: "Edeine A is a subtype of the peptide antibiotic edeine, composed of beta-tyr, beta-ser, diaminopropionic acid, diaminohydroxyazelaic acid, glycine, and spermidine. Edeine A is a mixture of edeine A1 and its inactive isomer, edeine A2. Edeines bind to the 30S subunit to block fMet-tRNA interaction at the P site, inhibiting protein synthesis and subsequent structure/function processes critical for life or replication." [PMID:14731399, PMID:70202, PMID:4984939]
is_a: ARO:3000119 ! edeine
xref: PubChem:379085

[Term]
id: ARO:3000132
name: clorobiocin
namespace: antibiotic_resistance
def: "Clorobiocin is an aminocoumarin antibiotic produced by Streptomyces roseochromogenes, and binds DNA gyrase subunit B to inhibit ATP-dependent DNA supercoiling." [PMID:12044152, PMID:8231802, PMID:6154685]
is_a: ARO:3000103 ! aminocoumarin antibiotic
xref: PubChem:54706138

[Term]
id: ARO:3000133
name: fosfomycin thiol transferase
namespace: antibiotic_resistance
def: "Catalyzes the addition of a thiol group from a nucleophilic molecule to fosfomycin." []
is_a: ARO:3000342 ! fosfomycin inactivation enzyme
relationship: confers_resistance_to ARO:0000025 ! fosfomycin
relationship: participates_in ARO:3000125 ! hydrolysis of fosfomycin epoxide ring

[Term]
id: ARO:3000134
name: edeine B
namespace: antibiotic_resistance
def: "Edeine B is a subtype of the peptide antibiotic edeine, composed of beta-tyr, beta-ser, diaminopropionic acid, diaminohydroxyazelaic acid, glycine, and guanylspermidine. Edeine B is a mixture of edeine B1 and its inactive isomer, edeine B2.  Edeines bind to the 30S subunit to block fMet-tRNA interaction at the P site, inhibiting protein synthesis and subsequent structure/function processes critical for life or replication. Edeine B has also been shown to inhibit septation and cause filamentous morphology, also leading to cell death." [PMID:70202, PMID:4984939, PMID:20410587]
is_a: ARO:3000119 ! edeine
xref: PubChem:446232

[Term]
id: ARO:3000135
name: edeine D
namespace: antibiotic_resistance
def: "Edeine D is a subtype of edeine similar to edeine A with the beta-tyr replaced by beta-phe-beta-ala. Edeines bind to the 30S subunit to block fMet-tRNA interaction at the P site, inhibiting protein synthesis and subsequent structure/function processes critical for life or replication." [PMID:70202]
is_a: ARO:3000119 ! edeine
xref: PubChem:170400

[Term]
id: ARO:3000136
name: edeine F
namespace: antibiotic_resistance
def: "Edeine F is a subtype of edeine similar to edeine B with beta-tyr replaced by beta-phe-beta-ala. Edeines bind to the 30S subunit to block fMet-tRNA interaction at the P site, inhibiting protein synthesis and subsequent structure/function processes critical for life or replication." [PMID:6615592]
is_a: ARO:3000119 ! edeine
xref: PubChem:194407

[Term]
id: ARO:3000145
name: tylosin
namespace: antibiotic_resistance
def: "Tylosin is a 16-membered macrolide, naturally produced by Streptomyces fradiae. It interacts with the bacterial ribosome 50S subunit to inhibit protein synthesis." [PMID:19793461]
is_a: ARO:0000000 ! macrolide antibiotic
xref: PubChem:5280440

[Term]
id: ARO:3000149
name: FosA
namespace: antibiotic_resistance
def: "An enzyme that confers resistance to fosfomycin in Serratia marcescens by breaking the epoxide ring of the molecule. It depends on the cofactors Manganese (II) and Potassium and uses Glutathione (GSH) as the nucleophilic molecule. In Pseudomonas aeruginosa, FosA catalyzes the conjugation of glutathione to carbon-1 of fosfomycin, rendering it ineffective as an antibacterial drug." [PMID:15741169, PMID:15075406]
is_a: ARO:3000133 ! fosfomycin thiol transferase
relationship: confers_resistance_to_drug ARO:0000025 ! fosfomycin
xref: PDB:1NPB

[Term]
id: ARO:3000150
name: coumermycin A1
namespace: antibiotic_resistance
def: "Coumermycin A1 is an antibiotic produced by Streptomyces rishiriensis, and binds DNA gyrase subunit B to inhibit ATP-dependent DNA supercoiling." [PMID:14285469, PMID:14285468, PMID:11036020, PMID:8231802]
is_a: ARO:3000103 ! aminocoumarin antibiotic
synonym: "Notomycin A1" EXACT []
xref: PubChem:54675768

[Term]
id: ARO:3000151
name: APH(6)
namespace: antibiotic_resistance
def: "Phosphorylation of streptomycin on the hydroxyl group at position 6" []
is_a: ARO:3000114 ! aminoglycoside phosphotransferase (APH)
relationship: confers_resistance_to ARO:0000016 ! aminoglycoside antibiotic
relationship: confers_resistance_to_drug ARO:0000040 ! streptomycin

[Term]
id: ARO:3000152
name: minocycline
namespace: antibiotic_resistance
def: "Minocycline is second generation semi-synthetic derivative of the tetracycline group of antibiotics. It inhibits bacterial protein synthesis by binding to the 30S subunit of the bacterial ribosome and preventing the aminotransferase-tRNA from associating with the ribosome." [PMID:11381101, PMID:19862477]
is_a: ARO:3000050 ! tetracycline antibiotic
xref: PubChem:54675783

[Term]
id: ARO:3000153
name: APH(9)
namespace: antibiotic_resistance
def: "Phosphorylation of spectinomycin on the hydroxyl group at position 9" [PMID:9614079, PMID:20089863]
is_a: ARO:3000114 ! aminoglycoside phosphotransferase (APH)
relationship: confers_resistance_to ARO:0000016 ! aminoglycoside antibiotic
relationship: confers_resistance_to_drug ARO:0000039 ! spectinomycin

[Term]
id: ARO:3000154
name: APH(7'')
namespace: antibiotic_resistance
def: "Phosphorylation of hygromycin on the hydroxyl group at position 7''" []
is_a: ARO:3000114 ! aminoglycoside phosphotransferase (APH)
relationship: confers_resistance_to ARO:0000016 ! aminoglycoside antibiotic
relationship: confers_resistance_to_drug ARO:3000214 ! hygromycin B

[Term]
id: ARO:3000155
name: APH(4)
namespace: antibiotic_resistance
def: "Phosphorylation of hygromycin on the hydroxyl group at position 4" [PMID:21084294]
is_a: ARO:3000114 ! aminoglycoside phosphotransferase (APH)
relationship: confers_resistance_to ARO:0000016 ! aminoglycoside antibiotic
relationship: confers_resistance_to_drug ARO:3000214 ! hygromycin B

[Term]
id: ARO:3000156
name: spiramycin
namespace: antibiotic_resistance
def: "Spiramycin is a 16-membered macrolide and is natural product produced by Streptomyces ambofaciens. It binds to the 50S subunit of bacterial ribosomes and inhibits peptidyl transfer activity to disrupt protein synthesis." [PMID:7683018]
is_a: ARO:0000000 ! macrolide antibiotic
synonym: "rovamycin" EXACT []
xref: PubChem:6419898

[Term]
id: ARO:3000157
name: rifamycin antibiotic
namespace: antibiotic_resistance
def: "Rifamycin antibiotics are a group of broad-spectrum ansamycin antibiotics that inhibit bacterial RNA polymerase by binding to a highly conserved region, blocking the oligonucleotide exit tunnel, and preventing the extension of nascent mRNAs." [PMID:15700959]
is_a: ARO:1000003 ! antibiotic molecule

[Term]
id: ARO:3000158
name: azithromycin
namespace: antibiotic_resistance
def: "Azithromycin is a 15-membered macrolide and falls under the subclass of azalide. Like other macrolides, azithromycin binds bacterial ribosomes to inhibit protein synthesis. The nitrogen substitution at the C-9a position prevents its degradation." [PMID:1662624]
is_a: ARO:0000000 ! macrolide antibiotic
synonym: "AZM" EXACT []
xref: PubChem:447043

[Term]
id: ARO:3000159
name: efflux pump complex or subunit conferring antibiotic resistance
namespace: antibiotic_resistance
def: "Efflux proteins that pump antibiotic out of a cell to confer resistance." []
is_a: ARO:3000000 ! determinant of antibiotic resistance
relationship: participates_in ARO:0010000 ! antibiotic efflux

[Term]
id: ARO:3000160
name: blaI
namespace: antibiotic_resistance
def: "blaI acts as a repressor of transcription of the blaZ/blaR1/blaI operon." [PMID:12654668]
is_a: ARO:3000100 ! gene modulating beta-lactam resistance
relationship: part_of ARO:3000262 ! bla operon
relationship: regulates ARO:3000621 ! PC1 beta-lactamase (blaZ)

[Term]
id: ARO:3000164
name: rRNA methyltransferase conferring antibiotic resistance
namespace: antibiotic_resistance
def: "Catalyzes methylation of rRNA" [PMID:1929280]
is_a: ARO:3000519 ! antibiotic target modifying enzyme
relationship: participates_in ARO:3000211 ! ribosomal alteration conferring antibiotic resistance

[Term]
id: ARO:3000165
name: tet(A)
namespace: antibiotic_resistance
def: "TetA is a tetracycline efflux pump found in many species of Gram-negative bacteria." [PMID:15837373, PMID:8821947]
is_a: ARO:0010002 ! major facilitator superfamily (MFS) antibiotic efflux pump
relationship: confers_resistance_to_drug ARO:0000030 ! tigecycline
relationship: confers_resistance_to_drug ARO:0000051 ! tetracycline
synonym: "tetA" EXACT []

[Term]
id: ARO:3000166
name: tet(B)
namespace: antibiotic_resistance
def: "Tet(B) is a tetracycline efflux protein expressed in many Gram-negative bacteria. It confers resistance to tetracycline, doxycycline, and minocycline, but not tigecycline." [PMID:15837373]
is_a: ARO:0010002 ! major facilitator superfamily (MFS) antibiotic efflux pump
relationship: confers_resistance_to_drug ARO:0000051 ! tetracycline
synonym: "tetB" EXACT []

[Term]
id: ARO:3000167
name: tet(C)
namespace: antibiotic_resistance
def: "Tet(C) is a tetracycline efflux pump found in many species of Gram-negative bacteria. It is typically found in plasmid DNA." []
is_a: ARO:0010002 ! major facilitator superfamily (MFS) antibiotic efflux pump
relationship: confers_resistance_to_drug ARO:0000051 ! tetracycline
synonym: "tetC" EXACT []

[Term]
id: ARO:3000168
name: tet(D)
namespace: antibiotic_resistance
def: "TetD is a tetracycline efflux pump found exclusively in Gram-negative bacteria." [PMID:15837373]
is_a: ARO:0010002 ! major facilitator superfamily (MFS) antibiotic efflux pump
relationship: confers_resistance_to_drug ARO:0000051 ! tetracycline
synonym: "tetD" EXACT []

[Term]
id: ARO:3000169
name: rifampin
namespace: antibiotic_resistance
def: "Rifampin is a semi-synthetic rifamycin, and inhibits RNA synthesis by binding to RNA polymerase. Rifampin is the mainstay agent for the treatment of tuberculosis, leprosy and complicated Gram-positive infections." [PMID:6356275, PMID:15667909]
is_a: ARO:3000157 ! rifamycin antibiotic
synonym: "rifampicin" EXACT []
xref: PubChem:135398735

[Term]
id: ARO:3000170
name: imipenem
namespace: antibiotic_resistance
def: "Imipenem is a broad-spectrum antibiotic and is usually taken with cilastatin, which prevents hydrolysis of imipenem by renal dehydropeptidase-I. It is resistant to hydrolysis by most other beta-lactamases. Notable exceptions are the KPC beta-lactamases and Ambler Class B enzymes." [PMID:10629005, PMID:12084099]
is_a: ARO:0000020 ! carbapenem
xref: PubChem:104838

[Term]
id: ARO:3000171
name: diaminopyrimidine antibiotic
namespace: antibiotic_resistance
def: "Diaminopyrimidines are a class of organic compounds containing a pyrimidine ring substituted by two amine groups.  They are inhibitors of dihydrofolate reductase, an enzyme critical for DNA synthesis." [PMID:8195830]
is_a: ARO:1000003 ! antibiotic molecule

[Term]
id: ARO:3000172
name: FosB
namespace: antibiotic_resistance
def: "A thiol transferase that leads to the resistance of fosfomycin. Contrasting FosA, FosB is dependent on the cofactor Magnesium (II) and uses either bacillithiol or  L-cysteine to open up the epoxide ring of fosfomycin." [PMID:24004181, PMID:24447055]
is_a: ARO:3000133 ! fosfomycin thiol transferase
relationship: confers_resistance_to_drug ARO:0000025 ! fosfomycin
xref: PDB:4JH1

[Term]
id: ARO:3000173
name: tet(E)
namespace: antibiotic_resistance
def: "TetE is a tetracycline efflux pump found in many Gram-negative bacteria, especially those in water environments. The gene is found on large plasmids." [PMID:15837373]
is_a: ARO:0010002 ! major facilitator superfamily (MFS) antibiotic efflux pump
relationship: confers_resistance_to_drug ARO:0000051 ! tetracycline
synonym: "tetE" EXACT []

[Term]
id: ARO:3000174
name: tet(G)
namespace: antibiotic_resistance
def: "TetG is a tetracycline efflux protein found in Gram-negative bacteria. The encoding gene is found in both chromosomal and plasmid DNA where it is frequently linked to the floR, sul1, and cmlA9 genes which encode proteins that can confer florfenicol/chloramphenicol, sulfamethoxazole, and chloramphenicol resistance, respectively." [PMID:15837373]
is_a: ARO:0010002 ! major facilitator superfamily (MFS) antibiotic efflux pump
relationship: confers_resistance_to_drug ARO:0000051 ! tetracycline
synonym: "tetG" EXACT []

[Term]
id: ARO:3000175
name: tet(H)
namespace: antibiotic_resistance
def: "TetH is a tetracycline efflux protein expressed in Gram-negative bacteria (Actinobacillus, Acinetobacter, Gallibacterium, Histophilus, Mannheimia, Moraxella, Pasteurella, and Psychrobacter). Its gene is linked to the resistance genes sul2, and strAB, which confer resistance to sulfamethoxazole and streptomycin, respectively." [PMID:15837373]
is_a: ARO:0010002 ! major facilitator superfamily (MFS) antibiotic efflux pump
relationship: confers_resistance_to_drug ARO:0000051 ! tetracycline
synonym: "tetH" EXACT []

[Term]
id: ARO:3000176
name: dirithromycin
namespace: antibiotic_resistance
def: "Dirithromycin is an oxazine derivative of erythromycin, sharing the 14-carbon macrolide ring. The antibiotic binds to the 50S subunit of the ribosome to inhibit bacterial protein synthesis." [PMID:7683018]
is_a: ARO:0000000 ! macrolide antibiotic
xref: PubChem:6473883

[Term]
id: ARO:3000177
name: tet(J)
namespace: antibiotic_resistance
def: "TetJ is a tetracycline efflux protein expressed in Gram-negative bacteria (Escherichia, Morganella, and Proteus)." [PMID:15837373]
is_a: ARO:0010002 ! major facilitator superfamily (MFS) antibiotic efflux pump
relationship: confers_resistance_to_drug ARO:0000051 ! tetracycline
synonym: "tetJ" EXACT []

[Term]
id: ARO:3000178
name: tet(K)
namespace: antibiotic_resistance
def: "TetK is a tetracycline efflux protein found in both Gram-negative (Haemophilus and Gallibacterium) and Gram-positive (many species, including mycobacteria) bacteria." [PMID:15837373, PMID:7781778, PMID:8234490]
is_a: ARO:0010002 ! major facilitator superfamily (MFS) antibiotic efflux pump
relationship: confers_resistance_to_drug ARO:0000051 ! tetracycline
synonym: "tetK" EXACT []

[Term]
id: ARO:3000179
name: tet(L)
namespace: antibiotic_resistance
def: "TetL is a tetracycline efflux protein found in many species of Gram-negative and Gram-positive bacteria." [PMID:3324958, PMID:15837373]
is_a: ARO:0010002 ! major facilitator superfamily (MFS) antibiotic efflux pump
relationship: confers_resistance_to_drug ARO:0000051 ! tetracycline
synonym: "tetL" EXACT []

[Term]
id: ARO:3000180
name: tetA(P)
namespace: antibiotic_resistance
def: "TetA(P) is a inner membrane tetracycline efflux protein found on the same operon as the ribosomal protection protein TetB(P). It is found in Clostridium, a Gram-positive bacterium." [PMID:15837373, PMID:14702405]
is_a: ARO:0010002 ! major facilitator superfamily (MFS) antibiotic efflux pump
relationship: confers_resistance_to_drug ARO:0000051 ! tetracycline
synonym: "tetP" EXACT []

[Term]
id: ARO:3000181
name: tet(V)
namespace: antibiotic_resistance
def: "TetV is a tetracycline efflux protein that has been found in Mycobacterium smegmatis and M. fortuitum." [PMID:22673307, PMID:15837373, PMID:9687386]
is_a: ARO:0010002 ! major facilitator superfamily (MFS) antibiotic efflux pump
relationship: confers_resistance_to_drug ARO:0000051 ! tetracycline
synonym: "tetV" EXACT []

[Term]
id: ARO:3000182
name: tet(Y)
namespace: antibiotic_resistance
def: "TetY is a tetracycline efflux pump found in Gram-negative bacteria (Aeromonas and Escherichia). It is associated with plasmid DNA." [PMID:15837373]
is_a: ARO:0010002 ! major facilitator superfamily (MFS) antibiotic efflux pump
relationship: confers_resistance_to_drug ARO:0000051 ! tetracycline
synonym: "tetY" EXACT []

[Term]
id: ARO:3000183
name: tet(Z)
namespace: antibiotic_resistance
def: "TetZ is a tetracycline efflux protein found in Gram-positive bacteria (Corynebacterium and Lactobacillus). It is associated with plasmid DNA." [PMID:15837373]
is_a: ARO:0010002 ! major facilitator superfamily (MFS) antibiotic efflux pump
relationship: confers_resistance_to_drug ARO:0000051 ! tetracycline
synonym: "tetZ" EXACT []

[Term]
id: ARO:3000184
name: chloroeremomycin
namespace: antibiotic_resistance
def: "Chloroeremomycin is a vancomycin-like glycopeptide, with three sugars instead of two in vancomycin and balhimycin. Chloroeremomycin dimerizes and binds to the terminus of peptidoglycan precursors." [PMID:11942828, PMID:9545426, PMID:11035791]
is_a: ARO:3000081 ! glycopeptide antibiotic
xref: PubChem:445806

[Term]
id: ARO:3000185
name: antibiotic target protection protein
namespace: antibiotic_resistance
def: "These proteins confer antibiotic resistance by bind the antibiotic target to prevent antibiotic binding." []
is_a: ARO:3000000 ! determinant of antibiotic resistance
relationship: participates_in ARO:0001003 ! antibiotic target protection

[Term]
id: ARO:3000186
name: tetM
namespace: antibiotic_resistance
def: "TetM is a ribosomal protection protein that confers tetracycline resistance. It is found on transposable DNA elements and its horizontal transfer between bacterial species has been documented." [PMID:19475445]
is_a: ARO:0000002 ! tetracycline-resistant ribosomal protection protein
relationship: confers_resistance_to_drug ARO:0000051 ! tetracycline
relationship: confers_resistance_to_drug ARO:0000069 ! doxycycline
relationship: confers_resistance_to_drug ARO:3000152 ! minocycline
relationship: confers_resistance_to_drug ARO:3000528 ! chlortetracycline
relationship: confers_resistance_to_drug ARO:3000667 ! demeclocycline
relationship: confers_resistance_to_drug ARO:3000668 ! oxytetracycline

[Term]
id: ARO:3000187
name: hydrolysis of beta-lactam antibiotic by serine beta-lactamase
namespace: antibiotic_resistance
def: "Mechanism of enzymatic degradation common to Ambler Class A, C and D beta-lactamases.  A serine residue located in the active site is used to form an acyl-enzyme intermediate and subsequent hydrolysis renders the beta-lactam inactive." []
is_a: ARO:3000040 ! hydrolysis of antibiotic conferring resistance

[Term]
id: ARO:3000188
name: trimethoprim
namespace: antibiotic_resistance
def: "Trimethoprim is a synthetic 5-(3,4,5- trimethoxybenzyl) pyrimidine inhibitor of dihydrofolate reductase, inhibiting synthesis of tetrahydrofolic acid. Tetrahydrofolic acid is an essential precursor in the de novo synthesis of the DNA nucleotide thymidine. Trimethoprim is a bacteriostatic antibiotic mainly used in the prophylaxis and treatment of urinary tract infections in combination with sulfamethoxazole, a sulfonamide antibiotic." [PMID:18024520, PMID:11432417]
is_a: ARO:3000171 ! diaminopyrimidine antibiotic
xref: PubChem:5578

[Term]
id: ARO:3000189
name: oritavancin
namespace: antibiotic_resistance
def: "Oritavancin is a semi-synthetic derivative of chloroeremomycin, a vancomycin-like glycopeptide. Oritavancin inhibits both transglycosylation and transpeptidation, by binding both the D-Ala-D-Ala and pentaglycine bridge segments of peptidoglycan to inhibit cell wall formation." [PMID:18258256, PMID:27904526, PMID:15954849]
is_a: ARO:3000081 ! glycopeptide antibiotic
xref: PubChem:16136912

[Term]
id: ARO:3000190
name: tetO
namespace: antibiotic_resistance
def: "TetO is a ribosomal protection protein. It is associated with conjugative plasmids." [PMID:9848445, PMID:2841293]
is_a: ARO:0000002 ! tetracycline-resistant ribosomal protection protein
relationship: confers_resistance_to_drug ARO:0000051 ! tetracycline
relationship: confers_resistance_to_drug ARO:0000069 ! doxycycline
relationship: confers_resistance_to_drug ARO:3000152 ! minocycline
relationship: confers_resistance_to_drug ARO:3000528 ! chlortetracycline
relationship: confers_resistance_to_drug ARO:3000667 ! demeclocycline
relationship: confers_resistance_to_drug ARO:3000668 ! oxytetracycline

[Term]
id: ARO:3000191
name: tetQ
namespace: antibiotic_resistance
def: "TetQ is a ribosomal protection protein. Its gene is associated with a conjugative transposon and has been found in both Gram-positive and Gram-negative bacteria." [PMID:20826220, PMID:9372425]
is_a: ARO:0000002 ! tetracycline-resistant ribosomal protection protein
relationship: confers_resistance_to_drug ARO:0000051 ! tetracycline
relationship: confers_resistance_to_drug ARO:0000069 ! doxycycline
relationship: confers_resistance_to_drug ARO:3000152 ! minocycline
relationship: confers_resistance_to_drug ARO:3000528 ! chlortetracycline
relationship: confers_resistance_to_drug ARO:3000667 ! demeclocycline
relationship: confers_resistance_to_drug ARO:3000668 ! oxytetracycline

[Term]
id: ARO:3000192
name: tetS
namespace: antibiotic_resistance
def: "Tet(S) is a ribosomal protection protein found in Gram-positive and Gram-negative strains. It is similar to tet(M) and tet(O)." [PMID:7840565, PMID:8370538]
is_a: ARO:0000002 ! tetracycline-resistant ribosomal protection protein
relationship: confers_resistance_to_drug ARO:0000051 ! tetracycline
relationship: confers_resistance_to_drug ARO:0000069 ! doxycycline
relationship: confers_resistance_to_drug ARO:3000152 ! minocycline
relationship: confers_resistance_to_drug ARO:3000528 ! chlortetracycline
relationship: confers_resistance_to_drug ARO:3000667 ! demeclocycline
relationship: confers_resistance_to_drug ARO:3000668 ! oxytetracycline

[Term]
id: ARO:3000193
name: tetT
namespace: antibiotic_resistance
def: "Tet(T) is a ribosomal protection protein of streptococci. It is similar to Tet(Q)." [PMID:8980765]
is_a: ARO:0000002 ! tetracycline-resistant ribosomal protection protein
relationship: confers_resistance_to_drug ARO:0000051 ! tetracycline
relationship: confers_resistance_to_drug ARO:0000069 ! doxycycline
relationship: confers_resistance_to_drug ARO:3000152 ! minocycline
relationship: confers_resistance_to_drug ARO:3000528 ! chlortetracycline
relationship: confers_resistance_to_drug ARO:3000667 ! demeclocycline
relationship: confers_resistance_to_drug ARO:3000668 ! oxytetracycline

[Term]
id: ARO:3000194
name: tetW
namespace: antibiotic_resistance
def: "TetW is a ribosomal protection protein. It is associated with both conjugative and non conjugative DNA and has been found strains of C. difficile." [PMID:10681357]
is_a: ARO:0000002 ! tetracycline-resistant ribosomal protection protein
relationship: confers_resistance_to_drug ARO:0000051 ! tetracycline
relationship: confers_resistance_to_drug ARO:0000069 ! doxycycline
relationship: confers_resistance_to_drug ARO:3000152 ! minocycline
relationship: confers_resistance_to_drug ARO:3000528 ! chlortetracycline
relationship: confers_resistance_to_drug ARO:3000667 ! demeclocycline
relationship: confers_resistance_to_drug ARO:3000668 ! oxytetracycline

[Term]
id: ARO:3000195
name: tetB(P)
namespace: antibiotic_resistance
def: "TetB(P) is a tetracycline ribosomal protection protein found on the same operon as tetA(P), a tetracycline efflux protein." [PMID:15837373]
is_a: ARO:0000002 ! tetracycline-resistant ribosomal protection protein
relationship: confers_resistance_to_drug ARO:0000051 ! tetracycline
relationship: confers_resistance_to_drug ARO:0000069 ! doxycycline
relationship: confers_resistance_to_drug ARO:3000152 ! minocycline
relationship: confers_resistance_to_drug ARO:3000528 ! chlortetracycline
relationship: confers_resistance_to_drug ARO:3000667 ! demeclocycline
relationship: confers_resistance_to_drug ARO:3000668 ! oxytetracycline
synonym: "tetP" EXACT []

[Term]
id: ARO:3000196
name: tet32
namespace: antibiotic_resistance
def: "Tet32 is a tetracycline resistance gene similar to Tet(O), and binds to the ribosome to confer tetracycline resistance as a ribosomal protection protein." [PMID:11600392, PMID:18955517]
is_a: ARO:0000002 ! tetracycline-resistant ribosomal protection protein
relationship: confers_resistance_to_drug ARO:0000051 ! tetracycline
relationship: confers_resistance_to_drug ARO:0000069 ! doxycycline
relationship: confers_resistance_to_drug ARO:3000152 ! minocycline
relationship: confers_resistance_to_drug ARO:3000528 ! chlortetracycline
relationship: confers_resistance_to_drug ARO:3000667 ! demeclocycline
relationship: confers_resistance_to_drug ARO:3000668 ! oxytetracycline

[Term]
id: ARO:3000197
name: tet36
namespace: antibiotic_resistance
def: "Tet36 is a tetracycline resistance gene found in Bacteroides similar to Tet(Q), and binds to the ribosome to confer antibiotic resistance as a ribosomal protection protein." [PMID:12839793]
is_a: ARO:0000002 ! tetracycline-resistant ribosomal protection protein
relationship: confers_resistance_to_drug ARO:0000051 ! tetracycline
relationship: confers_resistance_to_drug ARO:0000069 ! doxycycline
relationship: confers_resistance_to_drug ARO:3000152 ! minocycline
relationship: confers_resistance_to_drug ARO:3000528 ! chlortetracycline
relationship: confers_resistance_to_drug ARO:3000667 ! demeclocycline
relationship: confers_resistance_to_drug ARO:3000668 ! oxytetracycline

[Term]
id: ARO:3000198
name: FosX
namespace: antibiotic_resistance
def: "FosX is an enzyme used to confer resistance to fosfomycin. It's dependent on the cofactor, manganese (II), and uses water to generate a vicinal diol." [PMID:17567049]
is_a: ARO:3000133 ! fosfomycin thiol transferase
relationship: confers_resistance_to_drug ARO:0000025 ! fosfomycin
xref: PDB:2P7K

[Term]
id: ARO:3000199
name: gramicidin D
namespace: antibiotic_resistance
def: "Gramicidin D is a mixture of the linear peptides gramicidin A, B, and C, each with 15 alternating L- and D-amino acids. They are active against most gram-positive bacteria and select gram-negative bacteria. These compounds create channels in the bacterial membrane and increase the permeability to cations." [PMID:17572379, PMID:9672588]
is_a: ARO:3000707 ! antibiotic mixture
relationship: has_part ARO:3000222 ! gramicidin A
relationship: has_part ARO:3000223 ! gramicidin B
relationship: has_part ARO:3000224 ! gramicidin C

[Term]
id: ARO:3000200
name: gramicidin S
namespace: antibiotic_resistance
def: "Gramicidin S is a cyclical decapeptide with two pentapeptides (Val-Orn-Leu-D-Phe-Pro) joined head to tail. Like other gramicidins, Gramicidin S disrupts membrane permeability of cations while also destabilizing the membrane at higher concentrations." [PMID:10590309, PMID:8836773]
is_a: ARO:3000123 ! gramicidin
xref: PubChem:73357

[Term]
id: ARO:3000201
name: macrolide inactivation enzyme
namespace: antibiotic_resistance
def: "Enzymes shown to inactivate macrolide antibiotics by chemical modification, thereby conferring resistance to macrolides." []
is_a: ARO:3000315 ! determinant of macrolide resistance
is_a: ARO:3000557 ! antibiotic inactivation enzyme

[Term]
id: ARO:3000202
name: Cfr 23S ribosomal RNA methyltransferase
namespace: antibiotic_resistance
def: "Cfr genes produce enzymes which catalyze the methylation of the 23S rRNA subunit at position 8 of adenine-2503. Methylation of 23S rRNA at this site confers resistance to some classes of antibiotics, including streptogramins, chloramphenicols, florfenicols, linezolids and clindamycin." [PMID:20598637, PMID:22547628, PMID:17555436, PMID:20144045, PMID:23752511, PMID:11476839]
is_a: ARO:3000052 ! determinant of phenicol resistance
is_a: ARO:3000240 ! determinant of streptogramin resistance
is_a: ARO:3000241 ! determinant of lincosamide resistance
is_a: ARO:3000267 ! determinant of linezolid resistance
is_a: ARO:3000315 ! determinant of macrolide resistance
is_a: ARO:3004274 ! 23S ribosomal RNA methyltransferase

[Term]
id: ARO:3000203
name: hydrolysis of beta-lactam antibiotic by metallo-beta-lactamase
namespace: antibiotic_resistance
def: "Mechanism of enzymatic degradation common to Ambler Class B beta-lactamases. One or two zinc atoms are used to orient a hydroxide nucleophile for attack of the beta-lactam ring.  In contrast to serine beta-lactamases, no acyl-enzyme intermediate is formed." [PMID:20564281]
is_a: ARO:3000040 ! hydrolysis of antibiotic conferring resistance

[Term]
id: ARO:3000205
name: tetX
namespace: antibiotic_resistance
def: "TetX is a flavin-dependent monooxygenase conferring resistance to tetracycline antibiotics. TetX hydroxylates position 11a of the tetraketide group thus inactivating the antibiotic." [PMID:1846135, PMID:16128584, PMID:15452119, PMID:21402075]
is_a: ARO:3000036 ! tetracycline inactivation enzyme
relationship: confers_resistance_to_drug ARO:0000030 ! tigecycline
relationship: confers_resistance_to_drug ARO:0000051 ! tetracycline
relationship: confers_resistance_to_drug ARO:0000069 ! doxycycline
relationship: confers_resistance_to_drug ARO:3000152 ! minocycline
relationship: confers_resistance_to_drug ARO:3000528 ! chlortetracycline
relationship: confers_resistance_to_drug ARO:3000667 ! demeclocycline
relationship: confers_resistance_to_drug ARO:3000668 ! oxytetracycline
relationship: participates_in ARO:3000450 ! hydroxylation of antibiotic conferring resistance
xref: PDB:2XYO

[Term]
id: ARO:3000206
name: emrK
namespace: antibiotic_resistance
def: "emrK is a membrane fusion protein that is a homolog of EmrA. Together with the inner membrane transporter EmrY and the outer membrane channel TolC, it mediates multidrug efflux." [PMID:12501312]
is_a: ARO:3000748 ! subunit of efflux pump conferring antibiotic resistance
relationship: part_of ARO:3000373 ! EmrKY-TolC

[Term]
id: ARO:3000207
name: acrA
namespace: antibiotic_resistance
def: "Protein subunit of AcrA-AcrB-TolC multidrug efflux complex. AcrA represents the periplasmic portion of the transport protein." [PMID:10931319, PMID:16531241, PMID:14706082, PMID:15226509]
is_a: ARO:3000748 ! subunit of efflux pump conferring antibiotic resistance
relationship: part_of ARO:3000384 ! AcrAB-TolC

[Term]
id: ARO:3000208
name: glycosylation of antibiotic conferring resistance
namespace: antibiotic_resistance
def: "Addition of glycosyl moiety to antibiotics thereby inactivating them." []
is_a: ARO:0001004 ! antibiotic inactivation

[Term]
id: ARO:3000209
name: antibiotic resistant DNA topoisomerase subunit parY
namespace: antibiotic_resistance
def: "ParY is part of a topoisomerase IV that is resistant to antibiotics that affect other topoisomerases." []
is_a: ARO:3000370 ! antibiotic resistant DNA topoisomerase subunit
relationship: derives_from ARO:3003258 ! antibiotic sensitive DNA topoisomerase subunit parY

[Term]
id: ARO:3000210
name: rifamycin-resistant beta-subunit of RNA polymerase (rpoB)
namespace: antibiotic_resistance
def: "Rifampin resistant RNA polymerases include amino acids substitutions which disrupt the affinity of rifampin for its binding site. These mutations are frequently concentrated in the rif I region of the beta-subunit and most often involve amino acids which make direct interactions with rifampin. However, mutations which also confer resistance can occur outside this region and may involve amino acids which do not directly make contact with rifampin." [PMID:21300839, PMID:12821473, PMID:15047531, PMID:11136757, PMID:22361457, PMID:10543773, PMID:3050121]
is_a: ARO:3000381 ! antibiotic target replacement protein
is_a: ARO:3000383 ! determinant of rifamycin resistance
is_a: ARO:3003276 ! antibiotic resistant rpoB
relationship: confers_resistance_to ARO:3000157 ! rifamycin antibiotic
relationship: derives_from ARO:3000737 ! rifamycin sensitive beta-subunit of RNA polymerase (rpoB)

[Term]
id: ARO:3000211
name: ribosomal alteration conferring antibiotic resistance
namespace: antibiotic_resistance
def: "Chemical alteration of the ribosome results in modification of an antibiotic's target leading to resistance." []
is_a: ARO:0001001 ! antibiotic target alteration

[Term]
id: ARO:3000212
name: mutation conferring antibiotic resistance
namespace: antibiotic_resistance
def: "Point mutations in the DNA may lead to an altered gene product that may result in antibiotic resistance. Examples included modified antibiotic targets with lower binding affinities and the deactivation of repressors that result in increased expression of genes that inactivate or pump out antibiotics." []
is_a: ARO:0001001 ! antibiotic target alteration

[Term]
id: ARO:3000213
name: restructuring of bacterial cell wall conferring antibiotic resistance
namespace: antibiotic_resistance
def: "Peptidoglycan precursors ending in D-Ala-D-Lac or D-Ala-D-Ser instead of D-Ala-D-Ala conferring high level glycopeptide resistance." [PMID:1931965, PMID:9177243]
is_a: ARO:0001001 ! antibiotic target alteration
synonym: "molecular bypass conferring antibiotic resistance" EXACT []

[Term]
id: ARO:3000214
name: hygromycin B
namespace: antibiotic_resistance
def: "Hygromycin B is an aminoglycoside antibiotic used to treat different types of bacterial infections. Hygromycin B works by binding to the bacterial 30S ribosomal subunit, causing misreading of mRNA and leaving the bacterium unable to synthesize proteins vital to its growth. Hygromycin B has also been shown to interact with eukaryotic cells." [PMID:11163189, PMID:10103173]
is_a: ARO:0000016 ! aminoglycoside antibiotic
xref: PubChem:35766

[Term]
id: ARO:3000215
name: mecR1
namespace: antibiotic_resistance
def: "mecR1 is a transmembrane spanning and signal transducing protein which in response to interaction with beta-lactam antibiotics results in upregulation of the mecA/mecR1/mecI operon." []
is_a: ARO:3000100 ! gene modulating beta-lactam resistance
relationship: part_of ARO:3000268 ! mec operon
relationship: regulates ARO:3000617 ! mecA
relationship: regulates ARO:3001209 ! mecC

[Term]
id: ARO:3000216
name: acrB
namespace: antibiotic_resistance
def: "Protein subunit of AcrA-AcrB-TolC multidrug efflux complex. AcrB functions as a herterotrimer which forms the inner membrane component and is primarily responsible for substrate recognition and energy transduction by acting as a drug/proton antiporter." [PMID:19453279, PMID:19166984, PMID:12374972, PMID:17275331, PMID:18073115]
is_a: ARO:3000748 ! subunit of efflux pump conferring antibiotic resistance
relationship: part_of ARO:3000384 ! AcrAB-TolC
synonym: "ECK0456" EXACT []
synonym: "JW0451" EXACT []
synonym: "acrE" EXACT []
xref: PDB:1IWG

[Term]
id: ARO:3000217
name: blaR1
namespace: antibiotic_resistance
def: "blaR1 is a transmembrane spanning and signal transducing protein which in response to interaction with beta-lactam antibiotics results in upregulation of the blaZ/blaR1/blaI operon." []
is_a: ARO:3000100 ! gene modulating beta-lactam resistance
relationship: part_of ARO:3000262 ! bla operon
relationship: regulates ARO:3000621 ! PC1 beta-lactamase (blaZ)

[Term]
id: ARO:3000218
name: aminoglycoside nucleotidyltransferase (ANT)
namespace: antibiotic_resistance
def: "Covalent modification of aminoglycoside antibiotic hydroxyl group by ATP-dependent transfer of AMP." [PMID:20833577]
is_a: ARO:3000104 ! determinant of aminoglycoside resistance
is_a: ARO:3000557 ! antibiotic inactivation enzyme
relationship: participates_in ARO:3000107 ! nucleotidylation of antibiotic conferring resistance
synonym: "aminoglycoside adenyltransferase" EXACT []

[Term]
id: ARO:3000219
name: mutant efflux regulatory protein conferring antibiotic resistance
namespace: antibiotic_resistance
def: "Efflux regulatory proteins with mutations that result in increased expression of efflux proteins." []
is_a: ARO:0000031 ! antibiotic resistant gene variant or mutant

[Term]
id: ARO:3000220
name: antibiotic resistant DNA topoisomerase subunit gyrB
namespace: antibiotic_resistance
def: "Point mutations in gyrB confer antibiotic resistance by preventing drugs from binding the beta-subunit of gyrase, essential for DNA supercoiling." []
is_a: ARO:3000370 ! antibiotic resistant DNA topoisomerase subunit
relationship: derives_from ARO:3000734 ! antibiotic sensitive DNA topoisomerase subunit gyrB

[Term]
id: ARO:3000221
name: lincosamide nucleotidyltransferase (LNU)
namespace: antibiotic_resistance
def: "Resistance to the lincosamide antibiotic by ATP-dependent modification of the 3' and/or 4'-hydroxyl groups of the methylthiolincosamide sugar." [PMID:11797175]
is_a: ARO:3000241 ! determinant of lincosamide resistance
is_a: ARO:3000557 ! antibiotic inactivation enzyme
relationship: confers_resistance_to ARO:0000017 ! lincosamide antibiotic
relationship: participates_in ARO:3000107 ! nucleotidylation of antibiotic conferring resistance

[Term]
id: ARO:3000222
name: gramicidin A
namespace: antibiotic_resistance
def: "Gramicidin A is the most abundant (more than 80%) of the three gramicidins in gramicidin D, with a tryptophan in position 11. Gramicidins form dimers in the bacterial membrane that increase the permeability of cations." [PMID:17572379]
is_a: ARO:3000123 ! gramicidin
xref: PubChem:16132269

[Term]
id: ARO:3000223
name: gramicidin B
namespace: antibiotic_resistance
def: "Gramicidin B is one of the three gramicidins in gramicidin D, with a phenylalanine in position 11. It is structurally similar to gramicidin A, but its ability to induce the assembly of bilayers is reduced. Gramicidins form dimers in the bacterial membrane that increase the permeability of cations." [PMID:17572379]
is_a: ARO:3000123 ! gramicidin
xref: PubChem:25244501

[Term]
id: ARO:3000224
name: gramicidin C
namespace: antibiotic_resistance
def: "Gramicidin C is one of the three gramicidins in gramicidin D, with a tyrosine in position 11. It is structurally similar to gramicidin A, but its ability to induce the assembly of bilayers is reduced. Gramicidins form dimers in the bacterial membrane that increase the permeability of cations." [PMID:17572379]
is_a: ARO:3000123 ! gramicidin
xref: PubChem:73357

[Term]
id: ARO:3000225
name: ANT(6)
namespace: antibiotic_resistance
def: "Nucelotidylylation of streptomycin at the hydroxyl group at position 6" []
is_a: ARO:3000218 ! aminoglycoside nucleotidyltransferase (ANT)
relationship: confers_resistance_to ARO:0000016 ! aminoglycoside antibiotic
synonym: "aadE" EXACT []

[Term]
id: ARO:3000226
name: antibiotic resistant folP
namespace: antibiotic_resistance
def: "Point mutations in dihydropteroate synthase folP prevent sulfonamide antibiotics from inhibiting its role in folate synthesis, thus conferring sulfonamide resistance." [PMID:9449266, PMID:9593127, PMID:21115799, PMID:1522070, PMID:9006040]
is_a: ARO:0000031 ! antibiotic resistant gene variant or mutant
relationship: derives_from ARO:3000744 ! antibiotic sensitive dihydropteroate synthase
synonym: "dihydropteroate synthase" EXACT []

[Term]
id: ARO:3000227
name: tyrothricin
namespace: antibiotic_resistance
def: "Tyrothricin is a mixture of antibiotics including tyrocidines and gramicidins, isolated from Bacillus brevis." [PMID:16560680]
is_a: ARO:3000707 ! antibiotic mixture
relationship: has_part ARO:3000123 ! gramicidin

[Term]
id: ARO:3000228
name: ANT(9)
namespace: antibiotic_resistance
def: "Nucleotidylylation of spectinomycin at the hydroxyl group at position 9" []
is_a: ARO:3000218 ! aminoglycoside nucleotidyltransferase (ANT)
relationship: confers_resistance_to ARO:0000016 ! aminoglycoside antibiotic

[Term]
id: ARO:3000229
name: ANT(4')
namespace: antibiotic_resistance
def: "Nucleotidylylation of 2-deoxystreptamine aminoglycosides at the hydroxyl group at position 4'" []
is_a: ARO:3000218 ! aminoglycoside nucleotidyltransferase (ANT)
relationship: confers_resistance_to ARO:0000016 ! aminoglycoside antibiotic
relationship: confers_resistance_to_drug ARO:0000005 ! neomycin
relationship: confers_resistance_to_drug ARO:0000021 ! ribostamycin
relationship: confers_resistance_to_drug ARO:0000049 ! kanamycin A
relationship: confers_resistance_to_drug ARO:0000052 ! tobramycin
relationship: confers_resistance_to_drug ARO:3000652 ! isepamicin
relationship: confers_resistance_to_drug ARO:3000653 ! G418
relationship: confers_resistance_to_drug ARO:3000655 ! gentamicin B
relationship: confers_resistance_to_drug ARO:3000657 ! paromomycin
relationship: confers_resistance_to_drug ARO:3000658 ! lividomycin
synonym: "aadD" EXACT []
synonym: "ant(4',4'')" EXACT []

[Term]
id: ARO:3000230
name: ANT(2'')-Ia
namespace: antibiotic_resistance
def: "Plasmid or integron-encoded nucleotidylylation of 2-deoxystreptamine aminoglycosides at the hydroxyl group at position 2'' in P. aeruginosa, K. pneumoniae, Morganella morganii, E. coli, S. typhimurium, C. freundii and A. baumannii" [PMID:25564464, PMID:3024112]
is_a: ARO:3004276 ! ANT(2'')
relationship: confers_resistance_to_drug ARO:0000014 ! gentamicin C
relationship: confers_resistance_to_drug ARO:0000049 ! kanamycin A
relationship: confers_resistance_to_drug ARO:0000052 ! tobramycin
relationship: confers_resistance_to_drug ARO:3000655 ! gentamicin B
relationship: confers_resistance_to_drug ARO:3003675 ! plazomicin
synonym: "aadB" EXACT []

[Term]
id: ARO:3000231
name: beta-lactam resistance operon
namespace: antibiotic_resistance
def: "An operon conferring resistance to beta-lactam antibiotics." []
is_a: ARO:0000010 ! antibiotic resistance gene cluster, cassette, or operon

[Term]
id: ARO:3000232
name: ANT(3'')-Ia
namespace: antibiotic_resistance
def: "Nucleotidylylation of streptomycin at the hydroxyl group at position 3''" []
is_a: ARO:3004275 ! ANT(3'')

[Term]
id: ARO:3000233
name: streptogramin inactivation enzyme
namespace: antibiotic_resistance
def: "Resistance to streptogramin antibiotics may be conferred through enzymatic inactivation. There are two known mechanisms of streptogramin inactivation shown clinically to confer resistance: 1) vgB lyase enzymes linearize type B streptogramin antibiotics by breaking the ester linkage; 2) vat acetyltransferase enzymes modify type A streptogramin antibiotics by transferring an acetyl group from acetyl-CoA to the secondary streptogramin hydroxyl. Both mechanisms result in antibiotic inactivation thus conferring resistance." [PMID:11467949, PMID:12771141]
is_a: ARO:3000240 ! determinant of streptogramin resistance
is_a: ARO:3000557 ! antibiotic inactivation enzyme

[Term]
id: ARO:3000234
name: glycopeptide resistance gene cluster
namespace: antibiotic_resistance
def: "Genes that when expressed confer resistance to vancomycin and teicoplanin type antibiotics." [PMID:16323116]
is_a: ARO:0000010 ! antibiotic resistance gene cluster, cassette, or operon
relationship: confers_resistance_to ARO:3000081 ! glycopeptide antibiotic
relationship: participates_in ARO:3000213 ! restructuring of bacterial cell wall conferring antibiotic resistance

[Term]
id: ARO:3000235
name: ethambutol resistant embB
namespace: antibiotic_resistance
def: "embB gene encodes for an arabinosyl transferase in the arabinogalactan synthesis pathway. It is inhibited by ethambutol. Mutations within the ERDR region of embB confers resistance to ethambutol." [PMID:21444710, PMID:21300839, PMID:9142129]
is_a: ARO:3002876 ! ethambutol resistant arabinosyltransferase
relationship: derives_from ARO:3000765 ! antibiotic sensitive embB

[Term]
id: ARO:3000236
name: glycopeptide resistance gene cluster VanA
namespace: antibiotic_resistance
def: "This inducible cluster confers high resistance to both vancomycin and teicoplanin by allowing restructuring of peptidoglycan precursors to end in D-Ala-D-Lac. The vanA gene cluster can be located either on plasmids or on the chromosome.\n\nGene orientation: vanRSHAXYZ" [PMID:8843432, PMID:8380148, PMID:16323116]
is_a: ARO:3000234 ! glycopeptide resistance gene cluster
relationship: confers_resistance_to_drug ARO:0000028 ! vancomycin
relationship: confers_resistance_to_drug ARO:0000029 ! teicoplanin

[Term]
id: ARO:3000237
name: TolC
namespace: antibiotic_resistance
def: "TolC is a protein subunit of many multidrug efflux complexes in Gram negative bacteria. It is an outer membrane efflux protein and is constitutively open. Regulation of efflux activity is often at its periplasmic entrance by other components of the efflux complex." [PMID:11589692, PMID:14630321, PMID:10879525, PMID:12163644, PMID:16359323]
is_a: ARO:3000748 ! subunit of efflux pump conferring antibiotic resistance
relationship: part_of ARO:3000344 ! EmrAB-TolC
relationship: part_of ARO:3000373 ! EmrKY-TolC
relationship: part_of ARO:3000384 ! AcrAB-TolC
relationship: part_of ARO:3000503 ! AcrEF-TolC
relationship: part_of ARO:3000545 ! MacAB-TolC
relationship: part_of ARO:3000787 ! MdtABC-TolC
relationship: part_of ARO:3000788 ! MdtEF-TolC
relationship: part_of ARO:3004083 ! AcrEF-TolC confers resistance to ciprofloxacin
xref: PDB:1EK9

[Term]
id: ARO:3000238
name: glycopeptide resistance gene cluster VanB
namespace: antibiotic_resistance
def: "This inducible cluster confers resistance to vancomycin but organisms remain sensitive to teicoplanin by allowing restructuring of peptidoglycan precursors to end in D-Ala-D-Lac.  Sensitivity to teicoplanin is due to lack of binding to the sensor kinase VanS. The vanB gene cluster can be located either on plasmids or on the chromosome.\n\nGene orientation: vanRSYWHBX" [PMID:8654967, PMID:16323116]
is_a: ARO:3000234 ! glycopeptide resistance gene cluster

[Term]
id: ARO:3000240
name: determinant of streptogramin resistance
namespace: antibiotic_resistance
def: "Ezymes, other proteins or other gene products shown clinically to confer resistance to streptogramin antibiotics." [PMID:9427556, PMID:12019099, PMID:1644314]
is_a: ARO:3000000 ! determinant of antibiotic resistance
relationship: confers_resistance_to ARO:0000026 ! streptogramin antibiotic

[Term]
id: ARO:3000241
name: determinant of lincosamide resistance
namespace: antibiotic_resistance
def: "Enzymes, other proteins or other gene products shown clinically to confer resistance to lincosamide antibiotics." [PMID:9756764, PMID:7687646]
is_a: ARO:3000000 ! determinant of antibiotic resistance
relationship: confers_resistance_to ARO:0000017 ! lincosamide antibiotic

[Term]
id: ARO:3000244
name: reduced permeability to antibiotic
namespace: antibiotic_resistance
def: "Reduction in permeability to antibiotic, generally through reduced production of porins, can provide resistance." [PMID:2848006, PMID:19100346]
is_a: ARO:1000002 ! mechanism of antibiotic resistance

[Term]
id: ARO:3000245
name: RbpA
namespace: antibiotic_resistance
def: "RNA-polymerase binding protein which confers resistance to rifampin." [PMID:16629670, PMID:21415119]
is_a: ARO:3004243 ! RbpA bacterial RNA polymerase-binding protein
relationship: confers_resistance_to_drug ARO:3000169 ! rifampin
relationship: confers_resistance_to_drug ARO:3000517 ! rifaximin
relationship: confers_resistance_to_drug ARO:3000530 ! rifabutin
relationship: confers_resistance_to_drug ARO:3000534 ! rifapentine

[Term]
id: ARO:3000246
name: glycopeptide resistance gene cluster VanC
namespace: antibiotic_resistance
def: "Confers low vancomycin resistance by engineering peptidoglycan precursors ending in D-Ala-D-Ser in an inducible or constitutive manner.  The vanC cluster is intrinsic to the Enterococcus gallinarum chromosome. vanC organisms remain susceptible to teicoplanin. Gene orientation: vanC(XY)TRS" [PMID:12615855, PMID:10817725, PMID:1551598, PMID:16323116, PMID:7986009]
is_a: ARO:3000234 ! glycopeptide resistance gene cluster

[Term]
id: ARO:3000247
name: phosphoenolpyruvate (PEP) mutase
namespace: antibiotic_resistance
def: "A tetrameric protein that converts phosphoenolpyruvate (PEP) to phosponopyruvate (Ppyr)." [PMID:15078090]
is_a: ARO:3000082 ! antibiotic biosynthesis
synonym: "Fom1" EXACT []
xref: PDB:1S2T

[Term]
id: ARO:3000248
name: DnaA
namespace: antibiotic_resistance
def: "DnaA is a chromosomal replication initiation protein which binds and interacts with RNA polymerase in Escherichia coli. A surplus of DnaA present in a cell has been shown to confer resistance to the antibiotic Rifampicin. Normally, rifampicin inhibits initiation of transcription by RNA polymerase, but a surplus of DnaA available at the origin has been shown to disrupt Rifampicin activity and confer resistance." [PMID:19170875]
is_a: ARO:3004244 ! DnaA chromosomal replication initiation protein
relationship: confers_resistance_to_drug ARO:3000169 ! rifampin
relationship: confers_resistance_to_drug ARO:3000517 ! rifaximin
relationship: confers_resistance_to_drug ARO:3000530 ! rifabutin
relationship: confers_resistance_to_drug ARO:3000534 ! rifapentine

[Term]
id: ARO:3000249
name: chloramphenicol phosphotransferase
namespace: antibiotic_resistance
def: "ATP-dependent kinase modifies the C-3 hydroxyl group of chloramphenicol.  Source is the chloramphenicol producer Streptomyces venezuelae." [PMID:10835366, PMID:7592948]
is_a: ARO:3000052 ! determinant of phenicol resistance
is_a: ARO:3000557 ! antibiotic inactivation enzyme
relationship: confers_resistance_to ARO:3000387 ! phenicol antibiotic
relationship: participates_in ARO:3000105 ! phosphorylation of antibiotic conferring resistance

[Term]
id: ARO:3000250
name: ErmC
namespace: antibiotic_resistance
def: "ErmC is a methyltransferase that catalyzes the methylation of A2058 of the 23S ribosomal RNA in two steps. Expression of ErmC is inducible by erythromycin. The leader peptide causes attenuation of the mRNA and stabilizes the structure preventing further translation. When erythromycin is present, it binds the leader peptide causing a change in conformation allowing for the expression of ErmC." [PMID:2113911, PMID:18439898, PMID:6792593, PMID:2492520]
is_a: ARO:3000560 ! Erm 23S ribosomal RNA methyltransferase
relationship: confers_resistance_to_drug ARO:0000006 ! erythromycin
relationship: confers_resistance_to_drug ARO:0000027 ! roxithromycin
relationship: confers_resistance_to_drug ARO:0000046 ! lincomycin
relationship: confers_resistance_to_drug ARO:0000057 ! telithromycin
relationship: confers_resistance_to_drug ARO:0000065 ! clarithromycin
relationship: confers_resistance_to_drug ARO:0000066 ! clindamycin
relationship: confers_resistance_to_drug ARO:3000145 ! tylosin
relationship: confers_resistance_to_drug ARO:3000156 ! spiramycin
relationship: confers_resistance_to_drug ARO:3000158 ! azithromycin
relationship: confers_resistance_to_drug ARO:3000176 ! dirithromycin
relationship: confers_resistance_to_drug ARO:3000583 ! pristinamycin IA
relationship: confers_resistance_to_drug ARO:3000584 ! quinupristin
relationship: confers_resistance_to_drug ARO:3000669 ! pristinamycin IIA
relationship: confers_resistance_to_drug ARO:3000672 ! madumycin II
relationship: confers_resistance_to_drug ARO:3000673 ! griseoviridin
relationship: confers_resistance_to_drug ARO:3000674 ! dalfopristin
relationship: confers_resistance_to_drug ARO:3000675 ! pristinamycin IB
relationship: confers_resistance_to_drug ARO:3000677 ! virginiamycin S2
relationship: confers_resistance_to_drug ARO:3000678 ! vernamycin B-gamma
relationship: confers_resistance_to_drug ARO:3000679 ! vernamycin C
relationship: confers_resistance_to_drug ARO:3000680 ! patricin A
relationship: confers_resistance_to_drug ARO:3000681 ! patricin B
relationship: confers_resistance_to_drug ARO:3000682 ! ostreogrycin B3
relationship: confers_resistance_to_drug ARO:3000867 ! oleandomycin
synonym: "ErmC'" EXACT []
synonym: "ermIM" EXACT []
synonym: "ermM" EXACT []

[Term]
id: ARO:3000251
name: msrA
namespace: antibiotic_resistance
def: "MsrA is an ABC-F subfamily ribosomal protection protein expressed in Staphylococcus species which confers resistance to erythromycin and streptogramin B antibiotics through antibiotic target protection mechanisms. It is associated with plasmid DNA." [PMID:15914491]
is_a: ARO:3004471 ! msr-type ABC-F protein
relationship: confers_resistance_to_drug ARO:0000006 ! erythromycin
relationship: confers_resistance_to_drug ARO:3000584 ! quinupristin
synonym: "msr(A)" EXACT []

[Term]
id: ARO:3000253
name: glycopeptide resistance gene cluster VanD
namespace: antibiotic_resistance
def: "Homologous to vanA, contains a D-Ala-D-Lac ligase.  This cluster is constitutively expressed in the chromosome due to a dysfunctional D-ala-D-ala ligase and confers moderate resistance to both vancomycin and teicoplanin.\n\nGene orientation: vanRSYHDX" [PMID:16323116, PMID:11344152, PMID:9303405, PMID:12499162]
is_a: ARO:3000234 ! glycopeptide resistance gene cluster

[Term]
id: ARO:3000254
name: emrY
namespace: antibiotic_resistance
def: "emrY is a multidrug transport that moves substrates across the inner membrane of the Gram-negative E. coli. It is a homolog of emrB." [PMID:12501312]
is_a: ARO:3000748 ! subunit of efflux pump conferring antibiotic resistance
relationship: part_of ARO:3000373 ! EmrKY-TolC

[Term]
id: ARO:3000255
name: glycopeptide resistance gene cluster VanF
namespace: antibiotic_resistance
def: "Homologous to vanA, contains a D-Ala-D-Lac ligase. The vanF gene cluster is inducible and confers high resistance to vancomycin in Paenibacillus popilliae. vanF organisms remain susceptible to teicoplanin. Gene orientation: RSYZHFX" [PMID:15980329, PMID:10681342]
is_a: ARO:3000234 ! glycopeptide resistance gene cluster

[Term]
id: ARO:3000256
name: glycopeptide resistance gene cluster VanM
namespace: antibiotic_resistance
def: "Homologous to vanA, contains a D-Ala-D-Lac ligase. The plasmid-located vanM gene cluster is inducible and confers high resistance to vancomycin and teicoplanin. Gene orientation: RSYHMX" [PMID:20733041]
is_a: ARO:3000234 ! glycopeptide resistance gene cluster

[Term]
id: ARO:3000257
name: glycopeptide resistance gene cluster VanG
namespace: antibiotic_resistance
def: "Contains a D-Ala-D-Ser ligase. The vanG gene cluster is inducible and confers low resistance to vancomycin. vanG organisms remain susceptible to teicoplanin. It is the only van gene cluster that contains two vanY genes.\n\nGene orientation: vanRSYWGYT" [PMID:16323116, PMID:11036060, PMID:19851013]
is_a: ARO:3000234 ! glycopeptide resistance gene cluster

[Term]
id: ARO:3000258
name: ErmC'
namespace: antibiotic_resistance
def: "ErmC' is ErmC but without the leader peptide and therefore expression is constitutive. Originally found on the plasmid pIM13 from Bacillus subtilis. It confers the MLSb phenotype." [PMID:10366505, PMID:7543473, PMID:9585521, PMID:3087948, PMID:2440853]
is_a: ARO:3000560 ! Erm 23S ribosomal RNA methyltransferase
relationship: confers_resistance_to_drug ARO:0000006 ! erythromycin
relationship: confers_resistance_to_drug ARO:0000027 ! roxithromycin
relationship: confers_resistance_to_drug ARO:0000046 ! lincomycin
relationship: confers_resistance_to_drug ARO:0000057 ! telithromycin
relationship: confers_resistance_to_drug ARO:0000065 ! clarithromycin
relationship: confers_resistance_to_drug ARO:0000066 ! clindamycin
relationship: confers_resistance_to_drug ARO:3000145 ! tylosin
relationship: confers_resistance_to_drug ARO:3000156 ! spiramycin
relationship: confers_resistance_to_drug ARO:3000158 ! azithromycin
relationship: confers_resistance_to_drug ARO:3000176 ! dirithromycin
relationship: confers_resistance_to_drug ARO:3000583 ! pristinamycin IA
relationship: confers_resistance_to_drug ARO:3000584 ! quinupristin
relationship: confers_resistance_to_drug ARO:3000669 ! pristinamycin IIA
relationship: confers_resistance_to_drug ARO:3000672 ! madumycin II
relationship: confers_resistance_to_drug ARO:3000673 ! griseoviridin
relationship: confers_resistance_to_drug ARO:3000674 ! dalfopristin
relationship: confers_resistance_to_drug ARO:3000675 ! pristinamycin IB
relationship: confers_resistance_to_drug ARO:3000677 ! virginiamycin S2
relationship: confers_resistance_to_drug ARO:3000678 ! vernamycin B-gamma
relationship: confers_resistance_to_drug ARO:3000679 ! vernamycin C
relationship: confers_resistance_to_drug ARO:3000680 ! patricin A
relationship: confers_resistance_to_drug ARO:3000681 ! patricin B
relationship: confers_resistance_to_drug ARO:3000682 ! ostreogrycin B3
relationship: confers_resistance_to_drug ARO:3000867 ! oleandomycin
synonym: "ErmC" EXACT []
xref: PDB:1QAM

[Term]
id: ARO:3000259
name: glycopeptide resistance gene cluster VanE
namespace: antibiotic_resistance
def: "Homologous to VanC, contains a D-Ala-D-Ser ligase. The chromosome-located vanE gene cluster is inducible and confers low resistance to vancomycin. vanE organisms remain susceptible to teicoplanin. Gene orientation: E(XY)TRS" [PMID:12426332, PMID:16323116, PMID:12019119, PMID:10471558]
is_a: ARO:3000234 ! glycopeptide resistance gene cluster

[Term]
id: ARO:3000260
name: glycopeptide resistance gene cluster VanL
namespace: antibiotic_resistance
def: "Homologous to VanC, contains a D-Ala-D-Ser ligase. The chromosome-located vanL gene cluster is inducible and confers low resistance to vancomycin. vanL organisms remain susceptible to teicoplanin. It is the only van gene cluster with two vanT genes.\n\nGene orientation: vanL(XY)TmTrRS" [PMID:18458129]
is_a: ARO:3000234 ! glycopeptide resistance gene cluster

[Term]
id: ARO:3000261
name: sigma factor conferring resistance to rifampin
namespace: antibiotic_resistance
def: "When bound to different sigma factors, RNA-polymerase may possess an altered sensitivity to rifampin-mediated inhibition." [PMID:9862449]
is_a: ARO:3000507 ! rifampin-resistant RNA polymerase-binding protein
relationship: confers_resistance_to_drug ARO:3000169 ! rifampin
relationship: confers_resistance_to_drug ARO:3000517 ! rifaximin
relationship: confers_resistance_to_drug ARO:3000530 ! rifabutin
relationship: confers_resistance_to_drug ARO:3000534 ! rifapentine

[Term]
id: ARO:3000262
name: bla operon
namespace: antibiotic_resistance
def: "The bla operon is composed of blaZ/blaR1/blaI." []
is_a: ARO:3000231 ! beta-lactam resistance operon

[Term]
id: ARO:3000263
name: marA
namespace: antibiotic_resistance
def: "In the presence of antibiotic stress, E. coli overexpresses the global activator protein MarA, which besides inducing MDR efflux pump AcrAB, also down- regulates synthesis of the porin OmpF." [PMID:9333027, PMID:12027588, PMID:2848006]
is_a: ARO:3000270 ! protein modulating permeability to antibiotic
is_a: ARO:3000451 ! protein(s) and two-component regulatory system modulating antibiotic efflux
relationship: regulates ARO:3000265 ! porin OmpF
relationship: regulates ARO:3000384 ! AcrAB-TolC

[Term]
id: ARO:3000264
name: emrE
namespace: antibiotic_resistance
def: "EmrE is a small multidrug transporter that functions as a homodimer and that couples the efflux of small polyaromatic cations from the cell with the import of protons down an electrochemical gradient. EmrE is found in E. coli and P. aeruginosa." [PMID:19171974, PMID:17942072, PMID:19167526, PMID:12499164, PMID:17360700, PMID:17976529, PMID:18006522]
is_a: ARO:0010003 ! small multidrug resistance (SMR) antibiotic efflux pump

[Term]
id: ARO:3000265
name: porin OmpF
namespace: antibiotic_resistance
def: "In the presence of antibiotic stress, E. coli overexpresses the global activator protein MarA, which besides inducing MDR efflux pump AcrAB, also down- regulates synthesis of the porin OmpF." [PMID:2848006, PMID:19100346]
is_a: ARO:3004281 ! General Bacterial Porin with reduced permeability to beta-lactams

[Term]
id: ARO:3000266
name: ADP-ribosylation of antibiotic conferring resistance
namespace: antibiotic_resistance
def: "The inactivation of antibiotics by the enzymatic addition of ADP-ribose from NAD+." []
is_a: ARO:0001004 ! antibiotic inactivation

[Term]
id: ARO:3000267
name: determinant of linezolid resistance
namespace: antibiotic_resistance
def: "Enzymes, other proteins or other gene products shown clinically to confer resistance to linezolid antibiotics." []
is_a: ARO:3000000 ! determinant of antibiotic resistance
relationship: confers_resistance_to_drug ARO:0000072 ! linezolid

[Term]
id: ARO:3000268
name: mec operon
namespace: antibiotic_resistance
def: "The mec operon is composed of mecA/mecR1/mecI." []
is_a: ARO:3000231 ! beta-lactam resistance operon

[Term]
id: ARO:3000269
name: brodimoprim
namespace: antibiotic_resistance
def: "Brodimoprim is a structural derivative of trimethoprim and an inhibitor of bacterial dihydrofolate reductase. The 4-methoxy group of trimethoprim is replaced with a bromine atom." [PMID:10026296, PMID:7562018, PMID:8195838]
is_a: ARO:3000171 ! diaminopyrimidine antibiotic
xref: PubChem:68760

[Term]
id: ARO:3000270
name: protein modulating permeability to antibiotic
namespace: antibiotic_resistance
def: "Enzymes or other proteins either directly or indirectly reducing overall permeability to antibiotics." [PMID:19100346, PMID:2848006]
is_a: ARO:3000000 ! determinant of antibiotic resistance
relationship: participates_in ARO:3000244 ! reduced permeability to antibiotic

[Term]
id: ARO:3000271
name: determinant of fosfomycin resistance
namespace: antibiotic_resistance
def: "Enzymes, other proteins or other gene products shown clinically to confer resistance to fosfomycin antibiotics." [PMID:12936984, PMID:19862477]
is_a: ARO:3000000 ! determinant of antibiotic resistance
relationship: confers_resistance_to ARO:0000025 ! fosfomycin

[Term]
id: ARO:3000273
name: antibiotic resistant DNA topoisomerase subunit gyrA
namespace: antibiotic_resistance
def: "Point mutations in gyrA confer antibiotic resistance by preventing drugs from binding the alpha-subunit of gyrase, essential for DNA supercoiling." []
is_a: ARO:3000370 ! antibiotic resistant DNA topoisomerase subunit
relationship: derives_from ARO:3003254 ! antibiotic sensitive DNA topoisomerase subunit gyrA

[Term]
id: ARO:3000274
name: antibiotic resistant DNA topoisomerase subunit parC
namespace: antibiotic_resistance
def: "Point mutations in parC confer antibiotic resistance by preventing drugs from binding the parC subunit of topoisomerase IV, essential for DNA decatanation and relaxation." []
is_a: ARO:3000370 ! antibiotic resistant DNA topoisomerase subunit
relationship: derives_from ARO:3003256 ! antibiotic sensitive DNA topoisomerase subunit parC

[Term]
id: ARO:3000276
name: cephem
namespace: antibiotic_resistance
def: "Cephems have a six-membered dihydrothiazine ring with a sulfur atom and double bond fused with its beta-lactam ring. This group includes the cephalosporins and cephamycins, the latter containing an additional alpha-methoxy group." []
is_a: ARO:3000007 ! beta-lactam antibiotic

[Term]
id: ARO:3000282
name: sulfonamide antibiotic
namespace: antibiotic_resistance
def: "Sulfonamides are broad spectrum, synthetic antibiotics that contain the sulfonamide group. Sulfonamides inhibit dihydropteroate synthase, which catalyzes the conversion of p-aminobenzoic acid to dihydropteroic acid as part of the tetrahydrofolic acid biosynthetic pathway. Tetrahydrofolic acid is essential for folate synthesis, a precursor of many nucleotides and amino acids. Many sulfamides are taken with trimethoprim, an inhibitor of dihydrofolate reductase, also disturbing the trihydrofolic acid synthesis pathway." [PMID:15673783]
is_a: ARO:1000003 ! antibiotic molecule

[Term]
id: ARO:3000284
name: tetroxoprim
namespace: antibiotic_resistance
def: "Tetroxoprim is a trimethoprim derivative that inhibits bacterial dihydrofolate reductase." [PMID:7036848, PMID:3043259]
is_a: ARO:3000171 ! diaminopyrimidine antibiotic
xref: PubChem:65450

[Term]
id: ARO:3000299
name: phosphonopyruvate decarboxylase
namespace: antibiotic_resistance
def: "Stabilizes the C-P bond in phosphonopyruvate formed by phophoenolpyruvate mutase by catalyzing the self-removal of the carboxyl group." [PMID:10786631]
is_a: ARO:3000082 ! antibiotic biosynthesis
synonym: "Fom2" EXACT []

[Term]
id: ARO:3000300
name: lsaA
namespace: antibiotic_resistance
def: "LsaA is an ABC-F subfamily protein expressed in Enterococcus faecalis. It confers resistance to clindamycin, quinupristin-dalfopristin, and dalfopristin." [PMID:15914491, PMID:21245447, PMID:12019099]
is_a: ARO:3004472 ! lsa-type ABC-F protein
relationship: confers_resistance_to_drug ARO:0000066 ! clindamycin
relationship: confers_resistance_to_drug ARO:3000584 ! quinupristin
relationship: confers_resistance_to_drug ARO:3000674 ! dalfopristin
relationship: confers_resistance_to_drug ARO:3001317 ! pleuromutilin

[Term]
id: ARO:3000309
name: emrD
namespace: antibiotic_resistance
def: "EmrD is a multidrug transporter from the Major Facilitator Superfamily (MFS) primarily found in Escherichia coli. EmrD couples efflux of amphipathic compounds with proton import across the plasma membrane." [PMID:8240355, PMID:16675700, PMID:16842212, PMID:8987357]
is_a: ARO:0010002 ! major facilitator superfamily (MFS) antibiotic efflux pump
xref: PDB:2GFP

[Term]
id: ARO:3000315
name: determinant of macrolide resistance
namespace: antibiotic_resistance
def: "Enzymes, other proteins or other gene products shown clinically to confer resistance to macrolide antibiotics." []
is_a: ARO:3000000 ! determinant of antibiotic resistance
relationship: confers_resistance_to ARO:0000000 ! macrolide antibiotic

[Term]
id: ARO:3000316
name: mphA
namespace: antibiotic_resistance
def: "The mphA gene encodes for resistance enzyme MPH(2')-I which preferentially inactivate 14-membered macrolides (e.g.erythromycin, telithromycin, roxithromycin) over 16-membered macrolides (e.g.tylosin, spiramycin). It phosphorylates macrolides at 2'-OH hydroxyl of desosamine sugar of macrolides in a GTP-dependent manner." [PMID:17302923, PMID:29317655, PMID:8619599, PMID:20231391]
is_a: ARO:3000333 ! macrolide phosphotransferase (MPH)
relationship: confers_resistance_to_drug ARO:0000006 ! erythromycin
relationship: confers_resistance_to_drug ARO:0000027 ! roxithromycin
relationship: confers_resistance_to_drug ARO:0000057 ! telithromycin
relationship: confers_resistance_to_drug ARO:0000065 ! clarithromycin
relationship: confers_resistance_to_drug ARO:3000158 ! azithromycin
relationship: confers_resistance_to_drug ARO:3000176 ! dirithromycin
relationship: confers_resistance_to_drug ARO:3000867 ! oleandomycin
synonym: "macrolide 2'-phosphotransferase I" EXACT []
synonym: "mphA" EXACT []

[Term]
id: ARO:3000317
name: AAC(1)-I
namespace: antibiotic_resistance
def: "Acetylation of paromomycin, and apramycin, on the amino group at position 1 in E. coli, Actinomycete, Campylobacter spp." [PMID:3326872, PMID:10726929]
is_a: ARO:3004259 ! AAC(1)
relationship: confers_resistance_to_drug ARO:0000005 ! neomycin
relationship: confers_resistance_to_drug ARO:0000037 ! apramycin
synonym: "AAC(1)" EXACT []

[Term]
id: ARO:3000318
name: mphB
namespace: antibiotic_resistance
def: "The mphB gene encodes for MPH(2')-II. This enzymes phosphorylates 14-membered and 16-membered macrolides.  It phosphorylates macrolides in GTP- dependent manner at 2'-OH hydroxyl of desosamine sugar of macrolides." [PMID:1330822, PMID:8900063, PMID:9503630, PMID:29317655, PMID:17302923]
is_a: ARO:3000333 ! macrolide phosphotransferase (MPH)
relationship: confers_resistance_to_drug ARO:0000006 ! erythromycin
relationship: confers_resistance_to_drug ARO:0000027 ! roxithromycin
relationship: confers_resistance_to_drug ARO:0000057 ! telithromycin
relationship: confers_resistance_to_drug ARO:0000065 ! clarithromycin
relationship: confers_resistance_to_drug ARO:3000145 ! tylosin
relationship: confers_resistance_to_drug ARO:3000156 ! spiramycin
relationship: confers_resistance_to_drug ARO:3000158 ! azithromycin
relationship: confers_resistance_to_drug ARO:3000176 ! dirithromycin
relationship: confers_resistance_to_drug ARO:3000867 ! oleandomycin
synonym: "macrolide 2'-phosphotransferase II" EXACT []
synonym: "mphB" EXACT []

[Term]
id: ARO:3000319
name: mphC
namespace: antibiotic_resistance
def: "The mphC gene was identified from Staphylococcus aureus.  This gene shows similarity to mphB gene from Escherchia coli." [PMID:17302923, PMID:29317655, PMID:12670694]
is_a: ARO:3000333 ! macrolide phosphotransferase (MPH)
relationship: confers_resistance_to_drug ARO:0000006 ! erythromycin
relationship: confers_resistance_to_drug ARO:0000027 ! roxithromycin
relationship: confers_resistance_to_drug ARO:0000057 ! telithromycin
relationship: confers_resistance_to_drug ARO:0000065 ! clarithromycin
relationship: confers_resistance_to_drug ARO:3000145 ! tylosin
relationship: confers_resistance_to_drug ARO:3000156 ! spiramycin
relationship: confers_resistance_to_drug ARO:3000158 ! azithromycin
relationship: confers_resistance_to_drug ARO:3000176 ! dirithromycin
relationship: confers_resistance_to_drug ARO:3000867 ! oleandomycin

[Term]
id: ARO:3000320
name: macrolide esterase
namespace: antibiotic_resistance
def: "Hydrolytic enzymes that cleave the macrocycle lactone ring of macrolide antibiotics." [PMID:22303981]
is_a: ARO:3000201 ! macrolide inactivation enzyme
relationship: confers_resistance_to ARO:0000000 ! macrolide antibiotic
relationship: participates_in ARO:3000321 ! hydrolysis of macrolide macrocycle lactone ring

[Term]
id: ARO:3000321
name: hydrolysis of macrolide macrocycle lactone ring
namespace: antibiotic_resistance
def: "Hydrolysis of the the macrocycle lactone ring of macrolide antibiotics." []
is_a: ARO:3000040 ! hydrolysis of antibiotic conferring resistance

[Term]
id: ARO:3000322
name: AAC(3)
namespace: antibiotic_resistance
def: "Acetylation of the aminoglycoside antibiotic on the amino group at position 3." [PMID:19709289, PMID:18467306, PMID:12709352, PMID:2914849, PMID:19949054, PMID:18476779, PMID:6318050, PMID:15728939, PMID:2060791, PMID:2549372, PMID:7486920, PMID:1649572, PMID:8257126, PMID:10639379, PMID:3892230, PMID:15388438, PMID:1577689]
is_a: ARO:3000121 ! aminoglycoside acetyltransferase (AAC)
relationship: confers_resistance_to ARO:0000016 ! aminoglycoside antibiotic

[Term]
id: ARO:3000324
name: sulfadiazine
namespace: antibiotic_resistance
def: "Sulfadiazine is a potent inhibitor of dihydropteroate synthase, interfering with the tetrahydrofolic biosynthesis pathway. Tetrahydrofolic acid is essential for folate synthesis, a precursor to many nucleotides and amino acids." [PMID:4597736]
is_a: ARO:3000282 ! sulfonamide antibiotic
xref: PubChem:5215

[Term]
id: ARO:3000325
name: sulfadimidine
namespace: antibiotic_resistance
def: "Sulfadimidine is an alkaline sulfonamide antibiotic that inhibits dihydropteroate synthase, and enzyme in the tetrahydrofolic acid biosynthesis pathway. This interferes with the production of folate, which is a precursor to many amino acids and nucleotides." [PMID:15673783]
is_a: ARO:3000282 ! sulfonamide antibiotic
synonym: "sulfamethazine" EXACT []
xref: PubChem:5327

[Term]
id: ARO:3000326
name: ErmE
namespace: antibiotic_resistance
def: "ErmE is a methyltransferase found in the erythromycin producer Saccharopolyspora erythraea. Like other Erm enzymes, it catalyzes the methylation of A2058 of the 23S ribosomal RNA. The gene is found within the erythromycin biosynthetic cluster and is responsible for self-resistance." [PMID:12019067, PMID:9973557, PMID:7961464, PMID:9735285, PMID:3117622]
is_a: ARO:3000560 ! Erm 23S ribosomal RNA methyltransferase
relationship: confers_resistance_to_drug ARO:0000006 ! erythromycin
relationship: confers_resistance_to_drug ARO:0000027 ! roxithromycin
relationship: confers_resistance_to_drug ARO:0000046 ! lincomycin
relationship: confers_resistance_to_drug ARO:0000057 ! telithromycin
relationship: confers_resistance_to_drug ARO:0000065 ! clarithromycin
relationship: confers_resistance_to_drug ARO:0000066 ! clindamycin
relationship: confers_resistance_to_drug ARO:3000145 ! tylosin
relationship: confers_resistance_to_drug ARO:3000156 ! spiramycin
relationship: confers_resistance_to_drug ARO:3000158 ! azithromycin
relationship: confers_resistance_to_drug ARO:3000176 ! dirithromycin
relationship: confers_resistance_to_drug ARO:3000583 ! pristinamycin IA
relationship: confers_resistance_to_drug ARO:3000584 ! quinupristin
relationship: confers_resistance_to_drug ARO:3000669 ! pristinamycin IIA
relationship: confers_resistance_to_drug ARO:3000672 ! madumycin II
relationship: confers_resistance_to_drug ARO:3000673 ! griseoviridin
relationship: confers_resistance_to_drug ARO:3000674 ! dalfopristin
relationship: confers_resistance_to_drug ARO:3000675 ! pristinamycin IB
relationship: confers_resistance_to_drug ARO:3000677 ! virginiamycin S2
relationship: confers_resistance_to_drug ARO:3000678 ! vernamycin B-gamma
relationship: confers_resistance_to_drug ARO:3000679 ! vernamycin C
relationship: confers_resistance_to_drug ARO:3000680 ! patricin A
relationship: confers_resistance_to_drug ARO:3000681 ! patricin B
relationship: confers_resistance_to_drug ARO:3000682 ! ostreogrycin B3
relationship: confers_resistance_to_drug ARO:3000867 ! oleandomycin
synonym: "ermE2" EXACT []

[Term]
id: ARO:3000327
name: sulfadoxine
namespace: antibiotic_resistance
def: "Sulfadoxine is an inhibitor of dihydropteroate synthase, interfering with the tetrahydrofolic biosynthesis pathway. Tetrahydrofolic acid is essential for folate synthesis, a precursor to many nucleotides and amino acids." [PMID:21029476]
is_a: ARO:3000282 ! sulfonamide antibiotic
xref: PubChem:17134

[Term]
id: ARO:3000328
name: rRNA with mutation conferring antibiotic resistance
namespace: antibiotic_resistance
def: "Single nucleotide polymorphisms (SNPs) in rRNA can confer antibiotic resistance to drugs that target the bacterial ribosome." []
is_a: ARO:0000031 ! antibiotic resistant gene variant or mutant
relationship: derives_from ARO:3000740 ! ribonucleic acid

[Term]
id: ARO:3000329
name: sulfamethoxazole
namespace: antibiotic_resistance
def: "Sulfamethoxazole is a sulfonamide antibiotic usually taken with trimethoprim, a diaminopyrimidine antibiotic. Sulfamethoxazole inhibits dihydropteroate synthase, essential to tetrahydrofolic acid biosynthesis. This pathway generates compounds used in the synthesis of many amino acids and nucleotides." [PMID:1093654]
is_a: ARO:3000282 ! sulfonamide antibiotic
xref: PubChem:5329

[Term]
id: ARO:3000330
name: sulfisoxazole
namespace: antibiotic_resistance
def: "Sulfisoxazole is an inhibitor of dihydropteroate synthase, interfering with the tetrahydrofolic biosynthesis pathway. Tetrahydrofolic acid is essential for folate synthesis, a precursor to many nucleotides and amino acids." [PMID:978409]
is_a: ARO:3000282 ! sulfonamide antibiotic
xref: PubChem:5344

[Term]
id: ARO:3000333
name: macrolide phosphotransferase (MPH)
namespace: antibiotic_resistance
def: "Macrolide phosphotransferases (MPH) are enzymes encoded by macrolide phosphotransferase genes (mph genes). These enzymes phosphorylate macrolides in GTP dependent manner at 2'-OH of desosamine sugar thereby inactivating them. Characterized MPH's are differentiated based on their substrate specificity." []
is_a: ARO:3000201 ! macrolide inactivation enzyme
relationship: confers_resistance_to ARO:0000000 ! macrolide antibiotic
relationship: participates_in ARO:3000105 ! phosphorylation of antibiotic conferring resistance

[Term]
id: ARO:3000336
name: 23S rRNA with mutation conferring antibiotic resistance
namespace: antibiotic_resistance
def: "Point mutations in bacterial 23S rRNA from the large ribosomal subunit that confer resistance to antibiotics. Antibiotics such as linezolid block peptide synthesis through peptidyl transferase activity. Mutations in the 23S rRNA subunit reduce antibiotic binding affinity at specific sites, conferring resistance." [PMID:15700955, PMID:18174304]
is_a: ARO:3000328 ! rRNA with mutation conferring antibiotic resistance
relationship: derives_from ARO:3000754 ! antibiotic sensitive peptidyl transferase (23S rRNA)

[Term]
id: ARO:3000337
name: iclaprim
namespace: antibiotic_resistance
def: "Iclaprim is a bactericidal compound that inhibits dihydrofolate reductase. It is used against clinically important Gram-positive pathogens, including methicillin-sensitive Staphylococcus aureus and methicillin-resistant S. aureus." [PMID:19289528, PMID:19622858]
is_a: ARO:3000171 ! diaminopyrimidine antibiotic
synonym: "AR-100" EXACT []
synonym: "RO-48-2622" EXACT []
xref: PubChem:213043

[Term]
id: ARO:3000338
name: linearization of antibiotic conferring resistance
namespace: antibiotic_resistance
def: "Genes that confer antibiotic resistance by hydrolyzing bonds to linearize and deactivate antibiotics." []
is_a: ARO:0001004 ! antibiotic inactivation

[Term]
id: ARO:3000341
name: AAC(2')
namespace: antibiotic_resistance
def: "Acetylation of the aminoglycoside antibiotic on the amino group at position 2'." [PMID:8407825, PMID:9159528, PMID:18931120]
is_a: ARO:3000121 ! aminoglycoside acetyltransferase (AAC)
relationship: confers_resistance_to ARO:0000016 ! aminoglycoside antibiotic

[Term]
id: ARO:3000342
name: fosfomycin inactivation enzyme
namespace: antibiotic_resistance
def: "Enzymes that inactivate fosfomycin by chemical modification." []
is_a: ARO:3000271 ! determinant of fosfomycin resistance
is_a: ARO:3000557 ! antibiotic inactivation enzyme

[Term]
id: ARO:3000343
name: tap
namespace: antibiotic_resistance
def: "Efflux pump proteins contained within Mycobacterial genomes which confer resistance to a number of different antibiotics including aminoglycosides, and tetracyclines." [PMID:15057575, PMID:9811639]
is_a: ARO:0010002 ! major facilitator superfamily (MFS) antibiotic efflux pump
relationship: confers_resistance_to_drug ARO:0000051 ! tetracycline

[Term]
id: ARO:3000344
name: EmrAB-TolC
namespace: antibiotic_resistance
def: "EmrAB-TolC is a multidrug efflux system found in E. coli. EmrB is the electrochemical-gradient powered transporter; EmrA is the linker; and TolC is the outer membrane channel. It confers resistance to nalidixic acid and thiolactomycin." [PMID:7730261]
is_a: ARO:0010002 ! major facilitator superfamily (MFS) antibiotic efflux pump
relationship: confers_resistance_to_drug ARO:3000661 ! nalidixic acid

[Term]
id: ARO:3000345
name: AAC(6')
namespace: antibiotic_resistance
def: "Acetylation of the aminoglycoside antibiotic on the amino group at position 6'." [PMID:15673721]
is_a: ARO:3000121 ! aminoglycoside acetyltransferase (AAC)
relationship: confers_resistance_to ARO:0000016 ! aminoglycoside antibiotic
relationship: confers_resistance_to_drug ARO:0000005 ! neomycin
relationship: confers_resistance_to_drug ARO:0000007 ! dibekacin
relationship: confers_resistance_to_drug ARO:0000013 ! amikacin
relationship: confers_resistance_to_drug ARO:0000035 ! sisomicin
relationship: confers_resistance_to_drug ARO:0000038 ! netilmicin
relationship: confers_resistance_to_drug ARO:0000049 ! kanamycin A
relationship: confers_resistance_to_drug ARO:0000052 ! tobramycin
relationship: confers_resistance_to_drug ARO:3000652 ! isepamicin
relationship: confers_resistance_to_drug ARO:3000654 ! arbekacin
relationship: confers_resistance_to_drug ARO:3000655 ! gentamicin B

[Term]
id: ARO:3000347
name: ErmA
namespace: antibiotic_resistance
def: "ErmA confers the MLSb phenotype. Similar to ErmC, Expression of ErmA is inducible by erythromycin. The leader peptide causes attenuation of the mRNA and stabilizes the structure preventing further translation. When erythromycin is present, it binds the leader peptide causing a change in conformation allowing for the expression of ErmA." [PMID:18952616]
is_a: ARO:3000560 ! Erm 23S ribosomal RNA methyltransferase
relationship: confers_resistance_to_drug ARO:0000006 ! erythromycin
relationship: confers_resistance_to_drug ARO:0000027 ! roxithromycin
relationship: confers_resistance_to_drug ARO:0000046 ! lincomycin
relationship: confers_resistance_to_drug ARO:0000057 ! telithromycin
relationship: confers_resistance_to_drug ARO:0000065 ! clarithromycin
relationship: confers_resistance_to_drug ARO:0000066 ! clindamycin
relationship: confers_resistance_to_drug ARO:3000145 ! tylosin
relationship: confers_resistance_to_drug ARO:3000156 ! spiramycin
relationship: confers_resistance_to_drug ARO:3000158 ! azithromycin
relationship: confers_resistance_to_drug ARO:3000176 ! dirithromycin
relationship: confers_resistance_to_drug ARO:3000583 ! pristinamycin IA
relationship: confers_resistance_to_drug ARO:3000584 ! quinupristin
relationship: confers_resistance_to_drug ARO:3000669 ! pristinamycin IIA
relationship: confers_resistance_to_drug ARO:3000672 ! madumycin II
relationship: confers_resistance_to_drug ARO:3000673 ! griseoviridin
relationship: confers_resistance_to_drug ARO:3000674 ! dalfopristin
relationship: confers_resistance_to_drug ARO:3000675 ! pristinamycin IB
relationship: confers_resistance_to_drug ARO:3000677 ! virginiamycin S2
relationship: confers_resistance_to_drug ARO:3000678 ! vernamycin B-gamma
relationship: confers_resistance_to_drug ARO:3000679 ! vernamycin C
relationship: confers_resistance_to_drug ARO:3000680 ! patricin A
relationship: confers_resistance_to_drug ARO:3000681 ! patricin B
relationship: confers_resistance_to_drug ARO:3000682 ! ostreogrycin B3
relationship: confers_resistance_to_drug ARO:3000867 ! oleandomycin
synonym: "ermTR" EXACT []

[Term]
id: ARO:3000359
name: fosfomycin phosphotransferase
namespace: antibiotic_resistance
def: "In the presence of ATP and magnesium (II), fosfomycin gets phosphorylated at the phosphate group resulting in a diphosphate group which inactivates the antibiotic." [PMID:10681332, PMID:18701452]
is_a: ARO:3000342 ! fosfomycin inactivation enzyme
relationship: participates_in ARO:3000105 ! phosphorylation of antibiotic conferring resistance
synonym: "FomA" EXACT []

[Term]
id: ARO:3000361
name: EreA
namespace: antibiotic_resistance
def: "EreA is an erythromycin esterase that hydrolyses the drug's lactone ring." [PMID:22303981]
is_a: ARO:3000320 ! macrolide esterase
relationship: confers_resistance_to_drug ARO:0000006 ! erythromycin
relationship: confers_resistance_to_drug ARO:0000027 ! roxithromycin
relationship: confers_resistance_to_drug ARO:0000065 ! clarithromycin

[Term]
id: ARO:3000363
name: EreB
namespace: antibiotic_resistance
def: "EreB is an erythromycin esterase-like protein that hydrolyses the drug's lactone ring." [PMID:10908116]
is_a: ARO:3000320 ! macrolide esterase
relationship: confers_resistance_to_drug ARO:0000006 ! erythromycin
relationship: confers_resistance_to_drug ARO:0000027 ! roxithromycin
relationship: confers_resistance_to_drug ARO:0000065 ! clarithromycin
relationship: confers_resistance_to_drug ARO:3000158 ! azithromycin

[Term]
id: ARO:3000368
name: vanC
namespace: antibiotic_resistance
def: "VanC is a D-Ala-D-Ala ligase homolog that synthesizes D-Ala-D-Ser, an alternative substrate for peptidoglycan synthesis that reduces vancomycin binding affinity. It is specific to Enterococcus gallinarum and E. casseliflavus, providing intrinsic resistance." [PMID:1551598, PMID:9666008, PMID:16323116]
is_a: ARO:3002979 ! D-Ala-D-Ser ligase
relationship: part_of ARO:3000246 ! glycopeptide resistance gene cluster VanC

[Term]
id: ARO:3000369
name: MtrCDE
namespace: antibiotic_resistance
def: "The mtr (multiple transferable resistance) system of Neisseria gonorrhoeae confers resistance to many hydrophobic agents including antibiotics, fatty-acids and detergents. MtrCDE is homologous to AcrAB-TolC, where MtrC is the membrane fusion protein, MtrD is the inner membrane transporter, and MtrE is the outer membrane channel protein." [PMID:7711899, PMID:14500476]
is_a: ARO:0010004 ! resistance-nodulation-cell division (RND) antibiotic efflux pump
relationship: confers_resistance_to_drug ARO:0000006 ! erythromycin
relationship: confers_resistance_to_drug ARO:0000054 ! penicillin
relationship: confers_resistance_to_drug ARO:3000158 ! azithromycin

[Term]
id: ARO:3000370
name: antibiotic resistant DNA topoisomerase subunit
namespace: antibiotic_resistance
def: "Many drugs target topoisomerases to inhibit DNA synthesis. Resistant DNA topoisomerase subunits prevent antibiotic binding and thus confer resistance." []
is_a: ARO:0000031 ! antibiotic resistant gene variant or mutant
relationship: derives_from ARO:3000766 ! antibiotic sensitive topoisomerase subunit

[Term]
id: ARO:3000372
name: vanT
namespace: antibiotic_resistance
def: "VanT is a membrane bound serine racemase, converting L-serine to D-serine. It is associated with VanC, which incorporated D-serine into D-Ala-D-Ser terminal end of peptidoglycan subunits that have a decreased binding affinity with vancomycin. It was isolated from Enterococcus gallinarum." [PMID:10817725, PMID:10878136]
is_a: ARO:3002976 ! gene(s) or protein(s) associated with a glycopeptide resistance cluster
relationship: confers_resistance_to ARO:3000081 ! glycopeptide antibiotic

[Term]
id: ARO:3000373
name: EmrKY-TolC
namespace: antibiotic_resistance
def: "EmrKY is a homolog of EmrAB found in E. coli. Together with TolC, it is a tripartite multidrug transporter." []
is_a: ARO:0010002 ! major facilitator superfamily (MFS) antibiotic efflux pump
relationship: confers_resistance_to_drug ARO:0000051 ! tetracycline

[Term]
id: ARO:3000375
name: ErmB
namespace: antibiotic_resistance
def: "ErmB confers the MLSb phenotype. Similar to ErmC, expression of ErmB is inducible by erythromycin. The leader peptide causes attenuation of the mRNA and stabilizes the structure preventing further translation. When erythromycin is present, it binds the leader peptide causing a change in conformation allowing for the expression of ErmB." [PMID:18299414, PMID:10508434, PMID:9187657]
is_a: ARO:3000560 ! Erm 23S ribosomal RNA methyltransferase
relationship: confers_resistance_to_drug ARO:0000006 ! erythromycin
relationship: confers_resistance_to_drug ARO:0000027 ! roxithromycin
relationship: confers_resistance_to_drug ARO:0000046 ! lincomycin
relationship: confers_resistance_to_drug ARO:0000057 ! telithromycin
relationship: confers_resistance_to_drug ARO:0000065 ! clarithromycin
relationship: confers_resistance_to_drug ARO:0000066 ! clindamycin
relationship: confers_resistance_to_drug ARO:3000145 ! tylosin
relationship: confers_resistance_to_drug ARO:3000156 ! spiramycin
relationship: confers_resistance_to_drug ARO:3000158 ! azithromycin
relationship: confers_resistance_to_drug ARO:3000176 ! dirithromycin
relationship: confers_resistance_to_drug ARO:3000583 ! pristinamycin IA
relationship: confers_resistance_to_drug ARO:3000584 ! quinupristin
relationship: confers_resistance_to_drug ARO:3000669 ! pristinamycin IIA
relationship: confers_resistance_to_drug ARO:3000672 ! madumycin II
relationship: confers_resistance_to_drug ARO:3000673 ! griseoviridin
relationship: confers_resistance_to_drug ARO:3000674 ! dalfopristin
relationship: confers_resistance_to_drug ARO:3000675 ! pristinamycin IB
relationship: confers_resistance_to_drug ARO:3000677 ! virginiamycin S2
relationship: confers_resistance_to_drug ARO:3000678 ! vernamycin B-gamma
relationship: confers_resistance_to_drug ARO:3000679 ! vernamycin C
relationship: confers_resistance_to_drug ARO:3000680 ! patricin A
relationship: confers_resistance_to_drug ARO:3000681 ! patricin B
relationship: confers_resistance_to_drug ARO:3000682 ! ostreogrycin B3
relationship: confers_resistance_to_drug ARO:3000867 ! oleandomycin
synonym: "erm" EXACT []
synonym: "erm2" EXACT []
synonym: "ermAM" EXACT []
synonym: "ermAMR" EXACT []
synonym: "ermBC" EXACT []
synonym: "ermBP" EXACT []
synonym: "ermBZ1" EXACT []
synonym: "ermBZ2" EXACT []
synonym: "ermIP" EXACT []
synonym: "ermP" EXACT []
synonym: "ermZ" EXACT []
xref: PDB:1YUB

[Term]
id: ARO:3000376
name: streptogramin vgb lyase
namespace: antibiotic_resistance
def: "vgb (Virginiamycin B) lyase inactivates type B streptogramin antibiotics by linearizing the streptogramin lactone ring at the ester linkage through an elimination mechanism, thus conferring resistance to these compounds." [PMID:11467949]
is_a: ARO:3000233 ! streptogramin inactivation enzyme
relationship: confers_resistance_to ARO:0000026 ! streptogramin antibiotic
relationship: participates_in ARO:3000338 ! linearization of antibiotic conferring resistance

[Term]
id: ARO:3000377
name: MexA
namespace: antibiotic_resistance
def: "MexA is the membrane fusion protein of the MexAB-OprM multidrug efflux complex." [PMID:15117957]
is_a: ARO:3000748 ! subunit of efflux pump conferring antibiotic resistance
relationship: part_of ARO:3000386 ! MexAB-OprM
relationship: part_of ARO:3004048 ! MexAB-OprM with prematurely terminated MexR conferring resistance to meropenem and ciprofloxacin
relationship: part_of ARO:3004051 ! MexAB-OprM with NalC mutations conferring resistance to aztreonam
relationship: part_of ARO:3004052 ! MexAB-OprM with NalD mutations conferring resistance to multiple antibiotics
relationship: part_of ARO:3004053 ! MexAB-OprM with CpxR regulator conferring resistance to ciprofloxacin, ceftazidime, and aztreonam
relationship: part_of ARO:3004080 ! MexAB-OprM with MexR mutations confers resistance to multiple antibiotics
xref: PDB:1T5E

[Term]
id: ARO:3000378
name: MexB
namespace: antibiotic_resistance
def: "MexB is the inner membrane multidrug exporter of the efflux complex MexAB-OprM." [PMID:20583998, PMID:14973037, PMID:19361527, PMID:21178960]
is_a: ARO:3000748 ! subunit of efflux pump conferring antibiotic resistance
relationship: part_of ARO:3000386 ! MexAB-OprM
relationship: part_of ARO:3004048 ! MexAB-OprM with prematurely terminated MexR conferring resistance to meropenem and ciprofloxacin
relationship: part_of ARO:3004051 ! MexAB-OprM with NalC mutations conferring resistance to aztreonam
relationship: part_of ARO:3004052 ! MexAB-OprM with NalD mutations conferring resistance to multiple antibiotics
relationship: part_of ARO:3004053 ! MexAB-OprM with CpxR regulator conferring resistance to ciprofloxacin, ceftazidime, and aztreonam
relationship: part_of ARO:3004080 ! MexAB-OprM with MexR mutations confers resistance to multiple antibiotics
xref: PDB:2V50

[Term]
id: ARO:3000379
name: OprM
namespace: antibiotic_resistance
def: "OprM is an outer membrane factor protein found in Pseudomonas aeruginosa and Burkholderia vietnamiensis. It is part of the MexAB-OprM, MexVW-OprM, MexXY-OprM and the AmrAB-OprM complex." [PMID:16511029, PMID:16508113, PMID:15797729]
is_a: ARO:3000748 ! subunit of efflux pump conferring antibiotic resistance
relationship: part_of ARO:3000386 ! MexAB-OprM
relationship: part_of ARO:3002981 ! AmrAB-OprM
relationship: part_of ARO:3003029 ! MexVW-OprM
relationship: part_of ARO:3003032 ! MexXY-OprM
relationship: part_of ARO:3003694 ! MexJK-OprM
relationship: part_of ARO:3003703 ! MexMN-OprM
relationship: part_of ARO:3004048 ! MexAB-OprM with prematurely terminated MexR conferring resistance to meropenem and ciprofloxacin
relationship: part_of ARO:3004051 ! MexAB-OprM with NalC mutations conferring resistance to aztreonam
relationship: part_of ARO:3004052 ! MexAB-OprM with NalD mutations conferring resistance to multiple antibiotics
relationship: part_of ARO:3004053 ! MexAB-OprM with CpxR regulator conferring resistance to ciprofloxacin, ceftazidime, and aztreonam
relationship: part_of ARO:3004080 ! MexAB-OprM with MexR mutations confers resistance to multiple antibiotics
xref: PDB:1WP1

[Term]
id: ARO:3000380
name: FosC
namespace: antibiotic_resistance
def: "FosC is an enzyme that phosphorylates fosfomycin to confer resistance" [PMID:7492106]
is_a: ARO:3004245 ! fosC phosphotransferase family
relationship: confers_resistance_to_drug ARO:0000025 ! fosfomycin

[Term]
id: ARO:3000381
name: antibiotic target replacement protein
namespace: antibiotic_resistance
def: "Alternate proteins that have the same functions as other antibiotic target proteins, but are structurally different and thus resistant to antibiotics. These can replace the activity of other antibiotic-sensitive proteins in the presence of antibiotics." []
is_a: ARO:3000000 ! determinant of antibiotic resistance
relationship: participates_in ARO:0001002 ! antibiotic target replacement

[Term]
id: ARO:3000382
name: azidamfenicol
namespace: antibiotic_resistance
def: "Azidamfenicol is a water soluble derivative of chloramphenicol, sharing the same mode of action of inhibiting peptide synthesis by interacting with the 23S RNA of the 50S ribosomal subunit." [PMID:15539072]
is_a: ARO:3000387 ! phenicol antibiotic
xref: PubChem:62858

[Term]
id: ARO:3000383
name: determinant of rifamycin resistance
namespace: antibiotic_resistance
def: "Enzymes, other proteins, or other gene products shown clinically to confer resistance to rifamycin (rifampin) antibiotics." [PMID:21515239]
is_a: ARO:3000000 ! determinant of antibiotic resistance
relationship: confers_resistance_to ARO:3000157 ! rifamycin antibiotic
synonym: "rifampin resistance protein" EXACT []

[Term]
id: ARO:3000384
name: AcrAB-TolC
namespace: antibiotic_resistance
def: "AcrAB-TolC is a tripartite RND efflux system that confers resistance to tetracycline, chloramphenicol, ampicillin, nalidixic acid, and rifampin  in Gram-negative bacteria. The system spans the cell membrane (AcrB) and the outer-membrane (TolC), and is linked together in the periplasm by AcrA." [PMID:8550435, PMID:21513882]
is_a: ARO:0010004 ! resistance-nodulation-cell division (RND) antibiotic efflux pump
relationship: confers_resistance_to ARO:0000001 ! fluoroquinolone antibiotic
relationship: confers_resistance_to_drug ARO:0000030 ! tigecycline
relationship: confers_resistance_to_drug ARO:0000051 ! tetracycline
relationship: confers_resistance_to_drug ARO:3000169 ! rifampin
relationship: confers_resistance_to_drug ARO:3000385 ! chloramphenicol
relationship: confers_resistance_to_drug ARO:3000637 ! ampicillin
relationship: confers_resistance_to_drug ARO:3000704 ! cefalotin
relationship: confers_resistance_to_drug ARO:3000870 ! triclosan

[Term]
id: ARO:3000385
name: chloramphenicol
namespace: antibiotic_resistance
def: "Chloramphenicol is a bacteriostatic antimicrobial originally derived from the bacterium Streptomyces venezuelae. It was the first antibiotic to be manufactured synthetically on a large scale. It functions by inhibiting peptidyl transferase activity of the bacterial ribosome, binding to A2451 and A2452 residues in the 23S rRNA of the 50S ribosomal subunit and preventing peptide bond formation." [PMID:17737966]
is_a: ARO:3000387 ! phenicol antibiotic
synonym: "CHL" EXACT []
xref: PubChem:5959

[Term]
id: ARO:3000386
name: MexAB-OprM
namespace: antibiotic_resistance
def: "MexAB-OprM is a multidrug efflux protein expressed in the Gram-negative Pseudomonas aeruginosa. MexA is the membrane fusion protein; MexB is the inner membrane transporter; and OprM is the outer membrane channel. MexAB-OprM is associated with resistance to fluoroquinolones, chloramphenicol, erythromycin, azithromycin, novobiocin, and certain β-lactams and lastly over-expression is linked to colistin resistance." [PMID:18312276, PMID:16189126, PMID:17586626, PMID:9449262, PMID:18676884]
is_a: ARO:0010004 ! resistance-nodulation-cell division (RND) antibiotic efflux pump
relationship: confers_resistance_to ARO:0000000 ! macrolide antibiotic
relationship: confers_resistance_to ARO:0000001 ! fluoroquinolone antibiotic
relationship: confers_resistance_to ARO:0000032 ! cephalosporin
relationship: confers_resistance_to ARO:0000044 ! cephamycin
relationship: confers_resistance_to ARO:3000008 ! penam
relationship: confers_resistance_to ARO:3000282 ! sulfonamide antibiotic
relationship: confers_resistance_to ARO:3003706 ! penem
relationship: confers_resistance_to_drug ARO:0000006 ! erythromycin
relationship: confers_resistance_to_drug ARO:0000036 ! ciprofloxacin
relationship: confers_resistance_to_drug ARO:0000051 ! tetracycline
relationship: confers_resistance_to_drug ARO:0000060 ! ceftazidime
relationship: confers_resistance_to_drug ARO:0000062 ! ceftriaxone
relationship: confers_resistance_to_drug ARO:0000067 ! colistin
relationship: confers_resistance_to_drug ARO:0000073 ! meropenem
relationship: confers_resistance_to_drug ARO:3000111 ! novobiocin
relationship: confers_resistance_to_drug ARO:3000158 ! azithromycin
relationship: confers_resistance_to_drug ARO:3000188 ! trimethoprim
relationship: confers_resistance_to_drug ARO:3000385 ! chloramphenicol
relationship: confers_resistance_to_drug ARO:3000550 ! aztreonam
relationship: confers_resistance_to_drug ARO:3000637 ! ampicillin
relationship: confers_resistance_to_drug ARO:3003708 ! panipenem
relationship: confers_resistance_to_drug ARO:3003997 ! amoxicillin-clavulanic acid
relationship: confers_resistance_to_drug ARO:3004024 ! trimethoprim-sulfamethoxazole

[Term]
id: ARO:3000387
name: phenicol antibiotic
namespace: antibiotic_resistance
def: "Phenicols are broad spectrum bacteriostatic antibiotics acting on bacterial protein synthesis. More specifically, the phenicols block peptide elongation by binding to the peptidyltansferase centre of the 70S ribosome." [PMID:12860128]
is_a: ARO:1000003 ! antibiotic molecule

[Term]
id: ARO:3000388
name: streptogramin biosynthesis
namespace: antibiotic_resistance
def: "Biosynthesis of streptoramin antibiotics." []
is_a: ARO:3000082 ! antibiotic biosynthesis

[Term]
id: ARO:3000389
name: streptogramin B biosynthesis
namespace: antibiotic_resistance
def: "Type B streptogramins are cyclic hexa- or hepta-depsipeptides produced by NRPSs in Streptomyces.  The NRPS contains 6 or 7 modules arranged on one or more genes. SnbA catalyzes the activation of the first residue, 3-hydroxypicolynic acid. SnbC then activates and incorporates threonine and aminobutyric acid. Lastly, SnbDE activates and incoporates the last four amino acids. The thioesterase domain is responsible for peptide cyclization, and it is located at the end of the assembly line." [PMID:900602, PMID:9006023, PMID:9303382]
is_a: ARO:3000388 ! streptogramin biosynthesis

[Term]
id: ARO:3000390
name: rifampin ADP-ribosyltransferase (Arr)
namespace: antibiotic_resistance
def: "Enzyme responsible for the ADP-ribosylative inactivation of rifampin at the 23-OH position using NAD+." [PMID:9869590, PMID:18349144]
is_a: ARO:3000576 ! rifampin inactivation enzyme
relationship: confers_resistance_to ARO:3000157 ! rifamycin antibiotic
relationship: confers_resistance_to_drug ARO:3000169 ! rifampin
relationship: confers_resistance_to_drug ARO:3000517 ! rifaximin
relationship: confers_resistance_to_drug ARO:3000530 ! rifabutin
relationship: confers_resistance_to_drug ARO:3000534 ! rifapentine
relationship: participates_in ARO:3000266 ! ADP-ribosylation of antibiotic conferring resistance

[Term]
id: ARO:3000391
name: norA
namespace: antibiotic_resistance
def: "NorA is a multidrug efflux pump in Staphylococcus aureus that confers resistance to fluoroquinolones and other structurally unrelated antibiotics like acriflavine. It shares 30% similarity with NorA, and is a structural homolog of Bmr of Bacillus subtilis. It is regulated by arlRS and mgrA, the latter also known as NorR." [PMID:8431010, PMID:12730173, PMID:15774883]
is_a: ARO:0010002 ! major facilitator superfamily (MFS) antibiotic efflux pump
relationship: confers_resistance_to_drug ARO:0000036 ! ciprofloxacin
relationship: confers_resistance_to_drug ARO:0000045 ! acriflavine
relationship: confers_resistance_to_drug ARO:3000662 ! norfloxacin

[Term]
id: ARO:3000392
name: Erm(37)
namespace: antibiotic_resistance
def: "Erm(37) is found in Mycobacterium species and confers the MLSb phenotype. In addition to methylation of A2058 this Erm methylates adjacent adenosines (A2057 and A2059) as well." [PMID:16174779, PMID:14693532]
is_a: ARO:3000560 ! Erm 23S ribosomal RNA methyltransferase
relationship: confers_resistance_to_drug ARO:0000006 ! erythromycin
relationship: confers_resistance_to_drug ARO:0000027 ! roxithromycin
relationship: confers_resistance_to_drug ARO:0000046 ! lincomycin
relationship: confers_resistance_to_drug ARO:0000057 ! telithromycin
relationship: confers_resistance_to_drug ARO:0000065 ! clarithromycin
relationship: confers_resistance_to_drug ARO:0000066 ! clindamycin
relationship: confers_resistance_to_drug ARO:3000145 ! tylosin
relationship: confers_resistance_to_drug ARO:3000156 ! spiramycin
relationship: confers_resistance_to_drug ARO:3000158 ! azithromycin
relationship: confers_resistance_to_drug ARO:3000176 ! dirithromycin
relationship: confers_resistance_to_drug ARO:3000583 ! pristinamycin IA
relationship: confers_resistance_to_drug ARO:3000584 ! quinupristin
relationship: confers_resistance_to_drug ARO:3000669 ! pristinamycin IIA
relationship: confers_resistance_to_drug ARO:3000672 ! madumycin II
relationship: confers_resistance_to_drug ARO:3000673 ! griseoviridin
relationship: confers_resistance_to_drug ARO:3000674 ! dalfopristin
relationship: confers_resistance_to_drug ARO:3000675 ! pristinamycin IB
relationship: confers_resistance_to_drug ARO:3000677 ! virginiamycin S2
relationship: confers_resistance_to_drug ARO:3000678 ! vernamycin B-gamma
relationship: confers_resistance_to_drug ARO:3000679 ! vernamycin C
relationship: confers_resistance_to_drug ARO:3000680 ! patricin A
relationship: confers_resistance_to_drug ARO:3000681 ! patricin B
relationship: confers_resistance_to_drug ARO:3000682 ! ostreogrycin B3
relationship: confers_resistance_to_drug ARO:3000867 ! oleandomycin
synonym: "Erm37" EXACT []

[Term]
id: ARO:3000393
name: glycopeptide biosynthesis
namespace: antibiotic_resistance
def: "Synthesis of glycopeptide antibiotics." []
is_a: ARO:3000082 ! antibiotic biosynthesis

[Term]
id: ARO:3000394
name: Actinoplanes teichomyceticus teicoplanin gene cluster
namespace: antibiotic_resistance
def: "Biosynthesis of teicoplanin by Actinoplanes teichomyceticus" [PMID:15113000]
is_a: ARO:3000393 ! glycopeptide biosynthesis

[Term]
id: ARO:3000408
name: determinant of sulfonamide resistance
namespace: antibiotic_resistance
def: "Enzymes, other proteins or other gene products shown clinically to confer resistance to sulfonamide antibiotics." [PMID:11432417, PMID:12604565]
is_a: ARO:3000000 ! determinant of antibiotic resistance
relationship: confers_resistance_to ARO:3000282 ! sulfonamide antibiotic

[Term]
id: ARO:3000410
name: sul1
namespace: antibiotic_resistance
def: "Sul1 is a sulfonamide resistant dihydropteroate synthase of Gram-negative bacteria. It is linked to other resistance genes of class 1 integrons." [PMID:18753343, PMID:21537009, PMID:17158944, PMID:11432417, PMID:19075060, PMID:17827139]
is_a: ARO:3004238 ! sulfonamide resistant sul
relationship: confers_resistance_to_drug ARO:3000324 ! sulfadiazine
relationship: confers_resistance_to_drug ARO:3000325 ! sulfadimidine
relationship: confers_resistance_to_drug ARO:3000327 ! sulfadoxine
relationship: confers_resistance_to_drug ARO:3000329 ! sulfamethoxazole
relationship: confers_resistance_to_drug ARO:3000330 ! sulfisoxazole
relationship: confers_resistance_to_drug ARO:3000683 ! sulfacetamide
relationship: confers_resistance_to_drug ARO:3000684 ! mafenide
relationship: confers_resistance_to_drug ARO:3000698 ! sulfasalazine
relationship: confers_resistance_to_drug ARO:3000699 ! sulfamethizole
relationship: derives_from ARO:3000744 ! antibiotic sensitive dihydropteroate synthase

[Term]
id: ARO:3000412
name: sul2
namespace: antibiotic_resistance
def: "Sul2 is a sulfonamide resistant dihydropteroate synthase of Gram-negative bacteria, usually found on small plasmids." [PMID:11432417, PMID:15722395]
is_a: ARO:3004238 ! sulfonamide resistant sul
relationship: confers_resistance_to_drug ARO:3000324 ! sulfadiazine
relationship: confers_resistance_to_drug ARO:3000325 ! sulfadimidine
relationship: confers_resistance_to_drug ARO:3000327 ! sulfadoxine
relationship: confers_resistance_to_drug ARO:3000329 ! sulfamethoxazole
relationship: confers_resistance_to_drug ARO:3000330 ! sulfisoxazole
relationship: confers_resistance_to_drug ARO:3000683 ! sulfacetamide
relationship: confers_resistance_to_drug ARO:3000684 ! mafenide
relationship: confers_resistance_to_drug ARO:3000698 ! sulfasalazine
relationship: confers_resistance_to_drug ARO:3000699 ! sulfamethizole
relationship: derives_from ARO:3000744 ! antibiotic sensitive dihydropteroate synthase

[Term]
id: ARO:3000413
name: sul3
namespace: antibiotic_resistance
def: "Sul3 is a sulfonamide resistant dihydropteroate synthase similar to Sul1 and Sul2. Its resistance gene was found encoded in E. coli plasmid DNA of sulfonamide resistant isolates." [PMID:12604565]
is_a: ARO:3004238 ! sulfonamide resistant sul
relationship: confers_resistance_to_drug ARO:3000324 ! sulfadiazine
relationship: confers_resistance_to_drug ARO:3000325 ! sulfadimidine
relationship: confers_resistance_to_drug ARO:3000327 ! sulfadoxine
relationship: confers_resistance_to_drug ARO:3000329 ! sulfamethoxazole
relationship: confers_resistance_to_drug ARO:3000330 ! sulfisoxazole
relationship: confers_resistance_to_drug ARO:3000683 ! sulfacetamide
relationship: confers_resistance_to_drug ARO:3000684 ! mafenide
relationship: confers_resistance_to_drug ARO:3000698 ! sulfasalazine
relationship: confers_resistance_to_drug ARO:3000699 ! sulfamethizole
relationship: derives_from ARO:3000744 ! antibiotic sensitive dihydropteroate synthase

[Term]
id: ARO:3000419
name: quinolone resistance protein (qnr)
namespace: antibiotic_resistance
def: "Qnr proteins are pentapeptide repeat proteins that mimic DNA and protect the cell from the activity of fluoroquinolone antibiotics" [PMID:15933203, PMID:19258263, PMID:19822894]
is_a: ARO:3000102 ! determinant of fluoroquinolone resistance
is_a: ARO:3000185 ! antibiotic target protection protein
relationship: confers_resistance_to ARO:0000001 ! fluoroquinolone antibiotic
relationship: confers_resistance_to_drug ARO:0000036 ! ciprofloxacin
relationship: confers_resistance_to_drug ARO:0000071 ! levofloxacin
relationship: confers_resistance_to_drug ARO:0000074 ! moxifloxacin
relationship: confers_resistance_to_drug ARO:3000659 ! gatifloxacin
relationship: confers_resistance_to_drug ARO:3000661 ! nalidixic acid
relationship: confers_resistance_to_drug ARO:3000662 ! norfloxacin
relationship: confers_resistance_to_drug ARO:3000666 ! sparfloxacin
synonym: "Qnr" EXACT []

[Term]
id: ARO:3000421
name: norB
namespace: antibiotic_resistance
def: "NorB is a multidrug efflux pump in Staphylococcus aureus that confers resistance to fluoroquinolones and other structurally unrelated antibiotics like tetracycline. It shares 30% similarity with NorB, and is a structural homolog of Blt of Bacillus subtilis. It is regulated by mgrA, also known as NorR." [PMID:15774883]
is_a: ARO:0010002 ! major facilitator superfamily (MFS) antibiotic efflux pump
relationship: confers_resistance_to_drug ARO:0000036 ! ciprofloxacin
relationship: confers_resistance_to_drug ARO:0000074 ! moxifloxacin
relationship: confers_resistance_to_drug ARO:3000662 ! norfloxacin
relationship: confers_resistance_to_drug ARO:3000666 ! sparfloxacin

[Term]
id: ARO:3000423
name: FomA
namespace: antibiotic_resistance
def: "In the presence of ATP and magnesium (II), fosfomycin gets phosphorylated at the phosphate group resulting in a diphosphate group which inactivates the antibiotic." [PMID:18701452, PMID:10681332]
is_a: ARO:3004246 ! Fom phosphotransferase family
relationship: confers_resistance_to_drug ARO:0000025 ! fosfomycin
xref: PDB:3D40

[Term]
id: ARO:3000443
name: rifampin glycosyltransferase
namespace: antibiotic_resistance
def: "The enzymatic inactivation of rifampin by glycosylation at the 23-OH position." [PMID:22802246, PMID:8328779]
is_a: ARO:3000576 ! rifampin inactivation enzyme
relationship: confers_resistance_to ARO:3000157 ! rifamycin antibiotic
relationship: participates_in ARO:3000208 ! glycosylation of antibiotic conferring resistance

[Term]
id: ARO:3000444
name: rphA
namespace: antibiotic_resistance
def: "The enzymatic inactivation of rifampin by phosphorylation at the 21-OH position." [DNAAccession:CM000441.2, PMID:24778229, PMID:7928806]
is_a: ARO:3004040 ! rifampin phosphotransferase
relationship: confers_resistance_to_drug ARO:3000169 ! rifampin
relationship: confers_resistance_to_drug ARO:3000517 ! rifaximin
relationship: confers_resistance_to_drug ARO:3000530 ! rifabutin
relationship: confers_resistance_to_drug ARO:3000534 ! rifapentine

[Term]
id: ARO:3000445
name: rifampin monooxygenase
namespace: antibiotic_resistance
def: "Enzyme responsible for the decolorization of rifampin by monoxygenation." [PMID:8980786, PMID:19942945]
is_a: ARO:3000576 ! rifampin inactivation enzyme
relationship: confers_resistance_to ARO:3000157 ! rifamycin antibiotic
relationship: participates_in ARO:3000450 ! hydroxylation of antibiotic conferring resistance

[Term]
id: ARO:3000446
name: antibiotic resistant isoleucyl-tRNA synthetase (ileS)
namespace: antibiotic_resistance
def: "Mupirocin inhibits protein synthesis by interfering with isoleucyl-tRNA synthetase (ileS).  Mutations in ileS can confer low-level mupirocin resistance." [PMID:22252810, PMID:21421794, PMID:11796355, PMID:11599741, PMID:8067768]
is_a: ARO:0000031 ! antibiotic resistant gene variant or mutant
is_a: ARO:3000529 ! determinant of mupirocin resistance
relationship: confers_resistance_to ARO:3000554 ! mupirocin
relationship: derives_from ARO:3000732 ! antibiotic sensitive Isoleucyl-tRNA transferase

[Term]
id: ARO:3000448
name: QepA1
namespace: antibiotic_resistance
def: "QepA1 is a plasmid-mediated efflux pump in E. coli, shown to contribute to fluoroquinolone resistance. It is regulated by sox genes, also known as global stress regulators." [PMID:17548499]
is_a: ARO:0010002 ! major facilitator superfamily (MFS) antibiotic efflux pump
relationship: confers_resistance_to_drug ARO:0000036 ! ciprofloxacin
relationship: confers_resistance_to_drug ARO:3000662 ! norfloxacin
synonym: "QepA" EXACT []

[Term]
id: ARO:3000449
name: FomB
namespace: antibiotic_resistance
def: "An enzyme which on its own cannot provide fosfomycin resistance, however in conjunction with FomA, it leads to the formation of fosfomycin with three phosphates total, which makes it inactive." [PMID:18701452]
is_a: ARO:3004246 ! Fom phosphotransferase family
relationship: confers_resistance_to_drug ARO:0000025 ! fosfomycin

[Term]
id: ARO:3000450
name: hydroxylation of antibiotic conferring resistance
namespace: antibiotic_resistance
def: "Inactivation of an antibiotic via introduction a hydroxyl group (-OH)." []
is_a: ARO:0001004 ! antibiotic inactivation

[Term]
id: ARO:3000451
name: protein(s) and two-component regulatory system modulating antibiotic efflux
namespace: antibiotic_resistance
def: "Protein(s) and two component regulatory systems that directly or indirectly change rates of antibiotic efflux." [PMID:14572535, PMID:24878531]
is_a: ARO:3000000 ! determinant of antibiotic resistance
relationship: participates_in ARO:0010000 ! antibiotic efflux

[Term]
id: ARO:3000452
name: fluoroquinolone resistant DNA topoisomerase
namespace: antibiotic_resistance
def: "Fluoroquinolones inhibit type II and type IV topoisomerases (2 strand breaking enzymes) such as GyrA/GyrB and ParC/ParE. Point mutations in the associated gyrA and parC genes, in particular in the 'quinolone resistance determining region' (QRDR), give rise to resistance to the class." [PMID:11504468, PMID:22279180, PMID:20802486]
is_a: ARO:3000102 ! determinant of fluoroquinolone resistance

[Term]
id: ARO:3000453
name: streptogramin vat acetyltransferase
namespace: antibiotic_resistance
def: "vat (Virginiamycin acetyltransferases) enzymes catalyze the transfer of an acetyl group from acetyl-CoA to the secondary alcohol of streptogramin A compounds, thus inactivating virginiamycin-like antibiotics and conferring resistance to these compounds." [PMID:20713681, PMID:12771141, PMID:11841212]
is_a: ARO:3000233 ! streptogramin inactivation enzyme
relationship: confers_resistance_to ARO:0000026 ! streptogramin antibiotic
relationship: confers_resistance_to_drug ARO:3000669 ! pristinamycin IIA
relationship: confers_resistance_to_drug ARO:3000672 ! madumycin II
relationship: confers_resistance_to_drug ARO:3000673 ! griseoviridin
relationship: confers_resistance_to_drug ARO:3000674 ! dalfopristin
relationship: participates_in ARO:3000106 ! acylation of antibiotic conferring resistance
synonym: "Streptogramin A acetyltransferase (SAT)" EXACT []

[Term]
id: ARO:3000454
name: polymyxin B
namespace: antibiotic_resistance
def: "Polymyxin B is mixture of mostly polymyxins B1 and B2, mainly used for resistant gram-negative infections. They are polypeptides with cationic detergent action on cell membranes." [PMID:17201926]
is_a: ARO:0000022 ! polymyxin antibiotic
is_a: ARO:3000707 ! antibiotic mixture

[Term]
id: ARO:3000455
name: streptogramin A biosynthesis
namespace: antibiotic_resistance
def: "Type A streptogramins are produced by a hybrid NRPS/PKS composed of 8 NRPS modules and 2 PKS modules." []
is_a: ARO:3000388 ! streptogramin biosynthesis

[Term]
id: ARO:3000456
name: thiamphenicol
namespace: antibiotic_resistance
def: "Derivative of Chloramphenicol. The nitro group (-NO2) is substituted by a sulfomethyl group (-SO2CH3)." [PMID:15539072]
is_a: ARO:3000387 ! phenicol antibiotic
xref: PubChem:27200

[Term]
id: ARO:3000457
name: aminocoumarin resistant parE
namespace: antibiotic_resistance
def: "ParE is a subunit of topoisomerase IV, which decatenates and relaxes DNA to allow access to genes for transcription or translation. Point mutations in ParE prevent anticoumarin antibiotics from inhibiting DNA synthesis, thus conferring resistance." [PMID:16127057]
is_a: ARO:3000115 ! antibiotic resistant DNA topoisomerase subunit parE
is_a: ARO:3000477 ! determinant of aminocoumarin resistance
relationship: confers_resistance_to ARO:3000103 ! aminocoumarin antibiotic
relationship: derives_from ARO:3000023 ! aminocoumarin sensitive parE

[Term]
id: ARO:3000458
name: macrolide glycosyltransferase
namespace: antibiotic_resistance
def: "Macrolide glycosyltransferases are enzymes encoded by macrolide glycosyltransferase genes and inactivate macrolides by glycosylating them at 2'-OH of desosamine sugar moiety. They are predominantly found in macrolide producers and are also found in non-producers and are used as a resistance mechanism. Different variants of this enzyme has been reported." [PMID:17376874]
is_a: ARO:3000201 ! macrolide inactivation enzyme
relationship: participates_in ARO:3000208 ! glycosylation of antibiotic conferring resistance

[Term]
id: ARO:3000459
name: fosfomycin biosynthesis
namespace: antibiotic_resistance
def: "Biosynthesis of fosfomycin." []
is_a: ARO:3000082 ! antibiotic biosynthesis

[Term]
id: ARO:3000461
name: florfenicol
namespace: antibiotic_resistance
def: "Florfenicol is a fluorine derivative of chloramphenicol, where the nitro group (-NO2) is substituted by a sulfomethyl group (-SO2CH3) and the hydroxyl group (-OH), by a fluorine group (-F). The action mechanism is the same as chloramphenicol's, where the antibiotic binds to the 23S RNA of the 50S subunit of bacterial ribosomes to inhibit protein synthesis." [PMID:15539072]
is_a: ARO:3000387 ! phenicol antibiotic
xref: PubChem:114811

[Term]
id: ARO:3000462
name: mgtA
namespace: antibiotic_resistance
def: "A macrolide glycosyltransferase encoded by the mgtA gene in Streptomyces lividans. This enzyme inactivates macrolides using UDP-glucose as a cofactor. Its optimal substrates are lankamycin, calcomycin, rosaramicin, methymycin, and pikromycin, while interactions with erythomycin, oldeandomycin, azithromycin, and tylosin were weaker. It is inactive against spiramycin and carbomycin. Mechanism first described by Cundliffe, 1992." [PMID:1612452, PMID:1605601]
is_a: ARO:3004237 ! mgt macrolide glycotransferase
relationship: confers_resistance_to_drug ARO:0000006 ! erythromycin
relationship: confers_resistance_to_drug ARO:3000145 ! tylosin
relationship: confers_resistance_to_drug ARO:3000158 ! azithromycin
relationship: confers_resistance_to_drug ARO:3001232 ! methymycin
synonym: "mgt" EXACT []

[Term]
id: ARO:3000463
name: gimA
namespace: antibiotic_resistance
def: "A macrolide glycosyltransferase encoded by the gimA gene in Streptomyces ambofaciens, a natural producer of the macrolide antibiotic spiramycin. Chalcomycin, methymycin, tylosin, pikromycin, rosaramicin, oleandomycin, josamycin, and carbomycin are preferred substrates of gimA glycosyltransferase, while erythromycin and spiramycin have notably low binding affinities. GimA may be able to inactivate spiramycin precursors. Described by Gourmelen et al. 1998." [PMID:9756764]
is_a: ARO:3004236 ! gimA family macrolide glycosyltransferase
relationship: confers_resistance_to_drug ARO:3000145 ! tylosin
relationship: confers_resistance_to_drug ARO:3000867 ! oleandomycin
relationship: confers_resistance_to_drug ARO:3001222 ! chalcomycin
relationship: confers_resistance_to_drug ARO:3001232 ! methymycin

[Term]
id: ARO:3000464
name: Neisseria gonorrhoeae porin PIB (por)
namespace: antibiotic_resistance
def: "Mutant forms of the porin Por result in reduced permeability to antibiotics, particularly tetracyclines and beta-lactams." [PMID:16547016, PMID:9797206, PMID:12183233]
is_a: ARO:3000472 ! determinant of tetracycline resistance
is_a: ARO:3004281 ! General Bacterial Porin with reduced permeability to beta-lactams
relationship: confers_resistance_to_drug ARO:0000051 ! tetracycline

[Term]
id: ARO:3000465
name: ole glycosyltransferase
namespace: antibiotic_resistance
def: "OleI and OleD are glycosyltransferases found in Streptomyces antibioticus which is a natural producer of antibiotic oleandomycin. OleI glycosylates antibiotic oleandomycin whereas OleD can glycosylate a wide variety of macrolides." [PMID:17376874, PMID:15984838, PMID:9680207]
is_a: ARO:3000458 ! macrolide glycosyltransferase
relationship: confers_resistance_to ARO:0000000 ! macrolide antibiotic

[Term]
id: ARO:3000466
name: dalbavancin
namespace: antibiotic_resistance
def: "Dalbavancin is a semisynthetic second-generation lipoglycopeptide derived from teicoplanin. It binds to the D-Ala-D-Ala terminus of peptidoglycan precursors. It is used to treat Gram-positive bacteria and can be used to treat methicillin-resistant Staphylococcus aureus and vancomycin-resistant enterococci." [PMID:27904526, PMID:15566329, PMID:17461743]
is_a: ARO:3000081 ! glycopeptide antibiotic
synonym: "Zeven" EXACT []
xref: PubChem:23724878

[Term]
id: ARO:3000467
name: NDM-5
namespace: antibiotic_resistance
def: "New Delhi beta-lactamase NDM-5." [PMID:21930874]
is_a: ARO:3000057 ! NDM beta-lactamase
relationship: confers_resistance_to_drug ARO:0000008 ! cefoxitin
relationship: confers_resistance_to_drug ARO:0000060 ! ceftazidime
relationship: confers_resistance_to_drug ARO:0000070 ! ertapenem
relationship: confers_resistance_to_drug ARO:3004021 ! piperacillin-tazobactam

[Term]
id: ARO:3000469
name: hydroxypropylphosphonic acid epoxidase
namespace: antibiotic_resistance
def: "The enzyme responsible for the final step of fosfomycin biosynthesis. It converts S-2-hydroxypropylphosphonic acid (S-HPP) into fosfomycin via an oxidative cyclalization reaction. It uses Iron (II) or Zinc (II) as cofactors." [PMID:16186494, PMID:16015285]
is_a: ARO:3000459 ! fosfomycin biosynthesis
synonym: "Fom4" EXACT []
synonym: "HppE" EXACT []
xref: PDB:1ZZ6

[Term]
id: ARO:3000472
name: determinant of tetracycline resistance
namespace: antibiotic_resistance
def: "Enzymes, other proteins or other gene products shown clinically to confer resistance to tetracycline antibiotics or tetracycline-like derivatives." []
is_a: ARO:3000000 ! determinant of antibiotic resistance
relationship: confers_resistance_to ARO:3000050 ! tetracycline antibiotic

[Term]
id: ARO:3000476
name: tet(31)
namespace: antibiotic_resistance
def: "Tet31 is a tetracycline efflux pump found in Aeromonas salmonicida, a Gram-negative bacteria. It has also been shown to be expressed in Gallibacterium anatis." [PMID:21145184, PMID:11381101, PMID:12383729]
is_a: ARO:0010002 ! major facilitator superfamily (MFS) antibiotic efflux pump
relationship: confers_resistance_to_drug ARO:0000051 ! tetracycline
synonym: "tet31" EXACT []

[Term]
id: ARO:3000477
name: determinant of aminocoumarin resistance
namespace: antibiotic_resistance
def: "Point mutations to DNA topoisomerase enzymes clinically shown to confer resistance to aminocoumarins. In some cases, expression of parY(R), which encodes an aminocoumarin resistant topoisomerase IV, can also confer aminocoumarin resistance." [PMID:14993313, PMID:16868863, PMID:12604514]
is_a: ARO:3000000 ! determinant of antibiotic resistance
relationship: confers_resistance_to ARO:3000103 ! aminocoumarin antibiotic

[Term]
id: ARO:3000478
name: tet(33)
namespace: antibiotic_resistance
def: "Tet33 is a tetracycline efflux pump found in Gram-positive bacteria, including Arthrobacter and Corynebacterium." [PMID:12383729]
is_a: ARO:0010002 ! major facilitator superfamily (MFS) antibiotic efflux pump
relationship: confers_resistance_to_drug ARO:0000051 ! tetracycline
synonym: "tet33" EXACT []

[Term]
id: ARO:3000479
name: aminocoumarin resistant gyrB
namespace: antibiotic_resistance
def: "Point mutations in DNA gyrase subunit B (gyrB) can result in resistance to aminocoumarins. These mutations usually involve arginine residues in organisms." [PMID:12604514, PMID:16868863, PMID:9797224, PMID:21693461, PMID:21996946, PMID:14993313]
is_a: ARO:3000220 ! antibiotic resistant DNA topoisomerase subunit gyrB
is_a: ARO:3000477 ! determinant of aminocoumarin resistance
relationship: confers_resistance_to ARO:3000103 ! aminocoumarin antibiotic
relationship: derives_from ARO:3003260 ! aminocoumarin sensitive gyrB

[Term]
id: ARO:3000480
name: aminocoumarin resistant parY
namespace: antibiotic_resistance
def: "Expression of parY(R), which encodes an aminocoumarin resistant topoisomerase IV, can confer aminocoumarin resistance." [PMID:12604514, PMID:16868863, PMID:14993313]
is_a: ARO:3000209 ! antibiotic resistant DNA topoisomerase subunit parY
is_a: ARO:3000477 ! determinant of aminocoumarin resistance
relationship: confers_resistance_to ARO:3000103 ! aminocoumarin antibiotic
relationship: derives_from ARO:3003253 ! aminocoumarin sensitive parY

[Term]
id: ARO:3000481
name: tet(35)
namespace: antibiotic_resistance
def: "Tet35 is a tetracycline efflux pump found in the Gram-negative Vibrio and Stenotrophomonas. It is unrelated to other tet resistance genes." [PMID:11897587]
is_a: ARO:0010001 ! ATP-binding cassette (ABC) antibiotic efflux pump
relationship: confers_resistance_to_drug ARO:0000051 ! tetracycline
synonym: "effJ" EXACT []
synonym: "tet35" EXACT []

[Term]
id: ARO:3000488
name: telavancin
namespace: antibiotic_resistance
def: "Telavancin is a semi-synthetic derivative of vancomycin and is a second-generation lipoglycopeptide antibiotic. Telavancin inhibits cell wall synthesis by forming a complex with the D-Ala-D-Ala terminus of peptidoglycan precursors and preventing transglycosylation." [PMID:18671473, PMID:19401479, PMID:19436839]
is_a: ARO:3000081 ! glycopeptide antibiotic
xref: PubChem:3081362

[Term]
id: ARO:3000489
name: sav1866
namespace: antibiotic_resistance
def: "Sav1866 is a multidrug efflux pump in the Gram-positive Staphylococcus aureus. It is a homolog of the human ABC transporter Mdr1 and pumps out toxic compounds including verapamil, tetraphenylphosphorchloride, and Hoechst 33342." [PMID:16943773, PMID:17303126]
is_a: ARO:0010001 ! ATP-binding cassette (ABC) antibiotic efflux pump
xref: PDB:2HYD

[Term]
id: ARO:3000490
name: tuberactinomycin
namespace: antibiotic_resistance
def: "Tuberactinomycins are a family of cyclic peptide antibiotics that are important in the treatment of tuberculosis. Tuberactinomycins contain nonproteinogenic amino acids and inhibit group I self-splicing RNA to disrupt prokaryotic protein synthesis." [PMID:7509881, PMID:12936980]
is_a: ARO:3000053 ! peptide antibiotic
xref: PubChem:24847446

[Term]
id: ARO:3000491
name: acrD
namespace: antibiotic_resistance
def: "AcrD is an aminoglycoside efflux pump expressed in E. coli. Its expression can be induced by indole, and is regulated by baeRS and cpxAR." [PMID:10692383]
is_a: ARO:0010004 ! resistance-nodulation-cell division (RND) antibiotic efflux pump
relationship: confers_resistance_to ARO:0000016 ! aminoglycoside antibiotic

[Term]
id: ARO:3000492
name: gene involved in self-resistance to antibiotic
namespace: antibiotic_resistance
def: "Genes that are involved in conferring self resistance to antibiotic" [PMID:16186494]
is_a: ARO:3000000 ! determinant of antibiotic resistance

[Term]
id: ARO:3000494
name: determinant of resistance to glycopeptide antibiotics
namespace: antibiotic_resistance
def: "Enzymes, other proteins or other gene products shown clinically to confer resistance to glycopeptide antibiotics." [PMID:16323116]
is_a: ARO:3000000 ! determinant of antibiotic resistance
relationship: confers_resistance_to ARO:3000081 ! glycopeptide antibiotic

[Term]
id: ARO:3000495
name: ErmD
namespace: antibiotic_resistance
def: "ErmD confers MLSb phenotype." [PMID:26650381]
is_a: ARO:3000560 ! Erm 23S ribosomal RNA methyltransferase
relationship: confers_resistance_to_drug ARO:0000006 ! erythromycin
relationship: confers_resistance_to_drug ARO:0000027 ! roxithromycin
relationship: confers_resistance_to_drug ARO:0000046 ! lincomycin
relationship: confers_resistance_to_drug ARO:0000057 ! telithromycin
relationship: confers_resistance_to_drug ARO:0000065 ! clarithromycin
relationship: confers_resistance_to_drug ARO:0000066 ! clindamycin
relationship: confers_resistance_to_drug ARO:3000145 ! tylosin
relationship: confers_resistance_to_drug ARO:3000156 ! spiramycin
relationship: confers_resistance_to_drug ARO:3000158 ! azithromycin
relationship: confers_resistance_to_drug ARO:3000176 ! dirithromycin
relationship: confers_resistance_to_drug ARO:3000583 ! pristinamycin IA
relationship: confers_resistance_to_drug ARO:3000584 ! quinupristin
relationship: confers_resistance_to_drug ARO:3000669 ! pristinamycin IIA
relationship: confers_resistance_to_drug ARO:3000672 ! madumycin II
relationship: confers_resistance_to_drug ARO:3000673 ! griseoviridin
relationship: confers_resistance_to_drug ARO:3000674 ! dalfopristin
relationship: confers_resistance_to_drug ARO:3000675 ! pristinamycin IB
relationship: confers_resistance_to_drug ARO:3000677 ! virginiamycin S2
relationship: confers_resistance_to_drug ARO:3000678 ! vernamycin B-gamma
relationship: confers_resistance_to_drug ARO:3000679 ! vernamycin C
relationship: confers_resistance_to_drug ARO:3000680 ! patricin A
relationship: confers_resistance_to_drug ARO:3000681 ! patricin B
relationship: confers_resistance_to_drug ARO:3000682 ! ostreogrycin B3
relationship: confers_resistance_to_drug ARO:3000867 ! oleandomycin
synonym: "ermJ" EXACT []
synonym: "ermK" EXACT []

[Term]
id: ARO:3000496
name: vanXY
namespace: antibiotic_resistance
def: "VanXY is a protein with both D,D-carboxypeptidase and D,D-dipeptidase activity, found in Enterococcus gallinarum. It cleaves and removes the terminal D-Ala of peptidoglycan subunits for the incorporation of D-Ser by VanC. D-Ala-D-Ser has low binding affinity with vancomycin." [PMID:10564477]
is_a: ARO:3002976 ! gene(s) or protein(s) associated with a glycopeptide resistance cluster
relationship: confers_resistance_to ARO:3000081 ! glycopeptide antibiotic

[Term]
id: ARO:3000497
name: ethambutol
namespace: antibiotic_resistance
def: "Ethambutol is an antimycobacterial drug prescribed to treat tuberculosis. It is usually given in combination with other tuberculosis drugs, such as isoniazid, rifampicin, and pyrazinamide. Ethambutol inhibits arabinosyl biosynthesis, disrupting mycobacterial cell wall formation." [PMID:18242089]
is_a: ARO:3000527 ! polyamine antibiotic
xref: PubChem:14052

[Term]
id: ARO:3000498
name: ErmF
namespace: antibiotic_resistance
def: "ErmF confers the MLSb phenotype." [PMID:26219215]
is_a: ARO:3000560 ! Erm 23S ribosomal RNA methyltransferase
relationship: confers_resistance_to_drug ARO:0000006 ! erythromycin
relationship: confers_resistance_to_drug ARO:0000027 ! roxithromycin
relationship: confers_resistance_to_drug ARO:0000046 ! lincomycin
relationship: confers_resistance_to_drug ARO:0000057 ! telithromycin
relationship: confers_resistance_to_drug ARO:0000065 ! clarithromycin
relationship: confers_resistance_to_drug ARO:0000066 ! clindamycin
relationship: confers_resistance_to_drug ARO:3000145 ! tylosin
relationship: confers_resistance_to_drug ARO:3000156 ! spiramycin
relationship: confers_resistance_to_drug ARO:3000158 ! azithromycin
relationship: confers_resistance_to_drug ARO:3000176 ! dirithromycin
relationship: confers_resistance_to_drug ARO:3000583 ! pristinamycin IA
relationship: confers_resistance_to_drug ARO:3000584 ! quinupristin
relationship: confers_resistance_to_drug ARO:3000669 ! pristinamycin IIA
relationship: confers_resistance_to_drug ARO:3000672 ! madumycin II
relationship: confers_resistance_to_drug ARO:3000673 ! griseoviridin
relationship: confers_resistance_to_drug ARO:3000674 ! dalfopristin
relationship: confers_resistance_to_drug ARO:3000675 ! pristinamycin IB
relationship: confers_resistance_to_drug ARO:3000677 ! virginiamycin S2
relationship: confers_resistance_to_drug ARO:3000678 ! vernamycin B-gamma
relationship: confers_resistance_to_drug ARO:3000679 ! vernamycin C
relationship: confers_resistance_to_drug ARO:3000680 ! patricin A
relationship: confers_resistance_to_drug ARO:3000681 ! patricin B
relationship: confers_resistance_to_drug ARO:3000682 ! ostreogrycin B3
relationship: confers_resistance_to_drug ARO:3000867 ! oleandomycin
synonym: "ermFS" EXACT []
synonym: "ermFU" EXACT []

[Term]
id: ARO:3000499
name: AcrE
namespace: antibiotic_resistance
def: "AcrE is a membrane fusion protein, similar to AcrA." [PMID:16267305, PMID:8407802]
is_a: ARO:3000748 ! subunit of efflux pump conferring antibiotic resistance
relationship: part_of ARO:3000503 ! AcrEF-TolC
relationship: part_of ARO:3004083 ! AcrEF-TolC confers resistance to ciprofloxacin

[Term]
id: ARO:3000500
name: phosphonoacetaldehyde methyltransfererase
namespace: antibiotic_resistance
def: "The enzyme responsible for converting phosphonoacetaldehyde to (S)-2-/nhydroxypropylphosphonic acid (S-HPP) via an anionic methyl attack, which also reduces the aldehyde to an alcohol." [PMID:16015285, PMID:1468993]
is_a: ARO:3000082 ! antibiotic biosynthesis
synonym: "Fom3" EXACT []

[Term]
id: ARO:3000501
name: rpoB2
namespace: antibiotic_resistance
def: "Due to gene duplication, the genomes of Nocardia species include both rifampin-sensitive beta-subunit of RNA polymerase (rpoB) and rifampin-resistant beta-subunit of RNA polymerase (rpoB2) genes, with ~88% similarity between the two gene products. Expression of the rpoB2 variant results in replacement of rifampin sensitivity with rifampin resistance." [PMID:16569850]
is_a: ARO:3000210 ! rifamycin-resistant beta-subunit of RNA polymerase (rpoB)
relationship: confers_resistance_to_drug ARO:3000169 ! rifampin
relationship: confers_resistance_to_drug ARO:3000517 ! rifaximin
relationship: confers_resistance_to_drug ARO:3000530 ! rifabutin
relationship: confers_resistance_to_drug ARO:3000534 ! rifapentine

[Term]
id: ARO:3000502
name: AcrF
namespace: antibiotic_resistance
def: "AcrF is a inner membrane transporter, similar to AcrB." [PMID:16267305]
is_a: ARO:3000748 ! subunit of efflux pump conferring antibiotic resistance
relationship: part_of ARO:3000503 ! AcrEF-TolC
relationship: part_of ARO:3004083 ! AcrEF-TolC confers resistance to ciprofloxacin

[Term]
id: ARO:3000503
name: AcrEF-TolC
namespace: antibiotic_resistance
def: "AcrEF-TolC is a tripartite multidrug efflux system similar to AcrAB-TolC and found in Gram-negative bacteria. AcrE is the membrane fusion protein, AcrF is the inner membrane transporter, and TolC is the outer membrane channel protein." [PMID:16267305, PMID:12937021, PMID:8647368, PMID:18984645, PMID:1720861]
is_a: ARO:0010004 ! resistance-nodulation-cell division (RND) antibiotic efflux pump
relationship: confers_resistance_to ARO:0000001 ! fluoroquinolone antibiotic
relationship: confers_resistance_to ARO:0000032 ! cephalosporin
relationship: confers_resistance_to ARO:0000044 ! cephamycin
relationship: confers_resistance_to ARO:3000008 ! penam
synonym: "EnvCD-TolC" EXACT []

[Term]
id: ARO:3000504
name: golS
namespace: antibiotic_resistance
def: "GolS is a regulator activated by the presence of gold, and promotes the expression of the MdsABC efflux pump." [PMID:17919284, PMID:20807206]
is_a: ARO:3000451 ! protein(s) and two-component regulatory system modulating antibiotic efflux
relationship: regulates ARO:3000786 ! MdsABC

[Term]
id: ARO:3000506
name: MexR
namespace: antibiotic_resistance
def: "MexR is the repressor of the MexRAB-OprM operon. Mutant forms of mexR result in up-regulation of efflux pump system MexAB-OprM." [PMID:18812515, PMID:20616806, PMID:12727072, PMID:14526032]
is_a: ARO:3000219 ! mutant efflux regulatory protein conferring antibiotic resistance
is_a: ARO:3000451 ! protein(s) and two-component regulatory system modulating antibiotic efflux
relationship: part_of ARO:3004048 ! MexAB-OprM with prematurely terminated MexR conferring resistance to meropenem and ciprofloxacin
relationship: part_of ARO:3004080 ! MexAB-OprM with MexR mutations confers resistance to multiple antibiotics
relationship: regulates ARO:3000386 ! MexAB-OprM
synonym: "nalB" EXACT []
xref: PDB:1LNW

[Term]
id: ARO:3000507
name: rifampin-resistant RNA polymerase-binding protein
namespace: antibiotic_resistance
def: "Proteins which have been experimentally shown to protect RNA-polymerase from rifampin inhibition." []
is_a: ARO:3000185 ! antibiotic target protection protein
is_a: ARO:3000383 ! determinant of rifamycin resistance

[Term]
id: ARO:3000508
name: gadX
namespace: antibiotic_resistance
def: "GadX is an AraC-family regulator that promotes mdtEF expression to confer multidrug resistance." [PMID:18297445]
is_a: ARO:3000451 ! protein(s) and two-component regulatory system modulating antibiotic efflux
relationship: regulates ARO:3000788 ! MdtEF-TolC
relationship: regulates ARO:3003838 ! gadW

[Term]
id: ARO:3000510
name: Staphylococcus mupB conferring resistance to mupirocin
namespace: antibiotic_resistance
def: "An alternative isoleucyl-tRNA synthetase conferring resistance to mupirocin." [PMID:22252810]
is_a: ARO:3000446 ! antibiotic resistant isoleucyl-tRNA synthetase (ileS)
relationship: confers_resistance_to_drug ARO:3000554 ! mupirocin

[Term]
id: ARO:3000515
name: evgSA
namespace: antibiotic_resistance
def: "EvgSA is a two-component regulatory system that regulates MdtEF and EmrKY expression for multidrug resistance. EvgS is a sensor protein that phosphorylates the regulatory protein EvgA, though EvgA can be phosphorylated by other methods when it is overexpressed." [PMID:11914367]
is_a: ARO:3000451 ! protein(s) and two-component regulatory system modulating antibiotic efflux
relationship: regulates ARO:3000373 ! EmrKY-TolC
relationship: regulates ARO:3000788 ! MdtEF-TolC

[Term]
id: ARO:3000516
name: emrR
namespace: antibiotic_resistance
def: "EmrR is a negative regulator for the EmrAB-TolC multidrug efflux pump in E. coli. Mutations lead to EmrAB-TolC overexpression." [PMID:7730261]
is_a: ARO:3000451 ! protein(s) and two-component regulatory system modulating antibiotic efflux
relationship: regulates ARO:3000344 ! EmrAB-TolC
synonym: "mprA" EXACT []

[Term]
id: ARO:3000517
name: rifaximin
namespace: antibiotic_resistance
def: "Rifaximin is a semi-synthetic rifamycin used to treat traveller's diarrhea. Rifaximin inhibits RNA synthesis by binding to the beta subunit of bacterial RNA polymerase." [PMID:15667909]
is_a: ARO:3000157 ! rifamycin antibiotic
xref: PubChem:6436173

[Term]
id: ARO:3000518
name: CRP
namespace: antibiotic_resistance
def: "CRP is a global regulator that represses MdtEF multidrug efflux pump expression." [PMID:18503189]
is_a: ARO:3000451 ! protein(s) and two-component regulatory system modulating antibiotic efflux
relationship: regulates ARO:3000788 ! MdtEF-TolC

[Term]
id: ARO:3000519
name: antibiotic target modifying enzyme
namespace: antibiotic_resistance
def: "Enzymes that confer resistance by modifying antibiotic targets." []
is_a: ARO:3000000 ! determinant of antibiotic resistance

[Term]
id: ARO:3000520
name: isoniazid
namespace: antibiotic_resistance
def: "Isoniazid is an organic compound that is the first-line anti tuberculosis medication in prevention and treatment. As a prodrug, it is activated by mycobacterial catalase-peroxidases such as M. tuberculosis KatG. Isoniazid inhibits mycolic acid synthesis, which prevents cell wall synthesis in mycobacteria." [PMID:19139099, PMID:8143118]
is_a: ARO:3000003 ! antibiotic without defined classification
xref: PubChem:3767

[Term]
id: ARO:3000521
name: Staphylococcus mupA conferring resistance to mupirocin
namespace: antibiotic_resistance
def: "An alternative isoleucyl-tRNA synthetase conferring resistance to mupirocin." [PMID:21421794, PMID:8067768, PMID:11599741]
is_a: ARO:3000446 ! antibiotic resistant isoleucyl-tRNA synthetase (ileS)
relationship: confers_resistance_to_drug ARO:3000554 ! mupirocin
synonym: "ileS2" EXACT []

[Term]
id: ARO:3000522
name: ErmG
namespace: antibiotic_resistance
def: "ErmG is a rRNA adenine N-6-methyltransferase that protects the ribosome from inactivation due to antibiotic binding." [PMID:3025178]
is_a: ARO:3000560 ! Erm 23S ribosomal RNA methyltransferase
relationship: confers_resistance_to_drug ARO:0000006 ! erythromycin
relationship: confers_resistance_to_drug ARO:0000027 ! roxithromycin
relationship: confers_resistance_to_drug ARO:0000046 ! lincomycin
relationship: confers_resistance_to_drug ARO:0000057 ! telithromycin
relationship: confers_resistance_to_drug ARO:0000065 ! clarithromycin
relationship: confers_resistance_to_drug ARO:0000066 ! clindamycin
relationship: confers_resistance_to_drug ARO:3000145 ! tylosin
relationship: confers_resistance_to_drug ARO:3000156 ! spiramycin
relationship: confers_resistance_to_drug ARO:3000158 ! azithromycin
relationship: confers_resistance_to_drug ARO:3000176 ! dirithromycin
relationship: confers_resistance_to_drug ARO:3000583 ! pristinamycin IA
relationship: confers_resistance_to_drug ARO:3000584 ! quinupristin
relationship: confers_resistance_to_drug ARO:3000669 ! pristinamycin IIA
relationship: confers_resistance_to_drug ARO:3000672 ! madumycin II
relationship: confers_resistance_to_drug ARO:3000673 ! griseoviridin
relationship: confers_resistance_to_drug ARO:3000674 ! dalfopristin
relationship: confers_resistance_to_drug ARO:3000675 ! pristinamycin IB
relationship: confers_resistance_to_drug ARO:3000677 ! virginiamycin S2
relationship: confers_resistance_to_drug ARO:3000678 ! vernamycin B-gamma
relationship: confers_resistance_to_drug ARO:3000679 ! vernamycin C
relationship: confers_resistance_to_drug ARO:3000680 ! patricin A
relationship: confers_resistance_to_drug ARO:3000681 ! patricin B
relationship: confers_resistance_to_drug ARO:3000682 ! ostreogrycin B3
relationship: confers_resistance_to_drug ARO:3000867 ! oleandomycin

[Term]
id: ARO:3000524
name: cpxAR
namespace: antibiotic_resistance
def: "CpxAR is a two-component regulatory system that involves a sensor kinase, CpxA, and the regulator CpxR. When the membrane envelope is stressed, CpxAR promotes acrD and mdtABC expression to confer multidrug resistance through efflux." [PMID:22496764, PMID:12618449]
is_a: ARO:3000451 ! protein(s) and two-component regulatory system modulating antibiotic efflux
relationship: regulates ARO:3000491 ! acrD
relationship: regulates ARO:3000787 ! MdtABC-TolC
relationship: regulates ARO:3004082 ! AcrAD-TolC

[Term]
id: ARO:3000525
name: antibiotic A40926
namespace: antibiotic_resistance
def: "A40926 is a glycopeptide antibiotic produced by Nonomuraea sp. ATCC 39727. It is precusor of the second-generation glycopeptide antibiotic dalbavancin." [PMID:15664522, PMID:12837387]
is_a: ARO:3000081 ! glycopeptide antibiotic
xref: PubChem:16133962

[Term]
id: ARO:3000526
name: cmeR
namespace: antibiotic_resistance
def: "CmeR is a repressor for the CmeABC multidrug efflux pump, binding to the cmeABC promoter region." [PMID:15728904]
is_a: ARO:3000451 ! protein(s) and two-component regulatory system modulating antibiotic efflux
relationship: regulates ARO:3000773 ! CmeABC

[Term]
id: ARO:3000527
name: polyamine antibiotic
namespace: antibiotic_resistance
def: "Polyamine antibiotics are organic compounds having two or more primary amino groups." []
is_a: ARO:1000003 ! antibiotic molecule

[Term]
id: ARO:3000528
name: chlortetracycline
namespace: antibiotic_resistance
def: "Chlortetracycline was an early, first-generation tetracycline antibiotic developed in the 1940's. It inhibits bacterial protein synthesis by binding to the 30S subunit of bacterial ribosomes, preventing the aminoacyl-tRNA from binding to the ribosome." [PMID:19862477, PMID:11381101]
is_a: ARO:3000050 ! tetracycline antibiotic
synonym: "Aureomycin" EXACT []
xref: PubChem:54675777

[Term]
id: ARO:3000529
name: determinant of mupirocin resistance
namespace: antibiotic_resistance
def: "Enzymes, other proteins or other gene products shown clinically to confer resistance to mupirocin antibiotics. Mutations in ileS is shown to confer low-level mupirocin resistance, while high-level resistance is conferred by the presence of alternative isoleucyl-tRNA synthetases." []
is_a: ARO:3000000 ! determinant of antibiotic resistance
relationship: confers_resistance_to ARO:3000554 ! mupirocin

[Term]
id: ARO:3000530
name: rifabutin
namespace: antibiotic_resistance
def: "Rifabutin is a semisynthetic rifamycin used in tuberculosis therapy. It inhibits DNA-dependent RNA synthesis." [PMID:15700959]
is_a: ARO:3000157 ! rifamycin antibiotic
xref: PubChem:135398743

[Term]
id: ARO:3000531
name: baeSR
namespace: antibiotic_resistance
def: "BaeSR is a two component regulatory system for efflux proteins in Gram-negative bacteria. BaeR is a response regulator, while BaeS is a sensor kinase." [PMID:12107134, PMID:15716448]
is_a: ARO:3000451 ! protein(s) and two-component regulatory system modulating antibiotic efflux
relationship: regulates ARO:3000491 ! acrD
relationship: regulates ARO:3000787 ! MdtABC-TolC
relationship: regulates ARO:3004082 ! AcrAD-TolC

[Term]
id: ARO:3000532
name: aminocoumarin biosynthesis
namespace: antibiotic_resistance
def: "Biosynthesis of aminocoumarin antibiotics." [PMID:16868863]
is_a: ARO:3000082 ! antibiotic biosynthesis

[Term]
id: ARO:3000533
name: macA
namespace: antibiotic_resistance
def: "MacA is a membrane fusion protein that forms an antibiotic efflux complex with MacB and TolC. macA corresponds to 1 locus in Pseudomonas aeruginosa PAO1 and 1 locus in Pseudomonas aeruginosa LESB58." [PMID:19254725, PMID:20307498]
is_a: ARO:3000748 ! subunit of efflux pump conferring antibiotic resistance
relationship: part_of ARO:3000545 ! MacAB-TolC
synonym: "pvdR" EXACT []
xref: PDB:3FPP

[Term]
id: ARO:3000534
name: rifapentine
namespace: antibiotic_resistance
def: "Rifapentine is a semisynthetic rifamycin that inhibits DNA-dependent RNA synthesis. It is often used in the treatment of tuberculosis and leprosy." [PMID:15700959]
is_a: ARO:3000157 ! rifamycin antibiotic
synonym: "priftin" EXACT []
xref: PubChem:135403821

[Term]
id: ARO:3000535
name: macB
namespace: antibiotic_resistance
def: "MacB is an ATP-binding cassette (ABC) transporter that exports macrolides with 14- or 15- membered lactones. It forms an antibiotic efflux complex with MacA and TolC. macB corresponds to 1 locus in Pseudomonas aeruginosa PAO1 and 1 locus in Pseudomonas aeruginosa LESB58." [PMID:12832048, PMID:16359323, PMID:19432486]
is_a: ARO:3000748 ! subunit of efflux pump conferring antibiotic resistance
relationship: part_of ARO:3000545 ! MacAB-TolC
synonym: "pvdT" EXACT []
xref: PDB:3FTJ

[Term]
id: ARO:3000536
name: Streptomyces spheroides novobiocin biosynthetic gene cluster
namespace: antibiotic_resistance
def: "Novobiocin is produced from biosynthetic clusters in Streptomyces spheroides and Streptomyces niveus." [PMID:10770754, PMID:10801869]
is_a: ARO:3000532 ! aminocoumarin biosynthesis

[Term]
id: ARO:3000545
name: MacAB-TolC
namespace: antibiotic_resistance
def: "MacAB-TolC is an ABC efflux pump complex expressed in E. coli and Salmonella enterica. It confers resistance to macrolides, including erythromycin." [PMID:16359323]
is_a: ARO:0010001 ! ATP-binding cassette (ABC) antibiotic efflux pump
relationship: confers_resistance_to_drug ARO:0000006 ! erythromycin

[Term]
id: ARO:3000546
name: Streptomyces roseochromogenes subsp. oscitans clorobiocin biosynthetic gene cluster
namespace: antibiotic_resistance
def: "Clorobiocin is produced by a biosynthetic cluster in Streptomyces roseochromogenes." [PMID:12480894, PMID:16868863]
is_a: ARO:3000532 ! aminocoumarin biosynthesis

[Term]
id: ARO:3000547
name: arlRS
namespace: antibiotic_resistance
def: "ArlRS is a two-component regulatory system for NorA. ArlS phosphorylates ArlR to promote NorA expression." [PMID:10633099]
is_a: ARO:3000451 ! protein(s) and two-component regulatory system modulating antibiotic efflux
relationship: regulates ARO:3000391 ! norA

[Term]
id: ARO:3000548
name: Streptomyces rishiriensis strain DSM 40489 coumermycin A1 biosynthetic gene cluster
namespace: antibiotic_resistance
def: "Coumermycin A1 is produced by a biosynthetic cluster in Streptomyces rishiriensis." [PMID:16868863, PMID:11036020]
is_a: ARO:3000532 ! aminocoumarin biosynthesis

[Term]
id: ARO:3000549
name: adeS
namespace: antibiotic_resistance
def: "AdeS is a sensor kinase in the AdeRS regulatory system of AdeABC. It is essential for AdeABC expression." [PMID:22371895]
is_a: ARO:3000451 ! protein(s) and two-component regulatory system modulating antibiotic efflux
relationship: regulates ARO:3000770 ! AdeABC

[Term]
id: ARO:3000550
name: aztreonam
namespace: antibiotic_resistance
def: "Aztreonam was the first monobactam discovered, and is greatly effective against Gram-negative bacteria while inactive against Gram-positive bacteria. Artreonam is a poor substrate for beta-lactamases, and may even act as an inhibitor. In Gram-negative bacteria, Aztreonam interferes with filamentation, inhibiting cell division and leading to cell death." [PMID:3871589]
is_a: ARO:0000004 ! monobactam
synonym: "ATM" EXACT []
synonym: "Primbactam" EXACT []
xref: PubChem:5742832

[Term]
id: ARO:3000551
name: organoarsenic antibiotic
namespace: antibiotic_resistance
def: "Organoarsenic antibiotics are arsenic-containing compounds with antibacterial effects. The organoarsenic antibiotic arsphenamine and its derivatives were developed in the 1910s as the first modern chemotherapeutic agents." []
is_a: ARO:1000003 ! antibiotic molecule
synonym: "Salvarsan" EXACT []
synonym: "arsenical" EXACT []

[Term]
id: ARO:3000552
name: arsphenamine
namespace: antibiotic_resistance
def: "Arsphenamine, also known as Salvarsan and 606, is a drug that was used beginning in the 1910s to treat syphilis and trypanosomiasis. It is an organoarsenic compound and was the first modern chemotherapeutic agent." [PMID:18679046]
is_a: ARO:3000551 ! organoarsenic antibiotic
synonym: "Salvarsan" EXACT []
xref: PubChem:8774

[Term]
id: ARO:3000553
name: adeR
namespace: antibiotic_resistance
def: "AdeR is a positive regulator of AdeABC efflux system. AdeR inactivation leads to susceptibility to aminoglycoside antibiotics." [PMID:22371895]
is_a: ARO:3000451 ! protein(s) and two-component regulatory system modulating antibiotic efflux
relationship: regulates ARO:3000770 ! AdeABC

[Term]
id: ARO:3000554
name: mupirocin
namespace: antibiotic_resistance
def: "Mupirocin, also known as pseudomonic acid, is a bacteriostatic polyketide antibiotic from Pseudomonas fluorescens used to treat S. aureus and MRSA. It inhibits Ile tRNA synthetase." [PMID:21336932]
is_a: ARO:3000003 ! antibiotic without defined classification
synonym: "pseudomonic acid" EXACT []
xref: PubChem:446596

[Term]
id: ARO:3000555
name: macrolide biosynthesis
namespace: antibiotic_resistance
def: "Biosynthesis of macrolide antibiotics." []
is_a: ARO:3000082 ! antibiotic biosynthesis

[Term]
id: ARO:3000556
name: tet44
namespace: antibiotic_resistance
def: "Tet44 is a tetracycline resistance gene found in Campylobacter fetus, and binds to the ribosome to confer antibiotic resistance as a ribosomal protection protein." [PMID:20479200]
is_a: ARO:0000002 ! tetracycline-resistant ribosomal protection protein
relationship: confers_resistance_to_drug ARO:0000051 ! tetracycline
relationship: confers_resistance_to_drug ARO:0000069 ! doxycycline
relationship: confers_resistance_to_drug ARO:3000152 ! minocycline
relationship: confers_resistance_to_drug ARO:3000528 ! chlortetracycline
relationship: confers_resistance_to_drug ARO:3000667 ! demeclocycline
relationship: confers_resistance_to_drug ARO:3000668 ! oxytetracycline

[Term]
id: ARO:3000557
name: antibiotic inactivation enzyme
namespace: antibiotic_resistance
def: "Enzyme that catalyzes the inactivation of an antibiotic resulting in resistance.  Inactivation includes chemical modification, destruction, etc." []
is_a: ARO:3000000 ! determinant of antibiotic resistance

[Term]
id: ARO:3000558
name: sulfonamide resistant dihydropteroate synthase
namespace: antibiotic_resistance
def: "Folate is an essential precursor for many nucleotides and amino acids, making folate biosynthesis a desirable target for antibiotics. Mutation to enzymes within the folate biosynthetic pathway can reverse antibiotic action. Modification of dihydropteroate synthase (folP) can result in resistance to sulfonamide antibiotics. Resistance can be conferred by mutation to the native folP gene or by acquiring a resistant DHPS (sul) gene through gene transfer. The sul gene has three known variants (sul1, sul2, sul3) and encodes a highly resistant dihydropteroate synthase that can be acquired via transposons or plasmids." [PMID:11432417]
is_a: ARO:3000408 ! determinant of sulfonamide resistance
synonym: "modification of folP" EXACT []
synonym: "modification of sul1" EXACT []

[Term]
id: ARO:3000559
name: adeN
namespace: antibiotic_resistance
def: "AdeN is a repressor of AdeIJK, a RND-type efflux pump in Acinetobacter baumannii. Its inactivation increases expression of AdeJ." [PMID:22371895]
is_a: ARO:3000451 ! protein(s) and two-component regulatory system modulating antibiotic efflux
relationship: regulates ARO:3000772 ! AdeIJK

[Term]
id: ARO:3000560
name: Erm 23S ribosomal RNA methyltransferase
namespace: antibiotic_resistance
def: "Erm proteins are part of the RNA methyltransferase family and methylate A2058 (E. coli nomenclature) of the 23S ribosomal RNA conferring degrees of resistance to Macrolides, Lincosamides and Streptogramin b. This is called the MLSb phenotype." [PMID:20618865, PMID:10582867]
is_a: ARO:3000240 ! determinant of streptogramin resistance
is_a: ARO:3000241 ! determinant of lincosamide resistance
is_a: ARO:3000315 ! determinant of macrolide resistance
is_a: ARO:3004274 ! 23S ribosomal RNA methyltransferase
relationship: confers_resistance_to ARO:0000000 ! macrolide antibiotic
relationship: confers_resistance_to ARO:0000017 ! lincosamide antibiotic
relationship: confers_resistance_to ARO:0000026 ! streptogramin antibiotic

[Term]
id: ARO:3000561
name: tet(30)
namespace: antibiotic_resistance
def: "Tet30 is a tetracycline efflux pump found in agrobacterium, a Gram-negative bacterium." [PMID:9882678, PMID:11381101]
is_a: ARO:0010002 ! major facilitator superfamily (MFS) antibiotic efflux pump
relationship: confers_resistance_to_drug ARO:0000051 ! tetracycline
synonym: "tet30" EXACT []

[Term]
id: ARO:3000565
name: tet(38)
namespace: antibiotic_resistance
def: "Tet38 is a tetracycline efflux pump found in the Gram-positive Staphylococcus aureus. It is regulated by mgrA, which also regulates NorB." [PMID:15774883]
is_a: ARO:0010002 ! major facilitator superfamily (MFS) antibiotic efflux pump
relationship: confers_resistance_to_drug ARO:0000051 ! tetracycline
synonym: "tet38" EXACT []

[Term]
id: ARO:3000566
name: tet(39)
namespace: antibiotic_resistance
def: "Tet39 is a tetracycline efflux pump found in Gram-negative bacteria, including Brevundimonas, Stenotrophomonas, Enterobacter, Alcaligenes, Acinetobacter, and Providencia." [PMID:15761075]
is_a: ARO:0010002 ! major facilitator superfamily (MFS) antibiotic efflux pump
relationship: confers_resistance_to_drug ARO:0000051 ! tetracycline
synonym: "tet39" EXACT []

[Term]
id: ARO:3000567
name: tet(40)
namespace: antibiotic_resistance
def: "Tet40 is a tetracycline efflux pump found in the Gram-positive Clostridium. It is similar to tetA(P)." [PMID:18779355]
is_a: ARO:0010002 ! major facilitator superfamily (MFS) antibiotic efflux pump
relationship: confers_resistance_to_drug ARO:0000051 ! tetracycline
synonym: "tet40" EXACT []

[Term]
id: ARO:3000568
name: subclass B1 (metallo-) beta-lactamase
namespace: antibiotic_resistance
def: "Subclass B1 possess a binuclear active site.  Within this active site can be either one or two Zn(II) ions.  This subclass is able to hydrolyze penicillins, cephalosporins and carbapenems.  This is the most clinically relevant subclass of MBLs." [PMID:18563261]
is_a: ARO:3000004 ! class B (metallo-) beta-lactamase

[Term]
id: ARO:3000569
name: tet(41)
namespace: antibiotic_resistance
def: "Tet41 is a tetracycline efflux pump found in Serratia, a Gram-negative bacterium.  It is related to Acinetobacter Tet(39)." [PMID:17308196]
is_a: ARO:0010002 ! major facilitator superfamily (MFS) antibiotic efflux pump
relationship: confers_resistance_to_drug ARO:0000051 ! tetracycline
synonym: "tet41" EXACT []
synonym: "tetA(41)" EXACT []

[Term]
id: ARO:3000570
name: subclass B2 (metallo-) beta-lactamase
namespace: antibiotic_resistance
def: "Metallo-beta-lactmases of subclass B2 contain only one Zn ion in their active site and selectively hydrolyze carbapenems." []
is_a: ARO:3000004 ! class B (metallo-) beta-lactamase

[Term]
id: ARO:3000571
name: subclass B3 (metallo-) beta-lactamase
namespace: antibiotic_resistance
def: "Metallo-beta-lactamases of subclass B3 are similar to B1 in that they have activity against penicillins, cephalosporins and carbapenems; however, the are only active with two Zn(II) ions in the active site." [PMID:18563261]
is_a: ARO:3000004 ! class B (metallo-) beta-lactamase

[Term]
id: ARO:3000572
name: tet(42)
namespace: antibiotic_resistance
def: "Tet42 is a tetracycline efflux pump found in both Gram-negative (Pseudomonas) and Gram-positive (Microbacterium, Bacillus, Staphylococcus, Paenibacillus) bacteria." [PMID:18809935]
is_a: ARO:0010002 ! major facilitator superfamily (MFS) antibiotic efflux pump
relationship: confers_resistance_to_drug ARO:0000051 ! tetracycline
synonym: "tet42" EXACT []
synonym: "tetA(42)" EXACT []

[Term]
id: ARO:3000573
name: tet(43)
namespace: antibiotic_resistance
def: "Tet(43) is a tetracycline resistance gene with unknown origins, isolated from metagenomic DNA." []
is_a: ARO:0010002 ! major facilitator superfamily (MFS) antibiotic efflux pump
relationship: confers_resistance_to_drug ARO:0000051 ! tetracycline
synonym: "tet43" EXACT []

[Term]
id: ARO:3000574
name: vanR
namespace: antibiotic_resistance
def: "VanR is a OmpR-family transcriptional activator in the VanSR regulatory system. When activated by VanS, it promotes cotranscription of VanA, VanH, and VanX." [PMID:1556077]
is_a: ARO:3002905 ! VanS-VanR two-component regulatory system
relationship: confers_resistance_to ARO:3000081 ! glycopeptide antibiotic

[Term]
id: ARO:3000575
name: vanU
namespace: antibiotic_resistance
def: "VanU is a transcriptional activator of vancomycin resistance genes." [PMID:14617152, PMID:11036060]
is_a: ARO:3002976 ! gene(s) or protein(s) associated with a glycopeptide resistance cluster
relationship: confers_resistance_to ARO:3000081 ! glycopeptide antibiotic

[Term]
id: ARO:3000576
name: rifampin inactivation enzyme
namespace: antibiotic_resistance
def: "Enzymes that inactivate rifampin antibiotics by chemical modification." []
is_a: ARO:3000383 ! determinant of rifamycin resistance
is_a: ARO:3000557 ! antibiotic inactivation enzyme

[Term]
id: ARO:3000577
name: Bc beta-lactamase
namespace: antibiotic_resistance
def: "Bacillus cereus beta-lactamases are zinc metallo-beta-lactamases that hydrolyze a large number of penicillins and cephalosporins." [PMID:7588620]
is_a: ARO:3000568 ! subclass B1 (metallo-) beta-lactamase
relationship: confers_resistance_to ARO:0000032 ! cephalosporin
relationship: confers_resistance_to ARO:3000008 ! penam

[Term]
id: ARO:3000578
name: CcrA
namespace: antibiotic_resistance
def: "This CcrA beta-lactamases is found in Bacteroides fragilis." [PMID:1510410]
is_a: ARO:3004200 ! CcrA beta-lactamase
synonym: "CciA" EXACT []
synonym: "CfiA" EXACT []

[Term]
id: ARO:3000579
name: Chryseobacterium meningosepticum BlaB
namespace: antibiotic_resistance
def: "This BlaB specific to Chryseobacterium meningosepticum mediates resistance against many beta-lactam antibiotics, notably penams and carbapenems." [PMID:12019109]
is_a: ARO:3004201 ! BlaB beta-lactamase

[Term]
id: ARO:3000580
name: SPM beta-lactamase
namespace: antibiotic_resistance
def: "Sao Paulo metallo-beta-lactamase (SPM-1) confers resistance to carbapenem in Pseudomonas aeruginosa" [PMID:16239284, PMID:12407123, PMID:12951331]
is_a: ARO:3000568 ! subclass B1 (metallo-) beta-lactamase
relationship: confers_resistance_to ARO:0000020 ! carbapenem

[Term]
id: ARO:3000581
name: CphA beta-lactamase
namespace: antibiotic_resistance
def: "CphA is an Ambler Class B MBL; subclass B2 originally isolated from Aeromonas hydrophilia.  This enzyme has specific activity against carbapenems and is active as a mono-zinc protein." [PMID:18563261]
is_a: ARO:3000570 ! subclass B2 (metallo-) beta-lactamase
relationship: confers_resistance_to ARO:0000020 ! carbapenem

[Term]
id: ARO:3000582
name: L1 beta-lactamase
namespace: antibiotic_resistance
def: "L1 is an Ambler class B MBL; subclass B3 originally isolated from Stenotrophomonas maltophilia.  It has activity against a broad range of beta-lactams and is only active with two Zn(II) ions in the active site." [PMID:18563261]
is_a: ARO:3004215 ! L1 family beta-lactamase
xref: PDB:2QDT

[Term]
id: ARO:3000583
name: pristinamycin IA
namespace: antibiotic_resistance
def: "Pristinamycin 1A is a type B streptogramin antibiotic produced by Streptomyces pristinaespiralis. It binds to the P site of the 50S subunit of the bacterial ribosome, preventing the extension of protein chains." []
is_a: ARO:0000050 ! streptogramin B antibiotic
synonym: "Vernamycin B" EXACT []
synonym: "Virginiamycin S1" EXACT []
xref: PubChem:14974

[Term]
id: ARO:3000584
name: quinupristin
namespace: antibiotic_resistance
def: "Quinupristin is a type B streptogramin and a semisynthetic derivative of pristinamycin 1A. It is a component of the drug Synercid and interacts with the 50S subunit of the bacterial ribosome to inhibit protein synthesis." [PMID:9746015, PMID:15700955]
is_a: ARO:0000050 ! streptogramin B antibiotic
xref: PubChem:5388937

[Term]
id: ARO:3000586
name: pulvomycin
namespace: antibiotic_resistance
def: "Pulvomycin is a polyketide antibiotic that binds elongation factor Tu (EF-Tu) to inhibit protein biosynthesis by preventing the formation of the ternary complex (EF-Tu*GTP*aa-tRNA). Phenotypically, it was shown that pulvomycin sensitivity is dominant over resistance." [PMID:16734421, PMID:15581367, PMID:7957075, PMID:364475]
is_a: ARO:3001219 ! elfamycin antibiotic
synonym: "Labilomycin" EXACT []
xref: PubChem:5282056

[Term]
id: ARO:3000587
name: sulbactam
namespace: antibiotic_resistance
def: "inhibitor of non-AmpC Ser beta-lactmases" []
is_a: ARO:3000042 ! beta-lactamase inhibitor
xref: PubChem:130313

[Term]
id: ARO:3000588
name: avibactam
namespace: antibiotic_resistance
def: "Ser beta-lactamase inhibitor targeting class A, class C, and some class D enzymes." [PMID:27480848, PMID:20921316, PMID:27528799]
is_a: ARO:3000042 ! beta-lactamase inhibitor
synonym: "NXL-104" EXACT []
xref: PubChem:24944097

[Term]
id: ARO:3000589
name: NDM-1
namespace: antibiotic_resistance
def: "NDM-1 is a metallo-beta-lactamase isolated from Klebsiella pneumoniae with nearly complete resistance to all beta-lactam antibiotics." [PMID:29454953, PMID:19770275, PMID:27575913, PMID:21507902, PMID:24790993, PMID:21774017]
is_a: ARO:3000057 ! NDM beta-lactamase
relationship: confers_resistance_to_drug ARO:0000070 ! ertapenem
relationship: confers_resistance_to_drug ARO:0000073 ! meropenem
relationship: confers_resistance_to_drug ARO:3000170 ! imipenem
relationship: confers_resistance_to_drug ARO:3003997 ! amoxicillin-clavulanic acid
xref: PDB:3Q6X

[Term]
id: ARO:3000590
name: NDM-2
namespace: antibiotic_resistance
def: "NDM-2 was isolated from a strain of Acinetobacter baumannii in Germany from a patient hospitalized in Cairo.  A single amino acid substitution (P28R) differentiates this gene from NDM-1 and the two enzymes appear to have an identical spectrum of hydrolysis." [PMID:21427107]
is_a: ARO:3000057 ! NDM beta-lactamase

[Term]
id: ARO:3000591
name: ErmI
namespace: antibiotic_resistance
def: "ErmI is a methyltransferase found in the midecamycin producer Streptomyces mycarofaciens. Like other Erm enzymes, it catalyzes the methylation of A2058 of the 23S ribosomal RNA. The gene is found within the midecamycin biosynthetic cluster and is responsible for self-resistance" []
is_a: ARO:3000560 ! Erm 23S ribosomal RNA methyltransferase
relationship: confers_resistance_to_drug ARO:0000006 ! erythromycin
relationship: confers_resistance_to_drug ARO:0000027 ! roxithromycin
relationship: confers_resistance_to_drug ARO:0000046 ! lincomycin
relationship: confers_resistance_to_drug ARO:0000057 ! telithromycin
relationship: confers_resistance_to_drug ARO:0000065 ! clarithromycin
relationship: confers_resistance_to_drug ARO:0000066 ! clindamycin
relationship: confers_resistance_to_drug ARO:3000145 ! tylosin
relationship: confers_resistance_to_drug ARO:3000156 ! spiramycin
relationship: confers_resistance_to_drug ARO:3000158 ! azithromycin
relationship: confers_resistance_to_drug ARO:3000176 ! dirithromycin
relationship: confers_resistance_to_drug ARO:3000583 ! pristinamycin IA
relationship: confers_resistance_to_drug ARO:3000584 ! quinupristin
relationship: confers_resistance_to_drug ARO:3000669 ! pristinamycin IIA
relationship: confers_resistance_to_drug ARO:3000672 ! madumycin II
relationship: confers_resistance_to_drug ARO:3000673 ! griseoviridin
relationship: confers_resistance_to_drug ARO:3000674 ! dalfopristin
relationship: confers_resistance_to_drug ARO:3000675 ! pristinamycin IB
relationship: confers_resistance_to_drug ARO:3000677 ! virginiamycin S2
relationship: confers_resistance_to_drug ARO:3000678 ! vernamycin B-gamma
relationship: confers_resistance_to_drug ARO:3000679 ! vernamycin C
relationship: confers_resistance_to_drug ARO:3000680 ! patricin A
relationship: confers_resistance_to_drug ARO:3000681 ! patricin B
relationship: confers_resistance_to_drug ARO:3000682 ! ostreogrycin B3
relationship: confers_resistance_to_drug ARO:3000867 ! oleandomycin
synonym: "mdmA" EXACT []

[Term]
id: ARO:3000592
name: ErmN
namespace: antibiotic_resistance
def: "ErmN is a methyltransferase found in the tylosin producer Streptomyces fradiae. Like other Erm enzymes, it catalyzes the methylation of A2058 of the 23S ribosomal RNA. Specifically, this enzyme transfers only one methyl group. The gene is found in the tylosin biosynthetic cluster and is responsible for self-resistance to tylosin." [PMID:12019067, PMID:8973363, PMID:12417742]
is_a: ARO:3000560 ! Erm 23S ribosomal RNA methyltransferase
relationship: confers_resistance_to_drug ARO:0000006 ! erythromycin
relationship: confers_resistance_to_drug ARO:0000027 ! roxithromycin
relationship: confers_resistance_to_drug ARO:0000046 ! lincomycin
relationship: confers_resistance_to_drug ARO:0000057 ! telithromycin
relationship: confers_resistance_to_drug ARO:0000065 ! clarithromycin
relationship: confers_resistance_to_drug ARO:0000066 ! clindamycin
relationship: confers_resistance_to_drug ARO:3000145 ! tylosin
relationship: confers_resistance_to_drug ARO:3000156 ! spiramycin
relationship: confers_resistance_to_drug ARO:3000158 ! azithromycin
relationship: confers_resistance_to_drug ARO:3000176 ! dirithromycin
relationship: confers_resistance_to_drug ARO:3000583 ! pristinamycin IA
relationship: confers_resistance_to_drug ARO:3000584 ! quinupristin
relationship: confers_resistance_to_drug ARO:3000669 ! pristinamycin IIA
relationship: confers_resistance_to_drug ARO:3000672 ! madumycin II
relationship: confers_resistance_to_drug ARO:3000673 ! griseoviridin
relationship: confers_resistance_to_drug ARO:3000674 ! dalfopristin
relationship: confers_resistance_to_drug ARO:3000675 ! pristinamycin IB
relationship: confers_resistance_to_drug ARO:3000677 ! virginiamycin S2
relationship: confers_resistance_to_drug ARO:3000678 ! vernamycin B-gamma
relationship: confers_resistance_to_drug ARO:3000679 ! vernamycin C
relationship: confers_resistance_to_drug ARO:3000680 ! patricin A
relationship: confers_resistance_to_drug ARO:3000681 ! patricin B
relationship: confers_resistance_to_drug ARO:3000682 ! ostreogrycin B3
relationship: confers_resistance_to_drug ARO:3000867 ! oleandomycin
synonym: "tlrD" EXACT []

[Term]
id: ARO:3000593
name: ErmQ
namespace: antibiotic_resistance
def: "ErmQ confers MLSb phenotype." [PMID:8067735]
is_a: ARO:3000560 ! Erm 23S ribosomal RNA methyltransferase
relationship: confers_resistance_to_drug ARO:0000006 ! erythromycin
relationship: confers_resistance_to_drug ARO:0000027 ! roxithromycin
relationship: confers_resistance_to_drug ARO:0000046 ! lincomycin
relationship: confers_resistance_to_drug ARO:0000057 ! telithromycin
relationship: confers_resistance_to_drug ARO:0000065 ! clarithromycin
relationship: confers_resistance_to_drug ARO:0000066 ! clindamycin
relationship: confers_resistance_to_drug ARO:3000145 ! tylosin
relationship: confers_resistance_to_drug ARO:3000156 ! spiramycin
relationship: confers_resistance_to_drug ARO:3000158 ! azithromycin
relationship: confers_resistance_to_drug ARO:3000176 ! dirithromycin
relationship: confers_resistance_to_drug ARO:3000583 ! pristinamycin IA
relationship: confers_resistance_to_drug ARO:3000584 ! quinupristin
relationship: confers_resistance_to_drug ARO:3000669 ! pristinamycin IIA
relationship: confers_resistance_to_drug ARO:3000672 ! madumycin II
relationship: confers_resistance_to_drug ARO:3000673 ! griseoviridin
relationship: confers_resistance_to_drug ARO:3000674 ! dalfopristin
relationship: confers_resistance_to_drug ARO:3000675 ! pristinamycin IB
relationship: confers_resistance_to_drug ARO:3000677 ! virginiamycin S2
relationship: confers_resistance_to_drug ARO:3000678 ! vernamycin B-gamma
relationship: confers_resistance_to_drug ARO:3000679 ! vernamycin C
relationship: confers_resistance_to_drug ARO:3000680 ! patricin A
relationship: confers_resistance_to_drug ARO:3000681 ! patricin B
relationship: confers_resistance_to_drug ARO:3000682 ! ostreogrycin B3
relationship: confers_resistance_to_drug ARO:3000867 ! oleandomycin

[Term]
id: ARO:3000594
name: ErmR
namespace: antibiotic_resistance
def: "ErmR is a methyltransferase found in the erythromycin producer Aeromicrobium erythreum. Like other Erm enzymes, it catalyzes the methylation of A2058 of the 23S ribosomal RNA. The gene is found within the erythromycin biosynthetic cluster and is responsible for self-resistance." [PMID:1768148]
is_a: ARO:3000560 ! Erm 23S ribosomal RNA methyltransferase
relationship: confers_resistance_to_drug ARO:0000006 ! erythromycin
relationship: confers_resistance_to_drug ARO:0000027 ! roxithromycin
relationship: confers_resistance_to_drug ARO:0000046 ! lincomycin
relationship: confers_resistance_to_drug ARO:0000057 ! telithromycin
relationship: confers_resistance_to_drug ARO:0000065 ! clarithromycin
relationship: confers_resistance_to_drug ARO:0000066 ! clindamycin
relationship: confers_resistance_to_drug ARO:3000145 ! tylosin
relationship: confers_resistance_to_drug ARO:3000156 ! spiramycin
relationship: confers_resistance_to_drug ARO:3000158 ! azithromycin
relationship: confers_resistance_to_drug ARO:3000176 ! dirithromycin
relationship: confers_resistance_to_drug ARO:3000583 ! pristinamycin IA
relationship: confers_resistance_to_drug ARO:3000584 ! quinupristin
relationship: confers_resistance_to_drug ARO:3000669 ! pristinamycin IIA
relationship: confers_resistance_to_drug ARO:3000672 ! madumycin II
relationship: confers_resistance_to_drug ARO:3000673 ! griseoviridin
relationship: confers_resistance_to_drug ARO:3000674 ! dalfopristin
relationship: confers_resistance_to_drug ARO:3000675 ! pristinamycin IB
relationship: confers_resistance_to_drug ARO:3000677 ! virginiamycin S2
relationship: confers_resistance_to_drug ARO:3000678 ! vernamycin B-gamma
relationship: confers_resistance_to_drug ARO:3000679 ! vernamycin C
relationship: confers_resistance_to_drug ARO:3000680 ! patricin A
relationship: confers_resistance_to_drug ARO:3000681 ! patricin B
relationship: confers_resistance_to_drug ARO:3000682 ! ostreogrycin B3
relationship: confers_resistance_to_drug ARO:3000867 ! oleandomycin

[Term]
id: ARO:3000595
name: ErmT
namespace: antibiotic_resistance
def: "ErmT confers MLSb phenotype." [PMID:8171126]
is_a: ARO:3000560 ! Erm 23S ribosomal RNA methyltransferase
relationship: confers_resistance_to_drug ARO:0000006 ! erythromycin
relationship: confers_resistance_to_drug ARO:0000027 ! roxithromycin
relationship: confers_resistance_to_drug ARO:0000046 ! lincomycin
relationship: confers_resistance_to_drug ARO:0000057 ! telithromycin
relationship: confers_resistance_to_drug ARO:0000065 ! clarithromycin
relationship: confers_resistance_to_drug ARO:0000066 ! clindamycin
relationship: confers_resistance_to_drug ARO:3000145 ! tylosin
relationship: confers_resistance_to_drug ARO:3000156 ! spiramycin
relationship: confers_resistance_to_drug ARO:3000158 ! azithromycin
relationship: confers_resistance_to_drug ARO:3000176 ! dirithromycin
relationship: confers_resistance_to_drug ARO:3000583 ! pristinamycin IA
relationship: confers_resistance_to_drug ARO:3000584 ! quinupristin
relationship: confers_resistance_to_drug ARO:3000669 ! pristinamycin IIA
relationship: confers_resistance_to_drug ARO:3000672 ! madumycin II
relationship: confers_resistance_to_drug ARO:3000673 ! griseoviridin
relationship: confers_resistance_to_drug ARO:3000674 ! dalfopristin
relationship: confers_resistance_to_drug ARO:3000675 ! pristinamycin IB
relationship: confers_resistance_to_drug ARO:3000677 ! virginiamycin S2
relationship: confers_resistance_to_drug ARO:3000678 ! vernamycin B-gamma
relationship: confers_resistance_to_drug ARO:3000679 ! vernamycin C
relationship: confers_resistance_to_drug ARO:3000680 ! patricin A
relationship: confers_resistance_to_drug ARO:3000681 ! patricin B
relationship: confers_resistance_to_drug ARO:3000682 ! ostreogrycin B3
relationship: confers_resistance_to_drug ARO:3000867 ! oleandomycin
synonym: "ermGT" EXACT []

[Term]
id: ARO:3000596
name: ErmX
namespace: antibiotic_resistance
def: "ErmX is a rRNA methyltransferase that protects the ribosome from inactivation due to antibiotic binding." [PMID:11408212]
is_a: ARO:3000560 ! Erm 23S ribosomal RNA methyltransferase
relationship: confers_resistance_to_drug ARO:0000006 ! erythromycin
relationship: confers_resistance_to_drug ARO:0000027 ! roxithromycin
relationship: confers_resistance_to_drug ARO:0000046 ! lincomycin
relationship: confers_resistance_to_drug ARO:0000057 ! telithromycin
relationship: confers_resistance_to_drug ARO:0000065 ! clarithromycin
relationship: confers_resistance_to_drug ARO:0000066 ! clindamycin
relationship: confers_resistance_to_drug ARO:3000145 ! tylosin
relationship: confers_resistance_to_drug ARO:3000156 ! spiramycin
relationship: confers_resistance_to_drug ARO:3000158 ! azithromycin
relationship: confers_resistance_to_drug ARO:3000176 ! dirithromycin
relationship: confers_resistance_to_drug ARO:3000583 ! pristinamycin IA
relationship: confers_resistance_to_drug ARO:3000584 ! quinupristin
relationship: confers_resistance_to_drug ARO:3000669 ! pristinamycin IIA
relationship: confers_resistance_to_drug ARO:3000672 ! madumycin II
relationship: confers_resistance_to_drug ARO:3000673 ! griseoviridin
relationship: confers_resistance_to_drug ARO:3000674 ! dalfopristin
relationship: confers_resistance_to_drug ARO:3000675 ! pristinamycin IB
relationship: confers_resistance_to_drug ARO:3000677 ! virginiamycin S2
relationship: confers_resistance_to_drug ARO:3000678 ! vernamycin B-gamma
relationship: confers_resistance_to_drug ARO:3000679 ! vernamycin C
relationship: confers_resistance_to_drug ARO:3000680 ! patricin A
relationship: confers_resistance_to_drug ARO:3000681 ! patricin B
relationship: confers_resistance_to_drug ARO:3000682 ! ostreogrycin B3
relationship: confers_resistance_to_drug ARO:3000867 ! oleandomycin
synonym: "ermCD" EXACT []
synonym: "ermCX" EXACT []

[Term]
id: ARO:3000598
name: Erm(31)
namespace: antibiotic_resistance
def: "Erm(31) confers a MLSb resistant phenotype. Along with erm(30), these genes are responsible for self-resistance in the pikromycin/narbomycin/methymycin/neomethymycin producer, Streptomyces venezuelae." [PMID:14674753, PMID:9770448]
is_a: ARO:3000560 ! Erm 23S ribosomal RNA methyltransferase
relationship: confers_resistance_to_drug ARO:0000006 ! erythromycin
relationship: confers_resistance_to_drug ARO:0000027 ! roxithromycin
relationship: confers_resistance_to_drug ARO:0000046 ! lincomycin
relationship: confers_resistance_to_drug ARO:0000057 ! telithromycin
relationship: confers_resistance_to_drug ARO:0000065 ! clarithromycin
relationship: confers_resistance_to_drug ARO:0000066 ! clindamycin
relationship: confers_resistance_to_drug ARO:3000145 ! tylosin
relationship: confers_resistance_to_drug ARO:3000156 ! spiramycin
relationship: confers_resistance_to_drug ARO:3000158 ! azithromycin
relationship: confers_resistance_to_drug ARO:3000176 ! dirithromycin
relationship: confers_resistance_to_drug ARO:3000583 ! pristinamycin IA
relationship: confers_resistance_to_drug ARO:3000584 ! quinupristin
relationship: confers_resistance_to_drug ARO:3000669 ! pristinamycin IIA
relationship: confers_resistance_to_drug ARO:3000672 ! madumycin II
relationship: confers_resistance_to_drug ARO:3000673 ! griseoviridin
relationship: confers_resistance_to_drug ARO:3000674 ! dalfopristin
relationship: confers_resistance_to_drug ARO:3000675 ! pristinamycin IB
relationship: confers_resistance_to_drug ARO:3000677 ! virginiamycin S2
relationship: confers_resistance_to_drug ARO:3000678 ! vernamycin B-gamma
relationship: confers_resistance_to_drug ARO:3000679 ! vernamycin C
relationship: confers_resistance_to_drug ARO:3000680 ! patricin A
relationship: confers_resistance_to_drug ARO:3000681 ! patricin B
relationship: confers_resistance_to_drug ARO:3000682 ! ostreogrycin B3
relationship: confers_resistance_to_drug ARO:3000867 ! oleandomycin
synonym: "Erm31" EXACT []

[Term]
id: ARO:3000599
name: Erm(33)
namespace: antibiotic_resistance
def: "ErmD confers MLSb phenotype." [PMID:12384375]
is_a: ARO:3000560 ! Erm 23S ribosomal RNA methyltransferase
relationship: confers_resistance_to_drug ARO:0000006 ! erythromycin
relationship: confers_resistance_to_drug ARO:0000027 ! roxithromycin
relationship: confers_resistance_to_drug ARO:0000046 ! lincomycin
relationship: confers_resistance_to_drug ARO:0000057 ! telithromycin
relationship: confers_resistance_to_drug ARO:0000065 ! clarithromycin
relationship: confers_resistance_to_drug ARO:0000066 ! clindamycin
relationship: confers_resistance_to_drug ARO:3000145 ! tylosin
relationship: confers_resistance_to_drug ARO:3000156 ! spiramycin
relationship: confers_resistance_to_drug ARO:3000158 ! azithromycin
relationship: confers_resistance_to_drug ARO:3000176 ! dirithromycin
relationship: confers_resistance_to_drug ARO:3000583 ! pristinamycin IA
relationship: confers_resistance_to_drug ARO:3000584 ! quinupristin
relationship: confers_resistance_to_drug ARO:3000669 ! pristinamycin IIA
relationship: confers_resistance_to_drug ARO:3000672 ! madumycin II
relationship: confers_resistance_to_drug ARO:3000673 ! griseoviridin
relationship: confers_resistance_to_drug ARO:3000674 ! dalfopristin
relationship: confers_resistance_to_drug ARO:3000675 ! pristinamycin IB
relationship: confers_resistance_to_drug ARO:3000677 ! virginiamycin S2
relationship: confers_resistance_to_drug ARO:3000678 ! vernamycin B-gamma
relationship: confers_resistance_to_drug ARO:3000679 ! vernamycin C
relationship: confers_resistance_to_drug ARO:3000680 ! patricin A
relationship: confers_resistance_to_drug ARO:3000681 ! patricin B
relationship: confers_resistance_to_drug ARO:3000682 ! ostreogrycin B3
relationship: confers_resistance_to_drug ARO:3000867 ! oleandomycin
synonym: "Erm33" EXACT []

[Term]
id: ARO:3000600
name: Erm(34)
namespace: antibiotic_resistance
def: "ErmD confers MLSb phenotype." [PMID:14711653]
is_a: ARO:3000560 ! Erm 23S ribosomal RNA methyltransferase
relationship: confers_resistance_to_drug ARO:0000006 ! erythromycin
relationship: confers_resistance_to_drug ARO:0000027 ! roxithromycin
relationship: confers_resistance_to_drug ARO:0000046 ! lincomycin
relationship: confers_resistance_to_drug ARO:0000057 ! telithromycin
relationship: confers_resistance_to_drug ARO:0000065 ! clarithromycin
relationship: confers_resistance_to_drug ARO:0000066 ! clindamycin
relationship: confers_resistance_to_drug ARO:3000145 ! tylosin
relationship: confers_resistance_to_drug ARO:3000156 ! spiramycin
relationship: confers_resistance_to_drug ARO:3000158 ! azithromycin
relationship: confers_resistance_to_drug ARO:3000176 ! dirithromycin
relationship: confers_resistance_to_drug ARO:3000583 ! pristinamycin IA
relationship: confers_resistance_to_drug ARO:3000584 ! quinupristin
relationship: confers_resistance_to_drug ARO:3000669 ! pristinamycin IIA
relationship: confers_resistance_to_drug ARO:3000672 ! madumycin II
relationship: confers_resistance_to_drug ARO:3000673 ! griseoviridin
relationship: confers_resistance_to_drug ARO:3000674 ! dalfopristin
relationship: confers_resistance_to_drug ARO:3000675 ! pristinamycin IB
relationship: confers_resistance_to_drug ARO:3000677 ! virginiamycin S2
relationship: confers_resistance_to_drug ARO:3000678 ! vernamycin B-gamma
relationship: confers_resistance_to_drug ARO:3000679 ! vernamycin C
relationship: confers_resistance_to_drug ARO:3000680 ! patricin A
relationship: confers_resistance_to_drug ARO:3000681 ! patricin B
relationship: confers_resistance_to_drug ARO:3000682 ! ostreogrycin B3
relationship: confers_resistance_to_drug ARO:3000867 ! oleandomycin
synonym: "Erm34" EXACT []

[Term]
id: ARO:3000601
name: Erm(38)
namespace: antibiotic_resistance
def: "ErmD confers MLSb phenotype." [PMID:16127056]
is_a: ARO:3000560 ! Erm 23S ribosomal RNA methyltransferase
relationship: confers_resistance_to_drug ARO:0000006 ! erythromycin
relationship: confers_resistance_to_drug ARO:0000027 ! roxithromycin
relationship: confers_resistance_to_drug ARO:0000046 ! lincomycin
relationship: confers_resistance_to_drug ARO:0000057 ! telithromycin
relationship: confers_resistance_to_drug ARO:0000065 ! clarithromycin
relationship: confers_resistance_to_drug ARO:0000066 ! clindamycin
relationship: confers_resistance_to_drug ARO:3000145 ! tylosin
relationship: confers_resistance_to_drug ARO:3000156 ! spiramycin
relationship: confers_resistance_to_drug ARO:3000158 ! azithromycin
relationship: confers_resistance_to_drug ARO:3000176 ! dirithromycin
relationship: confers_resistance_to_drug ARO:3000583 ! pristinamycin IA
relationship: confers_resistance_to_drug ARO:3000584 ! quinupristin
relationship: confers_resistance_to_drug ARO:3000669 ! pristinamycin IIA
relationship: confers_resistance_to_drug ARO:3000672 ! madumycin II
relationship: confers_resistance_to_drug ARO:3000673 ! griseoviridin
relationship: confers_resistance_to_drug ARO:3000674 ! dalfopristin
relationship: confers_resistance_to_drug ARO:3000675 ! pristinamycin IB
relationship: confers_resistance_to_drug ARO:3000677 ! virginiamycin S2
relationship: confers_resistance_to_drug ARO:3000678 ! vernamycin B-gamma
relationship: confers_resistance_to_drug ARO:3000679 ! vernamycin C
relationship: confers_resistance_to_drug ARO:3000680 ! patricin A
relationship: confers_resistance_to_drug ARO:3000681 ! patricin B
relationship: confers_resistance_to_drug ARO:3000682 ! ostreogrycin B3
relationship: confers_resistance_to_drug ARO:3000867 ! oleandomycin
synonym: "Erm38" EXACT []

[Term]
id: ARO:3000602
name: Erm(39)
namespace: antibiotic_resistance
def: "ErmD confers MLSb phenotype." [PMID:15590712]
is_a: ARO:3000560 ! Erm 23S ribosomal RNA methyltransferase
relationship: confers_resistance_to_drug ARO:0000006 ! erythromycin
relationship: confers_resistance_to_drug ARO:0000027 ! roxithromycin
relationship: confers_resistance_to_drug ARO:0000046 ! lincomycin
relationship: confers_resistance_to_drug ARO:0000057 ! telithromycin
relationship: confers_resistance_to_drug ARO:0000065 ! clarithromycin
relationship: confers_resistance_to_drug ARO:0000066 ! clindamycin
relationship: confers_resistance_to_drug ARO:3000145 ! tylosin
relationship: confers_resistance_to_drug ARO:3000156 ! spiramycin
relationship: confers_resistance_to_drug ARO:3000158 ! azithromycin
relationship: confers_resistance_to_drug ARO:3000176 ! dirithromycin
relationship: confers_resistance_to_drug ARO:3000583 ! pristinamycin IA
relationship: confers_resistance_to_drug ARO:3000584 ! quinupristin
relationship: confers_resistance_to_drug ARO:3000669 ! pristinamycin IIA
relationship: confers_resistance_to_drug ARO:3000672 ! madumycin II
relationship: confers_resistance_to_drug ARO:3000673 ! griseoviridin
relationship: confers_resistance_to_drug ARO:3000674 ! dalfopristin
relationship: confers_resistance_to_drug ARO:3000675 ! pristinamycin IB
relationship: confers_resistance_to_drug ARO:3000677 ! virginiamycin S2
relationship: confers_resistance_to_drug ARO:3000678 ! vernamycin B-gamma
relationship: confers_resistance_to_drug ARO:3000679 ! vernamycin C
relationship: confers_resistance_to_drug ARO:3000680 ! patricin A
relationship: confers_resistance_to_drug ARO:3000681 ! patricin B
relationship: confers_resistance_to_drug ARO:3000682 ! ostreogrycin B3
relationship: confers_resistance_to_drug ARO:3000867 ! oleandomycin
synonym: "Erm39" EXACT []

[Term]
id: ARO:3000603
name: Erm(41)
namespace: antibiotic_resistance
def: "Erm41 confers MLSb phenotype." [PMID:27244062]
is_a: ARO:3000560 ! Erm 23S ribosomal RNA methyltransferase
relationship: confers_resistance_to_drug ARO:0000006 ! erythromycin
relationship: confers_resistance_to_drug ARO:0000027 ! roxithromycin
relationship: confers_resistance_to_drug ARO:0000046 ! lincomycin
relationship: confers_resistance_to_drug ARO:0000057 ! telithromycin
relationship: confers_resistance_to_drug ARO:0000065 ! clarithromycin
relationship: confers_resistance_to_drug ARO:0000066 ! clindamycin
relationship: confers_resistance_to_drug ARO:3000145 ! tylosin
relationship: confers_resistance_to_drug ARO:3000156 ! spiramycin
relationship: confers_resistance_to_drug ARO:3000158 ! azithromycin
relationship: confers_resistance_to_drug ARO:3000176 ! dirithromycin
relationship: confers_resistance_to_drug ARO:3000583 ! pristinamycin IA
relationship: confers_resistance_to_drug ARO:3000584 ! quinupristin
relationship: confers_resistance_to_drug ARO:3000669 ! pristinamycin IIA
relationship: confers_resistance_to_drug ARO:3000672 ! madumycin II
relationship: confers_resistance_to_drug ARO:3000673 ! griseoviridin
relationship: confers_resistance_to_drug ARO:3000674 ! dalfopristin
relationship: confers_resistance_to_drug ARO:3000675 ! pristinamycin IB
relationship: confers_resistance_to_drug ARO:3000677 ! virginiamycin S2
relationship: confers_resistance_to_drug ARO:3000678 ! vernamycin B-gamma
relationship: confers_resistance_to_drug ARO:3000679 ! vernamycin C
relationship: confers_resistance_to_drug ARO:3000680 ! patricin A
relationship: confers_resistance_to_drug ARO:3000681 ! patricin B
relationship: confers_resistance_to_drug ARO:3000682 ! ostreogrycin B3
relationship: confers_resistance_to_drug ARO:3000867 ! oleandomycin
synonym: "Erm41" EXACT []

[Term]
id: ARO:3000604
name: Erm(35)
namespace: antibiotic_resistance
def: "ErmD confers MLSb phenotype." [PMID:1804017]
is_a: ARO:3000560 ! Erm 23S ribosomal RNA methyltransferase
relationship: confers_resistance_to_drug ARO:0000006 ! erythromycin
relationship: confers_resistance_to_drug ARO:0000027 ! roxithromycin
relationship: confers_resistance_to_drug ARO:0000046 ! lincomycin
relationship: confers_resistance_to_drug ARO:0000057 ! telithromycin
relationship: confers_resistance_to_drug ARO:0000065 ! clarithromycin
relationship: confers_resistance_to_drug ARO:0000066 ! clindamycin
relationship: confers_resistance_to_drug ARO:3000145 ! tylosin
relationship: confers_resistance_to_drug ARO:3000156 ! spiramycin
relationship: confers_resistance_to_drug ARO:3000158 ! azithromycin
relationship: confers_resistance_to_drug ARO:3000176 ! dirithromycin
relationship: confers_resistance_to_drug ARO:3000583 ! pristinamycin IA
relationship: confers_resistance_to_drug ARO:3000584 ! quinupristin
relationship: confers_resistance_to_drug ARO:3000669 ! pristinamycin IIA
relationship: confers_resistance_to_drug ARO:3000672 ! madumycin II
relationship: confers_resistance_to_drug ARO:3000673 ! griseoviridin
relationship: confers_resistance_to_drug ARO:3000674 ! dalfopristin
relationship: confers_resistance_to_drug ARO:3000675 ! pristinamycin IB
relationship: confers_resistance_to_drug ARO:3000677 ! virginiamycin S2
relationship: confers_resistance_to_drug ARO:3000678 ! vernamycin B-gamma
relationship: confers_resistance_to_drug ARO:3000679 ! vernamycin C
relationship: confers_resistance_to_drug ARO:3000680 ! patricin A
relationship: confers_resistance_to_drug ARO:3000681 ! patricin B
relationship: confers_resistance_to_drug ARO:3000682 ! ostreogrycin B3
relationship: confers_resistance_to_drug ARO:3000867 ! oleandomycin
synonym: "Erm35" EXACT []

[Term]
id: ARO:3000605
name: Erm(36)
namespace: antibiotic_resistance
def: "ErmD confers MLSb phenotype." [PMID:12177341]
is_a: ARO:3000560 ! Erm 23S ribosomal RNA methyltransferase
relationship: confers_resistance_to_drug ARO:0000006 ! erythromycin
relationship: confers_resistance_to_drug ARO:0000027 ! roxithromycin
relationship: confers_resistance_to_drug ARO:0000046 ! lincomycin
relationship: confers_resistance_to_drug ARO:0000057 ! telithromycin
relationship: confers_resistance_to_drug ARO:0000065 ! clarithromycin
relationship: confers_resistance_to_drug ARO:0000066 ! clindamycin
relationship: confers_resistance_to_drug ARO:3000145 ! tylosin
relationship: confers_resistance_to_drug ARO:3000156 ! spiramycin
relationship: confers_resistance_to_drug ARO:3000158 ! azithromycin
relationship: confers_resistance_to_drug ARO:3000176 ! dirithromycin
relationship: confers_resistance_to_drug ARO:3000583 ! pristinamycin IA
relationship: confers_resistance_to_drug ARO:3000584 ! quinupristin
relationship: confers_resistance_to_drug ARO:3000669 ! pristinamycin IIA
relationship: confers_resistance_to_drug ARO:3000672 ! madumycin II
relationship: confers_resistance_to_drug ARO:3000673 ! griseoviridin
relationship: confers_resistance_to_drug ARO:3000674 ! dalfopristin
relationship: confers_resistance_to_drug ARO:3000675 ! pristinamycin IB
relationship: confers_resistance_to_drug ARO:3000677 ! virginiamycin S2
relationship: confers_resistance_to_drug ARO:3000678 ! vernamycin B-gamma
relationship: confers_resistance_to_drug ARO:3000679 ! vernamycin C
relationship: confers_resistance_to_drug ARO:3000680 ! patricin A
relationship: confers_resistance_to_drug ARO:3000681 ! patricin B
relationship: confers_resistance_to_drug ARO:3000682 ! ostreogrycin B3
relationship: confers_resistance_to_drug ARO:3000867 ! oleandomycin
synonym: "Erm36" EXACT []

[Term]
id: ARO:3000606
name: FEZ-1
namespace: antibiotic_resistance
def: "FEZ-1 is an Ambler class B MBL; subclass B3 first isolated from Legionella gormanii.  It has activity against a broad range of beta-lactams and is only active with two Zn(II) ions in the active site." [PMID:18563261, PMID:12507470]
is_a: ARO:3004211 ! FEZ beta-lactamase

[Term]
id: ARO:3000610
name: gene detected by antibiotic resistance screening microarray
namespace: antibiotic_resistance
def: "Many genes involved in antibiotic resistance are mobile and microarray probes for these genes can thus provide positive results for any number of organisms. CARD stores the coding sequences of genes targeted by the probe sets of available antibiotic resistance microarrays." [PMID:20356716, PMID:20035807]
is_a: ARO:3000000 ! determinant of antibiotic resistance

[Term]
id: ARO:3000614
name: mefE
namespace: antibiotic_resistance
def: "mefE is a proton motive efflux pump in Streptococcus pneumoniae that confers resistance to macrolides. It is found on the same operon as mefA and the ABC-efflux pump mel." [PMID:16189099]
is_a: ARO:3000747 ! mef

[Term]
id: ARO:3000615
name: mefA
namespace: antibiotic_resistance
def: "mefA is a motive efflux pump in Streptococcus pneumoniae that confers resistance to macrolides. It is found on the same operon as mefE and the ABC-efflux pump mel." [PMID:16189099]
is_a: ARO:3000747 ! mef

[Term]
id: ARO:3000616
name: mel
namespace: antibiotic_resistance
def: "Mel, a homolog of MsrA, is an ABC-F subfamily protein associated with macrolide resistance. It is expressed on the same operon as mefA and mefE, both MFS-type efflux proteins that confer macrolide resistance." [PMID:23114767, PMID:16189099, PMID:22137270]
is_a: ARO:3004471 ! msr-type ABC-F protein
relationship: confers_resistance_to ARO:0000026 ! streptogramin antibiotic
relationship: confers_resistance_to_drug ARO:0000006 ! erythromycin
relationship: confers_resistance_to_drug ARO:0000057 ! telithromycin
synonym: "msr(D)" EXACT []
synonym: "msrD" EXACT []

[Term]
id: ARO:3000617
name: mecA
namespace: antibiotic_resistance
def: "A foreign PBP2a acquired by lateral gene transfer that able to perform peptidoglycan synthesis in the presence of beta-lactams." [PMID:18718557, PMID:12389036, PMID:6563036, PMID:2708325, PMID:27547406, PMID:21636525, PMID:21931689, PMID:15226303, PMID:3878127]
is_a: ARO:3001208 ! methicillin resistant PBP2
relationship: confers_resistance_to_drug ARO:0000015 ! methicillin
synonym: "PBP2A" EXACT []

[Term]
id: ARO:3000619
name: fluoroquinolone resistant parC
namespace: antibiotic_resistance
def: "ParC is a subunit of topoisomerase IV, which decatenates and relaxes DNA to allow access to genes for transcription or translation. Point mutations in ParC prevent fluoroquinolone antibiotics from inhibiting DNA synthesis, and confer low-level resistance. Higher-level resistance results from both gyrA and parC mutations." [PMID:8913454, PMID:18471102, PMID:9293187]
is_a: ARO:3000274 ! antibiotic resistant DNA topoisomerase subunit parC
is_a: ARO:3000452 ! fluoroquinolone resistant DNA topoisomerase
relationship: confers_resistance_to ARO:0000001 ! fluoroquinolone antibiotic
relationship: derives_from ARO:3000735 ! fluoroquinolone sensitive parC

[Term]
id: ARO:3000620
name: adeL
namespace: antibiotic_resistance
def: "AdeL is a regulator of AdeFGH in Acinetobacter baumannii. AdeL mutations are associated with AdeFGH overexpression and multidrug resistance." [PMID:20696879]
is_a: ARO:3000451 ! protein(s) and two-component regulatory system modulating antibiotic efflux
relationship: regulates ARO:3000771 ! AdeFGH

[Term]
id: ARO:3000621
name: PC1 beta-lactamase (blaZ)
namespace: antibiotic_resistance
def: "The blaZ beta-lactamase is found in Bacillus subtilis and Staphylococcus aureus." [PMID:17986343, PMID:6793593]
is_a: ARO:3004197 ! blaZ beta-lactamase
relationship: part_of ARO:3000262 ! bla operon
xref: PDB:3BLM

[Term]
id: ARO:3000622
name: colistin A
namespace: antibiotic_resistance
def: "Colistin A, or polymyxin E1, has a 6-octanoic acid lipid tail. Polymyxins disrupt the cell membrane of Gram-negative bacteria." [PMID:20818945, PMID:19157746]
is_a: ARO:0000067 ! colistin
synonym: "polymyxin E1" EXACT []
xref: PubChem:202195

[Term]
id: ARO:3000624
name: colistin B
namespace: antibiotic_resistance
def: "Colistin B, or polymyxin E2, has a 6-heptanoic acid lipid tail. Polymyxins disrupt the cell membrane of Gram-negative bacteria." [PMID:20818945, PMID:19157746]
is_a: ARO:0000067 ! colistin
synonym: "polymyxin E2" EXACT []
xref: PubChem:25138298

[Term]
id: ARO:3000625
name: polymyxin B1
namespace: antibiotic_resistance
def: "Polymyxin B1 is in the family of polymyxin lipopeptides with a 6-methyloctanoic acid acyl group. These antibiotics disrupt the cell membrane of Gram-negative bacteria." [PMID:11330807]
is_a: ARO:3000454 ! polymyxin B
xref: PubChem:199402

[Term]
id: ARO:3000626
name: polymyxin B2
namespace: antibiotic_resistance
def: "Polymyxin B2 is in the family of polymyxin lipopeptides with a 6-methylheptanoic acid acyl group. These antibiotics disrupt the cell membrane of Gram-negative bacteria." [PMID:11330807]
is_a: ARO:3000454 ! polymyxin B
xref: PubChem:11982455

[Term]
id: ARO:3000627
name: polymyxin B3
namespace: antibiotic_resistance
def: "Polymyxin B3 is in the family of polymyxin lipopeptides with an octanoic acid acyl group. These antibiotics disrupt the cell membrane of Gram-negative bacteria." [PMID:11330807]
is_a: ARO:3000454 ! polymyxin B
xref: PubChem:46883542

[Term]
id: ARO:3000628
name: polymyxin B4
namespace: antibiotic_resistance
def: "Polymyxin B4 is in the family of polymyxin lipopeptides with a heptanoic acid acyl group. These antibiotics disrupt the cell membrane of Gram-negative bacteria." [PMID:11330807]
is_a: ARO:3000454 ! polymyxin B
xref: PubChem:46883543

[Term]
id: ARO:3000629
name: bacitracin A
namespace: antibiotic_resistance
def: "Bacitracin A is the primary component of bacitracin. It contains many uncommon amino acids and interferes with bacterial cell wall synthesis." [PMID:6752975]
is_a: ARO:0000041 ! bacitracin
xref: PubChem:10909430

[Term]
id: ARO:3000630
name: bacitracin B
namespace: antibiotic_resistance
def: "Bacitracin B is a component of bacitracin, an antibiotic mixture that interferes with bacterial cell wall synthesis. It differs from Bacitracin A with a valine instead of an isoleucine in its peptide." [PMID:6752975]
is_a: ARO:0000041 ! bacitracin
xref: PubChem:121232829

[Term]
id: ARO:3000631
name: bacitracin F
namespace: antibiotic_resistance
def: "Bacitracin F is a component of bacitracin, an antibiotic mixture that interferes with bacterial cell wall synthesis. It is formed when the thiazoline ring of bacitracin A is oxidatively deaminated." [PMID:6752975]
is_a: ARO:0000041 ! bacitracin
xref: PubChem:3082210

[Term]
id: ARO:3000632
name: benzylpenicillin
namespace: antibiotic_resistance
def: "Benzylpenicillin, commonly referred to as penicillin G, is effective against both Gram-positive and Gram-negative bacteria. It is unstable in acid." [PMID:4610013]
is_a: ARO:3000008 ! penam
synonym: "Penicillin G" EXACT []
synonym: "benzopenicillin" EXACT []
xref: PubChem:5904

[Term]
id: ARO:3000633
name: phenoxymethylpenicillin
namespace: antibiotic_resistance
def: "Phenoxymethylpenicillin, or penicillin V, is a penicillin derivative that is acid stable but less active than benzylpenicillin (penicillin G)." [PMID:3924086]
is_a: ARO:3000008 ! penam
synonym: "penicillin V" EXACT []
synonym: "phenomycilline" EXACT []
synonym: "phenopenicillin" EXACT []
xref: PubChem:6869

[Term]
id: ARO:3000634
name: propicillin
namespace: antibiotic_resistance
def: "Propicillin is an orally taken penicillin derivative that has high absorption but poor activity." [PMID:3588519, PMID:14056922]
is_a: ARO:3000008 ! penam
synonym: "levopropicillin" EXACT []
xref: PubChem:92879

[Term]
id: ARO:3000635
name: dicloxacillin
namespace: antibiotic_resistance
def: "Dicloxacillin is a penicillin derivative that has an extra chlorine atom in comparison to cloxacillin. While more active than cloxacillin, its high affinity for serum protein reduces its activity in human serum in vitro." [PMID:3588519, PMID:3764352]
is_a: ARO:3000008 ! penam
synonym: "dicloxacilin" EXACT []
synonym: "dicloxacycline" EXACT []
xref: PubChem:18381

[Term]
id: ARO:3000636
name: flucloxacillin
namespace: antibiotic_resistance
def: "Flucloxacillin is similar to cloxacillin, with an extra additional fluorine atom." [PMID:3588519]
is_a: ARO:3000008 ! penam
synonym: "floxacillin" EXACT []
synonym: "floxapen" EXACT []
xref: PubChem:21319

[Term]
id: ARO:3000637
name: ampicillin
namespace: antibiotic_resistance
def: "Ampicillin is a penicillin derivative that is highly acid stable, with its activity similar to benzylpenicillin." [PMID:44765, PMID:3224398]
is_a: ARO:3000008 ! penam
synonym: "AMP" EXACT []
synonym: "Principen" EXACT []
synonym: "ampicillin acid" EXACT []
xref: PubChem:6249

[Term]
id: ARO:3000638
name: azlocillin
namespace: antibiotic_resistance
def: "Azlocillin is a semisynthetic derivative of penicillin that is notably active against Ps. aeruginosa and other Gram-negative bacteria." [PMID:6369480]
is_a: ARO:3000008 ! penam
synonym: "AZL" EXACT []
xref: PubChem:6479523

[Term]
id: ARO:3000639
name: mezlocillin
namespace: antibiotic_resistance
def: "Mezlocillin is a penicillin derivative taken parenterally." [PMID:6369480]
is_a: ARO:3000008 ! penam
synonym: "mezlin" EXACT []
synonym: "mezlocillin" EXACT []
xref: PubChem:656511

[Term]
id: ARO:3000640
name: doripenem
namespace: antibiotic_resistance
def: "Doripenem is a carbapenem with a broad range of activity against Gram-positive and Gram-negative bacteria, and along with meropenem, it is the most active beta-lactam antibiotic against Pseudomonas aeruginosa. It inhibits bacterial cell wall synthesis." [PMID:15047550, PMID:16307551]
is_a: ARO:0000020 ! carbapenem
synonym: "doribax" EXACT []
xref: PubChem:73303

[Term]
id: ARO:3000641
name: cefalexin
namespace: antibiotic_resistance
def: "Cefalexin is a cephalosporin antibiotic that causes filamentation. It is resistant to staphylococcal beta-lactamase, but degraded by enterobacterial beta-lactamases." [PMID:4559812]
is_a: ARO:0000032 ! cephalosporin
synonym: "LEX" EXACT []
synonym: "cephalexin" EXACT []
xref: PubChem:27447

[Term]
id: ARO:3000642
name: cefadroxil
namespace: antibiotic_resistance
def: "Cefadroxil, or p-hydroxycephalexin, is an cephalosporin antibiotic similar to cefalexin." [PMID:3542485]
is_a: ARO:0000032 ! cephalosporin
synonym: "CFR" EXACT []
synonym: "p-hydroxycephalexin" EXACT []
xref: PubChem:47965

[Term]
id: ARO:3000643
name: cefotiam
namespace: antibiotic_resistance
def: "Cefotiam is a cephalosporin antibiotic with similar activity to cefuroxime but more active against enterobacteria. It is consumed orally as the prodrug cefotiam hexetil." [PMID:18611654]
is_a: ARO:0000032 ! cephalosporin
synonym: "cefotiamum" EXACT []
xref: PubChem:43708

[Term]
id: ARO:3000644
name: cefaclor
namespace: antibiotic_resistance
def: "Cefaclor is a semisynthetic cephalosporin derived from cephalexin. It has broad-spectrum antibiotic activity." [PMID:10435677]
is_a: ARO:0000032 ! cephalosporin
synonym: "CEC" EXACT []
synonym: "ceclor" EXACT []
synonym: "cephaclor" EXACT []
xref: PubChem:51039

[Term]
id: ARO:3000645
name: cefotaxime
namespace: antibiotic_resistance
def: "Cefotaxime is a semisynthetic cephalosporin taken parenterally. It is resistant to most beta-lactamases and active against Gram-negative rods and cocci due to its aminothiazoyl and methoximino functional groups." [PMID:2083516]
is_a: ARO:0000032 ! cephalosporin
synonym: "CTX" EXACT []
synonym: "cefotaxime acid" EXACT []
xref: PubChem:5742673

[Term]
id: ARO:3000646
name: cefixime
namespace: antibiotic_resistance
def: "Cefixime is a cephalosporin resistant to most beta-lactamases. It is active against many enterobacteria, but activity against staphylococci is poor." [PMID:2684593]
is_a: ARO:0000032 ! cephalosporin
synonym: "CFM" EXACT []
synonym: "necopen" EXACT []
xref: PubChem:5362065

[Term]
id: ARO:3000647
name: cefpodoxime
namespace: antibiotic_resistance
def: "Cefpodoxime is a semisynthetic cephalosporin that acts similarly to cefotaxime with broad-spectrum activity. It is stable to many plasmid-mediated beta-lactamses. Cefpodoxime is consumed as the prodrug cefpodoxime proxetil." [PMID:1280571, PMID:18611588]
is_a: ARO:0000032 ! cephalosporin
synonym: "CPD" EXACT []
xref: PubChem:6335986

[Term]
id: ARO:3000648
name: ceftibuten
namespace: antibiotic_resistance
def: "Ceftibuten is a semisynthetic cephalosporin active against Gram-negative bacilli. It is resistant against many plasmid-mediated beta-lactamases." [PMID:9296244, PMID:7520858]
is_a: ARO:0000032 ! cephalosporin
synonym: "CTB" EXACT []
synonym: "Cedax" EXACT []
xref: PubChem:5282242

[Term]
id: ARO:3000649
name: cefditoren
namespace: antibiotic_resistance
def: "Cefditoren is a semisynthetic cephalosporin active against staphylococci, streptococci, and and most enterobacteria. It is resistant to staphylococcal and most enterobacterial beta-lactamases, and is usually taken as the prodrug cefditoren pivoxil." [PMID:7813385]
is_a: ARO:0000032 ! cephalosporin
synonym: "CDN" EXACT []
xref: PubChem:9571074

[Term]
id: ARO:3000650
name: cefdinir
namespace: antibiotic_resistance
def: "Cefdinir is similar to cefixime with a modified side-chain at its 7-amino position. It also shares similar activity with cefixime but is more active against staphylococci. It has also be shown to enhance phagocytosis." [PMID:8026155]
is_a: ARO:0000032 ! cephalosporin
synonym: "CDR" EXACT []
xref: PubChem:6915944

[Term]
id: ARO:3000651
name: ceftaroline
namespace: antibiotic_resistance
def: "Ceftaroline is a novel cephalosporin active against methicillin resistant Staphylococcus aureus. Like other cephalosporins it binds penicillin-binding proteins to inhibit cell wall synthesis. It strongly binds with PBP2a, associated with methicillin resistance. It is taken orally as the prodrug ceftaroline fosamil." [PMID:21467022, PMID:27721280, PMID:18827379]
is_a: ARO:0000032 ! cephalosporin
synonym: "CPT" EXACT []
synonym: "T91825" EXACT []
xref: PubChem:9852982

[Term]
id: ARO:3000652
name: isepamicin
namespace: antibiotic_resistance
def: "A semi-synthetic derivative of gentamicin B (hydroxyamino propionyl genamicin B). It is modified to combat microbial inactivation and has a slightly larger spectrum of activity compared to other aminoglycosides, including Ser marcescens, Enterobacteria, and K pneumoniae." [PMID:8622111]
is_a: ARO:0000016 ! aminoglycoside antibiotic
synonym: "isepamicine" EXACT []
synonym: "isepamicinum" EXACT []
xref: PubChem:3037209

[Term]
id: ARO:3000653
name: G418
namespace: antibiotic_resistance
def: "A gentamicin class aminoglycoside antibiotic often used in mammalian cell culture work as a selectable marker for the neo cassette (APH3')." [PMID:6378088, PMID:4007271]
is_a: ARO:0000016 ! aminoglycoside antibiotic
synonym: "geneticin" EXACT []
xref: PubChem:123865

[Term]
id: ARO:3000654
name: arbekacin
namespace: antibiotic_resistance
def: "A synthetic derivative (1-N-(4-amino-2-hydroxybutyryl) of dibekacin used in Japan. It is active against methicillin-resistant Staph. aureus and shows synergy with ampicillin when treating gentamicin and vancomycin resistant enterocci." [PMID:10858356, PMID:7559197]
is_a: ARO:0000016 ! aminoglycoside antibiotic
synonym: "habekacin" EXACT []
synonym: "haberacin" EXACT []
xref: PubChem:68682

[Term]
id: ARO:3000655
name: gentamicin B
namespace: antibiotic_resistance
def: "Gentamicin B is a semisynthetic aminoglycoside antibacterial." [PMID:9872733]
is_a: ARO:0000016 ! aminoglycoside antibiotic
synonym: "betamicin" EXACT []
xref: PubChem:11754987

[Term]
id: ARO:3000656
name: AcrS
namespace: antibiotic_resistance
def: "AcrS is a repressor of the AcrAB efflux complex and is associated with the expression of AcrEF. AcrS is believed to regulate a switch between AcrAB and AcrEF efflux." [PMID:18567659]
is_a: ARO:3000451 ! protein(s) and two-component regulatory system modulating antibiotic efflux
relationship: part_of ARO:3004083 ! AcrEF-TolC confers resistance to ciprofloxacin
relationship: regulates ARO:3000384 ! AcrAB-TolC
relationship: regulates ARO:3000503 ! AcrEF-TolC
synonym: "ECK3251" EXACT []
synonym: "JW3232" EXACT []
synonym: "envR" EXACT []
synonym: "yhdK" EXACT []

[Term]
id: ARO:3000657
name: paromomycin
namespace: antibiotic_resistance
def: "An aminoglycoside antibiotic used for the treatment of parasitic infections. It is similar to neomycin sharing a similar spectrum of activity, but its hydroxyl group at the 6'-position instead of an amino group makes it resistant to AAC(6') modifying enzymes." [PMID:11083628, PMID:8182014]
is_a: ARO:0000016 ! aminoglycoside antibiotic
synonym: "Gabbomycin" EXACT []
synonym: "Humagel" EXACT []
synonym: "Humatin" EXACT []
synonym: "aminosidin" EXACT []
synonym: "aminosidine" EXACT []
synonym: "catenulin" EXACT []
synonym: "crestomycin" EXACT []
synonym: "estomycin" EXACT []
synonym: "hydroxymycin" EXACT []
synonym: "monomycin A" EXACT []
synonym: "neomycin E" EXACT []
synonym: "paucimycin" EXACT []
xref: PubChem:165580

[Term]
id: ARO:3000658
name: lividomycin
namespace: antibiotic_resistance
def: "Lividomycins are aminoglycosidic antibiotics produced by Streptomyces lividus. They contain 2-amino-2,3-dideoxy-D-glucose." [PMID:4586150, PMID:5091208]
is_a: ARO:0000016 ! aminoglycoside antibiotic

[Term]
id: ARO:3000659
name: gatifloxacin
namespace: antibiotic_resistance
def: "Gatifloxacin is an 8-methoxy, 7-piperazinyl, 6-fluoroquinolone that can be taken orally or by intravenous administration. It is active against most Gram-positive and Gram-negative bacteria, but inactive against non-fermenting Gram-negative rods including Pseudomonas aeruginosa." [PMID:8522459]
is_a: ARO:0000001 ! fluoroquinolone antibiotic
synonym: "AM-1155" EXACT []
synonym: "Tequin" EXACT []
xref: PubChem:5379

[Term]
id: ARO:3000660
name: lomefloxacin
namespace: antibiotic_resistance
def: "Lomefloxacin is a difluoropiperazinyl quinolone, sharing similar activities with other fluoroquinolones. It is used to treat urinary tract infections. Relative to other fluoroquinolones, it has a longer half life and has higher serum concentrations." [PMID:8394795]
is_a: ARO:0000001 ! fluoroquinolone antibiotic
xref: PubChem:3948

[Term]
id: ARO:3000661
name: nalidixic acid
namespace: antibiotic_resistance
def: "Nalidixic acid is a quinolone derivative of naphthyridine active against many enterobacteria, but ineffective against Ps aeruginosa, Gram-positive bacteria, and anaerobes. Acquired resistance is common in nalidixic acid treatments." [PMID:18159374]
is_a: ARO:0000001 ! fluoroquinolone antibiotic
synonym: "nalidixin" EXACT []
xref: PubChem:4421

[Term]
id: ARO:3000662
name: norfloxacin
namespace: antibiotic_resistance
def: "Norfloxacin is a 6-fluoro, 7-piperazinyl quinolone with a wide range of activity against Gram-negative bacteria. It is inactive against most anaerobes." [PMID:3908074]
is_a: ARO:0000001 ! fluoroquinolone antibiotic
xref: PubChem:4539

[Term]
id: ARO:3000663
name: ofloxacin
namespace: antibiotic_resistance
def: "Ofloxacin is a 6-fluoro, 7-piperazinyl quinolone with a methyl-substituted oxazine ring. It has a broad spectrum of activity including many enterobacteria and mycoplasma but most anaerobes are resistant." [PMID:18159374, PMID:3028966, PMID:1611900]
is_a: ARO:0000001 ! fluoroquinolone antibiotic
synonym: "Tarivid" EXACT []
synonym: "floxin" EXACT []
xref: PubChem:4583

[Term]
id: ARO:3000664
name: trovafloxacin
namespace: antibiotic_resistance
def: "Trovafloxacin is a trifluoroquinalone with a broad spectrum of activity that acts by inhibiting the uncoiling of supercoiled DNA. While potent against many Gram-positive and Gram-negative bacteria, it is less active against pseudomonads and Cl. difficile. It is usually taken as the prodrug trovafloxacin mesylate or alatrofloxacin mesylate for oral or intravenous administration, respectively." []
is_a: ARO:0000001 ! fluoroquinolone antibiotic
synonym: "Trovan" EXACT []
synonym: "alatrofloxacin" EXACT []
xref: PubChem:62959

[Term]
id: ARO:3000665
name: grepafloxacin
namespace: antibiotic_resistance
def: "Grepafloxacin is a broad-spectrum antibacterial quinoline. It is no longer taken due to its high toxicity." [PMID:15992094, PMID:18159374]
is_a: ARO:0000001 ! fluoroquinolone antibiotic
synonym: "Raxar" EXACT []
xref: PubChem:72474

[Term]
id: ARO:3000666
name: sparfloxacin
namespace: antibiotic_resistance
def: "Sparfloxacin is a dimethylpiperazinyl difluoroquinolone that acts by inhibiting DNA gyrase. It is active against aerobic Gram-positive and Gram-negative bacteria, as well as some mycobacteria. It has moderate activity against some anaerobes." [PMID:1317145]
is_a: ARO:0000001 ! fluoroquinolone antibiotic
synonym: "Zagam" EXACT []
xref: PubChem:60464

[Term]
id: ARO:3000667
name: demeclocycline
namespace: antibiotic_resistance
def: "Demeclocycline is a tetracycline analog with 7-chloro and 6-methyl groups. Due to its fast absorption and slow excretion, it maintains higher effective blood levels compared to other tetracyclines." [PMID:194065]
is_a: ARO:3000050 ! tetracycline antibiotic
synonym: "DMCTC" EXACT []
synonym: "declomycin" EXACT []
xref: PubChem:54680690

[Term]
id: ARO:3000668
name: oxytetracycline
namespace: antibiotic_resistance
def: "Oxytetracycline is a derivative of tetracycline with a 5-hydroxyl group. Its activity is similar to other tetracyclines." [PMID:11381101]
is_a: ARO:3000050 ! tetracycline antibiotic
xref: PubChem:54675779

[Term]
id: ARO:3000669
name: pristinamycin IIA
namespace: antibiotic_resistance
def: "Pristinamycin IIA is a streptogramin A antibiotic." [PMID:15700955]
is_a: ARO:0000034 ! streptogramin A antibiotic
synonym: "mikamycin A" EXACT []
synonym: "virginiamycin M1" EXACT []
xref: PubChem:46936184

[Term]
id: ARO:3000670
name: pleuromutilin antibiotic
namespace: antibiotic_resistance
def: "Pleuromutilins are natural fungal products that target bacterial protein translation by binding the the 23S rRNA, blocking the ribosome P site at the 50S subunit. They are mostly used for agriculture and veterinary purposes." [PMID:11555289, PMID:20112168, PMID:931799, PMID:17360517, PMID:16569865, PMID:15554968]
is_a: ARO:1000003 ! antibiotic molecule

[Term]
id: ARO:3000671
name: tiamulin
namespace: antibiotic_resistance
def: "Tiamulin is a pleuromutilin derivative currently used in veterinary medicine. It binds to the 23 rRNA of the 50S ribosomal subunit to inhibit protein translation." [PMID:20112168, PMID:11555289, PMID:15554968, PMID:19362093]
is_a: ARO:3000670 ! pleuromutilin antibiotic
xref: PubChem:656958

[Term]
id: ARO:3000672
name: madumycin II
namespace: antibiotic_resistance
def: "Madumycin II is a streptogramin A antibiotic." [PMID:15700955]
is_a: ARO:0000034 ! streptogramin A antibiotic
synonym: "A2315A" EXACT []
synonym: "madumicin II" EXACT []
xref: PubChem:6441077

[Term]
id: ARO:3000673
name: griseoviridin
namespace: antibiotic_resistance
def: "Griseoviridin is a streptogramin A antibiotic." [PMID:15700955]
is_a: ARO:0000034 ! streptogramin A antibiotic
xref: PubChem:6441064

[Term]
id: ARO:3000674
name: dalfopristin
namespace: antibiotic_resistance
def: "Dalfopristin is a water-soluble semi-synthetic derivative of pristinamycin IIA. It is produced by Streptomyces pristinaespiralis and is used in combination with quinupristin in a 7:3 ratio. Both work together to inhibit protein synthesis, and is active against Gram-positive bacteria." [PMID:15700955]
is_a: ARO:0000034 ! streptogramin A antibiotic
xref: PubChem:6323289

[Term]
id: ARO:3000675
name: pristinamycin IB
namespace: antibiotic_resistance
def: "Pristinamycin IB is a class B streptogramin similar to pristinamycin IA, the former containing a N-methyl-4-(methylamino)phenylalanine instead of a N-methyl-4-(dimethylamino)phenylalanine in its class A streptogramin counterpart (one less methyl group)." [PMID:15700955]
is_a: ARO:0000050 ! streptogramin B antibiotic
synonym: "efepristin" EXACT []
synonym: "vernamycin B beta" EXACT []
xref: PubChem:443309

[Term]
id: ARO:3000676
name: H-NS
namespace: antibiotic_resistance
def: "H-NS is a histone-like protein involved in global gene regulation in Gram-negative bacteria. It is a repressor of the membrane fusion protein genes acrE, mdtE, and emrK as well as nearby genes of many RND-type multidrug exporters." [PMID:14973023]
is_a: ARO:3000451 ! protein(s) and two-component regulatory system modulating antibiotic efflux
relationship: regulates ARO:3000373 ! EmrKY-TolC
relationship: regulates ARO:3000503 ! AcrEF-TolC
relationship: regulates ARO:3000788 ! MdtEF-TolC
relationship: regulates ARO:3004083 ! AcrEF-TolC confers resistance to ciprofloxacin
synonym: "hns" EXACT []

[Term]
id: ARO:3000677
name: virginiamycin S2
namespace: antibiotic_resistance
def: "Virginiamycin S2 is a streptogramin B antibiotic." [PMID:15700955]
is_a: ARO:0000050 ! streptogramin B antibiotic
xref: PubChem:101826968

[Term]
id: ARO:3000678
name: vernamycin B-gamma
namespace: antibiotic_resistance
def: "Vernamycin B-gamma is a class B streptogramin derived from virginiamycin S1." [PMID:15700955]
is_a: ARO:0000050 ! streptogramin B antibiotic
synonym: "pristinamycin IC" EXACT []
xref: PubChem:443310

[Term]
id: ARO:3000679
name: vernamycin C
namespace: antibiotic_resistance
def: "Vernamycin C is a streptogramin B antibiotic." [PMID:15700955]
is_a: ARO:0000050 ! streptogramin B antibiotic
xref: PubChem:90478435

[Term]
id: ARO:3000680
name: patricin A
namespace: antibiotic_resistance
def: "Patricin A is a streptogramin B antibiotic." [PMID:15700955]
is_a: ARO:0000050 ! streptogramin B antibiotic

[Term]
id: ARO:3000681
name: patricin B
namespace: antibiotic_resistance
def: "Patricin B is a streptogramin B antibiotic." [PMID:15700955]
is_a: ARO:0000050 ! streptogramin B antibiotic

[Term]
id: ARO:3000682
name: ostreogrycin B3
namespace: antibiotic_resistance
def: "Ostreogrycin B3 is a derivative of pristinamycin IA, with an additional 3-hydroxy group on its 4-oxopipecolic acid." [PMID:15700955]
is_a: ARO:0000050 ! streptogramin B antibiotic
xref: PubChem:71751769

[Term]
id: ARO:3000683
name: sulfacetamide
namespace: antibiotic_resistance
def: "Sulfacetamide is a very soluable sulfonamide antibiotic previously used to treat urinary tract infections. Its relatively low activity and toxicity to those with Stevens-Johnson syndrome have reduced its use and availability." [PMID:8133250]
is_a: ARO:3000282 ! sulfonamide antibiotic
xref: PubChem:5320

[Term]
id: ARO:3000684
name: mafenide
namespace: antibiotic_resistance
def: "Mafenide is a sulfonamide used topically for treating burns." [PMID:4948236]
is_a: ARO:3000282 ! sulfonamide antibiotic
synonym: "ambamide" EXACT []
synonym: "maphenide" EXACT []
synonym: "sulfamylon" EXACT []
xref: PubChem:3998

[Term]
id: ARO:3000685
name: arylomycin
namespace: antibiotic_resistance
def: "Arylomycins are lipopeptide antibiotics, sharing a lipohexapeptide with a C-terminal tripeptide macrolide and varying by the length of its alkyl chains." [PMID:21545107]
is_a: ARO:3000035 ! lipopeptide antibiotic
xref: PubChem:54586211

[Term]
id: ARO:3000686
name: thiostrepton
namespace: antibiotic_resistance
def: "Thiostrepton is a cyclic peptide active against Gram-positive bacteria. It is produced by streptomyces bacteria." [PMID:5409975]
is_a: ARO:3000053 ! peptide antibiotic
synonym: "bryamycin" EXACT []
synonym: "thiactin" EXACT []
xref: PubChem:16129666

[Term]
id: ARO:3000687
name: moenomycin
namespace: antibiotic_resistance
def: "Moemomycin antibiotics are phosphoglycolipids that contain a 3-phosphoglyceric acid, often used as a mixture. They inhibit petidoglycan glycosyltransferases to prevent bacterial cell wall biosynthesis." [PMID:17117848, PMID:20730219]
is_a: ARO:3000035 ! lipopeptide antibiotic
synonym: "Flavomycin" EXACT []
synonym: "Flavophospholipol" EXACT []
synonym: "bambermycin" EXACT []

[Term]
id: ARO:3000688
name: furazolidone
namespace: antibiotic_resistance
def: "Furazolidone is a nitrofuran antibiotic that is a non-ionic synthetic compound. It is taken orally and is active against many enteric pathogens. Furazolidone also has antiprotozoal activity and acts by inhibiting monoamine oxidase." [PMID:3514312]
is_a: ARO:3004116 ! nitrofuran antibiotic
synonym: "furazolidine" EXACT []
synonym: "furoxone" EXACT []
synonym: "nitrofurazolidone" EXACT []
xref: PubChem:5323714

[Term]
id: ARO:3000689
name: metronidazole
namespace: antibiotic_resistance
def: "Metronidazole is a nitroimidazole that is active against anaerobic bacteria and protozoa. It is not effective against aerobic bacteria. Nitroimidazoles act by oxidizing DNA causing strand breaks and cell death." [PMID:8444678]
is_a: ARO:3004115 ! nitroimidazole antibiotic
synonym: "Flagyl" EXACT []
synonym: "metronidazol" EXACT []
xref: PubChem:4173

[Term]
id: ARO:3000690
name: bleomycinic acid
namespace: antibiotic_resistance
def: "Bleomycinic acid is a glycopeptide antibiotic produced by Streptomyces verticillus taken as a mixture of bleomycins. It induces stand breaks in bacterial nucleic acids." [PMID:15700963]
is_a: ARO:0000053 ! bleomycin
xref: PubChem:2410

[Term]
id: ARO:3000691
name: bleomycin A2
namespace: antibiotic_resistance
def: "Bleomycin A2 is a glycopeptide antibiotic produced by Streptomyces verticillus taken as a mixture of bleomycins. It induces stand breaks in bacterial nucleic acids." [PMID:15700963]
is_a: ARO:0000053 ! bleomycin
xref: PubChem:5460769

[Term]
id: ARO:3000692
name: bleomycin B2
namespace: antibiotic_resistance
def: "Bleomycin B2 is a glycopeptide antibiotic produced by Streptomyces verticillus taken as a mixture of bleomycins. It induces stand breaks in bacterial nucleic acids." [PMID:15700963]
is_a: ARO:0000053 ! bleomycin
xref: PubChem:5496540

[Term]
id: ARO:3000693
name: defensin
namespace: antibiotic_resistance
def: "Defensins are natural cationic peptides that have antibiotic properties. It is part of the innate immune system of plants and animals." [PMID:12949495]
is_a: ARO:3000053 ! peptide antibiotic
xref: PubChem:56841867

[Term]
id: ARO:3000694
name: magainin
namespace: antibiotic_resistance
def: "Magainins are antimicrobial peptides produced by amphibians skil cells as part of their innate immune system. It is active against a broad range of gram-negative and gram-positive bacteria, fungi and protozoa." [PMID:3277183]
is_a: ARO:3000053 ! peptide antibiotic
synonym: "megainin" EXACT []

[Term]
id: ARO:3000695
name: actinomycin
namespace: antibiotic_resistance
def: "Actinomycins are peptide antibiotics that interact with DNA. This prevents RNA synthesis, thus preventing the production of proteins vital to the cell." [PMID:2410919]
is_a: ARO:3000053 ! peptide antibiotic

[Term]
id: ARO:3000696
name: Dactinomycin
namespace: antibiotic_resistance
def: "Dactinomycin, also known as Actinomycin D, is a cyclic peptide antibiotic that interacts with DNA to inhibit RNA synthesis." [PMID:2410919]
is_a: ARO:3000695 ! actinomycin
synonym: "Actinomycin D" EXACT []
xref: PubChem:457193

[Term]
id: ARO:3000697
name: moenomycin A1
namespace: antibiotic_resistance
def: "Moenomycin A1 is a major component of moenomycin mixtures. It is produced by Streptomyces ghanaensis, S. bambergiensis, S. ederensis, and S. geysiriensis." [PMID:17117848]
is_a: ARO:3000687 ! moenomycin
xref: PubChem:15235578

[Term]
id: ARO:3000698
name: sulfasalazine
namespace: antibiotic_resistance
def: "Sulfasalazine is a derivative of the early sulfonamide sulfapyridine (salicylazosulfapyridine). It was developed to increase water solubility and is taken orally for ulcerative colitis." [PMID:22555]
is_a: ARO:3000282 ! sulfonamide antibiotic
synonym: "salicylazosulfapyridine" EXACT []
xref: PubChem:5339

[Term]
id: ARO:3000699
name: sulfamethizole
namespace: antibiotic_resistance
def: "Sulfamethizole is a short-acting sulfonamide that inhibits dihydropteroate synthetase." [PMID:2372557]
is_a: ARO:3000282 ! sulfonamide antibiotic
synonym: "Urolucosil" EXACT []
synonym: "sulfamethizol" EXACT []
synonym: "sulphamethizole" EXACT []
xref: PubChem:5328

[Term]
id: ARO:3000700
name: lividomycin A
namespace: antibiotic_resistance
def: "Lividomycin A is a pentasaccharide antibiotic which interferes with bacterial protein synthesis." [PMID:5092786, PMID:4586150]
is_a: ARO:3000658 ! lividomycin
xref: PubChem:72394

[Term]
id: ARO:3000701
name: lividomycin B
namespace: antibiotic_resistance
def: "Lividomycin B is a derivative of lividomycin A with a removed mannose group (demannosyllividomycin A). Livodomycins interfere with bacterial protein synthesis." [PMID:4586150, PMID:5034809]
is_a: ARO:3000658 ! lividomycin
xref: PubChem:46174031

[Term]
id: ARO:3000702
name: acrR
namespace: antibiotic_resistance
def: "AcrR is a repressor of the AcrAB-TolC multidrug efflux complex. AcrR mutations result in high level antibiotic resistance." [PMID:12121946]
is_a: ARO:3000219 ! mutant efflux regulatory protein conferring antibiotic resistance
is_a: ARO:3000451 ! protein(s) and two-component regulatory system modulating antibiotic efflux
relationship: regulates ARO:3000384 ! AcrAB-TolC

[Term]
id: ARO:3000704
name: cefalotin
namespace: antibiotic_resistance
def: "Cefalotin is a semisynthetic cephalosporin antibiotic activate against staphylococci. It is resistant to staphylococci beta-lactamases but hydrolyzed by enterobacterial beta-lactamases." [PMID:14251901, PMID:7571387]
is_a: ARO:0000032 ! cephalosporin
synonym: "CEF" EXACT []
synonym: "cephalothin" EXACT []
xref: PubChem:6024

[Term]
id: ARO:3000705
name: isopenicillin N
namespace: antibiotic_resistance
def: "Isopenicillin N is a natural penicillin derivative produced by Penicillium chrysogenum with activity similar to penicillin N." [PMID:4209314]
is_a: ARO:3000008 ! penam
xref: PubChem:440723

[Term]
id: ARO:3000706
name: penicillin N
namespace: antibiotic_resistance
def: "Penicillin N is a penicillin derivative produced by Cephalosporium acremonium." [PMID:4209314]
is_a: ARO:3000008 ! penam
xref: PubChem:71724

[Term]
id: ARO:3000707
name: antibiotic mixture
namespace: antibiotic_resistance
def: "Mixtures of antibiotics are commonly used clinically. These mixtures link to antibiotic molecules that are also listed in their respective families under antibiotic molecules. i.e. 'Gramicidin A' is part of the mixture 'gramicidin D', while 'Gramicidin A' is also a 'gramicidin', which is a 'peptide antibiotic'." []
is_a: ARO:1000003 ! antibiotic molecule

[Term]
id: ARO:3000708
name: antibiotic target
namespace: antibiotic_resistance
def: "Antibiotic targets are components of the bacterial cell usually unique to bacteria or significantly different from their eukaryotic counterparts to allow for selective antibacterial activity. Exceptions include antibiotics that are converted to an active form inside the bacterium. Resistance mechanisms may modify these targets to protect bacteria from the effects of antibiotics." []
is_a: ARO:1000001 ! process or component of antibiotic biology or chemistry

[Term]
id: ARO:3000709
name: cell wall synthesis enzyme targeted by antibiotic
namespace: antibiotic_resistance
def: "Cell wall biosynthesis provides bacteria with a layer of peptidoglycan that provides rigidity and protects the cell from lysis due to osmotic pressure. Cell wall structures vary significantly between Gram-positive and Gram-negative bacteria, while mycobacteria have a unique cell wall composition." [PMID:1436736]
is_a: ARO:3000708 ! antibiotic target

[Term]
id: ARO:3000710
name: cell membrane component targeted by antibiotic
namespace: antibiotic_resistance
def: "Interaction with the cell membrane phospholipids interferes with membrane permeability and integrity, leading to the leakage of cell contents. The outer membrane of Gram-negative bacteria is particularly sensitive." [PMID:4334683, PMID:8528769, PMID:17572379, PMID:20818945]
is_a: ARO:3000708 ! antibiotic target
relationship: targeted_by ARO:0000022 ! polymyxin antibiotic
relationship: targeted_by ARO:3000123 ! gramicidin
relationship: targeted_by_drug ARO:3000200 ! gramicidin S
relationship: targeted_by_drug ARO:3000222 ! gramicidin A
relationship: targeted_by_drug ARO:3000223 ! gramicidin B
relationship: targeted_by_drug ARO:3000224 ! gramicidin C
relationship: targeted_by_drug ARO:3000622 ! colistin A
relationship: targeted_by_drug ARO:3000624 ! colistin B
relationship: targeted_by_drug ARO:3000625 ! polymyxin B1
relationship: targeted_by_drug ARO:3000626 ! polymyxin B2
relationship: targeted_by_drug ARO:3000627 ! polymyxin B3
relationship: targeted_by_drug ARO:3000628 ! polymyxin B4
relationship: targeted_by_drug ARO:3000693 ! defensin
relationship: targeted_by_drug ARO:3000694 ! magainin

[Term]
id: ARO:3000711
name: protein synthesis machinery targeted by antibiotic
namespace: antibiotic_resistance
def: "Protein synthesis in bacteria is accomplished by cytosolic ribosomes that are structurally different from eukaryotic ribosomes, and thus a target for many antibiotics. By inhibiting ribosomal activity, either by directly binding to the ribosome or interacting with co-factors, antibiotics prevent protein synthesis." []
is_a: ARO:3000708 ! antibiotic target

[Term]
id: ARO:3000712
name: nucleic acid synthesis machinery targeted by antibiotic
namespace: antibiotic_resistance
def: "Bacterial DNA and RNA synthesis includes many enzymes unique to bacteria that are targeted by antibiotics." [PMID:22458504]
is_a: ARO:3000708 ! antibiotic target

[Term]
id: ARO:3000713
name: nucleic acid targeted by antibiotic
namespace: antibiotic_resistance
def: "Nucleic acids can also be targeted by antibiotics. These drugs are usually converted to an active form by enzymes unique to bacteria to prevent toxicity to the host." [PMID:15685195]
is_a: ARO:3000708 ! antibiotic target

[Term]
id: ARO:3000714
name: folate synthesis enzyme targeted by antibiotic
namespace: antibiotic_resistance
def: "Enzymes in the folate synthesis pathway are targeted by two main classes of antibiotics: sulfonamides and diaminopyrimidines. Inhibition of these enzymes block the production of key precursors for nucleotides and amino acids." [PMID:4387360]
is_a: ARO:3000708 ! antibiotic target

[Term]
id: ARO:3000715
name: isoprenoid synthesis enzyme targeted by antibiotic
namespace: antibiotic_resistance
def: "Enzymes in this pathway generate important precursors for macromolecules. While eukaryotes and prokaryotes both synthesize isoprenoids, many bacteria and notably mycobacteria use an alternative pathway that is targeted by antibiotics." [PMID:16321944, PMID:17430177]
is_a: ARO:3000708 ! antibiotic target

[Term]
id: ARO:3000716
name: mycolic acid synthesis enzyme targeted by antibiotic
namespace: antibiotic_resistance
def: "Mycolic acids are produced by mycobacteria. These fatty acids are required for the construction of cell walls. Enzymes that are targeted by antibiotics include synthases, elongases, and dehydrogenases." [PMID:1656850, PMID:8143118]
is_a: ARO:3000708 ! antibiotic target
relationship: targeted_by_drug ARO:3000520 ! isoniazid

[Term]
id: ARO:3000717
name: antibiotic sensitive signal peptidase I
namespace: antibiotic_resistance
def: "Signal peptidase I is a bacterial signal peptidase that cleaves signal peptides from translated proteins. These signal peptides direct proteins to their destination, and then must be cleaved in order to function." [PMID:15173160, PMID:21189343, PMID:7023361]
is_a: ARO:3000708 ! antibiotic target
relationship: targeted_by_drug ARO:3000685 ! arylomycin

[Term]
id: ARO:3000718
name: marR
namespace: antibiotic_resistance
def: "MarR is a repressor of the mar operon marRAB, thus regulating the expression of marA, the activator of multidrug efflux pump AcrAB." [PMID:12027588, PMID:9333027]
is_a: ARO:3000219 ! mutant efflux regulatory protein conferring antibiotic resistance
is_a: ARO:3000451 ! protein(s) and two-component regulatory system modulating antibiotic efflux
relationship: regulates ARO:3000384 ! AcrAB-TolC

[Term]
id: ARO:3000719
name: bacitracin sensitive isoprenyl pyrophosphate
namespace: antibiotic_resistance
def: "Isoprepnyl pyrophosphate removes a phosphate group that is added from the peptidoglycan subunit to permit its transfer across the cell membrane. The phosphate group must be removed before its incorporation into peptidoglycan macromolecules." [PMID:18258256, PMID:6752975, PMID:4350651, PMID:4332017]
is_a: ARO:3000709 ! cell wall synthesis enzyme targeted by antibiotic
relationship: targeted_by ARO:0000041 ! bacitracin
relationship: targeted_by_drug ARO:3000629 ! bacitracin A
relationship: targeted_by_drug ARO:3000630 ! bacitracin B
relationship: targeted_by_drug ARO:3000631 ! bacitracin F

[Term]
id: ARO:3000720
name: acyl-D-alanyl-D-alanine
namespace: antibiotic_resistance
def: "The acyl-D-alanyl-D-alanine group is found at the terminal end of the pentapeptide chains of peptidoglycan subunits. Antibiotics that bind to this group block the addition of subunits, inhibiting peptidoglycan synthesis. This group is most accessible in Gram-postive bacteria." [PMID:18258256]
is_a: ARO:3000721 ! cell wall component targeted by antibiotic
relationship: targeted_by_drug ARO:0000028 ! vancomycin
relationship: targeted_by_drug ARO:0000029 ! teicoplanin
relationship: targeted_by_drug ARO:3000022 ! ristocetin
relationship: targeted_by_drug ARO:3000117 ! antibiotic A47934
relationship: targeted_by_drug ARO:3000120 ! balhimycin
relationship: targeted_by_drug ARO:3000184 ! chloroeremomycin
relationship: targeted_by_drug ARO:3000189 ! oritavancin
relationship: targeted_by_drug ARO:3000466 ! dalbavancin
relationship: targeted_by_drug ARO:3000488 ! telavancin
relationship: targeted_by_drug ARO:3000525 ! antibiotic A40926
relationship: targeted_by_drug ARO:3000767 ! avoparcin

[Term]
id: ARO:3000721
name: cell wall component targeted by antibiotic
namespace: antibiotic_resistance
def: "The cell wall is unique to bacteria and provides rigidity and protects the cell from lysis due to osmotic pressure. Its characteristic component is peptidoglycan, though cell wall structures vary significantly between Gram-positive and Gram-negative bacteria, as well as mycobacteria." [PMID:4568761]
is_a: ARO:3000708 ! antibiotic target

[Term]
id: ARO:3000722
name: cycloserine sensitive alanine racemase
namespace: antibiotic_resistance
def: "Alanine racemase converts the natural L-alanine to the D-alanine required in the pentapeptide chains in peptidoglycan. It is found in both Gram-positive and Gram-negative bacteria." [PMID:4555420, PMID:19748470]
is_a: ARO:3000709 ! cell wall synthesis enzyme targeted by antibiotic
relationship: targeted_by_drug ARO:3000760 ! cycloserine

[Term]
id: ARO:3000723
name: cycloserine sensitive D-alanine synthetase
namespace: antibiotic_resistance
def: "D-Alanine synthetase joins two D-alanines before their addition to the pentapeptide chains of peptidoglycan. It is found in both Gram-positive and Gram-negative bacteria." [PMID:14479178]
is_a: ARO:3000709 ! cell wall synthesis enzyme targeted by antibiotic
relationship: targeted_by_drug ARO:3000760 ! cycloserine

[Term]
id: ARO:3000724
name: fosfomycin sensitive pyruvyl transferase (murA)
namespace: antibiotic_resistance
def: "Pyruvyl transferase is responsible for the conversion of N-acetylglucosamine (NAG) to N-acetylmuramic acid (NAMA). NAMA is a part of the macromolecular backbone of peptidoglycans. Pyruvyl transferase is found in both Gram-positive and Gram-negative bacteria." [PMID:4605290]
is_a: ARO:3000709 ! cell wall synthesis enzyme targeted by antibiotic
relationship: targeted_by_drug ARO:0000025 ! fosfomycin

[Term]
id: ARO:3000725
name: antibiotic sensitive arabinosyltransferase
namespace: antibiotic_resistance
def: "Arabinosyl transferases allow for the polymerization of arabinose to form arabinan. Arabanan is required for formation of mycobacterial cell walls." [PMID:18174142, PMID:19596878]
is_a: ARO:3000709 ! cell wall synthesis enzyme targeted by antibiotic
relationship: targeted_by_drug ARO:3000497 ! ethambutol

[Term]
id: ARO:3000726
name: pentaglycyl bridge
namespace: antibiotic_resistance
def: "The pentaglycyl bridge is part of Gram-positive peptidoglycan, allowing the formation of a thick and rigid cell wall." [PMID:18258256]
is_a: ARO:3000721 ! cell wall component targeted by antibiotic
relationship: targeted_by_drug ARO:3000189 ! oritavancin

[Term]
id: ARO:3000727
name: 50S ribosomal subunit
namespace: antibiotic_resistance
def: "The larger of two ribosomal subunits that make up the 70S bacterial ribosome." [PMID:16257828, PMID:10445875]
is_a: ARO:3000711 ! protein synthesis machinery targeted by antibiotic
relationship: targeted_by ARO:0000000 ! macrolide antibiotic

[Term]
id: ARO:3000728
name: 30S ribosomal subunit
namespace: antibiotic_resistance
def: "The smaller of two ribosomal subunits that make up the 70S bacterial ribosome." [PMID:15755955]
is_a: ARO:3000711 ! protein synthesis machinery targeted by antibiotic
relationship: targeted_by ARO:0000042 ! glycylcycline

[Term]
id: ARO:3000729
name: ribosomal complex
namespace: antibiotic_resistance
def: "The ribosomal complex can be targeted by antibiotics that stabilize the entire complex and prevent further translation. These antibiotics target both subunits in the process of protein translation." [PMID:17515906, PMID:202460]
is_a: ARO:3000711 ! protein synthesis machinery targeted by antibiotic
relationship: targeted_by ARO:3000490 ! tuberactinomycin
relationship: targeted_by_drug ARO:0000018 ! viomycin

[Term]
id: ARO:3000730
name: elongation factor G
namespace: antibiotic_resistance
def: "Elongation factor G (EF-G) provides energy for the translocation step in protein synthesis. Antibiotics that target EF-G allow one round of translocation but prevent EF-G from dissociating from the ribosome-RNA complex." [PMID:9678602, PMID:17980694]
is_a: ARO:3000711 ! protein synthesis machinery targeted by antibiotic
relationship: targeted_by_drug ARO:3000759 ! fusidic acid

[Term]
id: ARO:3000731
name: elongation factor Tu
namespace: antibiotic_resistance
def: "Elongation factor Tu is required for peptide elongation in bacterial protein synthesis." [PMID:9678602, PMID:364475]
is_a: ARO:3000711 ! protein synthesis machinery targeted by antibiotic
relationship: targeted_by ARO:3001219 ! elfamycin antibiotic
relationship: targeted_by_drug ARO:3000586 ! pulvomycin
relationship: targeted_by_drug ARO:3001237 ! GE2270A
relationship: targeted_by_drug ARO:3001242 ! enacyloxin IIa
relationship: targeted_by_drug ARO:3001310 ! kirromycin-like antibiotics
relationship: targeted_by_drug ARO:3003414 ! LFF571
synonym: "EF-Tu" EXACT []

[Term]
id: ARO:3000732
name: antibiotic sensitive Isoleucyl-tRNA transferase
namespace: antibiotic_resistance
def: "Isoleucyl-tRNA transferase recognizes isoleucine codons and works with the ribosome to incorporate isoleucine amino acids into polypeptide chains. It can be targeted by antibiotics that have an analog of isoleucine through competitive inhibition." [PMID:7929087, PMID:5803296]
is_a: ARO:3000711 ! protein synthesis machinery targeted by antibiotic
relationship: targeted_by_drug ARO:3000554 ! mupirocin
synonym: "ileS" EXACT []

[Term]
id: ARO:3000733
name: fluoroquinolone sensitive gyrA
namespace: antibiotic_resistance
def: "DNA gyrase is responsible for DNA supercoiling and consists of two alpha and two beta subunits. Binding the alpha-subunit is sufficient to inhibit DNA supercoiling." [PMID:1657531, PMID:9293187]
is_a: ARO:3003254 ! antibiotic sensitive DNA topoisomerase subunit gyrA
relationship: targeted_by ARO:0000001 ! fluoroquinolone antibiotic
relationship: targeted_by_drug ARO:0000023 ! enoxacin
relationship: targeted_by_drug ARO:0000036 ! ciprofloxacin
relationship: targeted_by_drug ARO:0000071 ! levofloxacin
relationship: targeted_by_drug ARO:0000074 ! moxifloxacin
relationship: targeted_by_drug ARO:3000659 ! gatifloxacin
relationship: targeted_by_drug ARO:3000660 ! lomefloxacin
relationship: targeted_by_drug ARO:3000661 ! nalidixic acid
relationship: targeted_by_drug ARO:3000662 ! norfloxacin
relationship: targeted_by_drug ARO:3000663 ! ofloxacin
relationship: targeted_by_drug ARO:3000664 ! trovafloxacin
relationship: targeted_by_drug ARO:3000665 ! grepafloxacin
relationship: targeted_by_drug ARO:3000666 ! sparfloxacin
relationship: targeted_by_drug ARO:3000762 ! pefloxacin
relationship: targeted_by_drug ARO:3004010 ! cinoxacin
relationship: targeted_by_drug ARO:3004011 ! clinafloxacin
relationship: targeted_by_drug ARO:3004012 ! Clofazimine
relationship: targeted_by_drug ARO:3004013 ! fleroxacin
synonym: "gyrase A" EXACT []

[Term]
id: ARO:3000734
name: antibiotic sensitive DNA topoisomerase subunit gyrB
namespace: antibiotic_resistance
def: "DNA gyrase is responsible for DNA supercoiling and consists of two alpha and two beta subunits. Binding the beta-subunit is sufficient to inhibit DNA supercoiling." [PMID:1657531, PMID:9293187]
is_a: ARO:3000766 ! antibiotic sensitive topoisomerase subunit
relationship: targeted_by ARO:3000103 ! aminocoumarin antibiotic
relationship: targeted_by_drug ARO:3000111 ! novobiocin
relationship: targeted_by_drug ARO:3000132 ! clorobiocin
relationship: targeted_by_drug ARO:3000150 ! coumermycin A1
synonym: "gyrase B" EXACT []
synonym: "gyrase beta subunit" EXACT []
synonym: "gyrase subunit B" EXACT []

[Term]
id: ARO:3000735
name: fluoroquinolone sensitive parC
namespace: antibiotic_resistance
def: "subunit of the DNA topoisomerase IV sensitive to fluoroquinolone" [PMID:9293187]
is_a: ARO:3003256 ! antibiotic sensitive DNA topoisomerase subunit parC
relationship: targeted_by ARO:0000001 ! fluoroquinolone antibiotic
relationship: targeted_by_drug ARO:0000036 ! ciprofloxacin
relationship: targeted_by_drug ARO:0000071 ! levofloxacin
relationship: targeted_by_drug ARO:3000662 ! norfloxacin
relationship: targeted_by_drug ARO:3000663 ! ofloxacin
relationship: targeted_by_drug ARO:3000762 ! pefloxacin

[Term]
id: ARO:3000736
name: rho transcription terminator factor
namespace: antibiotic_resistance
def: "The rho transcription terminator factor moves along RNA as it is transcribed, unwinding the RNA from the DNA. It is also responsible for recognizing transcription termination pause sites, slowing down RNA polymerase and allowing mRNA to be released." [PMID:8466900, PMID:21326894]
is_a: ARO:3000712 ! nucleic acid synthesis machinery targeted by antibiotic
relationship: targeted_by_drug ARO:0000055 ! bicyclomycin

[Term]
id: ARO:3000737
name: rifamycin sensitive beta-subunit of RNA polymerase (rpoB)
namespace: antibiotic_resistance
def: "The beta-subunit of RNA polymerase is targeted as a complex. When blocked, RNA strand elongation cannot continue after the first few nucleotides." [PMID:15700959]
is_a: ARO:3003277 ! antibiotic sensitive beta-subunit of RNA polymerase (rpoB)
relationship: targeted_by ARO:3000157 ! rifamycin antibiotic
relationship: targeted_by_drug ARO:3000169 ! rifampin
relationship: targeted_by_drug ARO:3000517 ! rifaximin
relationship: targeted_by_drug ARO:3000530 ! rifabutin
relationship: targeted_by_drug ARO:3000534 ! rifapentine

[Term]
id: ARO:3000738
name: deoxyribonucleic acid
namespace: antibiotic_resistance
def: "Antibiotics can target DNA to cause strand breaks or prevent transcription. The activity of these antibiotics can be context dependent: some antibiotics are converted to an active form only in certain species, while others target DNA as it is being transcribed." [PMID:4941089, PMID:15685195, PMID:63969]
is_a: ARO:3000713 ! nucleic acid targeted by antibiotic
relationship: targeted_by ARO:0000053 ! bleomycin
relationship: targeted_by_drug ARO:0000075 ! nitrofurantoin
relationship: targeted_by_drug ARO:3000690 ! bleomycinic acid
relationship: targeted_by_drug ARO:3000691 ! bleomycin A2
relationship: targeted_by_drug ARO:3000692 ! bleomycin B2
synonym: "DNA" EXACT []

[Term]
id: ARO:3000739
name: RNA guanosine binding site
namespace: antibiotic_resistance
def: "RNA intron self-splicing action can be inhibited by antibiotics that target a G-binding site to compete with the guanosine cofactor." [PMID:7509881]
is_a: ARO:3000740 ! ribonucleic acid
relationship: targeted_by ARO:3000490 ! tuberactinomycin
relationship: targeted_by_drug ARO:0000018 ! viomycin

[Term]
id: ARO:3000740
name: ribonucleic acid
namespace: antibiotic_resistance
def: "Many types of ribonucleic acids (RNAs) are targeted by antibiotics, including mRNA templates and ribosomal RNA. Some antibiotics target all RNAs and cause strand breaks." [PMID:63969, PMID:15685195, PMID:7509881, PMID:1701259]
is_a: ARO:3000713 ! nucleic acid targeted by antibiotic
relationship: targeted_by ARO:0000053 ! bleomycin
relationship: targeted_by_drug ARO:3000690 ! bleomycinic acid
relationship: targeted_by_drug ARO:3000691 ! bleomycin A2
relationship: targeted_by_drug ARO:3000692 ! bleomycin B2
synonym: "RNA" EXACT []

[Term]
id: ARO:3000741
name: transcription complex DNA
namespace: antibiotic_resistance
def: "DNA in the transcriptional complex is partially unwound, allowing antibiotics to target exposed bases and prevent DNA transcription." [PMID:13948669, PMID:2410919]
is_a: ARO:3000738 ! deoxyribonucleic acid
relationship: targeted_by ARO:3000695 ! actinomycin
relationship: targeted_by_drug ARO:3000696 ! Dactinomycin

[Term]
id: ARO:3000742
name: anaerobe DNA
namespace: antibiotic_resistance
def: "DNA in anaerobes are targeted by antibiotics that are converted to an active form in the anaerobe environment. For nitroimidazoles, the antibiotic is reduced to a highly oxidative intermediate that causes DNA oxidation and double-stranded breaks." [PMID:8444678]
is_a: ARO:3000738 ! deoxyribonucleic acid
relationship: targeted_by_drug ARO:3000689 ! metronidazole

[Term]
id: ARO:3000743
name: 1-deoxy-D-xylulose 5-phosphate reductoisomerase
namespace: antibiotic_resistance
def: "This reductoisomerase is found in an alternate isoprenoid synthase pathway that is mevalonate independent. Isoprenoids are important precursors to many other macromolecules. This non-mevalonate pathway is used by plants and most bacteria, including mycobacteria, but not eukaryotes, allowing for selectivea action. Staphylococcus aureus and some other Gram-positive bacteria use a mevalonate-dependent pathway, and are resistant against 1-deoxy-D-xylose 5-phosphate reductoisomerase inhibitors." [PMID:16321944, PMID:17430177]
is_a: ARO:3000715 ! isoprenoid synthesis enzyme targeted by antibiotic
relationship: targeted_by_drug ARO:3000758 ! fosmidomycin

[Term]
id: ARO:3000744
name: antibiotic sensitive dihydropteroate synthase
namespace: antibiotic_resistance
def: "Dihydropteroate synthase catalyzes the conversion of p-aminobenzoic acid to dihydropteroic acid as part of the tetrahydrofolic acid biosynthetic pathway. Tetrahydrofolic acid is essential for folate synthesis, and a precursor of many nucleotides and amino acids. Inhibiting dihydropteroate leads to slow cell death, as bacteria can survive on existing folate storages for a few generations." [PMID:12111724]
is_a: ARO:3000714 ! folate synthesis enzyme targeted by antibiotic
relationship: targeted_by ARO:3000282 ! sulfonamide antibiotic
relationship: targeted_by ARO:3003401 ! sulfone antibiotic
relationship: targeted_by_drug ARO:3000324 ! sulfadiazine
relationship: targeted_by_drug ARO:3000325 ! sulfadimidine
relationship: targeted_by_drug ARO:3000327 ! sulfadoxine
relationship: targeted_by_drug ARO:3000329 ! sulfamethoxazole
relationship: targeted_by_drug ARO:3000330 ! sulfisoxazole
relationship: targeted_by_drug ARO:3000683 ! sulfacetamide
relationship: targeted_by_drug ARO:3000684 ! mafenide
relationship: targeted_by_drug ARO:3000698 ! sulfasalazine
relationship: targeted_by_drug ARO:3000699 ! sulfamethizole
relationship: targeted_by_drug ARO:3003412 ! dapsone

[Term]
id: ARO:3000745
name: antibiotic sensitive dihydrofolate reductase
namespace: antibiotic_resistance
def: "Dihydrofolate reductase synthesizes the co-enzyme tetrahydrofolic acid, which is also an essential precursor in the de novo synthesis of the DNA nucleotide thymidine." [PMID:12781525]
is_a: ARO:3000714 ! folate synthesis enzyme targeted by antibiotic
relationship: targeted_by ARO:3000171 ! diaminopyrimidine antibiotic
relationship: targeted_by_drug ARO:3000188 ! trimethoprim
relationship: targeted_by_drug ARO:3000269 ! brodimoprim
relationship: targeted_by_drug ARO:3000284 ! tetroxoprim
relationship: targeted_by_drug ARO:3000337 ! iclaprim
synonym: "FolA" EXACT []

[Term]
id: ARO:3000746
name: mepR
namespace: antibiotic_resistance
def: "MepR is an upstream repressor of MepA in Staphylococcus aureus. It is part of the mepRAB operon." [PMID:15855507, PMID:15855508, PMID:16569840]
is_a: ARO:3000451 ! protein(s) and two-component regulatory system modulating antibiotic efflux
relationship: regulates ARO:3000026 ! mepA

[Term]
id: ARO:3000747
name: mef
namespace: antibiotic_resistance
def: "Mef efflux pumps are MFS-type transporters that confer macrolide resistance in Streptococcus pneumoniae." [PMID:16189099]
is_a: ARO:0010002 ! major facilitator superfamily (MFS) antibiotic efflux pump
relationship: confers_resistance_to ARO:0000000 ! macrolide antibiotic

[Term]
id: ARO:3000748
name: subunit of efflux pump conferring antibiotic resistance
namespace: antibiotic_resistance
def: "Subunits of efflux proteins that pump antibiotic out of a cell to confer resistance." []
is_a: ARO:3000159 ! efflux pump complex or subunit conferring antibiotic resistance

[Term]
id: ARO:3000749
name: beta-lactam sensitive penicillin-binding protein
namespace: antibiotic_resistance
def: "Penicillin-binding proteins (PBPs) are responsible for transpeptidation, joining subunits to form peptidoglycan. They are numbered according to descending molecular weight, and may vary between species. These numbers represent the PBPs of E. coli. Inhibition of the larger PBPs responsible for transpeptidation (1-3) are lethal. Smaller PBPs (4-6) are involed in carboxypeptidation; inhibition of these is non-lethal." [PMID:3055170]
is_a: ARO:3000709 ! cell wall synthesis enzyme targeted by antibiotic
relationship: targeted_by ARO:0000044 ! cephamycin
relationship: targeted_by ARO:3000007 ! beta-lactam antibiotic
relationship: targeted_by_drug ARO:0000008 ! cefoxitin
relationship: targeted_by_drug ARO:0000011 ! cloxacillin
relationship: targeted_by_drug ARO:0000015 ! methicillin
relationship: targeted_by_drug ARO:0000043 ! carbenicillin
relationship: targeted_by_drug ARO:0000054 ! penicillin
relationship: targeted_by_drug ARO:0000056 ! oxacillin
relationship: targeted_by_drug ARO:0000058 ! cefazolin
relationship: targeted_by_drug ARO:0000059 ! cefepime
relationship: targeted_by_drug ARO:0000060 ! ceftazidime
relationship: targeted_by_drug ARO:0000061 ! ceftobiprole
relationship: targeted_by_drug ARO:0000062 ! ceftriaxone
relationship: targeted_by_drug ARO:0000063 ! cefuroxime
relationship: targeted_by_drug ARO:0000064 ! amoxicillin
relationship: targeted_by_drug ARO:0000070 ! ertapenem
relationship: targeted_by_drug ARO:0000073 ! meropenem
relationship: targeted_by_drug ARO:0000078 ! piperacillin
relationship: targeted_by_drug ARO:3000170 ! imipenem
relationship: targeted_by_drug ARO:3000550 ! aztreonam
relationship: targeted_by_drug ARO:3000632 ! benzylpenicillin
relationship: targeted_by_drug ARO:3000633 ! phenoxymethylpenicillin
relationship: targeted_by_drug ARO:3000634 ! propicillin
relationship: targeted_by_drug ARO:3000635 ! dicloxacillin
relationship: targeted_by_drug ARO:3000636 ! flucloxacillin
relationship: targeted_by_drug ARO:3000637 ! ampicillin
relationship: targeted_by_drug ARO:3000638 ! azlocillin
relationship: targeted_by_drug ARO:3000639 ! mezlocillin
relationship: targeted_by_drug ARO:3000640 ! doripenem
relationship: targeted_by_drug ARO:3000641 ! cefalexin
relationship: targeted_by_drug ARO:3000642 ! cefadroxil
relationship: targeted_by_drug ARO:3000643 ! cefotiam
relationship: targeted_by_drug ARO:3000644 ! cefaclor
relationship: targeted_by_drug ARO:3000645 ! cefotaxime
relationship: targeted_by_drug ARO:3000646 ! cefixime
relationship: targeted_by_drug ARO:3000647 ! cefpodoxime
relationship: targeted_by_drug ARO:3000648 ! ceftibuten
relationship: targeted_by_drug ARO:3000649 ! cefditoren
relationship: targeted_by_drug ARO:3000650 ! cefdinir
relationship: targeted_by_drug ARO:3000651 ! ceftaroline
relationship: targeted_by_drug ARO:3000704 ! cefalotin
relationship: targeted_by_drug ARO:3000705 ! isopenicillin N
relationship: targeted_by_drug ARO:3000706 ! penicillin N
relationship: targeted_by_drug ARO:3000761 ! mecillinam
relationship: targeted_by_drug ARO:3004001 ! cefmetazole
relationship: targeted_by_drug ARO:3004002 ! cefonicid
relationship: targeted_by_drug ARO:3004005 ! cefprozil
relationship: targeted_by_drug ARO:3004006 ! ceftiofur
relationship: targeted_by_drug ARO:3004007 ! ceftizoxime
relationship: targeted_by_drug ARO:3004008 ! cephapirin
relationship: targeted_by_drug ARO:3004009 ! cefradine
relationship: targeted_by_drug ARO:3004016 ! loracarbef
relationship: targeted_by_drug ARO:3004017 ! moxalactam

[Term]
id: ARO:3000750
name: protein of two-component regulatory system modulating antibiotic efflux
namespace: antibiotic_resistance
def: "A protein, either a histidine kinase or a response regulator, that is part of a two-component regulatory system that directly or indirectly change rates of antibiotic efflux." []
is_a: ARO:3000451 ! protein(s) and two-component regulatory system modulating antibiotic efflux

[Term]
id: ARO:3000751
name: determinant of resistance to peptide antibiotics
namespace: antibiotic_resistance
def: "Enzymes, other proteins or other gene products shown clinically to confer resistance to peptide antibiotics." []
is_a: ARO:3000000 ! determinant of antibiotic resistance
relationship: confers_resistance_to ARO:3000053 ! peptide antibiotic

[Term]
id: ARO:3000753
name: abeM
namespace: antibiotic_resistance
def: "AbeM is an multidrug efflux pump found in Acinetobacter baumannii." [PMID:16189122]
is_a: ARO:3000112 ! multidrug and toxic compound extrusion (MATE) transporter
relationship: confers_resistance_to ARO:0000001 ! fluoroquinolone antibiotic
relationship: confers_resistance_to ARO:3000870 ! triclosan
relationship: confers_resistance_to_drug ARO:0000036 ! ciprofloxacin
relationship: confers_resistance_to_drug ARO:0000045 ! acriflavine
relationship: confers_resistance_to_drug ARO:3000662 ! norfloxacin
relationship: confers_resistance_to_drug ARO:3000663 ! ofloxacin

[Term]
id: ARO:3000754
name: antibiotic sensitive peptidyl transferase (23S rRNA)
namespace: antibiotic_resistance
def: "The bacterial 23S rRNA, at the P site of the 50S subunit, has peptidyl transferase activity and is responsible for peptide synthesis and elongation." [PMID:10445875, PMID:16569865, PMID:16257828]
is_a: ARO:3000740 ! ribonucleic acid
relationship: part_of ARO:3000727 ! 50S ribosomal subunit
relationship: targeted_by ARO:0000017 ! lincosamide antibiotic
relationship: targeted_by ARO:0000026 ! streptogramin antibiotic
relationship: targeted_by ARO:0000034 ! streptogramin A antibiotic
relationship: targeted_by ARO:3000387 ! phenicol antibiotic
relationship: targeted_by ARO:3000670 ! pleuromutilin antibiotic
relationship: targeted_by_drug ARO:0000046 ! lincomycin
relationship: targeted_by_drug ARO:0000066 ! clindamycin
relationship: targeted_by_drug ARO:3000382 ! azidamfenicol
relationship: targeted_by_drug ARO:3000385 ! chloramphenicol
relationship: targeted_by_drug ARO:3000456 ! thiamphenicol
relationship: targeted_by_drug ARO:3000461 ! florfenicol
relationship: targeted_by_drug ARO:3000583 ! pristinamycin IA
relationship: targeted_by_drug ARO:3000584 ! quinupristin
relationship: targeted_by_drug ARO:3000669 ! pristinamycin IIA
relationship: targeted_by_drug ARO:3000672 ! madumycin II
relationship: targeted_by_drug ARO:3000673 ! griseoviridin
relationship: targeted_by_drug ARO:3000674 ! dalfopristin
relationship: targeted_by_drug ARO:3000675 ! pristinamycin IB
relationship: targeted_by_drug ARO:3000677 ! virginiamycin S2
relationship: targeted_by_drug ARO:3000678 ! vernamycin B-gamma
relationship: targeted_by_drug ARO:3000679 ! vernamycin C
relationship: targeted_by_drug ARO:3000680 ! patricin A
relationship: targeted_by_drug ARO:3000681 ! patricin B
relationship: targeted_by_drug ARO:3000682 ! ostreogrycin B3

[Term]
id: ARO:3000755
name: antibiotic sensitive 16S rRNA
namespace: antibiotic_resistance
def: "The 16S rRNA of the 30S ribosomal subunit helps to stabilize the aminoacyl-tRNAs for pairing with the mRNA codons. Some antibiotics (aminoglycosides) that target the 16S rRNA lead to mRNA misreading as well as premature termination. Other antibiotics (tetracyclines) that target the 16S rRNA prevent incoming charged-tRNAs from binding to the ribosome's A-site, stopping elongation." [PMID:9662506]
is_a: ARO:3000740 ! ribonucleic acid
relationship: part_of ARO:3000728 ! 30S ribosomal subunit
relationship: targeted_by ARO:0000016 ! aminoglycoside antibiotic
relationship: targeted_by ARO:3000050 ! tetracycline antibiotic
relationship: targeted_by_drug ARO:0000003 ! astromicin
relationship: targeted_by_drug ARO:0000005 ! neomycin
relationship: targeted_by_drug ARO:0000007 ! dibekacin
relationship: targeted_by_drug ARO:0000012 ! streptothricin
relationship: targeted_by_drug ARO:0000013 ! amikacin
relationship: targeted_by_drug ARO:0000014 ! gentamicin C
relationship: targeted_by_drug ARO:0000021 ! ribostamycin
relationship: targeted_by_drug ARO:0000024 ! butirosin
relationship: targeted_by_drug ARO:0000030 ! tigecycline
relationship: targeted_by_drug ARO:0000035 ! sisomicin
relationship: targeted_by_drug ARO:0000037 ! apramycin
relationship: targeted_by_drug ARO:0000038 ! netilmicin
relationship: targeted_by_drug ARO:0000039 ! spectinomycin
relationship: targeted_by_drug ARO:0000040 ! streptomycin
relationship: targeted_by_drug ARO:0000049 ! kanamycin A
relationship: targeted_by_drug ARO:0000051 ! tetracycline
relationship: targeted_by_drug ARO:0000052 ! tobramycin
relationship: targeted_by_drug ARO:0000069 ! doxycycline
relationship: targeted_by_drug ARO:3000119 ! edeine
relationship: targeted_by_drug ARO:3000152 ! minocycline
relationship: targeted_by_drug ARO:3000214 ! hygromycin B
relationship: targeted_by_drug ARO:3000528 ! chlortetracycline
relationship: targeted_by_drug ARO:3000652 ! isepamicin
relationship: targeted_by_drug ARO:3000653 ! G418
relationship: targeted_by_drug ARO:3000654 ! arbekacin
relationship: targeted_by_drug ARO:3000655 ! gentamicin B
relationship: targeted_by_drug ARO:3000657 ! paromomycin
relationship: targeted_by_drug ARO:3000658 ! lividomycin
relationship: targeted_by_drug ARO:3000667 ! demeclocycline
relationship: targeted_by_drug ARO:3000668 ! oxytetracycline

[Term]
id: ARO:3000756
name: 30S ribosomal subunit P-site
namespace: antibiotic_resistance
def: "The P-site of the ribosome binds the peptidyl-tRNA with the growing polypeptide chain. Antibiotics that target the P-site block fMet-tRNA from entering, thus inhibiting peptide elongation." [PMID:15755955]
is_a: ARO:3000728 ! 30S ribosomal subunit
relationship: targeted_by ARO:3000119 ! edeine
relationship: targeted_by_drug ARO:0000047 ! puromycin
relationship: targeted_by_drug ARO:3000130 ! edeine A
relationship: targeted_by_drug ARO:3000134 ! edeine B
relationship: targeted_by_drug ARO:3000135 ! edeine D
relationship: targeted_by_drug ARO:3000136 ! edeine F

[Term]
id: ARO:3000757
name: 50S ribosomal subunit P-site
namespace: antibiotic_resistance
def: "The P-site of the ribosome binds the peptidyl-tRNA with the growing polypeptide chain, and is a common target for many antibiotics that inhibit the 50S ribosomal subunit. Some antibiotics (oxazolidinones) block the 50S subunit from interacting with the 30S subunit to prevent the formation of the ribosomal complex. Other antibiotics (thiostrepton) block the 50S subunit from interacting with elongation factors G and Tu (EF-G, Ef-Tu), preventing GTP-dependent reactions of peptidyl transferase, and translocation, respectively. Other antibiotics (macrolides) prevent protein translocation." [PMID:795651, PMID:15700955, PMID:15755955]
is_a: ARO:3000727 ! 50S ribosomal subunit
relationship: targeted_by ARO:0000050 ! streptogramin B antibiotic
relationship: targeted_by ARO:3000079 ! oxazolidinone antibiotic
relationship: targeted_by_drug ARO:0000006 ! erythromycin
relationship: targeted_by_drug ARO:0000027 ! roxithromycin
relationship: targeted_by_drug ARO:0000057 ! telithromycin
relationship: targeted_by_drug ARO:0000065 ! clarithromycin
relationship: targeted_by_drug ARO:0000072 ! linezolid
relationship: targeted_by_drug ARO:3000145 ! tylosin
relationship: targeted_by_drug ARO:3000156 ! spiramycin
relationship: targeted_by_drug ARO:3000158 ! azithromycin
relationship: targeted_by_drug ARO:3000176 ! dirithromycin
relationship: targeted_by_drug ARO:3000686 ! thiostrepton

[Term]
id: ARO:3000758
name: fosmidomycin
namespace: antibiotic_resistance
def: "Fosmidomycin is an inhibitor of 1-deoxy-D-xylulose 5-phosphate reductoisomerase, an enzyme in the non-mevalonate pathway for isoprenoid synthesis. It is active against enterobacteria, but not against Gram-positive bacteria or anaerobes." [PMID:10477522]
is_a: ARO:3000003 ! antibiotic without defined classification
xref: PubChem:572

[Term]
id: ARO:3000759
name: fusidic acid
namespace: antibiotic_resistance
def: "Fusidic acid is the only commercially available fusidane, a group of steroid-like antibiotics. It is most active against Gram-positive bacteria, and acts by inhibiting elongation factor G to  block protein synthesis." [PMID:7730233, PMID:17980694]
is_a: ARO:3000003 ! antibiotic without defined classification
synonym: "fucidin" EXACT []
xref: PubChem:3000226

[Term]
id: ARO:3000760
name: cycloserine
namespace: antibiotic_resistance
def: "Cycloserine is an anti-mycobacterial agent, and is active against enterobacteria, streptococci, M. tuberculosis, Staphylococcus aureus, and many Gram-negative and Gram-positive bacteria. It inhibits cell wall biosynthesis." [PMID:4555420, PMID:14479178]
is_a: ARO:3000003 ! antibiotic without defined classification
xref: PubChem:6234

[Term]
id: ARO:3000761
name: mecillinam
namespace: antibiotic_resistance
def: "Mecillinam is a broad-spectrum beta-lactam antibiotic that was semi-synthetically derived to have a different drug centre, being a 6-alpha-amidinopenicillanate instead of a 6-alpha-acylaminopenicillanate. Contrasting most beta-lactam drugs, mecillinam is most active against Gram-negative bacteria. It binds specifically to penicillin binding protein 2 (PBP2)." [PMID:6310995]
is_a: ARO:3000008 ! penam
synonym: "Selexid" EXACT []
synonym: "Selexidin" EXACT []
synonym: "amdinocillin" EXACT []
xref: PubChem:36273

[Term]
id: ARO:3000762
name: pefloxacin
namespace: antibiotic_resistance
def: "Pefloxacin is structurally and functionally similar to norfloxacin. It is poorly active against mycobacteria, while anaerobes are resistant." [PMID:2663414]
is_a: ARO:0000001 ! fluoroquinolone antibiotic
xref: PubChem:51081

[Term]
id: ARO:3000763
name: antibiotic sensitive embC
namespace: antibiotic_resistance
def: "EmbC is an arabinosyltransferase involved in lipoarabinomannan synthesis." [PMID:18174142]
is_a: ARO:3000725 ! antibiotic sensitive arabinosyltransferase
relationship: targeted_by_drug ARO:3000497 ! ethambutol

[Term]
id: ARO:3000764
name: antibiotic sensitive embA
namespace: antibiotic_resistance
def: "EmbA is an arabinosyltransferase that works as a heterodimer with EmbB. It is involved in the synthesis of arabinogalactan, a component of the mycobacterial cell wall." [PMID:18174142]
is_a: ARO:3000725 ! antibiotic sensitive arabinosyltransferase
relationship: targeted_by_drug ARO:3000497 ! ethambutol

[Term]
id: ARO:3000765
name: antibiotic sensitive embB
namespace: antibiotic_resistance
def: "EmbB is an arabinosyltransferase that works as a heterodimer with EmbA. It is involved in the synthesis of arabinogalactan, a component of the mycobacterial cell wall." [PMID:18174142]
is_a: ARO:3000725 ! antibiotic sensitive arabinosyltransferase
relationship: targeted_by_drug ARO:3000497 ! ethambutol

[Term]
id: ARO:3000766
name: antibiotic sensitive topoisomerase subunit
namespace: antibiotic_resistance
def: "Topoisomerases are responsible for winding and relaxing supercoiled DNA. The subunits of gyrase (gyrA, gyrB) and topoisomerase IV (parC, parE, parY) are targeted by antibiotics." []
is_a: ARO:3000712 ! nucleic acid synthesis machinery targeted by antibiotic

[Term]
id: ARO:3000767
name: avoparcin
namespace: antibiotic_resistance
def: "Avoparcin is a glycopeptide antibiotic that is an analog of vancomycin. It was formally used to treat animals, but has since been banned because of its selection for vancomycin-resistant enterococci." [PMID:9458981, PMID:2532132]
is_a: ARO:3000081 ! glycopeptide antibiotic
xref: PubChem:16132294

[Term]
id: ARO:3000768
name: abeS
namespace: antibiotic_resistance
def: "AbeS in an efflux pump of the SMR family of transporters found in Acinetobacter baumannii." [PMID:19770280]
is_a: ARO:0010003 ! small multidrug resistance (SMR) antibiotic efflux pump
relationship: confers_resistance_to_drug ARO:0000006 ! erythromycin
relationship: confers_resistance_to_drug ARO:3000111 ! novobiocin

[Term]
id: ARO:3000769
name: PatA-PatB
namespace: antibiotic_resistance
def: "PatA-PatB is an efflux protein complex that is associated with fluoroquinolone resistance in Streptococcus pneumoniae. Experiments indicate that PatA and PatB form a heterodimeric transporter." [PMID:20709735, PMID:20937787]
is_a: ARO:0010001 ! ATP-binding cassette (ABC) antibiotic efflux pump
relationship: confers_resistance_to_drug ARO:0000036 ! ciprofloxacin
relationship: confers_resistance_to_drug ARO:3000662 ! norfloxacin
synonym: "PatA/PatB" EXACT []
synonym: "PatAB" EXACT []

[Term]
id: ARO:3000770
name: AdeABC
namespace: antibiotic_resistance
def: "AdeABC is an RND multidrug efflux system in Acinetobacter species, notably A. baunmannii. AdeA is a membrane fusion protein, AdeB is the inner membrane transporter, and AdeC is the outer membrane factor. It confers resistance to tigecycline." [PMID:17363424, PMID:21173183]
is_a: ARO:0010004 ! resistance-nodulation-cell division (RND) antibiotic efflux pump
relationship: confers_resistance_to_drug ARO:0000030 ! tigecycline
relationship: confers_resistance_to_drug ARO:0000051 ! tetracycline

[Term]
id: ARO:3000771
name: AdeFGH
namespace: antibiotic_resistance
def: "AdeFGH is a RND multidrug efflux pump expressed in Acinetobacter baumannii. It confers resistance to fluoroquinolone, tetracycline, tigecycline, chloramphenicol, clindamycin, trimethoprim, and sulfamethoxazole." [PMID:21377839, PMID:20696879]
is_a: ARO:0010004 ! resistance-nodulation-cell division (RND) antibiotic efflux pump
relationship: confers_resistance_to ARO:0000001 ! fluoroquinolone antibiotic
relationship: confers_resistance_to_drug ARO:0000051 ! tetracycline

[Term]
id: ARO:3000772
name: AdeIJK
namespace: antibiotic_resistance
def: "AdeIJK is a RND multidrug efflux pump expressed in Acinetobacter baumannii. It contributes to resistance for beta-lactams, chloramphenicol, tetracycline, erythromycin, lincosamides, fluoroquinolone, fusidic acid, novobiocin, rifampicin, trimethoprim, acridine, pyronine, and safranin." [PMID:18086852]
is_a: ARO:0010004 ! resistance-nodulation-cell division (RND) antibiotic efflux pump
relationship: confers_resistance_to ARO:0000000 ! macrolide antibiotic
relationship: confers_resistance_to ARO:0000001 ! fluoroquinolone antibiotic
relationship: confers_resistance_to ARO:0000017 ! lincosamide antibiotic
relationship: confers_resistance_to ARO:0000032 ! cephalosporin
relationship: confers_resistance_to_drug ARO:0000051 ! tetracycline
relationship: confers_resistance_to_drug ARO:3000169 ! rifampin
relationship: confers_resistance_to_drug ARO:3000170 ! imipenem
relationship: confers_resistance_to_drug ARO:3000188 ! trimethoprim
relationship: confers_resistance_to_drug ARO:3000385 ! chloramphenicol
relationship: confers_resistance_to_drug ARO:3003832 ! ticarcillin

[Term]
id: ARO:3000773
name: CmeABC
namespace: antibiotic_resistance
def: "CmeABC is a multidrug efflux pump in Campylobacter jejuni. Its overexpression led to enhanced resistance to ciprofloxacin, norfloxacin, cefotaxime, fusidic acid, and erythromycin. CmeA acts as the periplasmic fusion protein, CmeB is the inner membrane transporter, and CmeC is an outer membrane protein." [PMID:15728904, PMID:27651364]
is_a: ARO:0010004 ! resistance-nodulation-cell division (RND) antibiotic efflux pump
relationship: confers_resistance_to ARO:0000001 ! fluoroquinolone antibiotic
relationship: confers_resistance_to_drug ARO:0000006 ! erythromycin
relationship: confers_resistance_to_drug ARO:3000645 ! cefotaxime
relationship: confers_resistance_to_drug ARO:3000759 ! fusidic acid

[Term]
id: ARO:3000774
name: adeA
namespace: antibiotic_resistance
def: "AdeA is the membrane fusion protein of the multidrug efflux complex AdeABC." [PMID:21173183]
is_a: ARO:3000748 ! subunit of efflux pump conferring antibiotic resistance
relationship: part_of ARO:3000770 ! AdeABC

[Term]
id: ARO:3000775
name: adeB
namespace: antibiotic_resistance
def: "AdeB is the multidrug transporter of the adeABC efflux system." [PMID:21173183]
is_a: ARO:3000748 ! subunit of efflux pump conferring antibiotic resistance
relationship: part_of ARO:3000770 ! AdeABC

[Term]
id: ARO:3000777
name: adeF
namespace: antibiotic_resistance
def: "AdeF is the membrane fusion protein of the multidrug efflux complex AdeFGH." [PMID:20696879]
is_a: ARO:3000748 ! subunit of efflux pump conferring antibiotic resistance
relationship: part_of ARO:3000771 ! AdeFGH

[Term]
id: ARO:3000778
name: adeG
namespace: antibiotic_resistance
def: "AdeG is the inner membrane transporter of the AdeFGH multidrug efflux complex." [PMID:21377839]
is_a: ARO:3000748 ! subunit of efflux pump conferring antibiotic resistance
relationship: part_of ARO:3000771 ! AdeFGH

[Term]
id: ARO:3000779
name: adeH
namespace: antibiotic_resistance
def: "AdeH is the outer membrane channel protein of the AdeFGH multidrug efflux complex." [PMID:20696879]
is_a: ARO:3000748 ! subunit of efflux pump conferring antibiotic resistance
relationship: part_of ARO:3000771 ! AdeFGH

[Term]
id: ARO:3000780
name: adeI
namespace: antibiotic_resistance
def: "AdeI is the membrane fusion protein of the AdeIJK multidrug efflux complex." [PMID:18086852]
is_a: ARO:3000748 ! subunit of efflux pump conferring antibiotic resistance
relationship: part_of ARO:3000772 ! AdeIJK

[Term]
id: ARO:3000781
name: adeJ
namespace: antibiotic_resistance
def: "AdeJ is a RND efflux protein that acts as the inner membrane transporter of the AdeIJK efflux complex. It has 57% identity with E. coli AcrB." [PMID:18086852]
is_a: ARO:3000748 ! subunit of efflux pump conferring antibiotic resistance
relationship: part_of ARO:3000772 ! AdeIJK

[Term]
id: ARO:3000782
name: adeK
namespace: antibiotic_resistance
def: "AdeK is the outer membrane factor protein in the adeIJK multidrug efflux complex." [PMID:18086852]
is_a: ARO:3000748 ! subunit of efflux pump conferring antibiotic resistance
relationship: part_of ARO:3000772 ! AdeIJK

[Term]
id: ARO:3000783
name: cmeA
namespace: antibiotic_resistance
def: "CmeA is the membrane fusion protein of the CmeABC multidrug efflux complex." [PMID:15728904]
is_a: ARO:3000748 ! subunit of efflux pump conferring antibiotic resistance
relationship: part_of ARO:3000773 ! CmeABC

[Term]
id: ARO:3000784
name: cmeB
namespace: antibiotic_resistance
def: "CmeB is the inner membrane transporter the CmeABC multidrug efflux complex." [PMID:15728904]
is_a: ARO:3000748 ! subunit of efflux pump conferring antibiotic resistance
relationship: part_of ARO:3000773 ! CmeABC

[Term]
id: ARO:3000785
name: cmeC
namespace: antibiotic_resistance
def: "CmeC is the outer membrane channel protein of the CmeABC multidrug efflux complex." [PMID:15728904]
is_a: ARO:3000748 ! subunit of efflux pump conferring antibiotic resistance
relationship: part_of ARO:3000773 ! CmeABC

[Term]
id: ARO:3000786
name: MdsABC
namespace: antibiotic_resistance
def: "MdsABC, or GesABC, is a RND-type efflux complex found in Salmonella. In addition to its metal-efflux system, GesABC is also capable of exporting beta-lactams, chloramphenicol, and thiamphenicol. GesB is the inner membrane transporter and is similar to MexF; GesA is the membrane-fusion protein, and GesC is the outer membrane factor." [PMID:20497225, PMID:17919284]
is_a: ARO:0010004 ! resistance-nodulation-cell division (RND) antibiotic efflux pump
relationship: confers_resistance_to ARO:0000004 ! monobactam
relationship: confers_resistance_to ARO:0000020 ! carbapenem
relationship: confers_resistance_to ARO:0000032 ! cephalosporin
relationship: confers_resistance_to ARO:0000044 ! cephamycin
relationship: confers_resistance_to ARO:3000008 ! penam
relationship: confers_resistance_to ARO:3003706 ! penem
relationship: confers_resistance_to_drug ARO:3000385 ! chloramphenicol
synonym: "GesABC" EXACT []
synonym: "STM0352 STM0351 STM0350" EXACT []

[Term]
id: ARO:3000787
name: MdtABC-TolC
namespace: antibiotic_resistance
def: "MdtABC-TolC is a multidrug efflux system in Gram-negative bacteria, including E. coli and Salmonella. MdtA is a membrane fusion protein; TolC is the outer membrane channel; MdtBC form a drug transporter. In the absence of MdtB, the MdtAC-TolC has narrower drug specificity, leading to the loss of novobiocin resistance, for example." [PMID:12107133, PMID:17933888]
is_a: ARO:0010004 ! resistance-nodulation-cell division (RND) antibiotic efflux pump
relationship: confers_resistance_to_drug ARO:3000111 ! novobiocin

[Term]
id: ARO:3000788
name: MdtEF-TolC
namespace: antibiotic_resistance
def: "MdtEF-TolC is a multidrug efflux complex in Gram-negative bacteria, including E. coli. MdtE is the membrane fusion protein, MdtF is the inner membrane transporter, while TolC is the outer membrane channel." [PMID:14973023]
is_a: ARO:0010004 ! resistance-nodulation-cell division (RND) antibiotic efflux pump
relationship: confers_resistance_to_drug ARO:0000006 ! erythromycin
relationship: confers_resistance_to_drug ARO:0000011 ! cloxacillin
relationship: confers_resistance_to_drug ARO:0000056 ! oxacillin
relationship: confers_resistance_to_drug ARO:3000662 ! norfloxacin
synonym: "YhiUV-TolC" EXACT []

[Term]
id: ARO:3000789
name: mdsA
namespace: antibiotic_resistance
def: "MdsA is the membrane fusion protein of the multidrug and metal efflux complex MdsABC." [PMID:20497225, PMID:17919284]
is_a: ARO:3000748 ! subunit of efflux pump conferring antibiotic resistance
relationship: part_of ARO:3000786 ! MdsABC
synonym: "gesA" EXACT []

[Term]
id: ARO:3000790
name: mdsB
namespace: antibiotic_resistance
def: "MdsB is the inner membrane transporter of the multidrug and metal efflux complex MdsABC. mdsB corresponds to 1 locus in Pseudomonas aeruginosa PAO1 (gene name: mexQ) and 2 loci in Pseudomonas aeruginosa LESB58." [PMID:20497225, PMID:17919284]
is_a: ARO:3000748 ! subunit of efflux pump conferring antibiotic resistance
relationship: part_of ARO:3000786 ! MdsABC
synonym: "gesB" EXACT []
synonym: "mexQ" EXACT []

[Term]
id: ARO:3000791
name: mdsC
namespace: antibiotic_resistance
def: "MdsC is the outer membrane channel of the multidrug and metal efflux complex MdsABC." [PMID:17919284, PMID:20497225]
is_a: ARO:3000748 ! subunit of efflux pump conferring antibiotic resistance
relationship: part_of ARO:3000786 ! MdsABC
synonym: "gesC" EXACT []

[Term]
id: ARO:3000792
name: mdtA
namespace: antibiotic_resistance
def: "MdtA is the membrane fusion protein of the multidrug efflux complex mdtABC." [PMID:12107133]
is_a: ARO:3000748 ! subunit of efflux pump conferring antibiotic resistance
relationship: part_of ARO:3000787 ! MdtABC-TolC
synonym: "yegM" EXACT []

[Term]
id: ARO:3000793
name: mdtB
namespace: antibiotic_resistance
def: "MdtB is a transporter that forms a heteromultimer complex with MdtC to form a multidrug transporter. MdtBC is part of the MdtABC-TolC efflux complex." [PMID:12107133]
is_a: ARO:3000748 ! subunit of efflux pump conferring antibiotic resistance
relationship: part_of ARO:3000787 ! MdtABC-TolC
synonym: "yegN" EXACT []

[Term]
id: ARO:3000794
name: mdtC
namespace: antibiotic_resistance
def: "MdtC is a transporter that forms a heteromultimer complex with MdtB to form a multidrug transporter. MdtBC is part of the MdtABC-TolC efflux complex. In the absence of MdtB, MdtC can form a homomultimer complex that results in a functioning efflux complex with a narrower drug specificity. mdtC corresponds to 3 loci in Pseudomonas aeruginosa PAO1 (gene name: muxC/muxB) and 3 loci in Pseudomonas aeruginosa LESB58." [PMID:12107133]
is_a: ARO:3000748 ! subunit of efflux pump conferring antibiotic resistance
relationship: part_of ARO:3000787 ! MdtABC-TolC
synonym: "muxB" EXACT []
synonym: "muxC" EXACT []
synonym: "yegO" EXACT []

[Term]
id: ARO:3000795
name: mdtE
namespace: antibiotic_resistance
def: "MdtE is the membrane fusion protein of the MdtEF multidrug efflux complex. It shares 70% sequence similarity with AcrA." []
is_a: ARO:3000748 ! subunit of efflux pump conferring antibiotic resistance
relationship: part_of ARO:3000788 ! MdtEF-TolC
synonym: "YhiU" EXACT []

[Term]
id: ARO:3000796
name: mdtF
namespace: antibiotic_resistance
def: "MdtF is the multidrug inner membrane transporter for the MdtEF-TolC efflux complex." [PMID:11914367]
is_a: ARO:3000748 ! subunit of efflux pump conferring antibiotic resistance
relationship: part_of ARO:3000788 ! MdtEF-TolC
synonym: "YhiV" EXACT []

[Term]
id: ARO:3000797
name: MexCD-OprJ
namespace: antibiotic_resistance
def: "MexCD-OprJ is a multidrug efflux protein expressed in the Gram-negative Pseudomonas aeruginosa. MexC is the membrane fusion protein; MexD is the inner membrane transporter; and OprJ is the outer membrane channel. MexAB-OprM is associated with resistance to fluoroquinolones, chloramphenicol, and macrolides. MexCD-OprJ is typically quiescent in wild-type cells, with expression following mutation of the nfxB gene that is divergently transcribed from the mexCD-oprJ operon and encodes a repressor of mexCD-oprJ expression. Expression of mexCD–oprJ is controlled by a single known regulator, the NfxB repressor encoded by the nfxB gene, which is transcribed divergently from the efflux genes." [PMID:9449262]
is_a: ARO:0010004 ! resistance-nodulation-cell division (RND) antibiotic efflux pump
relationship: confers_resistance_to ARO:0000000 ! macrolide antibiotic
relationship: confers_resistance_to ARO:0000001 ! fluoroquinolone antibiotic
relationship: confers_resistance_to ARO:0000032 ! cephalosporin
relationship: confers_resistance_to ARO:3000008 ! penam
relationship: confers_resistance_to_drug ARO:0000051 ! tetracycline
relationship: confers_resistance_to_drug ARO:3000111 ! novobiocin
relationship: confers_resistance_to_drug ARO:3000188 ! trimethoprim
relationship: confers_resistance_to_drug ARO:3000385 ! chloramphenicol

[Term]
id: ARO:3000798
name: MexEF-OprN
namespace: antibiotic_resistance
def: "MexEF-OprN is a multidrug efflux protein expressed in the Gram-negative Pseudomonas aeruginosa. MexE is the membrane fusion protein; MexF is the inner membrane transporter; and OprN is the outer membrane channel. MexEF-OprN is associated with resistance to fluoroquinolones, chloramphenicol, and trimethoprim. Regulation of mexEF-oprN operon expression is multifaceted with the MexT activator being one of the most prominent regulatory proteins. MexEF-OprN is the only positively regulated RND pump of P. aeruginosa." [PMID:10515918]
is_a: ARO:0010004 ! resistance-nodulation-cell division (RND) antibiotic efflux pump
relationship: confers_resistance_to ARO:0000001 ! fluoroquinolone antibiotic
relationship: confers_resistance_to_drug ARO:3000188 ! trimethoprim
relationship: confers_resistance_to_drug ARO:3000385 ! chloramphenicol
synonym: "NfxC mutant" EXACT []

[Term]
id: ARO:3000799
name: MexGHI-OpmD
namespace: antibiotic_resistance
def: "MexGHI-OpmD is an efflux complex expressed in Pseudomonas aeruginosa. MexG is a membrane protein required for drug export; MexH is the membrane fusion protein; MexI is the inner membrane transporter; and MexJ is the outer membrane channel protein. MexGHI-OpmD confers resistance to vanadium, norfloxacin, and acriflavin." [PMID:12917802, PMID:15817779]
is_a: ARO:0010004 ! resistance-nodulation-cell division (RND) antibiotic efflux pump
relationship: confers_resistance_to_drug ARO:0000045 ! acriflavine
relationship: confers_resistance_to_drug ARO:0000051 ! tetracycline
relationship: confers_resistance_to_drug ARO:3000662 ! norfloxacin
synonym: "MexGHI-OmpD" EXACT []

[Term]
id: ARO:3000800
name: MexC
namespace: antibiotic_resistance
def: "MexC is the membrane fusion protein of the MexCD-OprJ multidrug efflux complex." [PMID:9449262]
is_a: ARO:3000748 ! subunit of efflux pump conferring antibiotic resistance
relationship: part_of ARO:3000797 ! MexCD-OprJ
relationship: part_of ARO:3004061 ! MexCD-OprJ with type A NfxB mutation
relationship: part_of ARO:3004062 ! MexCD-OprJ with type B NfxB mutation

[Term]
id: ARO:3000801
name: MexD
namespace: antibiotic_resistance
def: "MexD is the multidrug inner membrane transporter of the MexCD-OprJ complex." [PMID:8878035, PMID:9449262]
is_a: ARO:3000748 ! subunit of efflux pump conferring antibiotic resistance
relationship: part_of ARO:3000797 ! MexCD-OprJ
relationship: part_of ARO:3004061 ! MexCD-OprJ with type A NfxB mutation
relationship: part_of ARO:3004062 ! MexCD-OprJ with type B NfxB mutation

[Term]
id: ARO:3000802
name: OprJ
namespace: antibiotic_resistance
def: "OprJ is the outer membrane channel component of the MexCD-OprJ multidrug efflux complex." [PMID:9449262]
is_a: ARO:3000748 ! subunit of efflux pump conferring antibiotic resistance
relationship: part_of ARO:3000797 ! MexCD-OprJ
relationship: part_of ARO:3004061 ! MexCD-OprJ with type A NfxB mutation
relationship: part_of ARO:3004062 ! MexCD-OprJ with type B NfxB mutation

[Term]
id: ARO:3000803
name: MexE
namespace: antibiotic_resistance
def: "MexE is the membrane fusion protein of the MexEF-OprN multidrug efflux complex." [PMID:10515918]
is_a: ARO:3000748 ! subunit of efflux pump conferring antibiotic resistance
relationship: part_of ARO:3000798 ! MexEF-OprN
relationship: part_of ARO:3004066 ! MexEF-OprN with MexT mutation conferring resistance to chloramphenicol, ciprofloxacin, and trimethoprim
relationship: part_of ARO:3004068 ! MexEF-OprN with MexS mutations conferring resistance to chloramphenicol, ciprofloxacin, and trimethoprim
relationship: part_of ARO:3004070 ! MexEF-OprN with MvaT deletion conferring resistance to chloramphenicol and norfloxacin

[Term]
id: ARO:3000804
name: MexF
namespace: antibiotic_resistance
def: "MexF is the multidrug inner membrane transporter of the MexEF-OprN complex. mexF corresponds to 2 loci in Pseudomonas aeruginosa PAO1 (gene name: mexF/mexB) and 4 loci in Pseudomonas aeruginosa LESB58 (gene name: mexD/mexB)." [PMID:10515918]
is_a: ARO:3000748 ! subunit of efflux pump conferring antibiotic resistance
relationship: part_of ARO:3000798 ! MexEF-OprN
relationship: part_of ARO:3004066 ! MexEF-OprN with MexT mutation conferring resistance to chloramphenicol, ciprofloxacin, and trimethoprim
relationship: part_of ARO:3004068 ! MexEF-OprN with MexS mutations conferring resistance to chloramphenicol, ciprofloxacin, and trimethoprim
relationship: part_of ARO:3004070 ! MexEF-OprN with MvaT deletion conferring resistance to chloramphenicol and norfloxacin
synonym: "mexB" EXACT []
synonym: "mexD" EXACT []

[Term]
id: ARO:3000805
name: OprN
namespace: antibiotic_resistance
def: "OprN is the outer membrane channel component of the MexEF-OprN multidrug efflux complex." [PMID:10515918]
is_a: ARO:3000748 ! subunit of efflux pump conferring antibiotic resistance
relationship: part_of ARO:3000798 ! MexEF-OprN
relationship: part_of ARO:3004066 ! MexEF-OprN with MexT mutation conferring resistance to chloramphenicol, ciprofloxacin, and trimethoprim
relationship: part_of ARO:3004068 ! MexEF-OprN with MexS mutations conferring resistance to chloramphenicol, ciprofloxacin, and trimethoprim
relationship: part_of ARO:3004070 ! MexEF-OprN with MvaT deletion conferring resistance to chloramphenicol and norfloxacin

[Term]
id: ARO:3000806
name: MexG
namespace: antibiotic_resistance
def: "MexG is a membrane protein required for MexGHI-OpmD efflux activity." [PMID:15817779, PMID:12917802]
is_a: ARO:3000748 ! subunit of efflux pump conferring antibiotic resistance
relationship: part_of ARO:3000799 ! MexGHI-OpmD

[Term]
id: ARO:3000807
name: MexH
namespace: antibiotic_resistance
def: "MexH is the membrane fusion protein of the efflux complex MexGHI-OpmD." [PMID:15817779, PMID:12917802]
is_a: ARO:3000748 ! subunit of efflux pump conferring antibiotic resistance
relationship: part_of ARO:3000799 ! MexGHI-OpmD

[Term]
id: ARO:3000808
name: MexI
namespace: antibiotic_resistance
def: "MexI is the inner membrane transporter of the efflux complex MexGHI-OpmD." [PMID:15817779, PMID:12917802]
is_a: ARO:3000748 ! subunit of efflux pump conferring antibiotic resistance
relationship: part_of ARO:3000799 ! MexGHI-OpmD

[Term]
id: ARO:3000809
name: OpmD
namespace: antibiotic_resistance
def: "OpmD is the outer membrane channel protein of the efflux complex MexGHI-OpmD." [PMID:12917802, PMID:12937010, PMID:12177331, PMID:15817779]
is_a: ARO:3000748 ! subunit of efflux pump conferring antibiotic resistance
relationship: part_of ARO:3000799 ! MexGHI-OpmD
synonym: "ompD" EXACT []

[Term]
id: ARO:3000810
name: mtrC
namespace: antibiotic_resistance
def: "MtrC is the membrane fusion protein of the MtrCDE multidrug efflux complex." [PMID:14500476]
is_a: ARO:3000748 ! subunit of efflux pump conferring antibiotic resistance
relationship: part_of ARO:3000369 ! MtrCDE

[Term]
id: ARO:3000811
name: mtrD
namespace: antibiotic_resistance
def: "MtrD is the inner membrane multidrug transporter of the MtrCDE efflux complex." [PMID:9245801, PMID:14500476]
is_a: ARO:3000748 ! subunit of efflux pump conferring antibiotic resistance
relationship: part_of ARO:3000369 ! MtrCDE

[Term]
id: ARO:3000812
name: mtrE
namespace: antibiotic_resistance
def: "MtrE is an outer membrane exporter protein that is part of the MtrCDE multidrug efflux complex." [PMID:14500476]
is_a: ARO:3000748 ! subunit of efflux pump conferring antibiotic resistance
relationship: part_of ARO:3000369 ! MtrCDE

[Term]
id: ARO:3000813
name: MexS
namespace: antibiotic_resistance
def: "MexS is a suppressor of MexT, which is an activator of the multidrug pump MexEF-OprN. Mutations in MexS lead to multidrug resistance." [PMID:26833155, PMID:11040437, PMID:15687188]
is_a: ARO:3000451 ! protein(s) and two-component regulatory system modulating antibiotic efflux
relationship: part_of ARO:3004068 ! MexEF-OprN with MexS mutations conferring resistance to chloramphenicol, ciprofloxacin, and trimethoprim
relationship: regulates ARO:3000798 ! MexEF-OprN
synonym: "PA2491" EXACT []
synonym: "nfxC" EXACT []
synonym: "qrh" EXACT []

[Term]
id: ARO:3000814
name: MexT
namespace: antibiotic_resistance
def: "MexT is a LysR-type transcriptional activator that positively regulates the expression of MexEF-OprN, OprD, and MexS." [PMID:11040437, PMID:10515918, PMID:26833155]
is_a: ARO:3000451 ! protein(s) and two-component regulatory system modulating antibiotic efflux
relationship: part_of ARO:3004066 ! MexEF-OprN with MexT mutation conferring resistance to chloramphenicol, ciprofloxacin, and trimethoprim
relationship: part_of ARO:3004068 ! MexEF-OprN with MexS mutations conferring resistance to chloramphenicol, ciprofloxacin, and trimethoprim
relationship: regulates ARO:3000798 ! MexEF-OprN

[Term]
id: ARO:3000815
name: mgrA
namespace: antibiotic_resistance
def: "MgrA, also known as NorR, is a regulator for norA, norB, and tet38. It is a positive regulator for norA expression, but is a direct repressor for norB and an indirect repressor of tet38." [PMID:12730173, PMID:15774883]
is_a: ARO:3000451 ! protein(s) and two-component regulatory system modulating antibiotic efflux
relationship: regulates ARO:3000391 ! norA
relationship: regulates ARO:3000421 ! norB
relationship: regulates ARO:3000565 ! tet(38)
relationship: regulates ARO:3003942 ! abcA
synonym: "norR" EXACT []

[Term]
id: ARO:3000816
name: mtrA
namespace: antibiotic_resistance
def: "MtrA is a transcriptional activator of the MtrCDE multidrug efflux pump of Neisseria gonorrhoeae." [PMID:10417654]
is_a: ARO:3000451 ! protein(s) and two-component regulatory system modulating antibiotic efflux
relationship: regulates ARO:3000369 ! MtrCDE

[Term]
id: ARO:3000817
name: mtrR
namespace: antibiotic_resistance
def: "MtrR is a repressor of mtrCDE expression. Mutations in mtrR increase multidrug resistance." [PMID:7773394]
is_a: ARO:3000451 ! protein(s) and two-component regulatory system modulating antibiotic efflux
relationship: regulates ARO:3000369 ! MtrCDE
relationship: regulates ARO:3003960 ! farAB

[Term]
id: ARO:3000818
name: nalC
namespace: antibiotic_resistance
def: "NalC is a repressor of PA3720-PA3719, which are positive regulators of MexAB-OprM. Thus, nalC mutants confer multidrug resistance." [PMID:15387820, PMID:27060003, PMID:27412168]
is_a: ARO:3000451 ! protein(s) and two-component regulatory system modulating antibiotic efflux
relationship: part_of ARO:3004051 ! MexAB-OprM with NalC mutations conferring resistance to aztreonam
relationship: regulates ARO:3000386 ! MexAB-OprM
synonym: "PA3721" EXACT []

[Term]
id: ARO:3000819
name: nalD
namespace: antibiotic_resistance
def: "NalD is a repressor of MexAB-OprM. Mutations lead to multidrug resistance and MexAB-OprM overexpression." [PMID:15855496]
is_a: ARO:3000451 ! protein(s) and two-component regulatory system modulating antibiotic efflux
relationship: part_of ARO:3004052 ! MexAB-OprM with NalD mutations conferring resistance to multiple antibiotics
relationship: regulates ARO:3000386 ! MexAB-OprM
synonym: "PA3574" EXACT []

[Term]
id: ARO:3000820
name: NfxB
namespace: antibiotic_resistance
def: "NfxB is a repressor of the efflux pump mexCD-oprJ and itself (NfxB binds upstream of the nfxB gene and negatively regulates its own expression). Increased expression of MexCD–OprJ brought about by mutations in NfxB." [PMID:12727072, PMID:1330820, PMID:8878035, PMID:23924707]
is_a: ARO:3000451 ! protein(s) and two-component regulatory system modulating antibiotic efflux
relationship: regulates ARO:3000797 ! MexCD-OprJ

[Term]
id: ARO:3000821
name: phoPQ
namespace: antibiotic_resistance
def: "PhoPQ is a two-component regulatory system. phoP is phosphorylated by phoQ at a low [mg2+], activating the repressor. Its part of a two component regulating system that activates the PmrA/B system which has downstream effects, leading to Antimicrobial resistance in many pathogens. In Salmonella, phoP bind to macAB ABC transporter and represses it. In Escherichia coli, phoPQ regulates arnA expression. In Pseudomonas aeruginosa, phoPQ regulates OprH expression. phoPQ have other roles in other species." [PMID:21131322, PMID:20843473, PMID:16359323, PMID:11222580]
is_a: ARO:3000451 ! protein(s) and two-component regulatory system modulating antibiotic efflux
relationship: confers_resistance_to ARO:3000053 ! peptide antibiotic
relationship: regulates ARO:3000545 ! MacAB-TolC
relationship: regulates ARO:3002985 ! arnA
relationship: regulates ARO:3003579 ! basRS
synonym: "PhoP/Q" EXACT []

[Term]
id: ARO:3000822
name: pmrA
namespace: antibiotic_resistance
def: "PmrA is a MFS-type efflux pump expressed in Streptococcus pneumoniae that confers low-level resistance to norfloxacin, ciprofloxacin, and acriflavine." [PMID:9869592, PMID:20709735, PMID:11850265, PMID:15205413]
is_a: ARO:0010002 ! major facilitator superfamily (MFS) antibiotic efflux pump
relationship: confers_resistance_to_drug ARO:0000036 ! ciprofloxacin
relationship: confers_resistance_to_drug ARO:3000662 ! norfloxacin

[Term]
id: ARO:3000823
name: ramA
namespace: antibiotic_resistance
def: "RamA (resistance antibiotic multiple) is a positive regulator of AcrAB-TolC and leads to high level multidrug resistance in Klebsiella pneumoniae, Salmonella enterica, and Enterobacter aerugenes, increasing the expression of both the mar operon as well as AcrAB. RamA also decreases OmpF expression." [PMID:12936981, PMID:7551053, PMID:15215103, PMID:18577510]
is_a: ARO:3000451 ! protein(s) and two-component regulatory system modulating antibiotic efflux
relationship: regulates ARO:3000265 ! porin OmpF
relationship: regulates ARO:3000384 ! AcrAB-TolC

[Term]
id: ARO:3000824
name: ramR
namespace: antibiotic_resistance
def: "RamR is a repressor that regulates RamA expression. Mutations lead to the upregulation of AcrAB, which is positively regulated by RamA." [PMID:18443112, PMID:19270312, PMID:19778917, PMID:19104017]
is_a: ARO:3000219 ! mutant efflux regulatory protein conferring antibiotic resistance
is_a: ARO:3000451 ! protein(s) and two-component regulatory system modulating antibiotic efflux
relationship: regulates ARO:3000384 ! AcrAB-TolC

[Term]
id: ARO:3000825
name: rob
namespace: antibiotic_resistance
def: "robA is a positive regulator for the acrAB efflux genes, and is structurally similar to SoxS and MarA." [PMID:9324261, PMID:12791142]
is_a: ARO:3000451 ! protein(s) and two-component regulatory system modulating antibiotic efflux
relationship: regulates ARO:3000384 ! AcrAB-TolC
synonym: "robA" EXACT []

[Term]
id: ARO:3000826
name: sdiA
namespace: antibiotic_resistance
def: "SdiA is a cell division regulator that is also a positive regulator of AcrAB only when it's expressed from a plasmid. When the sdiA gene is on the chromosome, it has no effect on expression of acrAB" [PMID:20126629, PMID:11929524]
is_a: ARO:3000451 ! protein(s) and two-component regulatory system modulating antibiotic efflux
relationship: regulates ARO:3000384 ! AcrAB-TolC

[Term]
id: ARO:3000827
name: soxRS
namespace: antibiotic_resistance
def: "SoxRS is a two-component regulator part of the superoxide stress response. It is a positive regulator for many multidrug efflux pumps." [PMID:7986007]
is_a: ARO:3000451 ! protein(s) and two-component regulatory system modulating antibiotic efflux
relationship: regulates ARO:3000384 ! AcrAB-TolC
relationship: regulates ARO:3000448 ! QepA1
relationship: regulates ARO:3000769 ! PatA-PatB

[Term]
id: ARO:3000828
name: baeR
namespace: antibiotic_resistance
def: "BaeR is a response regulator that promotes the expression of MdtABC and AcrD efflux complexes." [PMID:12107133]
is_a: ARO:3000750 ! protein of two-component regulatory system modulating antibiotic efflux
relationship: part_of ARO:3000531 ! baeSR

[Term]
id: ARO:3000829
name: baeS
namespace: antibiotic_resistance
def: "BaeS is a sensor kinase in the BaeSR regulatory system. While it phosphorylates BaeR to increase its activity, BaeS is not necessary for overexpressed BaeR to confer resistance." [PMID:12107134, PMID:15716448]
is_a: ARO:3000750 ! protein of two-component regulatory system modulating antibiotic efflux
relationship: part_of ARO:3000531 ! baeSR

[Term]
id: ARO:3000830
name: cpxA
namespace: antibiotic_resistance
def: "CpxA is a membrane-localized sensor kinase that is activated by envelope stress. It starts a kinase cascade that activates CpxR, which promotes efflux complex expression." [PMID:22496764]
is_a: ARO:3000750 ! protein of two-component regulatory system modulating antibiotic efflux
relationship: part_of ARO:3000524 ! cpxAR

[Term]
id: ARO:3000831
name: CpxR
namespace: antibiotic_resistance
def: "CpxR is a regulator that promotes acrD expression when phosphorylated by a cascade involving CpxA, a sensor kinase. CpxR is also directly involved in activation of expression of RND efflux pump MexAB-OprM in P. aeruginosa. CpxR is required to enhance mexAB-oprM expression and drug resistance, in the absence of repressor MexR." [PMID:27736975, PMID:25294881, PMID:22496764]
is_a: ARO:3000750 ! protein of two-component regulatory system modulating antibiotic efflux
relationship: part_of ARO:3000524 ! cpxAR
relationship: regulates ARO:3000386 ! MexAB-OprM

[Term]
id: ARO:3000832
name: evgA
namespace: antibiotic_resistance
def: "EvgA, when phosphorylated, is a positive regulator for efflux protein complexes emrKY and mdtEF. While usually phosphorylated in a EvgS dependent manner, it can be phosphorylated in the absence of EvgS when overexpressed." [PMID:12951338]
is_a: ARO:3000750 ! protein of two-component regulatory system modulating antibiotic efflux
relationship: part_of ARO:3000515 ! evgSA

[Term]
id: ARO:3000833
name: evgS
namespace: antibiotic_resistance
def: "EvgS is a sensor protein that phosphorylates the regulatory protein EvgA. evgS corresponds to 1 locus in Pseudomonas aeruginosa PAO1 and 1 locus in Pseudomonas aeruginosa LESB58." [PMID:11914367]
is_a: ARO:3000750 ! protein of two-component regulatory system modulating antibiotic efflux
relationship: part_of ARO:3000515 ! evgSA
synonym: "rocS1" EXACT []

[Term]
id: ARO:3000834
name: phoP
namespace: antibiotic_resistance
def: "PhoP is a direct repressor of the macAB efflux genes." [PMID:24412662]
is_a: ARO:3000750 ! protein of two-component regulatory system modulating antibiotic efflux
relationship: part_of ARO:3000821 ! phoPQ

[Term]
id: ARO:3000835
name: phoQ
namespace: antibiotic_resistance
def: "PhoQ is a sensor protein that is induced by low Mg2+ concentrations. When activated, PhoQ donates a phosphate to activate PhoP." [PMID:24412662]
is_a: ARO:3000750 ! protein of two-component regulatory system modulating antibiotic efflux
relationship: part_of ARO:3000821 ! phoPQ

[Term]
id: ARO:3000836
name: soxR
namespace: antibiotic_resistance
def: "SoxR is a sensory protein that upregulates soxS expression in the presence of redox-cycling drugs. This stress response leads to the expression many multidrug efflux pumps. In Pseudomonas aeruginosa, which lacks SoxS, SoxR is able to directly upregulate the expression of the MexGHI-OpmD efflux pump." [PMID:21226770, PMID:15845502]
is_a: ARO:3000219 ! mutant efflux regulatory protein conferring antibiotic resistance
relationship: part_of ARO:3000827 ! soxRS

[Term]
id: ARO:3000837
name: soxS
namespace: antibiotic_resistance
def: "SoxS is a global regulator that up-regulates the expression of AcrAB efflux genes. It also reduces OmpF expression to decrease cell membrane permeability." [PMID:9324261, PMID:7986007, PMID:15845502, PMID:8821940]
is_a: ARO:3000219 ! mutant efflux regulatory protein conferring antibiotic resistance
relationship: part_of ARO:3000827 ! soxRS
relationship: regulates ARO:3000265 ! porin OmpF

[Term]
id: ARO:3000838
name: arlR
namespace: antibiotic_resistance
def: "ArlR is a response regulator that binds to the norA promoter to activate expression. ArlR must first be phosphorylated by ArlS." [PMID:10633099]
is_a: ARO:3000750 ! protein of two-component regulatory system modulating antibiotic efflux
relationship: part_of ARO:3000547 ! arlRS

[Term]
id: ARO:3000839
name: arlS
namespace: antibiotic_resistance
def: "ArlS is a protein histidine kinase that phosphorylates ArlR, a promoter for norA expression." [PMID:10633099]
is_a: ARO:3000748 ! subunit of efflux pump conferring antibiotic resistance
relationship: part_of ARO:3000547 ! arlRS

[Term]
id: ARO:3000840
name: JOHN-1
namespace: antibiotic_resistance
def: "JOHN-1 is an Ambler class B carbapenem-hydrolysing beta-lactamase from Flavobacterium johnsoniae." [PMID:12562690]
is_a: ARO:3004202 ! JOHN beta-lactamase

[Term]
id: ARO:3000841
name: CGB-1
namespace: antibiotic_resistance
def: "CGB-1 is an Ambler class B beta-lactamase that mediates resistance for carbapenems in Chryseobacterium gleum" [PMID:12183230]
is_a: ARO:3004203 ! CGB beta-lactamase

[Term]
id: ARO:3000842
name: EBR-1 beta-lactamase
namespace: antibiotic_resistance
def: "EBR-1 is an Ambler class B beta-lactamase found in Empedobacter brevis and is known to mediate the hydrolysis of penicillins, cephalosporins, and carbapenems efficiently but not aztreonam." [PMID:12234848]
is_a: ARO:3004204 ! EBR beta-lactamase

[Term]
id: ARO:3000843
name: MUS-1
namespace: antibiotic_resistance
def: "MUS-1 is a chromosome-encoded beta-lactamase from Myroides odoratus and Myroides odoratimimus." [PMID:12384365]
is_a: ARO:3004067 ! MUS beta-lactamase

[Term]
id: ARO:3000844
name: TUS-1
namespace: antibiotic_resistance
def: "TUS-1 is a chromosome-encoded beta-lactamase from Myroides odoratus and Myroides odoratimimus" [PMID:12384365]
is_a: ARO:3004205 ! TUS beta-lactamase

[Term]
id: ARO:3000845
name: GIM-1
namespace: antibiotic_resistance
def: "GIM-1 is an integron-encoded B1 beta-lactamase found in Pseudomonas aeruginosa" [PMID:15561840]
is_a: ARO:3003195 ! GIM beta-lactamase

[Term]
id: ARO:3000846
name: SIM-1
namespace: antibiotic_resistance
def: "SIM-1 is an integron-encoded Ambler class B beta-lactamase isolated from Acinetobacter baumannii" [PMID:16251286]
is_a: ARO:3004206 ! SIM beta-lactamase

[Term]
id: ARO:3000847
name: KHM-1
namespace: antibiotic_resistance
def: "KHM-1 is a plasmid-mediated metallo-beta-lactamase found in Citrobacter freundii that confers resistance to all broad-spectrum beta-lactams, execpt for monobactams." [PMID:18765691]
is_a: ARO:3004207 ! KHM beta-latamase

[Term]
id: ARO:3000848
name: DIM-1
namespace: antibiotic_resistance
def: "Dutch imipenemase or DIM-1 is an integron-encoded metallo-beta-lactamase from Pseudomonas stutzeri" [PMID:20308383]
is_a: ARO:3004208 ! DIM beta-lactamase

[Term]
id: ARO:3000849
name: SFH-1
namespace: antibiotic_resistance
def: "SFH-1 confers resistance to carbapenems in Serratia fonticola." [PMID:12821491]
is_a: ARO:3004210 ! SFH beta-lactamase

[Term]
id: ARO:3000850
name: GOB-1
namespace: antibiotic_resistance
[truncated: 1,017,769 more chars]
