# Supplementary material for: The impact of different antimicrobial exposures on the gut microbiome in the ARMORD observational study
Source: eLife. 2025 Dec 10;13:RP97751. doi: 10.7554/eLife.97751 (PMC12695023; doi:10.7554/eLife.97751)
Supplement: Source code 1. [file elife-97751-code1.zip › Source Code 1/ARMORD R project/armord_data/study_data/Taxa_Kraken2.csv]

pid	no	samp_id	taxorder	perc	least	equals	rank	taxid	taxon	perc_classified
1	1	C001_1	0	100	3270833	0	-	50000	total	136.394960926749
1	1	C001_1	1	26.6835084518225	872773	872773	U	0	unclassified	36.3949609267491
1	1	C001_1	2	73.3164915481775	2398060	2456	R	1	root	100
1	1	C001_1	4	73.2211947231791	2394943	1318	D	2	Bacteria	99.870019932779
1	1	C001_1	6	73.0286138118333	2388644	5827	P	1239	Firmicutes	99.6073492739965
1	1	C001_1	7	72.8396711174187	2382464	19923	C	91061	Bacilli	99.3496409597758
1	1	C001_1	8	72.0038901405238	2355127	9810	O	186826	Lactobacillales	98.2096778229069
1	1	C001_1	9	71.6190646235989	2342540	3895	F	81852	Enterococcaceae	97.684795209461
1	1	C001_1	10	71.4981779870755	2338586	90486	G	1350	Enterococcus	97.5199119288091
1	1	C001_1	11	68.6679815203039	2246015	2216788	S	1352	Enterococcus faecium	93.6596665638057
1	1	C001_1	17	0.0185579636746969	607	607	S	53345	Enterococcus durans	0.0253121273029032
1	1	C001_1	18	0.0149808932464605	490	380	S	53346	Enterococcus mundtii	0.0204331834899877
1	1	C001_1	20	0.008101911653698	265	215	S	1351	Enterococcus faecalis	0.0110505992343811
1	1	C001_1	25	0.00791847214455767	259	259	S	2060307	Enterococcus sp. FDAARGOS_375	0.0108003969875649
1	1	C001_1	26	0.00596178404706079	195	195	S	44008	Enterococcus cecorum	0.00813157302152573
1	1	C001_1	27	0.00397452269804053	130	122	S	1354	Enterococcus hirae	0.00542104868101716
1	1	C001_1	29	0.00171210208530977	56	56	S	160453	Enterococcus gilvus	0.00233522097028431
1	1	C001_1	30	0.00143694282159927	47	47	S	417368	Enterococcus thailandicus	0.00195991760006005
1	1	C001_1	31	0.00045859877285083	15	0	S	37734	Enterococcus casseliflavus	0.000625505617040441
1	1	C001_1	33	0.000275159263710498	9	9	S	2060306	Enterococcus sp. FDAARGOS_163	0.000375303370224265
1	1	C001_1	34	0.000183439509140332	6	6	S	2005703	Enterococcus wangshanyuanii	0.000250202246816176
1	1	C001_1	35	0.000183439509140332	6	6	S	2057791	Enterococcus sp. CR-Ec1	0.000250202246816176
1	1	C001_1	36	0.00103949055179522	34	0	G	2737	Vagococcus	0.00141781273195833
1	1	C001_1	37	0.000886624294178272	29	29	S	519472	Vagococcus teuberi	0.00120931085961152
1	1	C001_1	38	0.000152866257616943	5	5	S	633807	Vagococcus penaei	0.000208501872346814
1	1	C001_1	39	0.00070318478503794	23	0	G	51668	Tetragenococcus	0.000959108612795343
1	1	C001_1	40	0.00070318478503794	23	20	S	51669	Tetragenococcus halophilus	0.000959108612795343
1	1	C001_1	42	6.11465030467774e-05	2	0	G	33969	Melissococcus	8.34007489387255e-05
1	1	C001_1	43	6.11465030467774e-05	2	2	S	33970	Melissococcus plutonius	8.34007489387255e-05
1	1	C001_1	44	0.0568968210850264	1861	19	F	1300	Streptococcaceae	0.0776043968874841
1	1	C001_1	45	0.0454929982668024	1488	215	G	1301	Streptococcus	0.0620501572104118
1	1	C001_1	46	0.0127490458852531	417	383	S	1308	Streptococcus thermophilus	0.0173890561537243
1	1	C001_1	57	0.0104254787694755	341	341	S	1310	Streptococcus sobrinus	0.0142198276940527
1	1	C001_1	58	0.00684840834123907	224	222	S	1309	Streptococcus mutans	0.00934088388113725
1	1	C001_1	62	0.000978344048748438	32	31	S	1328	Streptococcus anginosus	0.00133441198301961
1	1	C001_1	64	0.000152866257616943	5	2	S	1338	Streptococcus intermedius	0.000208501872346814
1	1	C001_1	67	0.000152866257616943	5	0	S	76860	Streptococcus constellatus	0.000208501872346814
1	1	C001_1	70	0.0013452230670291	44	5	S	45634	Streptococcus cristatus	0.00183481647665196
1	1	C001_1	73	0.00103949055179522	34	14	S	1318	Streptococcus parasanguinis	0.00141781273195833
1	1	C001_1	76	0.000978344048748438	32	26	S	1302	Streptococcus gordonii	0.00133441198301961
1	1	C001_1	79	0.000917197545701661	30	20	S	1348	Streptococcus parauberis	0.00125101123408088
1	1	C001_1	81	0.000489172024374219	16	15	S	1307	Streptococcus suis	0.000667205991509804
1	1	C001_1	83	0.000397452269804053	13	4	S	1303	Streptococcus oralis	0.000542104868101716
1	1	C001_1	86	0.000336305766757276	11	0	S	102684	Streptococcus infantarius	0.00045870411916299
1	1	C001_1	89	0.000275159263710498	9	7	S	1311	Streptococcus agalactiae	0.000375303370224265
1	1	C001_1	91	0.000275159263710498	9	7	S	1314	Streptococcus pyogenes	0.000375303370224265
1	1	C001_1	96	0.00024458601218711	8	6	S	1304	Streptococcus salivarius	0.000333602995754902
1	1	C001_1	98	0.000152866257616943	5	0	S	59310	Streptococcus macedonicus	0.000208501872346814
1	1	C001_1	100	0.000152866257616943	5	5	S	315405	Streptococcus gallolyticus	0.000208501872346814
1	1	C001_1	101	0.000122293006093555	4	4	S	197614	Streptococcus pasteurianus	0.000166801497877451
1	1	C001_1	103	6.11465030467774e-05	2	0	S	1334	Streptococcus dysgalactiae	8.34007489387255e-05
1	1	C001_1	106	3.05732515233887e-05	1	0	S	1336	Streptococcus equi	4.17003744693627e-05
1	1	C001_1	108	9.17197545701661e-05	3	2	S	150055	Streptococcus lutetiensis	0.000125101123408088
1	1	C001_1	110	9.17197545701661e-05	3	2	S	1305	Streptococcus sanguinis	0.000125101123408088
1	1	C001_1	112	6.11465030467774e-05	2	2	S	1346	Streptococcus iniae	8.34007489387255e-05
1	1	C001_1	113	6.11465030467774e-05	2	2	S	1839799	Streptococcus sp. FDAARGOS_192	8.34007489387255e-05
1	1	C001_1	114	6.11465030467774e-05	2	2	S	1156431	Streptococcus sp. I-G2	8.34007489387255e-05
1	1	C001_1	115	6.11465030467774e-05	2	2	S	82348	Streptococcus pluranimalium	8.34007489387255e-05
1	1	C001_1	116	6.11465030467774e-05	2	2	S	712624	Streptococcus sp. oral taxon 064	8.34007489387255e-05
1	1	C001_1	117	3.05732515233887e-05	1	1	S	1313	Streptococcus pneumoniae	4.17003744693627e-05
1	1	C001_1	118	3.05732515233887e-05	1	1	S	1825069	Streptococcus marmotae	4.17003744693627e-05
1	1	C001_1	119	3.05732515233887e-05	1	1	S	1811193	Streptococcus pantholopis	4.17003744693627e-05
1	1	C001_1	120	3.05732515233887e-05	1	1	S	1156433	Streptococcus sp. I-P16	4.17003744693627e-05
1	1	C001_1	121	3.05732515233887e-05	1	1	S	712633	Streptococcus sp. oral taxon 431	4.17003744693627e-05
1	1	C001_1	122	3.05732515233887e-05	1	1	S	1345	Streptococcus ferus	4.17003744693627e-05
1	1	C001_1	123	3.05732515233887e-05	1	1	S	113107	Streptococcus australis	4.17003744693627e-05
1	1	C001_1	124	3.05732515233887e-05	1	0	S	28037	Streptococcus mitis	4.17003744693627e-05
1	1	C001_1	126	0.0108229310392796	354	6	G	1357	Lactococcus	0.0147619325621544
1	1	C001_1	127	0.00871337668416578	285	44	S	1358	Lactococcus lactis	0.0118846067237684
1	1	C001_1	136	0.000978344048748438	32	16	S	1364	Lactococcus piscium	0.00133441198301961
1	1	C001_1	138	0.000672611533514551	22	22	S	1366	Lactococcus raffinolactis	0.00091740823832598
1	1	C001_1	139	0.000275159263710498	9	9	S	1363	Lactococcus garvieae	0.000375303370224265
1	1	C001_1	140	0.0215235690724656	704	8	F	33958	Lactobacillaceae	0.0293570636264314
1	1	C001_1	141	0.0205757982752406	673	22	G	1578	Lactobacillus	0.0280643520178811
1	1	C001_1	142	0.00657324907752857	215	205	S	1613	Lactobacillus fermentum	0.00896558051091299
1	1	C001_1	147	0.00614522355620113	201	201	S	33959	Lactobacillus johnsonii	0.00838177526834191
1	1	C001_1	148	0.00180382183987993	59	52	S	47715	Lactobacillus rhamnosus	0.0024603220936924
1	1	C001_1	150	0.00152866257616943	50	28	S	1596	Lactobacillus gasseri	0.00208501872346814
1	1	C001_1	153	0.000611465030467774	20	16	S	1624	Lactobacillus salivarius	0.000834007489387255
1	1	C001_1	156	0.00045859877285083	15	15	S	1622	Lactobacillus murinus	0.000625505617040441
1	1	C001_1	157	0.000428025521327442	14	14	S	28038	Lactobacillus curvatus	0.000583805242571078
1	1	C001_1	159	0.000183439509140332	6	6	S	1597	Lactobacillus paracasei	0.000250202246816176
1	1	C001_1	160	3.05732515233887e-05	1	0	S	1582	Lactobacillus casei	4.17003744693627e-05
1	1	C001_1	162	0.000275159263710498	9	9	S	1590	Lactobacillus plantarum	0.000375303370224265
1	1	C001_1	163	0.000275159263710498	9	9	S	1599	Lactobacillus sakei	0.000375303370224265
1	1	C001_1	164	0.000214012760663721	7	2	S	1584	Lactobacillus delbrueckii	0.000291902621285539
1	1	C001_1	170	0.000152866257616943	5	5	S	1580	Lactobacillus brevis	0.000208501872346814
1	1	C001_1	171	0.000122293006093555	4	0	S	109790	Lactobacillus jensenii	0.000166801497877451
1	1	C001_1	173	0.000122293006093555	4	0	S	1623	Lactobacillus ruminis	0.000166801497877451
1	1	C001_1	175	9.17197545701661e-05	3	0	S	97478	Lactobacillus mucosae	0.000125101123408088
1	1	C001_1	177	9.17197545701661e-05	3	1	S	1587	Lactobacillus helveticus	0.000125101123408088
1	1	C001_1	180	9.17197545701661e-05	3	0	S	1579	Lactobacillus acidophilus	0.000125101123408088
1	1	C001_1	182	6.11465030467774e-05	2	2	S	375175	Lactobacillus backii	8.34007489387255e-05
1	1	C001_1	183	6.11465030467774e-05	2	0	S	1193095	Lactobacillus hokkaidonensis	8.34007489387255e-05
1	1	C001_1	185	6.11465030467774e-05	2	0	S	1581	Lactobacillus buchneri	8.34007489387255e-05
1	1	C001_1	187	3.05732515233887e-05	1	1	S	1598	Lactobacillus reuteri	4.17003744693627e-05
1	1	C001_1	188	3.05732515233887e-05	1	0	S	293371	Lactobacillus oligofermentans	4.17003744693627e-05
1	1	C001_1	190	3.05732515233887e-05	1	1	S	1589	Lactobacillus pentosus	4.17003744693627e-05
1	1	C001_1	191	3.05732515233887e-05	1	1	S	1601	Lactobacillus agilis	4.17003744693627e-05
1	1	C001_1	192	3.05732515233887e-05	1	1	S	1847728	Lactobacillus allii	4.17003744693627e-05
1	1	C001_1	193	3.05732515233887e-05	1	1	S	637971	Lactobacillus koreensis	4.17003744693627e-05
1	1	C001_1	194	3.05732515233887e-05	1	1	S	1610	Lactobacillus coryniformis	4.17003744693627e-05
1	1	C001_1	195	3.05732515233887e-05	1	1	S	240427	Lactobacillus paracollinoides	4.17003744693627e-05
1	1	C001_1	196	3.05732515233887e-05	1	1	S	83683	Lactobacillus amylolyticus	4.17003744693627e-05
1	1	C001_1	197	3.05732515233887e-05	1	1	S	1074467	Lactobacillus heilongjiangensis	4.17003744693627e-05
1	1	C001_1	198	3.05732515233887e-05	1	0	S	1604	Lactobacillus amylovorus	4.17003744693627e-05
1	1	C001_1	200	3.05732515233887e-05	1	1	S	152331	Lactobacillus parabuchneri	4.17003744693627e-05
1	1	C001_1	201	0.00070318478503794	23	1	G	1253	Pediococcus	0.000959108612795343
1	1	C001_1	203	0.000366879018280664	12	12	S	1254	Pediococcus acidilactici	0.000500404493632353
1	1	C001_1	204	0.00024458601218711	8	8	S	1255	Pediococcus pentosaceus	0.000333602995754902
1	1	C001_1	205	3.05732515233887e-05	1	1	S	51663	Pediococcus damnosus	4.17003744693627e-05
1	1	C001_1	206	3.05732515233887e-05	1	0	S	187452	Pediococcus claussenii	4.17003744693627e-05
1	1	C001_1	208	0.00376050993737681	123	2	F	81850	Leuconostocaceae	0.00512914605973162
1	1	C001_1	209	0.00192611484597349	63	7	G	1243	Leuconostoc	0.00262712359156985
1	1	C001_1	210	0.00070318478503794	23	12	S	1245	Leuconostoc mesenteroides	0.000959108612795343
1	1	C001_1	214	0.000672611533514551	22	4	S	1244	Leuconostoc gelidum	0.00091740823832598
1	1	C001_1	219	0.000214012760663721	7	3	S	33964	Leuconostoc citreum	0.000291902621285539
1	1	C001_1	221	0.000122293006093555	4	0	S	1252	Leuconostoc carnosum	0.000166801497877451
1	1	C001_1	223	0.00177324858835654	58	0	G	46255	Weissella	0.00241862171922304
1	1	C001_1	224	0.00174267533683316	57	57	S	1631871	Weissella jogaejeotgali	0.00237692134475368
1	1	C001_1	225	3.05732515233887e-05	1	1	S	759620	Weissella ceti	4.17003744693627e-05
1	1	C001_1	226	0.0016203823307396	53	5	F	186828	Carnobacteriaceae	0.00221011984687622
1	1	C001_1	227	0.000733758036561329	24	2	G	2747	Carnobacterium	0.00100080898726471
1	1	C001_1	228	0.000366879018280664	12	12	S	2748	Carnobacterium divergens	0.000500404493632353
1	1	C001_1	229	0.000152866257616943	5	0	S	2751	Carnobacterium maltaromaticum	0.000208501872346814
1	1	C001_1	231	9.17197545701661e-05	3	0	S	147709	Carnobacterium inhibens	0.000125101123408088
1	1	C001_1	233	6.11465030467774e-05	2	2	S	1564681	Carnobacterium sp. CP1	8.34007489387255e-05
1	1	C001_1	234	0.000672611533514551	22	0	G	191769	Marinilactibacillus	0.00091740823832598
1	1	C001_1	235	0.000672611533514551	22	22	S	1911586	Marinilactibacillus sp. 15R	0.00091740823832598
1	1	C001_1	236	6.11465030467774e-05	2	0	G	1470540	Jeotgalibaca	8.34007489387255e-05
1	1	C001_1	237	6.11465030467774e-05	2	2	S	1903686	Jeotgalibaca sp. PTS2502	8.34007489387255e-05
1	1	C001_1	238	0.0010700638033186	35	0	F	186827	Aerococcaceae	0.0014595131064277
1	1	C001_1	239	0.0010700638033186	35	4	G	1375	Aerococcus	0.0014595131064277
1	1	C001_1	240	0.000764331288084717	25	25	S	1377	Aerococcus viridans	0.00104250936173407
1	1	C001_1	241	0.000152866257616943	5	5	S	51665	Aerococcus urinaeequi	0.000208501872346814
1	1	C001_1	242	3.05732515233887e-05	1	1	S	128944	Aerococcus urinaehominis	4.17003744693627e-05
1	1	C001_1	245	3.05732515233887e-05	1	1	S	1993866	Lactobacillales bacterium	4.17003744693627e-05
1	1	C001_1	246	0.226670086794404	7414	16	O	1385	Bacillales	0.309166576315855
1	1	C001_1	247	0.199582185944681	6528	6	F	186817	Bacillaceae	0.272220044536
1	1	C001_1	248	0.199093013920307	6512	10	G	1386	Bacillus	0.27155283854449
1	1	C001_1	250	0.19352868214305	6330	399	S	1396	Bacillus cereus	0.263963370391066
1	1	C001_1	259	0.000519745275897608	17	17	S	1890302	Bacillus wiedmannii	0.000708906365979166
1	1	C001_1	260	0.000489172024374219	16	11	S	1428	Bacillus thuringiensis	0.000667205991509804
1	1	C001_1	268	0.000428025521327442	14	13	S	1392	Bacillus anthracis	0.000583805242571078
1	1	C001_1	270	0.000428025521327442	14	14	S	1405	Bacillus mycoides	0.000583805242571078
1	1	C001_1	271	0.000152866257616943	5	5	S	580165	Bacillus cytotoxicus	0.000208501872346814
1	1	C001_1	272	9.17197545701661e-05	3	3	S	64104	Bacillus pseudomycoides	0.000125101123408088
1	1	C001_1	274	0.000366879018280664	12	6	S	1423	Bacillus subtilis	0.000500404493632353
1	1	C001_1	279	9.17197545701661e-05	3	2	S	1390	Bacillus amyloliquefaciens	0.000125101123408088
1	1	C001_1	281	3.05732515233887e-05	1	0	S	492670	Bacillus velezensis	4.17003744693627e-05
1	1	C001_1	283	3.05732515233887e-05	1	0	S	1452	Bacillus atrophaeus	4.17003744693627e-05
1	1	C001_1	285	0.000122293006093555	4	4	S	1398	Bacillus coagulans	0.000166801497877451
1	1	C001_1	286	0.000122293006093555	4	4	S	1565991	Bacillus sp. X1(2014)	0.000166801497877451
1	1	C001_1	287	9.17197545701661e-05	3	2	S	79880	Bacillus clausii	0.000125101123408088
1	1	C001_1	289	3.05732515233887e-05	1	0	S	1404	Bacillus megaterium	4.17003744693627e-05
1	1	C001_1	291	3.05732515233887e-05	1	0	S	300825	Bacillus lehensis	4.17003744693627e-05
1	1	C001_1	293	3.05732515233887e-05	1	1	S	561879	Bacillus safensis	4.17003744693627e-05
1	1	C001_1	294	3.05732515233887e-05	1	0	S	1471	Bacillus methanolicus	4.17003744693627e-05
1	1	C001_1	296	3.05732515233887e-05	1	1	S	756828	Bacillus sp. WP8	4.17003744693627e-05
1	1	C001_1	297	0.000122293006093555	4	2	G	400634	Lysinibacillus	0.000166801497877451
1	1	C001_1	298	6.11465030467774e-05	2	2	S	2086577	Lysinibacillus sp. Marseille-P5727	8.34007489387255e-05
1	1	C001_1	299	6.11465030467774e-05	2	0	G	150247	Anoxybacillus	8.34007489387255e-05
1	1	C001_1	300	3.05732515233887e-05	1	1	S	33934	Anoxybacillus flavithermus	4.17003744693627e-05
1	1	C001_1	301	3.05732515233887e-05	1	1	S	198467	Anoxybacillus gonensis	4.17003744693627e-05
1	1	C001_1	302	6.11465030467774e-05	2	0	G	1329200	Fictibacillus	8.34007489387255e-05
1	1	C001_1	303	3.05732515233887e-05	1	1	S	255247	Fictibacillus arsenicus	4.17003744693627e-05
1	1	C001_1	304	3.05732515233887e-05	1	1	S	1221500	Fictibacillus phosphorivorans	4.17003744693627e-05
1	1	C001_1	305	3.05732515233887e-05	1	0	G	84406	Virgibacillus	4.17003744693627e-05
1	1	C001_1	306	3.05732515233887e-05	1	1	S	1911587	Virgibacillus sp. 6R	4.17003744693627e-05
1	1	C001_1	307	3.05732515233887e-05	1	0	G	129337	Geobacillus	4.17003744693627e-05
1	1	C001_1	308	3.05732515233887e-05	1	1	S	33940	Geobacillus thermodenitrificans	4.17003744693627e-05
1	1	C001_1	309	0.0251923592552723	824	198	F	90964	Staphylococcaceae	0.0343611085627549
1	1	C001_1	310	0.0190165624475478	622	6	G	1279	Staphylococcus	0.0259376329199436
1	1	C001_1	311	0.018252231159463	597	100	S	1280	Staphylococcus aureus	0.0248951235582096
1	1	C001_1	318	9.17197545701661e-05	3	3	S	283734	Staphylococcus pseudintermedius	0.000125101123408088
1	1	C001_1	319	6.11465030467774e-05	2	2	S	70258	Staphylococcus piscifermentans	8.34007489387255e-05
1	1	C001_1	320	6.11465030467774e-05	2	2	S	70255	Staphylococcus condimenti	8.34007489387255e-05
1	1	C001_1	321	6.11465030467774e-05	2	2	S	29384	Staphylococcus kloosii	8.34007489387255e-05
1	1	C001_1	322	6.11465030467774e-05	2	2	S	28035	Staphylococcus lugdunensis	8.34007489387255e-05
1	1	C001_1	323	6.11465030467774e-05	2	2	S	1283	Staphylococcus haemolyticus	8.34007489387255e-05
1	1	C001_1	324	3.05732515233887e-05	1	1	S	1294	Staphylococcus muscae	4.17003744693627e-05
1	1	C001_1	325	3.05732515233887e-05	1	1	S	1295	Staphylococcus schleiferi	4.17003744693627e-05
1	1	C001_1	326	3.05732515233887e-05	1	1	S	1286	Staphylococcus simulans	4.17003744693627e-05
1	1	C001_1	327	3.05732515233887e-05	1	1	S	46127	Staphylococcus felis	4.17003744693627e-05
1	1	C001_1	328	3.05732515233887e-05	1	1	S	1282	Staphylococcus epidermidis	4.17003744693627e-05
1	1	C001_1	329	3.05732515233887e-05	1	1	S	29388	Staphylococcus capitis	4.17003744693627e-05
1	1	C001_1	330	6.11465030467774e-05	2	0	G	2005363	Auricoccus	8.34007489387255e-05
1	1	C001_1	331	6.11465030467774e-05	2	2	S	1849491	Auricoccus indicus	8.34007489387255e-05
1	1	C001_1	332	3.05732515233887e-05	1	0	G	45669	Salinicoccus	4.17003744693627e-05
1	1	C001_1	333	3.05732515233887e-05	1	1	S	407035	Salinicoccus halodurans	4.17003744693627e-05
1	1	C001_1	334	3.05732515233887e-05	1	0	G	227979	Jeotgalicoccus	4.17003744693627e-05
1	1	C001_1	335	3.05732515233887e-05	1	1	S	1461582	Jeotgalicoccus saudimassiliensis	4.17003744693627e-05
1	1	C001_1	336	0.000611465030467774	20	0	F	186820	Listeriaceae	0.000834007489387255
1	1	C001_1	337	0.000550318527420996	18	0	G	1637	Listeria	0.000750606740448529
1	1	C001_1	338	0.000397452269804053	13	11	S	1639	Listeria monocytogenes	0.000542104868101716
1	1	C001_1	341	0.000152866257616943	5	0	S	1642	Listeria innocua	0.000208501872346814
1	1	C001_1	343	6.11465030467774e-05	2	0	G	2755	Brochothrix	8.34007489387255e-05
1	1	C001_1	344	6.11465030467774e-05	2	2	S	2756	Brochothrix thermosphacta	8.34007489387255e-05
1	1	C001_1	345	0.000275159263710498	9	0	F	186822	Paenibacillaceae	0.000375303370224265
1	1	C001_1	346	0.00024458601218711	8	1	G	44249	Paenibacillus	0.000333602995754902
1	1	C001_1	347	0.000122293006093555	4	4	S	1619311	Paenibacillus physcomitrellae	0.000166801497877451
1	1	C001_1	348	3.05732515233887e-05	1	0	S	1406	Paenibacillus polymyxa	4.17003744693627e-05
1	1	C001_1	350	3.05732515233887e-05	1	1	S	1126833	Paenibacillus beijingensis	4.17003744693627e-05
1	1	C001_1	351	3.05732515233887e-05	1	0	S	159743	Paenibacillus terrae	4.17003744693627e-05
1	1	C001_1	354	3.05732515233887e-05	1	1	S	1882832	Paenibacillaceae bacterium GAS479	4.17003744693627e-05
1	1	C001_1	357	0.00024458601218711	8	0	G	33986	Exiguobacterium	0.000333602995754902
1	1	C001_1	358	0.000122293006093555	4	4	S	223958	Exiguobacterium oxidotolerans	0.000166801497877451
1	1	C001_1	359	0.000122293006093555	4	4	S	360911	Exiguobacterium sp. AT1b	0.000166801497877451
1	1	C001_1	360	0.000152866257616943	5	0	F	186823	Alicyclobacillaceae	0.000208501872346814
1	1	C001_1	361	6.11465030467774e-05	2	0	G	29330	Alicyclobacillus	8.34007489387255e-05
1	1	C001_1	362	6.11465030467774e-05	2	0	S	405212	Alicyclobacillus acidocaldarius	8.34007489387255e-05
1	1	C001_1	364	6.11465030467774e-05	2	1	G	432330	Tumebacillus	8.34007489387255e-05
1	1	C001_1	365	3.05732515233887e-05	1	1	S	1214604	Tumebacillus algifaecis	4.17003744693627e-05
1	1	C001_1	366	3.05732515233887e-05	1	0	G	1129704	Kyrpidia	4.17003744693627e-05
1	1	C001_1	367	3.05732515233887e-05	1	0	S	33943	Kyrpidia tusciae	4.17003744693627e-05
1	1	C001_1	369	0.000122293006093555	4	0	F	186818	Planococcaceae	0.000166801497877451
1	1	C001_1	370	9.17197545701661e-05	3	0	G	648800	Solibacillus	0.000125101123408088
1	1	C001_1	371	9.17197545701661e-05	3	0	S	76853	Solibacillus silvestris	0.000125101123408088
1	1	C001_1	373	3.05732515233887e-05	1	0	G	1372	Planococcus	4.17003744693627e-05
1	1	C001_1	374	3.05732515233887e-05	1	1	S	2058136	Planococcus sp. MB-3u-03	4.17003744693627e-05
1	1	C001_1	375	0.00944713472072711	309	1	C	186801	Clostridia	0.0128854157110331
1	1	C001_1	376	0.00926369521158677	303	3	O	186802	Clostridiales	0.0126352134642169
1	1	C001_1	377	0.00366879018280664	120	0	F	31979	Clostridiaceae	0.00500404493632353
1	1	C001_1	378	0.00366879018280664	120	1	G	1485	Clostridium	0.00500404493632353
1	1	C001_1	379	0.0035159239251897	115	114	S	1491	Clostridium botulinum	0.00479554306397671
1	1	C001_1	381	3.05732515233887e-05	1	0	S	46867	Clostridium chauvoei	4.17003744693627e-05
1	1	C001_1	383	3.05732515233887e-05	1	1	S	1520	Clostridium beijerinckii	4.17003744693627e-05
1	1	C001_1	384	3.05732515233887e-05	1	0	S	1502	Clostridium perfringens	4.17003744693627e-05
1	1	C001_1	386	3.05732515233887e-05	1	1	S	1494	Clostridium cochlearium	4.17003744693627e-05
1	1	C001_1	387	0.00229299386425415	75	0	F	186806	Eubacteriaceae	0.00312752808520221
1	1	C001_1	388	0.00229299386425415	75	0	G	1730	Eubacterium	0.00312752808520221
1	1	C001_1	389	0.00223184736120737	73	0	S	39485	Eubacterium eligens	0.00304412733626348
1	1	C001_1	391	3.05732515233887e-05	1	0	S	29322	Eubacterium cellulosolvens	4.17003744693627e-05
1	1	C001_1	393	3.05732515233887e-05	1	1	S	39488	Eubacterium hallii	4.17003744693627e-05
1	1	C001_1	394	0.00146751607312266	48	0	F	186803	Lachnospiraceae	0.00200161797452941
1	1	C001_1	395	0.00131464981550571	43	3	G	1506553	Lachnoclostridium	0.0017931161021826
1	1	C001_1	396	0.0010700638033186	35	35	S	1834196	Lachnoclostridium sp. YL32	0.0014595131064277
1	1	C001_1	397	0.000152866257616943	5	5	S	208479	Clostridium bolteae	0.000208501872346814
1	1	C001_1	398	6.11465030467774e-05	2	0	G	207244	Anaerostipes	8.34007489387255e-05
1	1	C001_1	399	6.11465030467774e-05	2	2	S	649756	Anaerostipes hadrus	8.34007489387255e-05
1	1	C001_1	400	6.11465030467774e-05	2	0	G	572511	Blautia	8.34007489387255e-05
1	1	C001_1	401	3.05732515233887e-05	1	0	S	1322	Blautia hansenii	4.17003744693627e-05
1	1	C001_1	403	3.05732515233887e-05	1	1	S	1912897	Blautia sp. N6H1-15	4.17003744693627e-05
1	1	C001_1	404	3.05732515233887e-05	1	0	G	841	Roseburia	4.17003744693627e-05
1	1	C001_1	405	3.05732515233887e-05	1	0	S	301301	Roseburia hominis	4.17003744693627e-05
1	1	C001_1	407	0.00119235680941216	39	0	F	186804	Peptostreptococcaceae	0.00162631460430515
1	1	C001_1	408	0.00119235680941216	39	0	G	1870884	Clostridioides	0.00162631460430515
1	1	C001_1	409	0.00119235680941216	39	24	S	1496	Clostridioides difficile	0.00162631460430515
1	1	C001_1	411	0.000275159263710498	9	0	F	541000	Ruminococcaceae	0.000375303370224265
1	1	C001_1	412	0.00024458601218711	8	0	G	1508657	Ruminiclostridium	0.000333602995754902
1	1	C001_1	413	0.000183439509140332	6	6	S	84032	Clostridium thermosuccinogenes	0.000250202246816176
1	1	C001_1	414	3.05732515233887e-05	1	0	S	1521	Clostridium cellulolyticum	4.17003744693627e-05
1	1	C001_1	416	3.05732515233887e-05	1	0	S	288965	Clostridium clariflavum	4.17003744693627e-05
1	1	C001_1	418	3.05732515233887e-05	1	0	G	216851	Faecalibacterium	4.17003744693627e-05
1	1	C001_1	419	3.05732515233887e-05	1	1	S	853	Faecalibacterium prausnitzii	4.17003744693627e-05
1	1	C001_1	420	0.000152866257616943	5	0	F	186807	Peptococcaceae	0.000208501872346814
1	1	C001_1	421	0.000152866257616943	5	0	G	1562	Desulfotomaculum	0.000208501872346814
1	1	C001_1	422	9.17197545701661e-05	3	3	S	1833852	Desulfotomaculum ferrireducens	0.000125101123408088
1	1	C001_1	423	3.05732515233887e-05	1	0	S	1565	Desulfotomaculum nigrificans	4.17003744693627e-05
1	1	C001_1	425	3.05732515233887e-05	1	0	S	59610	Desulfotomaculum reducens	4.17003744693627e-05
1	1	C001_1	428	3.05732515233887e-05	1	0	G	946234	Flavonifractor	4.17003744693627e-05
1	1	C001_1	429	3.05732515233887e-05	1	1	S	292800	Flavonifractor plautii	4.17003744693627e-05
1	1	C001_1	430	3.05732515233887e-05	1	0	G	1392389	Intestinimonas	4.17003744693627e-05
1	1	C001_1	431	3.05732515233887e-05	1	1	S	1297617	Intestinimonas butyriciproducens	4.17003744693627e-05
1	1	C001_1	433	6.11465030467774e-05	2	0	F	543314	Clostridiales Family XIII. Incertae Sedis	8.34007489387255e-05
1	1	C001_1	434	6.11465030467774e-05	2	0	G	86331	Mogibacterium	8.34007489387255e-05
1	1	C001_1	435	6.11465030467774e-05	2	2	S	86332	Mogibacterium pumilum	8.34007489387255e-05
1	1	C001_1	436	9.17197545701661e-05	3	0	O	68295	Thermoanaerobacterales	0.000125101123408088
1	1	C001_1	437	3.05732515233887e-05	1	0	F	186814	Thermoanaerobacteraceae	4.17003744693627e-05
1	1	C001_1	439	3.05732515233887e-05	1	0	G	44260	Moorella	4.17003744693627e-05
1	1	C001_1	440	3.05732515233887e-05	1	1	S	1525	Moorella thermoacetica	4.17003744693627e-05
1	1	C001_1	441	3.05732515233887e-05	1	0	F	543371	Thermoanaerobacterales Family III. Incertae Sedis	4.17003744693627e-05
1	1	C001_1	442	3.05732515233887e-05	1	1	G	44000	Caldicellulosiruptor	4.17003744693627e-05
1	1	C001_1	443	3.05732515233887e-05	1	0	F	543372	Thermoanaerobacterales Family IV. Incertae Sedis	4.17003744693627e-05
1	1	C001_1	444	3.05732515233887e-05	1	0	G	252965	Mahella	4.17003744693627e-05
1	1	C001_1	445	3.05732515233887e-05	1	0	S	252966	Mahella australiensis	4.17003744693627e-05
1	1	C001_1	447	3.05732515233887e-05	1	0	O	53433	Halanaerobiales	4.17003744693627e-05
1	1	C001_1	448	3.05732515233887e-05	1	0	F	972	Halanaerobiaceae	4.17003744693627e-05
1	1	C001_1	449	3.05732515233887e-05	1	0	G	2330	Halanaerobium	4.17003744693627e-05
1	1	C001_1	450	3.05732515233887e-05	1	1	S	656519	Halanaerobium hydrogeniformans	4.17003744693627e-05
1	1	C001_1	451	3.05732515233887e-05	1	0	O	485256	Natranaerobiales	4.17003744693627e-05
1	1	C001_1	452	3.05732515233887e-05	1	0	F	485255	Natranaerobiaceae	4.17003744693627e-05
1	1	C001_1	453	3.05732515233887e-05	1	0	G	375928	Natranaerobius	4.17003744693627e-05
1	1	C001_1	454	3.05732515233887e-05	1	0	S	375929	Natranaerobius thermophilus	4.17003744693627e-05
1	1	C001_1	456	0.00070318478503794	23	0	C	909932	Negativicutes	0.000959108612795343
1	1	C001_1	457	0.000519745275897608	17	0	O	1843489	Veillonellales	0.000708906365979166
1	1	C001_1	458	0.000519745275897608	17	0	F	31977	Veillonellaceae	0.000708906365979166
1	1	C001_1	459	0.000489172024374219	16	0	G	29465	Veillonella	0.000667205991509804
1	1	C001_1	460	0.000489172024374219	16	16	S	29466	Veillonella parvula	0.000667205991509804
1	1	C001_1	461	3.05732515233887e-05	1	0	G	906	Megasphaera	4.17003744693627e-05
1	1	C001_1	462	3.05732515233887e-05	1	0	S	907	Megasphaera elsdenii	4.17003744693627e-05
1	1	C001_1	464	9.17197545701661e-05	3	0	O	909929	Selenomonadales	0.000125101123408088
1	1	C001_1	465	9.17197545701661e-05	3	1	F	1843491	Selenomonadaceae	0.000125101123408088
1	1	C001_1	466	6.11465030467774e-05	2	0	G	970	Selenomonas	8.34007489387255e-05
1	1	C001_1	467	3.05732515233887e-05	1	0	S	69823	Selenomonas sputigena	4.17003744693627e-05
1	1	C001_1	469	3.05732515233887e-05	1	1	S	713030	Selenomonas sp. oral taxon 136	4.17003744693627e-05
1	1	C001_1	470	9.17197545701661e-05	3	0	O	1843488	Acidaminococcales	0.000125101123408088
1	1	C001_1	471	9.17197545701661e-05	3	0	F	909930	Acidaminococcaceae	0.000125101123408088
1	1	C001_1	472	9.17197545701661e-05	3	1	G	904	Acidaminococcus	0.000125101123408088
1	1	C001_1	473	6.11465030467774e-05	2	0	S	905	Acidaminococcus fermentans	8.34007489387255e-05
1	1	C001_1	475	0.000489172024374219	16	0	C	1737404	Tissierellia	0.000667205991509804
1	1	C001_1	476	0.000489172024374219	16	0	O	1737405	Tissierellales	0.000667205991509804
1	1	C001_1	477	0.000489172024374219	16	0	F	1570339	Peptoniphilaceae	0.000667205991509804
1	1	C001_1	478	0.000366879018280664	12	0	G	543311	Parvimonas	0.000500404493632353
1	1	C001_1	479	0.000366879018280664	12	12	S	33033	Parvimonas micra	0.000500404493632353
1	1	C001_1	480	6.11465030467774e-05	2	0	G	150022	Finegoldia	8.34007489387255e-05
1	1	C001_1	481	6.11465030467774e-05	2	0	S	1260	Finegoldia magna	8.34007489387255e-05
1	1	C001_1	484	6.11465030467774e-05	2	0	G	165779	Anaerococcus	8.34007489387255e-05
1	1	C001_1	485	6.11465030467774e-05	2	0	S	33034	Anaerococcus prevotii	8.34007489387255e-05
1	1	C001_1	487	0.000122293006093555	4	0	C	526524	Erysipelotrichia	0.000166801497877451
1	1	C001_1	488	0.000122293006093555	4	0	O	526525	Erysipelotrichales	0.000166801497877451
1	1	C001_1	489	0.000122293006093555	4	4	F	128827	Erysipelotrichaceae	0.000166801497877451
1	1	C001_1	490	3.05732515233887e-05	1	0	C	1676648	Limnochordia	4.17003744693627e-05
1	1	C001_1	491	3.05732515233887e-05	1	0	O	1676649	Limnochordales	4.17003744693627e-05
1	1	C001_1	492	3.05732515233887e-05	1	0	F	1676650	Limnochordaceae	4.17003744693627e-05
1	1	C001_1	493	3.05732515233887e-05	1	0	G	1676651	Limnochorda	4.17003744693627e-05
1	1	C001_1	494	3.05732515233887e-05	1	1	S	1555112	Limnochorda pilosa	4.17003744693627e-05
1	1	C001_1	527	0.0217375818331294	711	0	P	201174	Actinobacteria	0.0296489662477169
1	1	C001_1	528	0.0164789825711065	539	21	C	1760	Actinobacteria	0.0224765018389865
1	1	C001_1	529	0.00877452318721255	287	0	O	2037	Actinomycetales	0.0119680074727071
1	1	C001_1	530	0.00877452318721255	287	0	F	2049	Actinomycetaceae	0.0119680074727071
1	1	C001_1	531	0.00822420465979156	269	11	G	1654	Actinomyces	0.0112174007322586
1	1	C001_1	532	0.00394394944651714	129	129	S	712122	Actinomyces sp. oral taxon 414	0.00537934830654779
1	1	C001_1	533	0.00238471361882432	78	78	S	544580	Actinomyces oris	0.00325262920861029
1	1	C001_1	534	0.000580891778944385	19	19	S	178339	Actinomyces hongkongensis	0.000792307114917892
1	1	C001_1	535	0.000275159263710498	9	9	S	111015	Actinomyces radicidentis	0.000375303370224265
1	1	C001_1	536	0.00024458601218711	8	8	S	2079536	Actinomyces sp. Z16	0.000333602995754902
1	1	C001_1	537	0.00024458601218711	8	8	S	2081702	Actinomyces sp. oral taxon 897	0.000333602995754902
1	1	C001_1	538	0.000152866257616943	5	5	S	52773	Actinomyces meyeri	0.000208501872346814
1	1	C001_1	539	3.05732515233887e-05	1	1	S	1851395	Actinomyces sp. Chiba101	4.17003744693627e-05
1	1	C001_1	540	3.05732515233887e-05	1	1	S	1960083	Actinomyces gaoshouyii	4.17003744693627e-05
1	1	C001_1	541	0.000550318527420996	18	0	G	28263	Arcanobacterium	0.000750606740448529
1	1	C001_1	542	0.000550318527420996	18	18	S	28264	Arcanobacterium haemolyticum	0.000750606740448529
1	1	C001_1	543	0.00195668809749688	64	0	O	85006	Micrococcales	0.00266882396603922
1	1	C001_1	544	0.000886624294178272	29	1	F	85023	Microbacteriaceae	0.00120931085961152
1	1	C001_1	545	0.000489172024374219	16	2	G	33882	Microbacterium	0.000667205991509804
1	1	C001_1	546	0.000183439509140332	6	6	S	2014534	Microbacterium sp. PM5	0.000250202246816176
1	1	C001_1	547	0.000122293006093555	4	4	S	1714373	Microbacterium sp. No. 7	0.000166801497877451
1	1	C001_1	548	6.11465030467774e-05	2	2	S	162426	Microbacterium hominis	8.34007489387255e-05
1	1	C001_1	549	3.05732515233887e-05	1	1	S	1906742	Microbacterium sp. BH-3-3-3	4.17003744693627e-05
1	1	C001_1	550	3.05732515233887e-05	1	0	S	2033	Microbacterium testaceum	4.17003744693627e-05
1	1	C001_1	554	0.000122293006093555	4	0	G	529883	Rhodoluna	0.000166801497877451
1	1	C001_1	555	9.17197545701661e-05	3	3	S	529884	Rhodoluna lacicola	0.000125101123408088
1	1	C001_1	556	3.05732515233887e-05	1	1	S	535712	Candidatus Rhodoluna planktonica	4.17003744693627e-05
1	1	C001_1	557	9.17197545701661e-05	3	0	G	1705353	Aurantimicrobium	0.000125101123408088
1	1	C001_1	558	9.17197545701661e-05	3	3	S	1987356	Aurantimicrobium sp. MWH-Mo1	0.000125101123408088
1	1	C001_1	559	3.05732515233887e-05	1	0	G	2034	Curtobacterium	4.17003744693627e-05
1	1	C001_1	560	3.05732515233887e-05	1	1	S	1561023	Curtobacterium sp. MR_MD2014	4.17003744693627e-05
1	1	C001_1	561	3.05732515233887e-05	1	0	G	235888	Salinibacterium	4.17003744693627e-05
1	1	C001_1	562	3.05732515233887e-05	1	1	S	2079791	Salinibacterium sp. CGMCC 1.16371	4.17003744693627e-05
1	1	C001_1	563	3.05732515233887e-05	1	0	G	190323	Plantibacter	4.17003744693627e-05
1	1	C001_1	564	3.05732515233887e-05	1	1	S	150123	Plantibacter flavus	4.17003744693627e-05
1	1	C001_1	565	3.05732515233887e-05	1	0	G	46352	Agrococcus	4.17003744693627e-05
1	1	C001_1	566	3.05732515233887e-05	1	1	S	684552	Agrococcus carbonis	4.17003744693627e-05
1	1	C001_1	567	3.05732515233887e-05	1	0	G	1573	Clavibacter	4.17003744693627e-05
1	1	C001_1	568	3.05732515233887e-05	1	1	S	33014	Clavibacter insidiosus	4.17003744693627e-05
1	1	C001_1	569	0.000764331288084717	25	1	F	1268	Micrococcaceae	0.00104250936173407
1	1	C001_1	570	0.000305732515233887	10	0	G	1269	Micrococcus	0.000417003744693627
1	1	C001_1	571	0.000305732515233887	10	10	S	1270	Micrococcus luteus	0.000417003744693627
1	1	C001_1	572	0.000275159263710498	9	0	G	32207	Rothia	0.000375303370224265
1	1	C001_1	573	0.00024458601218711	8	0	S	2047	Rothia dentocariosa	0.000333602995754902
1	1	C001_1	575	3.05732515233887e-05	1	0	S	43675	Rothia mucilaginosa	4.17003744693627e-05
1	1	C001_1	577	6.11465030467774e-05	2	0	G	1663	Arthrobacter	8.34007489387255e-05
1	1	C001_1	578	6.11465030467774e-05	2	2	S	1357915	Arthrobacter sp. QXT-31	8.34007489387255e-05
1	1	C001_1	579	6.11465030467774e-05	2	1	G	57493	Kocuria	8.34007489387255e-05
1	1	C001_1	580	3.05732515233887e-05	1	1	S	71999	Kocuria palustris	4.17003744693627e-05
1	1	C001_1	581	3.05732515233887e-05	1	0	G	1742989	Glutamicibacter	4.17003744693627e-05
1	1	C001_1	582	3.05732515233887e-05	1	1	S	256701	Glutamicibacter arilaitensis	4.17003744693627e-05
1	1	C001_1	583	0.000122293006093555	4	0	F	85016	Cellulomonadaceae	0.000166801497877451
1	1	C001_1	584	0.000122293006093555	4	0	G	1707	Cellulomonas	0.000166801497877451
1	1	C001_1	585	6.11465030467774e-05	2	0	S	1711	Cellulomonas flavigena	8.34007489387255e-05
1	1	C001_1	587	3.05732515233887e-05	1	0	S	11	Cellulomonas gilvus	4.17003744693627e-05
1	1	C001_1	589	3.05732515233887e-05	1	1	S	2003551	Cellulomonas sp. PSBB021	4.17003744693627e-05
1	1	C001_1	590	9.17197545701661e-05	3	0	F	85017	Promicromonosporaceae	0.000125101123408088
1	1	C001_1	591	6.11465030467774e-05	2	0	G	157920	Cellulosimicrobium	8.34007489387255e-05
1	1	C001_1	592	6.11465030467774e-05	2	2	S	1710	Cellulosimicrobium cellulans	8.34007489387255e-05
1	1	C001_1	593	3.05732515233887e-05	1	0	G	254250	Isoptericola	4.17003744693627e-05
1	1	C001_1	594	3.05732515233887e-05	1	0	S	372663	Isoptericola dokdonensis	4.17003744693627e-05
1	1	C001_1	596	3.05732515233887e-05	1	0	F	85018	Dermatophilaceae	4.17003744693627e-05
1	1	C001_1	597	3.05732515233887e-05	1	0	G	1184606	Austwickia	4.17003744693627e-05
1	1	C001_1	598	3.05732515233887e-05	1	1	S	100225	Austwickia chelonae	4.17003744693627e-05
1	1	C001_1	599	3.05732515233887e-05	1	0	F	85020	Dermabacteraceae	4.17003744693627e-05
1	1	C001_1	600	3.05732515233887e-05	1	0	G	472568	Devriesea	4.17003744693627e-05
1	1	C001_1	601	3.05732515233887e-05	1	1	S	472569	Devriesea agamarum	4.17003744693627e-05
1	1	C001_1	602	3.05732515233887e-05	1	0	F	125316	Beutenbergiaceae	4.17003744693627e-05
1	1	C001_1	603	3.05732515233887e-05	1	0	G	947525	Miniimonas	4.17003744693627e-05
1	1	C001_1	604	3.05732515233887e-05	1	1	S	2171623	Miniimonas sp. S16	4.17003744693627e-05
1	1	C001_1	605	0.00165095558226299	54	0	O	85004	Bifidobacteriales	0.00225182022134559
1	1	C001_1	606	0.00165095558226299	54	0	F	31953	Bifidobacteriaceae	0.00225182022134559
1	1	C001_1	607	0.00155923582769282	51	3	G	1678	Bifidobacterium	0.0021267190979375
1	1	C001_1	608	0.00140636957007588	46	46	S	1689	Bifidobacterium dentium	0.00191821722559069
1	1	C001_1	609	3.05732515233887e-05	1	0	S	1683	Bifidobacterium angulatum	4.17003744693627e-05
1	1	C001_1	611	3.05732515233887e-05	1	1	S	630129	Bifidobacterium kashiwanohense	4.17003744693627e-05
1	1	C001_1	612	9.17197545701661e-05	3	0	G	196081	Scardovia	0.000125101123408088
1	1	C001_1	613	9.17197545701661e-05	3	0	S	78259	Scardovia inopinata	0.000125101123408088
1	1	C001_1	615	0.00155923582769282	51	0	O	85009	Propionibacteriales	0.0021267190979375
1	1	C001_1	616	0.00149808932464605	49	1	F	31957	Propionibacteriaceae	0.00204331834899877
1	1	C001_1	617	0.000519745275897608	17	0	G	1912216	Cutibacterium	0.000708906365979166
1	1	C001_1	618	0.000489172024374219	16	16	S	1747	Cutibacterium acnes	0.000667205991509804
1	1	C001_1	619	3.05732515233887e-05	1	1	S	33010	Cutibacterium avidum	4.17003744693627e-05
1	1	C001_1	620	0.00045859877285083	15	0	G	1912217	Pseudopropionibacterium	0.000625505617040441
1	1	C001_1	621	0.00045859877285083	15	0	S	1750	Pseudopropionibacterium propionicum	0.000625505617040441
1	1	C001_1	623	0.000275159263710498	9	0	G	1743	Propionibacterium	0.000375303370224265
1	1	C001_1	624	0.000275159263710498	9	7	S	1744	Propionibacterium freudenreichii	0.000375303370224265
1	1	C001_1	626	0.000122293006093555	4	0	G	1912215	Acidipropionibacterium	0.000166801497877451
1	1	C001_1	627	9.17197545701661e-05	3	3	S	2057246	Acidipropionibacterium sp. JS278	0.000125101123408088
1	1	C001_1	628	3.05732515233887e-05	1	1	S	1748	Acidipropionibacterium acidipropionici	4.17003744693627e-05
1	1	C001_1	629	9.17197545701661e-05	3	0	G	72763	Tessaracoccus	0.000125101123408088
1	1	C001_1	630	3.05732515233887e-05	1	1	S	399497	Tessaracoccus flavescens	4.17003744693627e-05
1	1	C001_1	631	3.05732515233887e-05	1	1	S	1332264	Tessaracoccus aquimaris	4.17003744693627e-05
1	1	C001_1	632	3.05732515233887e-05	1	1	S	1909732	Tessaracoccus sp. T2.5-30	4.17003744693627e-05
1	1	C001_1	633	6.11465030467774e-05	2	0	F	85015	Nocardioidaceae	8.34007489387255e-05
1	1	C001_1	634	6.11465030467774e-05	2	0	G	53387	Friedmanniella	8.34007489387255e-05
1	1	C001_1	635	3.05732515233887e-05	1	1	S	546871	Friedmanniella luteola	4.17003744693627e-05
1	1	C001_1	636	3.05732515233887e-05	1	1	S	546874	Friedmanniella sagamiharensis	4.17003744693627e-05
1	1	C001_1	637	0.00128407656398232	42	0	O	85007	Corynebacteriales	0.00175141572771323
1	1	C001_1	638	0.000611465030467774	20	0	F	85025	Nocardiaceae	0.000834007489387255
1	1	C001_1	639	0.000611465030467774	20	15	G	1827	Rhodococcus	0.000834007489387255
1	1	C001_1	640	6.11465030467774e-05	2	2	S	1807790	Rhodococcus sp. BH4	8.34007489387255e-05
1	1	C001_1	641	6.11465030467774e-05	2	2	S	1045808	Rhodococcus sp. YL-1	8.34007489387255e-05
1	1	C001_1	642	3.05732515233887e-05	1	1	S	1723645	Rhodococcus sp. 008	4.17003744693627e-05
1	1	C001_1	643	0.000397452269804053	13	0	F	1653	Corynebacteriaceae	0.000542104868101716
1	1	C001_1	644	0.000397452269804053	13	0	G	1716	Corynebacterium	0.000542104868101716
1	1	C001_1	645	0.000183439509140332	6	0	S	38305	Corynebacterium vitaeruminis	0.000250202246816176
1	1	C001_1	647	3.05732515233887e-05	1	0	S	1717	Corynebacterium diphtheriae	4.17003744693627e-05
1	1	C001_1	650	3.05732515233887e-05	1	1	S	1737425	Corynebacterium provencense	4.17003744693627e-05
1	1	C001_1	651	3.05732515233887e-05	1	0	S	42817	Corynebacterium argentoratense	4.17003744693627e-05
1	1	C001_1	653	3.05732515233887e-05	1	0	S	108486	Corynebacterium falsenii	4.17003744693627e-05
1	1	C001_1	655	3.05732515233887e-05	1	0	S	225326	Corynebacterium halotolerans	4.17003744693627e-05
1	1	C001_1	657	3.05732515233887e-05	1	0	S	1230998	Corynebacterium frankenforstense	4.17003744693627e-05
1	1	C001_1	659	3.05732515233887e-05	1	0	S	1121358	Corynebacterium doosanense	4.17003744693627e-05
1	1	C001_1	661	0.000152866257616943	5	0	F	85026	Gordoniaceae	0.000208501872346814
1	1	C001_1	662	0.000152866257616943	5	0	G	2053	Gordonia	0.000208501872346814
1	1	C001_1	663	0.000122293006093555	4	0	S	84595	Gordonia polyisoprenivorans	0.000166801497877451
1	1	C001_1	665	3.05732515233887e-05	1	1	S	337191	Gordonia sp. KTR9	4.17003744693627e-05
1	1	C001_1	666	0.000122293006093555	4	2	F	1762	Mycobacteriaceae	0.000166801497877451
1	1	C001_1	667	6.11465030467774e-05	2	0	G	1763	Mycobacterium	8.34007489387255e-05
1	1	C001_1	669	3.05732515233887e-05	1	0	S	1773	Mycobacterium tuberculosis	4.17003744693627e-05
1	1	C001_1	672	0.000214012760663721	7	0	O	2039638	Candidatus Nanopelagicales	0.000291902621285539
1	1	C001_1	673	0.000214012760663721	7	0	F	2162846	Candidatus Nanopelagicaceae	0.000291902621285539
1	1	C001_1	674	0.000214012760663721	7	0	G	622681	Candidatus Planktophila	0.000291902621285539
1	1	C001_1	675	0.000214012760663721	7	7	S	1884904	Candidatus Planktophila sulfonica	0.000291902621285539
1	1	C001_1	676	0.000152866257616943	5	0	O	85010	Pseudonocardiales	0.000208501872346814
1	1	C001_1	677	0.000152866257616943	5	0	F	2070	Pseudonocardiaceae	0.000208501872346814
1	1	C001_1	678	9.17197545701661e-05	3	1	G	65496	Actinoalloteichus	0.000125101123408088
1	1	C001_1	679	6.11465030467774e-05	2	2	S	2072503	Actinoalloteichus sp. AHMU CJ021	8.34007489387255e-05
1	1	C001_1	680	3.05732515233887e-05	1	1	G	1813	Amycolatopsis	4.17003744693627e-05
1	1	C001_1	681	3.05732515233887e-05	1	0	G	2071	Saccharothrix	4.17003744693627e-05
1	1	C001_1	682	3.05732515233887e-05	1	0	S	103731	Saccharothrix espanaensis	4.17003744693627e-05
1	1	C001_1	684	0.000152866257616943	5	0	O	85011	Streptomycetales	0.000208501872346814
1	1	C001_1	685	0.000152866257616943	5	0	F	2062	Streptomycetaceae	0.000208501872346814
1	1	C001_1	686	0.000152866257616943	5	2	G	1883	Streptomyces	0.000208501872346814
1	1	C001_1	687	3.05732515233887e-05	1	1	S	1907	Streptomyces glaucescens	4.17003744693627e-05
1	1	C001_1	688	3.05732515233887e-05	1	1	S	1661694	Streptomyces sp. Tue 6075	4.17003744693627e-05
1	1	C001_1	689	3.05732515233887e-05	1	0	S	285450	Streptomyces roseochromogenus	4.17003744693627e-05
1	1	C001_1	692	3.05732515233887e-05	1	0	O	85013	Frankiales	4.17003744693627e-05
1	1	C001_1	693	3.05732515233887e-05	1	0	F	74712	Frankiaceae	4.17003744693627e-05
1	1	C001_1	694	3.05732515233887e-05	1	0	G	1854	Frankia	4.17003744693627e-05
1	1	C001_1	695	3.05732515233887e-05	1	1	S	298654	Frankia inefficax	4.17003744693627e-05
1	1	C001_1	696	3.05732515233887e-05	1	0	O	1643682	Geodermatophilales	4.17003744693627e-05
1	1	C001_1	697	3.05732515233887e-05	1	0	F	85030	Geodermatophilaceae	4.17003744693627e-05
1	1	C001_1	698	3.05732515233887e-05	1	0	G	38501	Blastococcus	4.17003744693627e-05
1	1	C001_1	699	3.05732515233887e-05	1	0	S	138336	Blastococcus saxobsidens	4.17003744693627e-05
1	1	C001_1	701	3.05732515233887e-05	1	0	O	85012	Streptosporangiales	4.17003744693627e-05
1	1	C001_1	702	3.05732515233887e-05	1	0	F	83676	Nocardiopsaceae	4.17003744693627e-05
1	1	C001_1	703	3.05732515233887e-05	1	0	G	83677	Thermobifida	4.17003744693627e-05
1	1	C001_1	704	3.05732515233887e-05	1	0	S	2021	Thermobifida fusca	4.17003744693627e-05
1	1	C001_1	706	0.00522802601049947	171	0	C	84998	Coriobacteriia	0.00713076403426103
1	1	C001_1	707	0.00452484122546153	148	0	O	84999	Coriobacteriales	0.00617165542146569
1	1	C001_1	708	0.00452484122546153	148	0	F	1643824	Atopobiaceae	0.00617165542146569
1	1	C001_1	709	0.00311847165538565	102	0	G	1380	Atopobium	0.004253438195875
1	1	C001_1	710	0.00311847165538565	102	0	S	1382	Atopobium parvulum	0.004253438195875
1	1	C001_1	712	0.00140636957007588	46	0	G	133925	Olsenella	0.00191821722559069
1	1	C001_1	713	0.00100891730027183	33	33	S	712411	Olsenella sp. oral taxon 807	0.00137611235748897
1	1	C001_1	714	0.000397452269804053	13	0	S	133926	Olsenella uli	0.000542104868101716
1	1	C001_1	716	0.00070318478503794	23	0	O	1643822	Eggerthellales	0.000959108612795343
1	1	C001_1	717	0.00070318478503794	23	0	F	1643826	Eggerthellaceae	0.000959108612795343
1	1	C001_1	718	0.00070318478503794	23	0	G	84162	Cryptobacterium	0.000959108612795343
1	1	C001_1	719	0.00070318478503794	23	0	S	84163	Cryptobacterium curtum	0.000959108612795343
1	1	C001_1	721	3.05732515233887e-05	1	0	C	84995	Rubrobacteria	4.17003744693627e-05
1	1	C001_1	722	3.05732515233887e-05	1	0	O	84996	Rubrobacterales	4.17003744693627e-05
1	1	C001_1	723	3.05732515233887e-05	1	0	F	84997	Rubrobacteraceae	4.17003744693627e-05
1	1	C001_1	724	3.05732515233887e-05	1	0	G	42255	Rubrobacter	4.17003744693627e-05
1	1	C001_1	725	3.05732515233887e-05	1	0	S	49319	Rubrobacter xylanophilus	4.17003744693627e-05
1	1	C001_1	728	0.000856051042654883	28	1	P	1117	Cyanobacteria	0.00116761048514216
1	1	C001_1	729	0.000366879018280664	12	5	O	1161	Nostocales	0.000500404493632353
1	1	C001_1	730	9.17197545701661e-05	3	0	F	1162	Nostocaceae	0.000125101123408088
1	1	C001_1	731	9.17197545701661e-05	3	2	G	1177	Nostoc	0.000125101123408088
1	1	C001_1	732	3.05732515233887e-05	1	1	S	1869241	Nostoc sp. CENA543	4.17003744693627e-05
1	1	C001_1	733	9.17197545701661e-05	3	0	F	1892263	Hapalosiphonaceae	0.000125101123408088
1	1	C001_1	734	9.17197545701661e-05	3	0	G	1190	Fischerella	0.000125101123408088
1	1	C001_1	735	9.17197545701661e-05	3	3	S	2005456	Fischerella sp. NIES-4106	0.000125101123408088
1	1	C001_1	736	3.05732515233887e-05	1	0	F	1182	Scytonemataceae	4.17003744693627e-05
1	1	C001_1	737	3.05732515233887e-05	1	0	G	1203	Scytonema	4.17003744693627e-05
1	1	C001_1	738	3.05732515233887e-05	1	1	S	2005464	Scytonema sp. NIES-4073	4.17003744693627e-05
1	1	C001_1	739	0.00024458601218711	8	0	O	1890424	Synechococcales	0.000333602995754902
1	1	C001_1	740	0.000183439509140332	6	1	F	1890426	Synechococcaceae	0.000250202246816176
1	1	C001_1	741	0.000152866257616943	5	2	G	1129	Synechococcus	0.000208501872346814
1	1	C001_1	742	3.05732515233887e-05	1	1	S	1916956	Synechococcus sp. SynAce01	4.17003744693627e-05
1	1	C001_1	743	3.05732515233887e-05	1	0	S	33070	Synechococcus lividus	4.17003744693627e-05
1	1	C001_1	745	3.05732515233887e-05	1	1	S	321327	Synechococcus sp. JA-3-3Ab	4.17003744693627e-05
1	1	C001_1	746	3.05732515233887e-05	1	0	F	1213	Prochloraceae	4.17003744693627e-05
1	1	C001_1	747	3.05732515233887e-05	1	0	G	1218	Prochlorococcus	4.17003744693627e-05
1	1	C001_1	748	3.05732515233887e-05	1	1	S	1219	Prochlorococcus marinus	4.17003744693627e-05
1	1	C001_1	749	3.05732515233887e-05	1	0	F	1890429	Acaryochloridaceae	4.17003744693627e-05
1	1	C001_1	750	3.05732515233887e-05	1	0	G	155977	Acaryochloris	4.17003744693627e-05
1	1	C001_1	751	3.05732515233887e-05	1	0	S	155978	Acaryochloris marina	4.17003744693627e-05
1	1	C001_1	754	9.17197545701661e-05	3	0	O	1118	Chroococcales	0.000125101123408088
1	1	C001_1	755	6.11465030467774e-05	2	0	F	1890449	Microcystaceae	8.34007489387255e-05
1	1	C001_1	756	6.11465030467774e-05	2	0	G	1125	Microcystis	8.34007489387255e-05
1	1	C001_1	757	3.05732515233887e-05	1	0	S	1126	Microcystis aeruginosa	4.17003744693627e-05
1	1	C001_1	759	3.05732515233887e-05	1	1	S	1967666	Microcystis sp. MC19	4.17003744693627e-05
1	1	C001_1	760	3.05732515233887e-05	1	0	F	1890464	Chroococcaceae	4.17003744693627e-05
1	1	C001_1	761	3.05732515233887e-05	1	0	G	669357	Geminocystis	4.17003744693627e-05
1	1	C001_1	762	3.05732515233887e-05	1	0	S	669359	Geminocystis herdmanii	4.17003744693627e-05
1	1	C001_1	764	6.11465030467774e-05	2	1	O	1150	Oscillatoriales	8.34007489387255e-05
1	1	C001_1	765	3.05732515233887e-05	1	0	F	1892254	Oscillatoriaceae	4.17003744693627e-05
1	1	C001_1	766	3.05732515233887e-05	1	0	G	1158	Oscillatoria	4.17003744693627e-05
1	1	C001_1	767	3.05732515233887e-05	1	0	S	482564	Oscillatoria nigro-viridis	4.17003744693627e-05
1	1	C001_1	769	3.05732515233887e-05	1	0	O	1955042	Gloeoemargaritales	4.17003744693627e-05
1	1	C001_1	770	3.05732515233887e-05	1	0	F	1955043	Gloeomargaritaceae	4.17003744693627e-05
1	1	C001_1	771	3.05732515233887e-05	1	0	G	1188227	Gloeomargarita	4.17003744693627e-05
1	1	C001_1	772	3.05732515233887e-05	1	0	S	1188228	Gloeomargarita lithophora	4.17003744693627e-05
1	1	C001_1	774	6.11465030467774e-05	2	0	P	200795	Chloroflexi	8.34007489387255e-05
1	1	C001_1	775	3.05732515233887e-05	1	0	C	32061	Chloroflexia	4.17003744693627e-05
1	1	C001_1	776	3.05732515233887e-05	1	0	O	32064	Chloroflexales	4.17003744693627e-05
1	1	C001_1	778	3.05732515233887e-05	1	0	F	1106	Chloroflexaceae	4.17003744693627e-05
1	1	C001_1	779	3.05732515233887e-05	1	1	G	1107	Chloroflexus	4.17003744693627e-05
1	1	C001_1	780	3.05732515233887e-05	1	1	C	189775	Thermomicrobia	4.17003744693627e-05
1	1	C001_1	781	3.05732515233887e-05	1	0	P	67819	Armatimonadetes	4.17003744693627e-05
1	1	C001_1	782	3.05732515233887e-05	1	0	C	1663419	Fimbriimonadia	4.17003744693627e-05
1	1	C001_1	783	3.05732515233887e-05	1	0	O	1663425	Fimbriimonadales	4.17003744693627e-05
1	1	C001_1	784	3.05732515233887e-05	1	0	F	1663426	Fimbriimonadaceae	4.17003744693627e-05
1	1	C001_1	785	3.05732515233887e-05	1	0	G	1005038	Fimbriimonas	4.17003744693627e-05
1	1	C001_1	786	3.05732515233887e-05	1	0	S	1005039	Fimbriimonas ginsengisoli	4.17003744693627e-05
1	1	C001_1	788	3.05732515233887e-05	1	0	P	544448	Tenericutes	4.17003744693627e-05
1	1	C001_1	789	3.05732515233887e-05	1	0	C	31969	Mollicutes	4.17003744693627e-05
1	1	C001_1	790	3.05732515233887e-05	1	0	O	186329	Acholeplasmatales	4.17003744693627e-05
1	1	C001_1	791	3.05732515233887e-05	1	0	F	2146	Acholeplasmataceae	4.17003744693627e-05
1	1	C001_1	792	3.05732515233887e-05	1	1	G	33926	Candidatus Phytoplasma	4.17003744693627e-05
1	1	C001_1	793	3.05732515233887e-05	1	0	P	2138240	Coprothermobacterota	4.17003744693627e-05
1	1	C001_1	794	3.05732515233887e-05	1	0	C	2138243	Coprothermobacteria	4.17003744693627e-05
1	1	C001_1	795	3.05732515233887e-05	1	0	O	2138246	Coprothermobacterales	4.17003744693627e-05
1	1	C001_1	796	3.05732515233887e-05	1	0	F	2138247	Coprothermobacteraceae	4.17003744693627e-05
1	1	C001_1	797	3.05732515233887e-05	1	0	G	68335	Coprothermobacter	4.17003744693627e-05
1	1	C001_1	798	3.05732515233887e-05	1	0	S	35786	Coprothermobacter proteolyticus	4.17003744693627e-05
1	1	C001_1	800	0.0451261192485217	1476	20	P	1224	Proteobacteria	0.0615497527167794
1	1	C001_1	801	0.0229910851455883	752	5	C	1236	Gammaproteobacteria	0.0313586816009608
1	1	C001_1	802	0.0169375813439573	554	0	O	135619	Oceanospirillales	0.023102007456027
1	1	C001_1	803	0.0169070080924339	553	0	F	224372	Alcanivoracaceae	0.0230603070815576
1	1	C001_1	804	0.0169070080924339	553	0	G	59753	Alcanivorax	0.0230603070815576
1	1	C001_1	805	0.0169070080924339	553	553	S	2014542	Alcanivorax sp. N3-2A	0.0230603070815576
1	1	C001_1	806	3.05732515233887e-05	1	0	F	255527	Saccharospirillaceae	4.17003744693627e-05
1	1	C001_1	807	3.05732515233887e-05	1	0	G	230494	Reinekea	4.17003744693627e-05
1	1	C001_1	808	3.05732515233887e-05	1	1	S	1336806	Reinekea forsetii	4.17003744693627e-05
1	1	C001_1	809	0.00311847165538565	102	2	O	91347	Enterobacterales	0.004253438195875
1	1	C001_1	810	0.00278216588862837	91	19	F	543	Enterobacteriaceae	0.00379473407671201
1	1	C001_1	811	0.00204840785206704	67	5	G	561	Escherichia	0.0027939250894473
1	1	C001_1	812	0.00186496834292671	61	60	S	562	Escherichia coli	0.00254372284263113
1	1	C001_1	814	3.05732515233887e-05	1	1	S	1499973	Escherichia marmotae	4.17003744693627e-05
1	1	C001_1	818	6.11465030467774e-05	2	2	S	1199245	secondary endosymbiont of Ctenarytaina eucalypti	8.34007489387255e-05
1	1	C001_1	819	6.11465030467774e-05	2	0	G	590	Salmonella	8.34007489387255e-05
1	1	C001_1	820	6.11465030467774e-05	2	0	S	28901	Salmonella enterica	8.34007489387255e-05
1	1	C001_1	823	3.05732515233887e-05	1	0	G	547	Enterobacter	4.17003744693627e-05
1	1	C001_1	825	3.05732515233887e-05	1	1	S	550	Enterobacter cloacae	4.17003744693627e-05
1	1	C001_1	826	0.000122293006093555	4	0	F	1903409	Erwiniaceae	0.000166801497877451
1	1	C001_1	827	0.000122293006093555	4	1	G	53335	Pantoea	0.000166801497877451
1	1	C001_1	829	9.17197545701661e-05	3	3	S	549	Pantoea agglomerans	0.000125101123408088
1	1	C001_1	830	0.000122293006093555	4	0	F	1903411	Yersiniaceae	0.000166801497877451
1	1	C001_1	831	6.11465030467774e-05	2	0	G	613	Serratia	8.34007489387255e-05
1	1	C001_1	832	3.05732515233887e-05	1	1	S	615	Serratia marcescens	4.17003744693627e-05
1	1	C001_1	833	3.05732515233887e-05	1	0	S	28151	Serratia proteamaculans	4.17003744693627e-05
1	1	C001_1	835	6.11465030467774e-05	2	2	G	34037	Rahnella	8.34007489387255e-05
1	1	C001_1	836	3.05732515233887e-05	1	0	F	1903414	Morganellaceae	4.17003744693627e-05
1	1	C001_1	837	3.05732515233887e-05	1	0	G	586	Providencia	4.17003744693627e-05
1	1	C001_1	838	3.05732515233887e-05	1	1	S	126385	Providencia alcalifaciens	4.17003744693627e-05
1	1	C001_1	839	0.00155923582769282	51	0	O	72274	Pseudomonadales	0.0021267190979375
1	1	C001_1	840	0.00100891730027183	33	0	F	468	Moraxellaceae	0.00137611235748897
1	1	C001_1	841	0.000794904539608106	26	7	G	469	Acinetobacter	0.00108420973620343
1	1	C001_1	842	0.000183439509140332	6	2	S	40214	Acinetobacter johnsonii	0.000250202246816176
1	1	C001_1	844	0.000122293006093555	4	4	S	40215	Acinetobacter junii	0.000166801497877451
1	1	C001_1	845	0.000122293006093555	4	4	S	106648	Acinetobacter bereziniae	0.000166801497877451
1	1	C001_1	847	6.11465030467774e-05	2	2	S	470	Acinetobacter baumannii	8.34007489387255e-05
1	1	C001_1	848	3.05732515233887e-05	1	1	S	48296	Acinetobacter pittii	4.17003744693627e-05
1	1	C001_1	849	3.05732515233887e-05	1	0	S	52133	Acinetobacter venetianus	4.17003744693627e-05
1	1	C001_1	851	3.05732515233887e-05	1	0	S	28090	Acinetobacter lwoffii	4.17003744693627e-05
1	1	C001_1	853	0.000214012760663721	7	0	G	475	Moraxella	0.000291902621285539
1	1	C001_1	854	0.000214012760663721	7	7	S	34062	Moraxella osloensis	0.000291902621285539
1	1	C001_1	855	0.000550318527420996	18	0	F	135621	Pseudomonadaceae	0.000750606740448529
1	1	C001_1	856	0.000550318527420996	18	3	G	286	Pseudomonas	0.000750606740448529
1	1	C001_1	858	9.17197545701661e-05	3	3	S	76761	Pseudomonas veronii	0.000125101123408088
1	1	C001_1	859	6.11465030467774e-05	2	2	S	294	Pseudomonas fluorescens	8.34007489387255e-05
1	1	C001_1	860	3.05732515233887e-05	1	1	S	29442	Pseudomonas tolaasii	4.17003744693627e-05
1	1	C001_1	863	3.05732515233887e-05	1	1	S	317	Pseudomonas syringae	4.17003744693627e-05
1	1	C001_1	864	3.05732515233887e-05	1	1	S	2083055	Pseudomonas sp. LH1G9	4.17003744693627e-05
1	1	C001_1	865	3.05732515233887e-05	1	1	S	46677	Pseudomonas agarici	4.17003744693627e-05
1	1	C001_1	866	3.05732515233887e-05	1	1	S	219572	Pseudomonas antarctica	4.17003744693627e-05
1	1	C001_1	867	3.05732515233887e-05	1	1	S	191390	Pseudomonas palleroniana	4.17003744693627e-05
1	1	C001_1	868	3.05732515233887e-05	1	1	S	198620	Pseudomonas koreensis	4.17003744693627e-05
1	1	C001_1	870	3.05732515233887e-05	1	1	S	287	Pseudomonas aeruginosa	4.17003744693627e-05
1	1	C001_1	871	3.05732515233887e-05	1	1	S	198618	Pseudomonas umsongensis	4.17003744693627e-05
1	1	C001_1	872	0.00070318478503794	23	0	O	135614	Xanthomonadales	0.000959108612795343
1	1	C001_1	873	0.000672611533514551	22	2	F	32033	Xanthomonadaceae	0.00091740823832598
1	1	C001_1	874	0.000275159263710498	9	0	G	338	Xanthomonas	0.000375303370224265
1	1	C001_1	875	0.000183439509140332	6	0	S	339	Xanthomonas campestris	0.000250202246816176
1	1	C001_1	880	3.05732515233887e-05	1	1	S	343	Xanthomonas translucens	4.17003744693627e-05
1	1	C001_1	882	3.05732515233887e-05	1	0	S	346	Xanthomonas citri	4.17003744693627e-05
1	1	C001_1	884	3.05732515233887e-05	1	0	S	56459	Xanthomonas vasicola	4.17003744693627e-05
1	1	C001_1	886	0.000152866257616943	5	0	G	40323	Stenotrophomonas	0.000208501872346814
1	1	C001_1	888	9.17197545701661e-05	3	3	S	40324	Stenotrophomonas maltophilia	0.000125101123408088
1	1	C001_1	889	3.05732515233887e-05	1	1	S	2005046	Stenotrophomonas sp. WZN-1	4.17003744693627e-05
1	1	C001_1	890	6.11465030467774e-05	2	0	G	68	Lysobacter	8.34007489387255e-05
1	1	C001_1	891	6.11465030467774e-05	2	2	S	69	Lysobacter enzymogenes	8.34007489387255e-05
1	1	C001_1	892	6.11465030467774e-05	2	0	G	83614	Luteimonas	8.34007489387255e-05
1	1	C001_1	893	6.11465030467774e-05	2	2	S	2006110	Luteimonas sp. 100111	8.34007489387255e-05
1	1	C001_1	894	6.11465030467774e-05	2	0	G	83618	Pseudoxanthomonas	8.34007489387255e-05
1	1	C001_1	895	3.05732515233887e-05	1	1	S	314722	Pseudoxanthomonas suwonensis	4.17003744693627e-05
1	1	C001_1	896	3.05732515233887e-05	1	0	S	415229	Pseudoxanthomonas spadix	4.17003744693627e-05
1	1	C001_1	898	3.05732515233887e-05	1	0	F	1775411	Rhodanobacteraceae	4.17003744693627e-05
1	1	C001_1	899	3.05732515233887e-05	1	0	G	2233801	Ahniella	4.17003744693627e-05
1	1	C001_1	900	3.05732515233887e-05	1	1	S	2021234	Ahniella affigens	4.17003744693627e-05
1	1	C001_1	901	0.000122293006093555	4	0	O	135623	Vibrionales	0.000166801497877451
1	1	C001_1	902	0.000122293006093555	4	0	F	641	Vibrionaceae	0.000166801497877451
1	1	C001_1	903	0.000122293006093555	4	0	G	662	Vibrio	0.000166801497877451
1	1	C001_1	904	0.000122293006093555	4	4	S	55601	Vibrio anguillarum	0.000166801497877451
1	1	C001_1	905	9.17197545701661e-05	3	0	O	135622	Alteromonadales	0.000125101123408088
1	1	C001_1	906	6.11465030467774e-05	2	0	F	267888	Pseudoalteromonadaceae	8.34007489387255e-05
1	1	C001_1	907	6.11465030467774e-05	2	0	G	53246	Pseudoalteromonas	8.34007489387255e-05
1	1	C001_1	908	3.05732515233887e-05	1	0	S	288	Pseudoalteromonas atlantica	4.17003744693627e-05
1	1	C001_1	910	3.05732515233887e-05	1	1	S	298657	Pseudoalteromonas spongiae	4.17003744693627e-05
1	1	C001_1	911	3.05732515233887e-05	1	0	F	267890	Shewanellaceae	4.17003744693627e-05
1	1	C001_1	912	3.05732515233887e-05	1	1	G	22	Shewanella	4.17003744693627e-05
1	1	C001_1	913	6.11465030467774e-05	2	0	O	135613	Chromatiales	8.34007489387255e-05
1	1	C001_1	914	6.11465030467774e-05	2	0	F	1046	Chromatiaceae	8.34007489387255e-05
1	1	C001_1	915	3.05732515233887e-05	1	0	G	53392	Thiodictyon	4.17003744693627e-05
1	1	C001_1	916	3.05732515233887e-05	1	1	S	1166950	Candidatus Thiodictyon syntrophicum	4.17003744693627e-05
1	1	C001_1	917	3.05732515233887e-05	1	0	G	85072	Allochromatium	4.17003744693627e-05
1	1	C001_1	918	3.05732515233887e-05	1	0	S	1049	Allochromatium vinosum	4.17003744693627e-05
1	1	C001_1	922	3.05732515233887e-05	1	1	S	186490	Candidatus Baumannia cicadellinicola	4.17003744693627e-05
1	1	C001_1	923	3.05732515233887e-05	1	0	G	1273155	Thiohalobacter	4.17003744693627e-05
1	1	C001_1	924	3.05732515233887e-05	1	1	S	585455	Thiohalobacter thiocyanaticus	4.17003744693627e-05
1	1	C001_1	925	6.11465030467774e-05	2	0	O	135624	Aeromonadales	8.34007489387255e-05
1	1	C001_1	926	6.11465030467774e-05	2	0	F	84642	Aeromonadaceae	8.34007489387255e-05
1	1	C001_1	927	6.11465030467774e-05	2	0	G	642	Aeromonas	8.34007489387255e-05
1	1	C001_1	928	3.05732515233887e-05	1	1	S	654	Aeromonas veronii	4.17003744693627e-05
1	1	C001_1	929	3.05732515233887e-05	1	0	S	644	Aeromonas hydrophila	4.17003744693627e-05
1	1	C001_1	931	6.11465030467774e-05	2	0	O	135625	Pasteurellales	8.34007489387255e-05
1	1	C001_1	932	6.11465030467774e-05	2	0	F	712	Pasteurellaceae	8.34007489387255e-05
1	1	C001_1	933	6.11465030467774e-05	2	0	G	713	Actinobacillus	8.34007489387255e-05
1	1	C001_1	934	6.11465030467774e-05	2	2	S	716	Actinobacillus suis	8.34007489387255e-05
1	1	C001_1	935	3.05732515233887e-05	1	0	O	72273	Thiotrichales	4.17003744693627e-05
1	1	C001_1	936	3.05732515233887e-05	1	0	F	34064	Francisellaceae	4.17003744693627e-05
1	1	C001_1	937	3.05732515233887e-05	1	0	G	262	Francisella	4.17003744693627e-05
1	1	C001_1	938	3.05732515233887e-05	1	1	S	573570	Francisella sp. TX077310	4.17003744693627e-05
1	1	C001_1	939	3.05732515233887e-05	1	0	O	1706369	Cellvibrionales	4.17003744693627e-05
1	1	C001_1	940	3.05732515233887e-05	1	0	F	1706375	Spongiibacteraceae	4.17003744693627e-05
1	1	C001_1	941	3.05732515233887e-05	1	0	G	630749	Spongiibacter	4.17003744693627e-05
1	1	C001_1	942	3.05732515233887e-05	1	1	S	1620392	Spongiibacter sp. IMCC21906	4.17003744693627e-05
1	1	C001_1	943	0.0144611479705629	473	14	C	28211	Alphaproteobacteria	0.0197242771240086
1	1	C001_1	944	0.0121987273578321	399	0	O	204455	Rhodobacterales	0.0166384494132757
1	1	C001_1	945	0.0121987273578321	399	2	F	31989	Rhodobacteraceae	0.0166384494132757
1	1	C001_1	946	0.011801275088028	386	58	G	265	Paracoccus	0.016096344545174
1	1	C001_1	947	0.00788789889303428	258	258	S	147645	Paracoccus yeei	0.0107586966130956
1	1	C001_1	948	0.00192611484597349	63	63	S	1499308	Paracoccus mutanolyticus	0.00262712359156985
1	1	C001_1	949	0.000122293006093555	4	4	S	1077935	Paracoccus zhejiangensis	0.000166801497877451
1	1	C001_1	950	3.05732515233887e-05	1	0	S	266	Paracoccus denitrificans	4.17003744693627e-05
1	1	C001_1	952	3.05732515233887e-05	1	0	S	34003	Paracoccus aminophilus	4.17003744693627e-05
1	1	C001_1	954	3.05732515233887e-05	1	1	S	34004	Paracoccus aminovorans	4.17003744693627e-05
1	1	C001_1	955	6.11465030467774e-05	2	0	G	1060	Rhodobacter	8.34007489387255e-05
1	1	C001_1	956	3.05732515233887e-05	1	1	S	1850250	Rhodobacter sp. LPB0142	4.17003744693627e-05
1	1	C001_1	957	3.05732515233887e-05	1	1	S	2033869	Rhodobacter sp. CZR27	4.17003744693627e-05
1	1	C001_1	958	6.11465030467774e-05	2	0	G	227873	Pannonibacter	8.34007489387255e-05
1	1	C001_1	959	6.11465030467774e-05	2	2	S	121719	Pannonibacter phragmitetus	8.34007489387255e-05
1	1	C001_1	960	3.05732515233887e-05	1	0	G	97050	Ruegeria	4.17003744693627e-05
1	1	C001_1	961	3.05732515233887e-05	1	1	S	2099786	Ruegeria sp. NKC1-1	4.17003744693627e-05
1	1	C001_1	962	3.05732515233887e-05	1	0	G	263377	Salipiger	4.17003744693627e-05
1	1	C001_1	963	3.05732515233887e-05	1	1	S	1229727	Salipiger profundus	4.17003744693627e-05
1	1	C001_1	964	3.05732515233887e-05	1	0	G	354203	Yangia	4.17003744693627e-05
1	1	C001_1	965	3.05732515233887e-05	1	1	S	1792508	Yangia sp. CCB-MM3	4.17003744693627e-05
1	1	C001_1	966	3.05732515233887e-05	1	0	G	204456	Gemmobacter	4.17003744693627e-05
1	1	C001_1	967	3.05732515233887e-05	1	1	S	2169400	Gemmobacter sp. HYN0069	4.17003744693627e-05
1	1	C001_1	968	3.05732515233887e-05	1	0	G	478070	Labrenzia	4.17003744693627e-05
1	1	C001_1	969	3.05732515233887e-05	1	1	S	1674922	Labrenzia sp. CP4	4.17003744693627e-05
1	1	C001_1	970	3.05732515233887e-05	1	0	G	1097466	Defluviimonas	4.17003744693627e-05
1	1	C001_1	971	3.05732515233887e-05	1	1	S	1335048	Defluviimonas alba	4.17003744693627e-05
1	1	C001_1	972	3.05732515233887e-05	1	0	G	60136	Sulfitobacter	4.17003744693627e-05
1	1	C001_1	973	3.05732515233887e-05	1	1	S	1389004	Sulfitobacter sp. SK011	4.17003744693627e-05
1	1	C001_1	974	0.000917197545701661	30	1	O	356	Rhizobiales	0.00125101123408088
1	1	C001_1	975	0.000366879018280664	12	1	F	119045	Methylobacteriaceae	0.000500404493632353
1	1	C001_1	976	0.000214012760663721	7	2	G	407	Methylobacterium	0.000291902621285539
1	1	C001_1	977	9.17197545701661e-05	3	3	S	418223	Methylobacterium phyllosphaerae	0.000125101123408088
1	1	C001_1	978	6.11465030467774e-05	2	2	S	2202828	Methylobacterium sp. 17Sr1-43	8.34007489387255e-05
1	1	C001_1	979	6.11465030467774e-05	2	0	G	186650	Microvirga	8.34007489387255e-05
1	1	C001_1	980	3.05732515233887e-05	1	1	S	1882682	Microvirga ossetica	4.17003744693627e-05
1	1	C001_1	981	3.05732515233887e-05	1	1	S	2082949	Microvirga sp. 17 mud 1-3	4.17003744693627e-05
1	1	C001_1	982	6.11465030467774e-05	2	0	G	2282523	Methylorubrum	8.34007489387255e-05
1	1	C001_1	983	6.11465030467774e-05	2	2	S	223967	Methylorubrum populi	8.34007489387255e-05
1	1	C001_1	984	0.000152866257616943	5	0	F	41294	Bradyrhizobiaceae	0.000208501872346814
1	1	C001_1	985	9.17197545701661e-05	3	2	G	374	Bradyrhizobium	0.000125101123408088
1	1	C001_1	986	3.05732515233887e-05	1	1	S	1355477	Bradyrhizobium diazoefficiens	4.17003744693627e-05
1	1	C001_1	987	3.05732515233887e-05	1	0	G	911	Nitrobacter	4.17003744693627e-05
1	1	C001_1	988	3.05732515233887e-05	1	0	S	912	Nitrobacter hamburgensis	4.17003744693627e-05
1	1	C001_1	990	3.05732515233887e-05	1	0	G	1073	Rhodopseudomonas	4.17003744693627e-05
1	1	C001_1	991	3.05732515233887e-05	1	0	S	1076	Rhodopseudomonas palustris	4.17003744693627e-05
1	1	C001_1	993	9.17197545701661e-05	3	1	F	82115	Rhizobiaceae	0.000125101123408088
1	1	C001_1	995	3.05732515233887e-05	1	0	G	357	Agrobacterium	4.17003744693627e-05
1	1	C001_1	997	3.05732515233887e-05	1	1	S	358	Agrobacterium tumefaciens	4.17003744693627e-05
1	1	C001_1	998	3.05732515233887e-05	1	0	G	323620	Shinella	4.17003744693627e-05
1	1	C001_1	999	3.05732515233887e-05	1	1	S	879274	Shinella sp. HZN7	4.17003744693627e-05
1	1	C001_1	1000	6.11465030467774e-05	2	0	F	772	Bartonellaceae	8.34007489387255e-05
1	1	C001_1	1001	6.11465030467774e-05	2	0	G	773	Bartonella	8.34007489387255e-05
1	1	C001_1	1002	3.05732515233887e-05	1	1	S	1686310	Bartonella apis	4.17003744693627e-05
1	1	C001_1	1003	3.05732515233887e-05	1	1	S	774	Bartonella bacilliformis	4.17003744693627e-05
1	1	C001_1	1004	6.11465030467774e-05	2	0	F	69277	Phyllobacteriaceae	8.34007489387255e-05
1	1	C001_1	1005	6.11465030467774e-05	2	0	G	68287	Mesorhizobium	8.34007489387255e-05
1	1	C001_1	1006	3.05732515233887e-05	1	0	S	39645	Mesorhizobium ciceri	4.17003744693627e-05
1	1	C001_1	1008	3.05732515233887e-05	1	0	S	593909	Mesorhizobium opportunistum	4.17003744693627e-05
1	1	C001_1	1010	3.05732515233887e-05	1	0	F	45401	Hyphomicrobiaceae	4.17003744693627e-05
1	1	C001_1	1011	3.05732515233887e-05	1	0	G	81	Hyphomicrobium	4.17003744693627e-05
1	1	C001_1	1012	3.05732515233887e-05	1	0	S	53399	Hyphomicrobium denitrificans	4.17003744693627e-05
1	1	C001_1	1014	3.05732515233887e-05	1	0	F	118882	Brucellaceae	4.17003744693627e-05
1	1	C001_1	1015	3.05732515233887e-05	1	0	G	528	Ochrobactrum	4.17003744693627e-05
1	1	C001_1	1016	3.05732515233887e-05	1	1	S	529	Ochrobactrum anthropi	4.17003744693627e-05
1	1	C001_1	1018	3.05732515233887e-05	1	0	G	1484898	Methyloceanibacter	4.17003744693627e-05
1	1	C001_1	1019	3.05732515233887e-05	1	1	S	2170729	Methyloceanibacter sp. wino2	4.17003744693627e-05
1	1	C001_1	1020	3.05732515233887e-05	1	0	F	335928	Xanthobacteraceae	4.17003744693627e-05
1	1	C001_1	1021	3.05732515233887e-05	1	0	G	152053	Starkeya	4.17003744693627e-05
1	1	C001_1	1022	3.05732515233887e-05	1	0	S	921	Starkeya novella	4.17003744693627e-05
1	1	C001_1	1024	3.05732515233887e-05	1	0	F	2036754	Chelatococcaceae	4.17003744693627e-05
1	1	C001_1	1025	3.05732515233887e-05	1	0	G	28209	Chelatococcus	4.17003744693627e-05
1	1	C001_1	1026	3.05732515233887e-05	1	1	S	444444	Chelatococcus daeguensis	4.17003744693627e-05
1	1	C001_1	1027	0.000397452269804053	13	1	O	204457	Sphingomonadales	0.000542104868101716
1	1	C001_1	1028	0.000275159263710498	9	0	F	41297	Sphingomonadaceae	0.000375303370224265
1	1	C001_1	1029	0.000152866257616943	5	0	G	13687	Sphingomonas	0.000208501872346814
1	1	C001_1	1030	9.17197545701661e-05	3	1	S	152682	Sphingomonas melonis	0.000125101123408088
1	1	C001_1	1032	3.05732515233887e-05	1	1	S	93064	Sphingomonas koreensis	4.17003744693627e-05
1	1	C001_1	1033	3.05732515233887e-05	1	0	S	397260	Sphingomonas sanxanigenens	4.17003744693627e-05
1	1	C001_1	1035	9.17197545701661e-05	3	1	G	165697	Sphingopyxis	0.000125101123408088
1	1	C001_1	1036	3.05732515233887e-05	1	1	S	1357916	Sphingopyxis sp. QXT-31	4.17003744693627e-05
1	1	C001_1	1037	3.05732515233887e-05	1	1	S	2054227	Sphingopyxis sp. WS5A3p	4.17003744693627e-05
1	1	C001_1	1038	3.05732515233887e-05	1	0	G	150203	Blastomonas	4.17003744693627e-05
1	1	C001_1	1039	3.05732515233887e-05	1	1	S	1842535	Blastomonas sp. RAC04	4.17003744693627e-05
1	1	C001_1	1040	9.17197545701661e-05	3	0	F	335929	Erythrobacteraceae	0.000125101123408088
1	1	C001_1	1041	6.11465030467774e-05	2	0	G	1111	Porphyrobacter	8.34007489387255e-05
1	1	C001_1	1042	3.05732515233887e-05	1	1	S	1112	Porphyrobacter neustonensis	4.17003744693627e-05
1	1	C001_1	1043	3.05732515233887e-05	1	1	S	2003315	Porphyrobacter sp. CACIAM 03H1	4.17003744693627e-05
1	1	C001_1	1044	3.05732515233887e-05	1	0	G	1041	Erythrobacter	4.17003744693627e-05
1	1	C001_1	1045	3.05732515233887e-05	1	1	S	502682	Erythrobacter gangjinensis	4.17003744693627e-05
1	1	C001_1	1046	0.00024458601218711	8	0	O	204458	Caulobacterales	0.000333602995754902
1	1	C001_1	1047	0.00024458601218711	8	1	F	76892	Caulobacteraceae	0.000333602995754902
1	1	C001_1	1048	0.000183439509140332	6	0	G	41275	Brevundimonas	0.000250202246816176
1	1	C001_1	1049	6.11465030467774e-05	2	2	S	41276	Brevundimonas vesicularis	8.34007489387255e-05
1	1	C001_1	1050	6.11465030467774e-05	2	2	S	1532555	Brevundimonas sp. DS20	8.34007489387255e-05
1	1	C001_1	1051	3.05732515233887e-05	1	1	S	293	Brevundimonas diminuta	4.17003744693627e-05
1	1	C001_1	1052	3.05732515233887e-05	1	1	S	1938605	Brevundimonas sp. LM2	4.17003744693627e-05
1	1	C001_1	1053	3.05732515233887e-05	1	0	G	20	Phenylobacterium	4.17003744693627e-05
1	1	C001_1	1054	3.05732515233887e-05	1	1	S	2201350	Phenylobacterium sp. HYN0004	4.17003744693627e-05
1	1	C001_1	1055	0.000122293006093555	4	0	O	204441	Rhodospirillales	0.000166801497877451
1	1	C001_1	1056	0.000122293006093555	4	1	F	41295	Rhodospirillaceae	0.000166801497877451
1	1	C001_1	1057	9.17197545701661e-05	3	2	G	191	Azospirillum	0.000125101123408088
1	1	C001_1	1058	3.05732515233887e-05	1	1	S	192	Azospirillum brasilense	4.17003744693627e-05
1	1	C001_1	1059	9.17197545701661e-05	3	1	O	766	Rickettsiales	0.000125101123408088
1	1	C001_1	1060	3.05732515233887e-05	1	0	F	775	Rickettsiaceae	4.17003744693627e-05
1	1	C001_1	1062	3.05732515233887e-05	1	0	G	69474	Orientia	4.17003744693627e-05
1	1	C001_1	1063	3.05732515233887e-05	1	1	S	784	Orientia tsutsugamushi	4.17003744693627e-05
1	1	C001_1	1064	3.05732515233887e-05	1	0	F	942	Anaplasmataceae	4.17003744693627e-05
1	1	C001_1	1065	3.05732515233887e-05	1	1	G	33993	Neorickettsia	4.17003744693627e-05
1	1	C001_1	1066	3.05732515233887e-05	1	0	O	54526	Pelagibacterales	4.17003744693627e-05
1	1	C001_1	1067	3.05732515233887e-05	1	0	F	1655514	Pelagibacteraceae	4.17003744693627e-05
1	1	C001_1	1069	3.05732515233887e-05	1	1	S	744985	alpha proteobacterium HIMB59	4.17003744693627e-05
1	1	C001_1	1071	3.05732515233887e-05	1	0	G	991903	Polymorphum	4.17003744693627e-05
1	1	C001_1	1072	3.05732515233887e-05	1	0	S	991904	Polymorphum gilvum	4.17003744693627e-05
1	1	C001_1	1074	0.00669554208362212	219	7	C	28216	Betaproteobacteria	0.00913238200879044
1	1	C001_1	1075	0.00531974576506963	174	11	O	80840	Burkholderiales	0.00725586515766912
1	1	C001_1	1076	0.00259872637948804	85	5	F	80864	Comamonadaceae	0.00354453182989583
1	1	C001_1	1077	0.000519745275897608	17	1	G	34072	Variovorax	0.000708906365979166
1	1	C001_1	1078	0.000183439509140332	6	6	S	436515	Variovorax boronicumulans	0.000250202246816176
1	1	C001_1	1079	0.000152866257616943	5	1	S	34073	Variovorax paradoxus	0.000208501872346814
1	1	C001_1	1083	6.11465030467774e-05	2	2	S	1034889	Variovorax sp. HW608	8.34007489387255e-05
1	1	C001_1	1084	6.11465030467774e-05	2	2	S	2126319	Variovorax sp. PMC12	8.34007489387255e-05
1	1	C001_1	1085	3.05732515233887e-05	1	1	S	1795631	Variovorax sp. PAMC 28711	4.17003744693627e-05
1	1	C001_1	1086	0.00045859877285083	15	1	G	12916	Acidovorax	0.000625505617040441
1	1	C001_1	1087	0.000183439509140332	6	6	S	358220	Acidovorax sp. KKS102	0.000250202246816176
1	1	C001_1	1088	9.17197545701661e-05	3	0	S	80867	Acidovorax avenae	0.000125101123408088
1	1	C001_1	1090	6.11465030467774e-05	2	2	S	1842533	Acidovorax sp. RAC01	8.34007489387255e-05
1	1	C001_1	1091	3.05732515233887e-05	1	1	S	80869	Acidovorax citrulli	4.17003744693627e-05
1	1	C001_1	1092	3.05732515233887e-05	1	1	S	232721	Acidovorax sp. JS42	4.17003744693627e-05
1	1	C001_1	1093	3.05732515233887e-05	1	1	S	553814	Acidovorax carolinensis	4.17003744693627e-05
1	1	C001_1	1094	0.00045859877285083	15	0	G	219181	Ottowia	0.000625505617040441
1	1	C001_1	1095	0.00045859877285083	15	15	S	2109914	Ottowia oryzae	0.000625505617040441
1	1	C001_1	1096	0.000275159263710498	9	0	G	665874	Limnohabitans	0.000375303370224265
1	1	C001_1	1097	0.00024458601218711	8	8	S	1678128	Limnohabitans sp. 63ED37-2	0.000333602995754902
1	1	C001_1	1098	3.05732515233887e-05	1	1	S	1678129	Limnohabitans sp. 103DPR2	4.17003744693627e-05
1	1	C001_1	1099	0.000214012760663721	7	4	G	80865	Delftia	0.000291902621285539
1	1	C001_1	1100	9.17197545701661e-05	3	3	S	180282	Delftia tsuruhatensis	0.000125101123408088
1	1	C001_1	1101	0.000183439509140332	6	1	G	283	Comamonas	0.000250202246816176
1	1	C001_1	1102	0.000122293006093555	4	1	S	285	Comamonas testosteroni	0.000166801497877451
1	1	C001_1	1104	3.05732515233887e-05	1	1	S	225991	Comamonas aquatica	4.17003744693627e-05
1	1	C001_1	1105	9.17197545701661e-05	3	0	G	28065	Rhodoferax	0.000125101123408088
1	1	C001_1	1106	6.11465030467774e-05	2	2	S	81479	Rhodoferax antarcticus	8.34007489387255e-05
1	1	C001_1	1107	3.05732515233887e-05	1	0	S	192843	Rhodoferax ferrireducens	4.17003744693627e-05
1	1	C001_1	1109	6.11465030467774e-05	2	0	G	47420	Hydrogenophaga	8.34007489387255e-05
1	1	C001_1	1110	3.05732515233887e-05	1	1	S	795665	Hydrogenophaga sp. PBC	4.17003744693627e-05
1	1	C001_1	1111	3.05732515233887e-05	1	1	S	1763535	Hydrogenophaga crassostreae	4.17003744693627e-05
1	1	C001_1	1112	6.11465030467774e-05	2	0	G	52972	Polaromonas	8.34007489387255e-05
1	1	C001_1	1113	6.11465030467774e-05	2	2	S	296591	Polaromonas sp. JS666	8.34007489387255e-05
1	1	C001_1	1115	3.05732515233887e-05	1	1	S	1458425	Comamonadaceae bacterium A1	4.17003744693627e-05
1	1	C001_1	1116	3.05732515233887e-05	1	1	S	1458426	Comamonadaceae bacterium B1	4.17003744693627e-05
1	1	C001_1	1117	3.05732515233887e-05	1	0	G	281915	Curvibacter	4.17003744693627e-05
1	1	C001_1	1118	3.05732515233887e-05	1	1	S	1844971	Curvibacter sp. AEP1-3	4.17003744693627e-05
1	1	C001_1	1119	3.05732515233887e-05	1	0	G	352450	Simplicispira	4.17003744693627e-05
1	1	C001_1	1120	3.05732515233887e-05	1	1	S	2109915	Simplicispira suum	4.17003744693627e-05
1	1	C001_1	1121	0.00171210208530977	56	0	F	119060	Burkholderiaceae	0.00233522097028431
1	1	C001_1	1122	0.000856051042654883	28	1	G	44013	Polynucleobacter	0.00116761048514216
1	1	C001_1	1123	0.000366879018280664	12	5	S	576610	Polynucleobacter necessarius	0.000500404493632353
1	1	C001_1	1125	0.000305732515233887	10	10	S	556054	Polynucleobacter difficilis	0.000417003744693627
1	1	C001_1	1126	6.11465030467774e-05	2	2	S	556053	Polynucleobacter acidiphobus	8.34007489387255e-05
1	1	C001_1	1127	6.11465030467774e-05	2	2	S	576611	Polynucleobacter asymbioticus	8.34007489387255e-05
1	1	C001_1	1128	3.05732515233887e-05	1	1	S	1835254	Polynucleobacter duraquae	4.17003744693627e-05
1	1	C001_1	1129	0.000611465030467774	20	1	G	32008	Burkholderia	0.000834007489387255
1	1	C001_1	1131	9.17197545701661e-05	3	3	S	292	Burkholderia cepacia	0.000125101123408088
1	1	C001_1	1132	6.11465030467774e-05	2	1	S	152480	Burkholderia ambifaria	8.34007489387255e-05
1	1	C001_1	1134	6.11465030467774e-05	2	2	S	488447	Burkholderia contaminans	8.34007489387255e-05
1	1	C001_1	1135	6.11465030467774e-05	2	2	S	488732	Burkholderia diffusa	8.34007489387255e-05
1	1	C001_1	1136	3.05732515233887e-05	1	1	S	60552	Burkholderia vietnamiensis	4.17003744693627e-05
1	1	C001_1	1137	3.05732515233887e-05	1	1	S	87883	Burkholderia multivorans	4.17003744693627e-05
1	1	C001_1	1138	3.05732515233887e-05	1	0	S	95486	Burkholderia cenocepacia	4.17003744693627e-05
1	1	C001_1	1140	3.05732515233887e-05	1	1	S	101571	Burkholderia ubonensis	4.17003744693627e-05
1	1	C001_1	1141	3.05732515233887e-05	1	1	S	482957	Burkholderia lata	4.17003744693627e-05
1	1	C001_1	1142	3.05732515233887e-05	1	1	S	1705310	Burkholderia sp. IDO3	4.17003744693627e-05
1	1	C001_1	1143	0.000122293006093555	4	1	G	1822464	Paraburkholderia	0.000166801497877451
1	1	C001_1	1144	6.11465030467774e-05	2	2	S	2026199	Paraburkholderia aromaticivorans	8.34007489387255e-05
1	1	C001_1	1145	3.05732515233887e-05	1	0	S	261302	Paraburkholderia phytofirmans	4.17003744693627e-05
1	1	C001_1	1147	9.17197545701661e-05	3	1	G	48736	Ralstonia	0.000125101123408088
1	1	C001_1	1148	6.11465030467774e-05	2	2	S	305	Ralstonia solanacearum	8.34007489387255e-05
1	1	C001_1	1149	3.05732515233887e-05	1	0	G	106589	Cupriavidus	4.17003744693627e-05
1	1	C001_1	1150	3.05732515233887e-05	1	1	S	96344	Cupriavidus oxalaticus	4.17003744693627e-05
1	1	C001_1	1151	0.00045859877285083	15	0	F	506	Alcaligenaceae	0.000625505617040441
1	1	C001_1	1152	0.00045859877285083	15	1	G	222	Achromobacter	0.000625505617040441
1	1	C001_1	1153	0.000275159263710498	9	9	S	85698	Achromobacter xylosoxidans	0.000375303370224265
1	1	C001_1	1154	9.17197545701661e-05	3	3	S	1758194	Achromobacter sp. AONIH1	0.000125101123408088
1	1	C001_1	1155	3.05732515233887e-05	1	1	S	217203	Achromobacter spanius	4.17003744693627e-05
1	1	C001_1	1156	3.05732515233887e-05	1	1	S	217204	Achromobacter insolitus	4.17003744693627e-05
1	1	C001_1	1159	3.05732515233887e-05	1	0	G	88	Leptothrix	4.17003744693627e-05
1	1	C001_1	1160	3.05732515233887e-05	1	0	S	34029	Leptothrix cholodnii	4.17003744693627e-05
1	1	C001_1	1162	3.05732515233887e-05	1	0	G	28067	Rubrivivax	4.17003744693627e-05
1	1	C001_1	1163	3.05732515233887e-05	1	0	S	28068	Rubrivivax gelatinosus	4.17003744693627e-05
1	1	C001_1	1165	3.05732515233887e-05	1	0	G	32012	Thiomonas	4.17003744693627e-05
1	1	C001_1	1166	3.05732515233887e-05	1	0	S	926	Thiomonas intermedia	4.17003744693627e-05
1	1	C001_1	1168	3.05732515233887e-05	1	0	G	316612	Methylibium	4.17003744693627e-05
1	1	C001_1	1169	3.05732515233887e-05	1	0	S	105560	Methylibium petroleiphilum	4.17003744693627e-05
1	1	C001_1	1171	3.05732515233887e-05	1	0	F	75682	Oxalobacteraceae	4.17003744693627e-05
1	1	C001_1	1172	3.05732515233887e-05	1	0	G	149698	Massilia	4.17003744693627e-05
1	1	C001_1	1173	3.05732515233887e-05	1	1	S	1678028	Massilia sp. NR 4-1	4.17003744693627e-05
1	1	C001_1	1174	0.000764331288084717	25	0	O	206351	Neisseriales	0.00104250936173407
1	1	C001_1	1175	0.00070318478503794	23	0	F	481	Neisseriaceae	0.000959108612795343
1	1	C001_1	1176	0.000642038281991162	21	0	G	482	Neisseria	0.000875707863856617
1	1	C001_1	1177	0.000611465030467774	20	13	S	495	Neisseria elongata	0.000834007489387255
1	1	C001_1	1179	3.05732515233887e-05	1	1	S	487	Neisseria meningitidis	4.17003744693627e-05
1	1	C001_1	1180	3.05732515233887e-05	1	0	G	59	Vitreoscilla	4.17003744693627e-05
1	1	C001_1	1181	3.05732515233887e-05	1	1	S	63	Vitreoscilla filiformis	4.17003744693627e-05
1	1	C001_1	1182	3.05732515233887e-05	1	0	G	71	Simonsiella	4.17003744693627e-05
1	1	C001_1	1183	3.05732515233887e-05	1	0	S	72	Simonsiella muelleri	4.17003744693627e-05
1	1	C001_1	1185	6.11465030467774e-05	2	0	F	1499392	Chromobacteriaceae	8.34007489387255e-05
1	1	C001_1	1186	3.05732515233887e-05	1	0	G	57479	Microvirgula	4.17003744693627e-05
1	1	C001_1	1187	3.05732515233887e-05	1	1	S	57480	Microvirgula aerodenitrificans	4.17003744693627e-05
1	1	C001_1	1189	3.05732515233887e-05	1	0	G	535	Chromobacterium	4.17003744693627e-05
1	1	C001_1	1190	3.05732515233887e-05	1	1	S	1108595	Chromobacterium vaccinii	4.17003744693627e-05
1	1	C001_1	1191	0.000183439509140332	6	0	O	32003	Nitrosomonadales	0.000250202246816176
1	1	C001_1	1192	0.000122293006093555	4	0	F	206379	Nitrosomonadaceae	0.000166801497877451
1	1	C001_1	1193	0.000122293006093555	4	0	G	914	Nitrosomonas	0.000166801497877451
1	1	C001_1	1194	0.000122293006093555	4	4	S	261292	Nitrosomonas sp. Is79A3	0.000166801497877451
1	1	C001_1	1195	3.05732515233887e-05	1	0	F	32011	Methylophilaceae	4.17003744693627e-05
1	1	C001_1	1196	3.05732515233887e-05	1	0	G	1679002	Candidatus Methylopumilus	4.17003744693627e-05
1	1	C001_1	1197	3.05732515233887e-05	1	1	S	1581557	Candidatus Methylopumilus planktonicus	4.17003744693627e-05
1	1	C001_1	1198	3.05732515233887e-05	1	0	F	90627	Gallionellaceae	4.17003744693627e-05
1	1	C001_1	1199	3.05732515233887e-05	1	0	G	935200	Sulfuricella	4.17003744693627e-05
1	1	C001_1	1200	3.05732515233887e-05	1	0	S	649841	Sulfuricella denitrificans	4.17003744693627e-05
1	1	C001_1	1204	6.11465030467774e-05	2	2	S	543913	beta proteobacterium CB	8.34007489387255e-05
1	1	C001_1	1205	3.05732515233887e-05	1	0	G	33055	Candidatus Kinetoplastibacterium	4.17003744693627e-05
1	1	C001_1	1206	3.05732515233887e-05	1	1	S	233181	Candidatus Kinetoplastibacterium blastocrithidii	4.17003744693627e-05
1	1	C001_1	1207	3.05732515233887e-05	1	0	G	327159	Candidatus Accumulibacter	4.17003744693627e-05
1	1	C001_1	1208	3.05732515233887e-05	1	0	S	327160	Candidatus Accumulibacter phosphatis	4.17003744693627e-05
1	1	C001_1	1210	9.17197545701661e-05	3	0	O	206389	Rhodocyclales	0.000125101123408088
1	1	C001_1	1211	6.11465030467774e-05	2	0	F	2008794	Zoogloeaceae	8.34007489387255e-05
1	1	C001_1	1212	3.05732515233887e-05	1	0	G	12960	Azoarcus	4.17003744693627e-05
1	1	C001_1	1213	3.05732515233887e-05	1	1	S	198107	Azoarcus sp. CIB	4.17003744693627e-05
1	1	C001_1	1214	3.05732515233887e-05	1	0	G	33057	Thauera	4.17003744693627e-05
1	1	C001_1	1215	3.05732515233887e-05	1	1	S	1134435	Thauera humireducens	4.17003744693627e-05
1	1	C001_1	1216	3.05732515233887e-05	1	0	F	75787	Rhodocyclaceae	4.17003744693627e-05
1	1	C001_1	1217	3.05732515233887e-05	1	0	G	146937	Azospira	4.17003744693627e-05
1	1	C001_1	1218	3.05732515233887e-05	1	0	S	146939	Azospira oryzae	4.17003744693627e-05
1	1	C001_1	1221	0.000214012760663721	7	0	C	29547	Epsilonproteobacteria	0.000291902621285539
1	1	C001_1	1222	0.000183439509140332	6	0	O	213849	Campylobacterales	0.000250202246816176
1	1	C001_1	1223	0.000152866257616943	5	0	F	72294	Campylobacteraceae	0.000208501872346814
1	1	C001_1	1224	9.17197545701661e-05	3	0	G	28196	Arcobacter	0.000125101123408088
1	1	C001_1	1225	9.17197545701661e-05	3	3	S	28197	Arcobacter butzleri	0.000125101123408088
1	1	C001_1	1226	6.11465030467774e-05	2	0	G	194	Campylobacter	8.34007489387255e-05
1	1	C001_1	1227	6.11465030467774e-05	2	2	S	824	Campylobacter gracilis	8.34007489387255e-05
1	1	C001_1	1228	3.05732515233887e-05	1	0	F	72293	Helicobacteraceae	4.17003744693627e-05
1	1	C001_1	1229	3.05732515233887e-05	1	0	G	209	Helicobacter	4.17003744693627e-05
1	1	C001_1	1230	3.05732515233887e-05	1	0	S	138563	Helicobacter cetorum	4.17003744693627e-05
1	1	C001_1	1233	3.05732515233887e-05	1	0	G	265570	Sulfurovum	4.17003744693627e-05
1	1	C001_1	1234	3.05732515233887e-05	1	1	S	387093	Sulfurovum sp. NBC37-1	4.17003744693627e-05
1	1	C001_1	1235	0.000152866257616943	5	0	C	28221	Deltaproteobacteria	0.000208501872346814
1	1	C001_1	1236	9.17197545701661e-05	3	0	O	213115	Desulfovibrionales	0.000125101123408088
1	1	C001_1	1237	9.17197545701661e-05	3	0	F	194924	Desulfovibrionaceae	0.000125101123408088
1	1	C001_1	1238	6.11465030467774e-05	2	0	G	872	Desulfovibrio	8.34007489387255e-05
1	1	C001_1	1239	6.11465030467774e-05	2	2	S	901	Desulfovibrio piger	8.34007489387255e-05
1	1	C001_1	1240	3.05732515233887e-05	1	0	G	41707	Lawsonia	4.17003744693627e-05
1	1	C001_1	1241	3.05732515233887e-05	1	1	S	29546	Lawsonia intracellularis	4.17003744693627e-05
1	1	C001_1	1242	3.05732515233887e-05	1	0	O	213118	Desulfobacterales	4.17003744693627e-05
1	1	C001_1	1243	3.05732515233887e-05	1	0	F	213119	Desulfobacteraceae	4.17003744693627e-05
1	1	C001_1	1244	3.05732515233887e-05	1	0	G	218207	Desulfatibacillum	4.17003744693627e-05
1	1	C001_1	1245	3.05732515233887e-05	1	0	S	259354	Desulfatibacillum alkenivorans	4.17003744693627e-05
1	1	C001_1	1247	3.05732515233887e-05	1	0	O	453227	Desulfarculales	4.17003744693627e-05
1	1	C001_1	1248	3.05732515233887e-05	1	0	F	453228	Desulfarculaceae	4.17003744693627e-05
1	1	C001_1	1249	3.05732515233887e-05	1	0	G	453229	Desulfarculus	4.17003744693627e-05
1	1	C001_1	1250	3.05732515233887e-05	1	0	S	453230	Desulfarculus baarsii	4.17003744693627e-05
1	1	C001_1	1254	0.00752101987475362	246	8	P	976	Bacteroidetes	0.0102582921194632
1	1	C001_1	1255	0.00376050993737681	123	0	C	117743	Flavobacteriia	0.00512914605973162
1	1	C001_1	1256	0.00376050993737681	123	1	O	200644	Flavobacteriales	0.00512914605973162
1	1	C001_1	1257	0.00363821693128325	119	25	F	49546	Flavobacteriaceae	0.00496234456185417
1	1	C001_1	1258	0.00229299386425415	75	19	G	237	Flavobacterium	0.00312752808520221
1	1	C001_1	1259	0.000275159263710498	9	0	S	55197	Flavobacterium branchiophilum	0.000375303370224265
1	1	C001_1	1261	0.000275159263710498	9	0	S	312277	Flavobacterium indicum	0.000375303370224265
1	1	C001_1	1263	0.000183439509140332	6	4	S	986	Flavobacterium johnsoniae	0.000250202246816176
1	1	C001_1	1265	0.000152866257616943	5	5	S	1763534	Flavobacterium crassostreae	0.000208501872346814
1	1	C001_1	1266	0.000152866257616943	5	5	S	1492737	Flavobacterium gilvum	0.000208501872346814
1	1	C001_1	1267	0.000122293006093555	4	4	S	996	Flavobacterium columnare	0.000166801497877451
1	1	C001_1	1268	9.17197545701661e-05	3	3	S	1306519	Flavobacterium commune	0.000125101123408088
1	1	C001_1	1269	9.17197545701661e-05	3	3	S	96345	Flavobacterium psychrophilum	0.000125101123408088
1	1	C001_1	1270	9.17197545701661e-05	3	3	S	2249356	Flavobacterium sp. HYN0086	0.000125101123408088
1	1	C001_1	1271	6.11465030467774e-05	2	2	S	1355330	Flavobacterium faecale	8.34007489387255e-05
1	1	C001_1	1272	6.11465030467774e-05	2	2	S	1981981	Flavobacterium sp. AJ004	8.34007489387255e-05
1	1	C001_1	1273	6.11465030467774e-05	2	2	S	2172098	Flavobacterium sp. HYN0049	8.34007489387255e-05
1	1	C001_1	1274	6.11465030467774e-05	2	2	S	2201181	Flavobacterium sp. MEBiC07310	8.34007489387255e-05
1	1	C001_1	1275	3.05732515233887e-05	1	1	S	1784713	Flavobacterium arcticum	4.17003744693627e-05
1	1	C001_1	1276	0.000152866257616943	5	0	G	52959	Polaribacter	0.000208501872346814
1	1	C001_1	1277	6.11465030467774e-05	2	2	S	754397	Polaribacter sp. SA4-10	8.34007489387255e-05
1	1	C001_1	1278	3.05732515233887e-05	1	1	S	996801	Polaribacter reichenbachii	4.17003744693627e-05
1	1	C001_1	1279	3.05732515233887e-05	1	1	S	1774273	Polaribacter vadi	4.17003744693627e-05
1	1	C001_1	1280	3.05732515233887e-05	1	1	S	1855336	Polaribacter sp. KT25b	4.17003744693627e-05
1	1	C001_1	1281	6.11465030467774e-05	2	0	G	1016	Capnocytophaga	8.34007489387255e-05
1	1	C001_1	1282	6.11465030467774e-05	2	2	S	1017	Capnocytophaga gingivalis	8.34007489387255e-05
1	1	C001_1	1283	3.05732515233887e-05	1	0	G	286104	Winogradskyella	4.17003744693627e-05
1	1	C001_1	1284	3.05732515233887e-05	1	1	S	1936080	Winogradskyella sp. J14-2	4.17003744693627e-05
1	1	C001_1	1285	3.05732515233887e-05	1	0	G	225842	Formosa	4.17003744693627e-05
1	1	C001_1	1286	3.05732515233887e-05	1	1	S	1798225	Formosa sp. Hel1_31_208	4.17003744693627e-05
1	1	C001_1	1287	3.05732515233887e-05	1	0	G	153265	Aequorivita	4.17003744693627e-05
1	1	C001_1	1288	3.05732515233887e-05	1	0	S	101385	Aequorivita sublithincola	4.17003744693627e-05
1	1	C001_1	1290	3.05732515233887e-05	1	0	G	143222	Salegentibacter	4.17003744693627e-05
1	1	C001_1	1291	3.05732515233887e-05	1	1	S	143223	Salegentibacter salegens	4.17003744693627e-05
1	1	C001_1	1292	3.05732515233887e-05	1	0	G	393005	Tamlana	4.17003744693627e-05
1	1	C001_1	1293	3.05732515233887e-05	1	1	S	2069432	Tamlana sp. UJ94	4.17003744693627e-05
1	1	C001_1	1294	3.05732515233887e-05	1	1	G	252356	Maribacter	4.17003744693627e-05
1	1	C001_1	1295	3.05732515233887e-05	1	0	G	104267	Tenacibaculum	4.17003744693627e-05
1	1	C001_1	1296	3.05732515233887e-05	1	1	S	754423	Tenacibaculum sp. SZ-18	4.17003744693627e-05
1	1	C001_1	1297	3.05732515233887e-05	1	0	G	336276	Olleya	4.17003744693627e-05
1	1	C001_1	1298	3.05732515233887e-05	1	1	S	2058135	Olleya sp. Bg11-27	4.17003744693627e-05
1	1	C001_1	1299	3.05732515233887e-05	1	1	G	76831	Myroides	4.17003744693627e-05
1	1	C001_1	1301	3.05732515233887e-05	1	1	S	1250295	Flavobacteriaceae bacterium MAR_2010_188	4.17003744693627e-05
1	1	C001_1	1302	3.05732515233887e-05	1	0	G	1204360	Siansivirga	4.17003744693627e-05
1	1	C001_1	1303	3.05732515233887e-05	1	0	S	762954	Siansivirga zeaxanthinifaciens	4.17003744693627e-05
1	1	C001_1	1305	3.05732515233887e-05	1	0	G	1518147	Wenyingzhuangia	4.17003744693627e-05
1	1	C001_1	1306	3.05732515233887e-05	1	1	S	1790137	Wenyingzhuangia fucanilytica	4.17003744693627e-05
1	1	C001_1	1307	9.17197545701661e-05	3	0	F	1853230	Crocinitomicaceae	0.000125101123408088
1	1	C001_1	1308	9.17197545701661e-05	3	0	G	332102	Fluviicola	0.000125101123408088
1	1	C001_1	1309	9.17197545701661e-05	3	0	S	191579	Fluviicola taffensis	0.000125101123408088
1	1	C001_1	1311	0.00281273914015176	92	0	C	768503	Cytophagia	0.00383643445118137
1	1	C001_1	1312	0.00281273914015176	92	2	O	768507	Cytophagales	0.00383643445118137
1	1	C001_1	1313	0.00262929963101143	86	0	F	89373	Cytophagaceae	0.0035862322043652
1	1	C001_1	1314	0.00256815312796465	84	0	G	107	Spirosoma	0.00350283145542647
1	1	C001_1	1315	0.00256815312796465	84	84	S	2057025	Spirosoma sp. HA7	0.00350283145542647
1	1	C001_1	1316	6.11465030467774e-05	2	1	G	105	Runella	8.34007489387255e-05
1	1	C001_1	1317	3.05732515233887e-05	1	1	S	2259595	Runella sp. HYN0085	4.17003744693627e-05
1	1	C001_1	1318	9.17197545701661e-05	3	0	F	563798	Cyclobacteriaceae	0.000125101123408088
1	1	C001_1	1319	9.17197545701661e-05	3	0	G	68288	Cyclobacterium	0.000125101123408088
1	1	C001_1	1320	9.17197545701661e-05	3	0	S	104	Cyclobacterium marinum	0.000125101123408088
1	1	C001_1	1322	3.05732515233887e-05	1	0	F	200667	Flammeovirgaceae	4.17003744693627e-05
1	1	C001_1	1323	3.05732515233887e-05	1	0	G	869806	Marivirga	4.17003744693627e-05
1	1	C001_1	1324	3.05732515233887e-05	1	0	S	1006	Marivirga tractuosa	4.17003744693627e-05
1	1	C001_1	1326	0.00045859877285083	15	0	C	200643	Bacteroidia	0.000625505617040441
1	1	C001_1	1327	0.00045859877285083	15	1	O	171549	Bacteroidales	0.000625505617040441
1	1	C001_1	1328	0.000183439509140332	6	0	F	2005525	Tannerellaceae	0.000250202246816176
1	1	C001_1	1329	0.000152866257616943	5	4	G	375288	Parabacteroides	0.000208501872346814
1	1	C001_1	1330	3.05732515233887e-05	1	1	S	2025876	Parabacteroides sp. CT06	4.17003744693627e-05
1	1	C001_1	1331	3.05732515233887e-05	1	0	G	195950	Tannerella	4.17003744693627e-05
1	1	C001_1	1332	3.05732515233887e-05	1	0	S	28112	Tannerella forsythia	4.17003744693627e-05
1	1	C001_1	1334	0.000152866257616943	5	0	F	815	Bacteroidaceae	0.000208501872346814
1	1	C001_1	1335	0.000152866257616943	5	1	G	816	Bacteroides	0.000208501872346814
1	1	C001_1	1336	3.05732515233887e-05	1	1	S	817	Bacteroides fragilis	4.17003744693627e-05
1	1	C001_1	1337	3.05732515233887e-05	1	1	S	818	Bacteroides thetaiotaomicron	4.17003744693627e-05
1	1	C001_1	1338	3.05732515233887e-05	1	0	S	357276	Bacteroides dorei	4.17003744693627e-05
1	1	C001_1	1340	3.05732515233887e-05	1	0	S	376805	Bacteroides salanitronis	4.17003744693627e-05
1	1	C001_1	1342	9.17197545701661e-05	3	0	F	171552	Prevotellaceae	0.000125101123408088
1	1	C001_1	1343	9.17197545701661e-05	3	0	G	838	Prevotella	0.000125101123408088
1	1	C001_1	1344	3.05732515233887e-05	1	0	S	839	Prevotella ruminicola	4.17003744693627e-05
1	1	C001_1	1346	3.05732515233887e-05	1	1	S	28131	Prevotella intermedia	4.17003744693627e-05
1	1	C001_1	1347	3.05732515233887e-05	1	1	S	76123	Prevotella enoeca	4.17003744693627e-05
1	1	C001_1	1348	9.17197545701661e-05	3	0	O	1100069	Bacteroidetes Order II. Incertae sedis	0.000125101123408088
1	1	C001_1	1349	9.17197545701661e-05	3	0	F	563843	Rhodothermaceae	0.000125101123408088
1	1	C001_1	1350	9.17197545701661e-05	3	0	G	29548	Rhodothermus	0.000125101123408088
1	1	C001_1	1351	9.17197545701661e-05	3	0	S	29549	Rhodothermus marinus	0.000125101123408088
1	1	C001_1	1353	9.17197545701661e-05	3	0	C	1937959	Saprospiria	0.000125101123408088
1	1	C001_1	1354	9.17197545701661e-05	3	0	O	1936988	Saprospirales	0.000125101123408088
1	1	C001_1	1355	6.11465030467774e-05	2	0	F	1937961	Haliscomenobacteraceae	8.34007489387255e-05
1	1	C001_1	1356	6.11465030467774e-05	2	0	G	2349	Haliscomenobacter	8.34007489387255e-05
1	1	C001_1	1357	6.11465030467774e-05	2	0	S	2350	Haliscomenobacter hydrossis	8.34007489387255e-05
1	1	C001_1	1359	3.05732515233887e-05	1	0	F	89374	Saprospiraceae	4.17003744693627e-05
1	1	C001_1	1360	3.05732515233887e-05	1	0	G	1007	Saprospira	4.17003744693627e-05
1	1	C001_1	1361	3.05732515233887e-05	1	0	S	1008	Saprospira grandis	4.17003744693627e-05
1	1	C001_1	1363	3.05732515233887e-05	1	0	C	117747	Sphingobacteriia	4.17003744693627e-05
1	1	C001_1	1364	3.05732515233887e-05	1	0	O	200666	Sphingobacteriales	4.17003744693627e-05
1	1	C001_1	1365	3.05732515233887e-05	1	0	F	84566	Sphingobacteriaceae	4.17003744693627e-05
1	1	C001_1	1366	3.05732515233887e-05	1	0	G	84567	Pedobacter	4.17003744693627e-05
1	1	C001_1	1367	3.05732515233887e-05	1	1	S	363852	Pedobacter ginsengisoli	4.17003744693627e-05
1	1	C001_1	1368	3.05732515233887e-05	1	0	C	1853228	Chitinophagia	4.17003744693627e-05
1	1	C001_1	1369	3.05732515233887e-05	1	0	O	1853229	Chitinophagales	4.17003744693627e-05
1	1	C001_1	1370	3.05732515233887e-05	1	1	F	563835	Chitinophagaceae	4.17003744693627e-05
1	1	C001_1	1371	3.05732515233887e-05	1	0	P	1134404	Ignavibacteriae	4.17003744693627e-05
1	1	C001_1	1372	3.05732515233887e-05	1	0	C	795747	Ignavibacteria	4.17003744693627e-05
1	1	C001_1	1373	3.05732515233887e-05	1	1	O	795748	Ignavibacteriales	4.17003744693627e-05
1	1	C001_1	1374	0.000611465030467774	20	0	P	32066	Fusobacteria	0.000834007489387255
1	1	C001_1	1375	0.000611465030467774	20	0	C	203490	Fusobacteriia	0.000834007489387255
1	1	C001_1	1376	0.000611465030467774	20	0	O	203491	Fusobacteriales	0.000834007489387255
1	1	C001_1	1377	0.000611465030467774	20	0	F	203492	Fusobacteriaceae	0.000834007489387255
1	1	C001_1	1378	0.000611465030467774	20	5	G	848	Fusobacterium	0.000834007489387255
1	1	C001_1	1379	0.000428025521327442	14	3	S	851	Fusobacterium nucleatum	0.000583805242571078
1	1	C001_1	1385	3.05732515233887e-05	1	0	S	1583098	Fusobacterium hwasookii	4.17003744693627e-05
1	1	C001_1	1388	9.17197545701661e-05	3	0	P	203682	Planctomycetes	0.000125101123408088
1	1	C001_1	1389	9.17197545701661e-05	3	0	C	203683	Planctomycetia	0.000125101123408088
1	1	C001_1	1390	9.17197545701661e-05	3	1	O	112	Planctomycetales	0.000125101123408088
1	1	C001_1	1391	3.05732515233887e-05	1	0	F	126	Planctomycetaceae	4.17003744693627e-05
1	1	C001_1	1392	3.05732515233887e-05	1	0	G	1936111	Fuerstia	4.17003744693627e-05
1	1	C001_1	1393	3.05732515233887e-05	1	1	S	1891926	Fuerstia marisgermanicae	4.17003744693627e-05
1	1	C001_1	1394	3.05732515233887e-05	1	0	F	1763524	Isosphaeraceae	4.17003744693627e-05
1	1	C001_1	1395	3.05732515233887e-05	1	0	G	1763521	Paludisphaera	4.17003744693627e-05
1	1	C001_1	1396	3.05732515233887e-05	1	1	S	1387353	Paludisphaera borealis	4.17003744693627e-05
1	1	C001_1	1397	3.05732515233887e-05	1	0	P	74201	Verrucomicrobia	4.17003744693627e-05
1	1	C001_1	1398	3.05732515233887e-05	1	0	C	414999	Opitutae	4.17003744693627e-05
1	1	C001_1	1399	3.05732515233887e-05	1	0	O	415000	Opitutales	4.17003744693627e-05
1	1	C001_1	1400	3.05732515233887e-05	1	0	F	134623	Opitutaceae	4.17003744693627e-05
1	1	C001_1	1401	3.05732515233887e-05	1	0	G	1961799	Lacunisphaera	4.17003744693627e-05
1	1	C001_1	1402	3.05732515233887e-05	1	1	S	1838286	Lacunisphaera limnophila	4.17003744693627e-05
1	1	C001_1	1403	3.05732515233887e-05	1	0	P	204428	Chlamydiae	4.17003744693627e-05
1	1	C001_1	1404	3.05732515233887e-05	1	0	C	204429	Chlamydiia	4.17003744693627e-05
1	1	C001_1	1405	3.05732515233887e-05	1	0	O	51291	Chlamydiales	4.17003744693627e-05
1	1	C001_1	1406	3.05732515233887e-05	1	0	F	809	Chlamydiaceae	4.17003744693627e-05
1	1	C001_1	1408	3.05732515233887e-05	1	0	G	810	Chlamydia	4.17003744693627e-05
1	1	C001_1	1409	3.05732515233887e-05	1	0	S	83554	Chlamydia psittaci	4.17003744693627e-05
1	1	C001_1	1411	9.17197545701661e-05	3	0	P	203691	Spirochaetes	0.000125101123408088
1	1	C001_1	1412	9.17197545701661e-05	3	0	C	203692	Spirochaetia	0.000125101123408088
1	1	C001_1	1413	9.17197545701661e-05	3	0	O	136	Spirochaetales	0.000125101123408088
1	1	C001_1	1414	9.17197545701661e-05	3	0	F	137	Spirochaetaceae	0.000125101123408088
1	1	C001_1	1415	9.17197545701661e-05	3	0	G	157	Treponema	0.000125101123408088
1	1	C001_1	1416	6.11465030467774e-05	2	0	S	158	Treponema denticola	8.34007489387255e-05
1	1	C001_1	1419	3.05732515233887e-05	1	1	S	1539298	Treponema sp. OMZ 838	4.17003744693627e-05
1	1	C001_1	1422	3.05732515233887e-05	1	0	P	95818	Candidatus Saccharibacteria	4.17003744693627e-05
1	1	C001_1	1423	3.05732515233887e-05	1	1	S	1476577	Candidatus Saccharibacteria oral taxon TM7x	4.17003744693627e-05
1	1	C001_1	1424	0.000733758036561329	24	0	D	2759	Eukaryota	0.00100080898726471
1	1	C001_1	1426	0.000733758036561329	24	0	K	33208	Metazoa	0.00100080898726471
1	1	C001_1	1430	0.000733758036561329	24	0	P	7711	Chordata	0.00100080898726471
1	1	C001_1	1440	0.000733758036561329	24	0	C	40674	Mammalia	0.00100080898726471
1	1	C001_1	1445	0.000733758036561329	24	0	O	9443	Primates	0.00100080898726471
1	1	C001_1	1450	0.000733758036561329	24	0	F	9604	Hominidae	0.00100080898726471
1	1	C001_1	1452	0.000733758036561329	24	0	G	9605	Homo	0.00100080898726471
1	1	C001_1	1453	0.000733758036561329	24	24	S	9606	Homo sapiens	0.00100080898726471
1	1	C001_1	1454	3.05732515233887e-05	1	0	D	2157	Archaea	4.17003744693627e-05
1	1	C001_1	1455	3.05732515233887e-05	1	0	P	28890	Euryarchaeota	4.17003744693627e-05
1	1	C001_1	1457	3.05732515233887e-05	1	0	C	183939	Methanococci	4.17003744693627e-05
1	1	C001_1	1458	3.05732515233887e-05	1	0	O	2182	Methanococcales	4.17003744693627e-05
1	1	C001_1	1459	3.05732515233887e-05	1	0	F	2183	Methanococcaceae	4.17003744693627e-05
1	1	C001_1	1460	3.05732515233887e-05	1	0	G	2184	Methanococcus	4.17003744693627e-05
1	1	C001_1	1461	3.05732515233887e-05	1	0	S	39152	Methanococcus maripaludis	4.17003744693627e-05
1	1	C001_1	1464	0.00165095558226299	54	0	D	10239	Viruses	0.00225182022134559
1	1	C001_1	1466	0.00152866257616943	50	1	O	28883	Caudovirales	0.00208501872346814
1	1	C001_1	1467	0.00140636957007588	46	2	F	10699	Siphoviridae	0.00191821722559069
1	1	C001_1	1468	0.000794904539608106	26	8	G	1623304	Sfi21dt1virus	0.00108420973620343
1	1	C001_1	1469	0.000275159263710498	9	9	S	633135	Streptococcus virus phiAbc2	0.000375303370224265
1	1	C001_1	1470	0.00024458601218711	8	8	S	90410	Streptococcus virus DT1	0.000333602995754902
1	1	C001_1	1471	3.05732515233887e-05	1	1	S	112023	Streptococcus virus 7201	4.17003744693627e-05
1	1	C001_1	1472	0.000275159263710498	9	0	G	186532	C2virus	0.000375303370224265
1	1	C001_1	1473	0.000152866257616943	5	5	S	36343	Lactococcus virus bIL67	0.000208501872346814
1	1	C001_1	1474	6.11465030467774e-05	2	2	S	31537	Lactococcus virus c2	8.34007489387255e-05
1	1	C001_1	1476	3.05732515233887e-05	1	1	S	1862960	Lactococcus phage M5938	4.17003744693627e-05
1	1	C001_1	1477	3.05732515233887e-05	1	1	S	1862962	Lactococcus phage M6165	4.17003744693627e-05
1	1	C001_1	1479	3.05732515233887e-05	1	1	S	139871	Lactobacillus prophage Lj771	4.17003744693627e-05
1	1	C001_1	1480	3.05732515233887e-05	1	1	S	1814958	Streptococcus virus 9872	4.17003744693627e-05
1	1	C001_1	1481	9.17197545701661e-05	3	1	G	1623303	Sfi11virus	0.000125101123408088
1	1	C001_1	1482	3.05732515233887e-05	1	1	S	306323	Streptococcus virus 2972	4.17003744693627e-05
1	1	C001_1	1483	3.05732515233887e-05	1	1	S	682370	Streptococcus virus ALQ132	4.17003744693627e-05
1	1	C001_1	1484	6.11465030467774e-05	2	1	G	1623305	Sk1virus	8.34007489387255e-05
1	1	C001_1	1486	3.05732515233887e-05	1	1	S	1262533	Lactococcus phage 340	4.17003744693627e-05
1	1	C001_1	1487	3.05732515233887e-05	1	1	G	1623281	Che8virus	4.17003744693627e-05
1	1	C001_1	1488	9.17197545701661e-05	3	0	F	10662	Myoviridae	0.000125101123408088
1	1	C001_1	1490	9.17197545701661e-05	3	3	S	363555	Lactobacillus phage KC5a	0.000125101123408088
1	1	C001_1	1491	6.11465030467774e-05	2	0	F	10501	Phycodnaviridae	8.34007489387255e-05
1	1	C001_1	1492	6.11465030467774e-05	2	0	G	181083	Chlorovirus	8.34007489387255e-05
1	1	C001_1	1493	6.11465030467774e-05	2	0	S	381899	Paramecium bursaria Chlorella virus A1	8.34007489387255e-05
1	1	C001_1	1495	3.05732515233887e-05	1	0	F	10486	Iridoviridae	4.17003744693627e-05
1	1	C001_1	1497	3.05732515233887e-05	1	0	G	10494	Lymphocystivirus	4.17003744693627e-05
1	1	C001_1	1499	3.05732515233887e-05	1	1	S	256729	Lymphocystis disease virus - isolate China	4.17003744693627e-05
1	1	C001_1	1500	3.05732515233887e-05	1	0	F	10508	Adenoviridae	4.17003744693627e-05
1	1	C001_1	1501	3.05732515233887e-05	1	0	G	10509	Mastadenovirus	4.17003744693627e-05
1	1	C001_1	1502	3.05732515233887e-05	1	1	S	129951	Human mastadenovirus C	4.17003744693627e-05
2	1	C002_1	0	100	3499876	0	-	50000	total	230.460139848167
2	1	C002_1	1	56.6085484171439	1981229	1981229	U	0	unclassified	130.460139848167
2	1	C002_1	2	43.3914515828561	1518647	255	R	1	root	100
2	1	C002_1	4	43.3739652490545	1518035	3956	D	2	Bacteria	99.9597009706667
2	1	C002_1	7	39.4557121452303	1380901	5247	P	976	Bacteroidetes	90.9296893879881
2	1	C002_1	8	39.233475700282	1373123	75	C	200643	Bacteroidia	90.4175229661666
2	1	C002_1	9	39.2309327530461	1373034	52323	O	171549	Bacteroidales	90.4116624864106
2	1	C002_1	10	29.1238032433149	1019297	0	F	815	Bacteroidaceae	67.1187576836487
2	1	C002_1	11	29.1238032433149	1019297	36012	G	816	Bacteroides	67.1187576836487
2	1	C002_1	12	7.48777956704752	262063	169523	S	821	Bacteroides vulgatus	17.2563472617402
2	1	C002_1	14	6.14916071312241	215213	214985	S	28116	Bacteroides ovatus	14.1713643789505
2	1	C002_1	16	5.42490648240109	189865	189865	S	47678	Bacteroides caccae	12.5022470659739
2	1	C002_1	17	3.14291134885922	109998	109998	S	246787	Bacteroides cellulosilyticus	7.24315788988488
2	1	C002_1	18	2.89175959376847	101208	74899	S	818	Bacteroides thetaiotaomicron	6.6643532038716
2	1	C002_1	20	1.03172226673174	36109	0	S	357276	Bacteroides dorei	2.37770857875464
2	1	C002_1	22	0.991406552689295	34698	14464	S	817	Bacteroides fragilis	2.28479692779165
2	1	C002_1	26	0.744454946403815	26055	26055	S	1796613	Bacteroides caecimuris	1.71567191058883
2	1	C002_1	27	0.102889359508737	3601	0	S	290053	Bacteroides helcogenes	0.237118961812719
2	1	C002_1	29	0.0725454273237109	2539	0	S	376805	Bacteroides salanitronis	0.167188293263675
2	1	C002_1	31	0.0264295077882759	925	925	S	28113	Bacteroides heparinolyticus	0.060909480610043
2	1	C002_1	32	0.0159434219955221	558	558	S	28119	Bacteroides zoogleoformans	0.0367432326274638
2	1	C002_1	33	0.0129433157060422	453	0	S	151276	Bacteroides coprosuis	0.0298291834771346
2	1	C002_1	35	7.40757672557542	259256	29	F	2005525	Tannerellaceae	17.0715116811214
2	1	C002_1	36	7.40403374290975	259132	100920	G	375288	Parabacteroides	17.0633465183153
2	1	C002_1	37	2.34802604435129	82178	0	S	823	Parabacteroides distasonis	5.41126410548337
2	1	C002_1	39	2.17247696775543	76034	76034	S	2025876	Parabacteroides sp. CT06	5.00669345805839
2	1	C002_1	40	0.00271438188095807	95	36	G	195950	Tannerella	0.00625556827886928
2	1	C002_1	41	0.00114289763408761	40	40	S	712710	Tannerella sp. oral taxon HOT-286	0.0026339234858397
2	1	C002_1	42	0.000542876376191614	19	11	S	28112	Tannerella forsythia	0.00125111365577386
2	1	C002_1	45	0.513618196758971	17976	0	F	171550	Rikenellaceae	1.18368521453636
2	1	C002_1	46	0.513361044791301	17967	518	G	239759	Alistipes	1.18309258175205
2	1	C002_1	47	0.451701717432275	15809	0	S	328814	Alistipes shahii	1.04099240969099
2	1	C002_1	49	0.0468588029975919	1640	0	S	214856	Alistipes finegoldii	0.107990862919428
2	1	C002_1	51	0.000257151967669712	9	0	G	1611681	Mucinivorans	0.000592632784313932
2	1	C002_1	52	0.000257151967669712	9	9	S	1433126	Mucinivorans hirudinis	0.000592632784313932
2	1	C002_1	53	0.498417658225606	17444	0	F	1853231	Odoribacteraceae	1.14865403217469
2	1	C002_1	54	0.498417658225606	17444	0	G	283168	Odoribacter	1.14865403217469
2	1	C002_1	55	0.498417658225606	17444	17420	S	28118	Odoribacter splanchnicus	1.14865403217469
2	1	C002_1	57	0.158034170353464	5531	0	F	171552	Prevotellaceae	0.364205770004484
2	1	C002_1	58	0.158034170353464	5531	3845	G	838	Prevotella	0.364205770004484
2	1	C002_1	59	0.0280295644759986	981	973	S	28131	Prevotella intermedia	0.0645969734902186
2	1	C002_1	61	0.0168577401027922	590	0	S	589437	Prevotella scopos	0.0388503714161355
2	1	C002_1	63	0.00125718739749637	44	44	S	28132	Prevotella melaninogenica	0.00289731583442367
2	1	C002_1	64	0.000771455903009135	27	0	S	589436	Prevotella fusca	0.0017778983529418
2	1	C002_1	66	0.000628593698748184	22	22	S	1177574	Prevotella jejuni	0.00144865791721183
2	1	C002_1	67	0.000257151967669712	9	9	S	76123	Prevotella enoeca	0.000592632784313932
2	1	C002_1	68	0.000200007085965331	7	0	S	839	Prevotella ruminicola	0.000460936610021947
2	1	C002_1	70	0.000114289763408761	4	0	S	652716	Prevotella sp. oral taxon 299	0.00026339234858397
2	1	C002_1	72	2.85724408521902e-05	1	0	S	28129	Prevotella denticola	6.58480871459925e-05
2	1	C002_1	74	2.85724408521902e-05	1	0	S	52227	Prevotella dentalis	6.58480871459925e-05
2	1	C002_1	76	0.0212007511123251	742	0	F	2005519	Barnesiellaceae	0.0488592806623264
2	1	C002_1	77	0.0212007511123251	742	0	G	397864	Barnesiella	0.0488592806623264
2	1	C002_1	78	0.0212007511123251	742	0	S	397865	Barnesiella viscericola	0.0488592806623264
2	1	C002_1	80	0.00662880627770812	232	0	F	2005473	Muribaculaceae	0.0152767562178702
2	1	C002_1	81	0.00662880627770812	232	0	G	1918540	Muribaculum	0.0152767562178702
2	1	C002_1	82	0.00662880627770812	232	232	S	1796646	Muribaculum intestinale	0.0152767562178702
2	1	C002_1	83	0.00460016297720262	161	0	F	171551	Porphyromonadaceae	0.0106015420305048
2	1	C002_1	84	0.00342869290226282	120	3	G	836	Porphyromonas	0.00790177045751909
2	1	C002_1	85	0.00194292597794893	68	0	S	28123	Porphyromonas asaccharolytica	0.00447766992592749
2	1	C002_1	87	0.000828600784713516	29	29	S	393921	Porphyromonas crevioricanis	0.00190959452723378
2	1	C002_1	88	0.000571448817043804	20	20	S	837	Porphyromonas gingivalis	0.00131696174291985
2	1	C002_1	89	0.00105718031153104	37	0	G	1784836	Fermentimonas	0.00243637922440172
2	1	C002_1	90	0.00105718031153104	37	37	S	1562970	Fermentimonas caenicola	0.00243637922440172
2	1	C002_1	91	0.000114289763408761	4	0	G	307628	Petrimonas	0.00026339234858397
2	1	C002_1	92	0.000114289763408761	4	4	S	1642646	Petrimonas mucosa	0.00026339234858397
2	1	C002_1	93	0.00108575275238323	38	0	F	2005523	Paludibacteraceae	0.00250222731154771
2	1	C002_1	94	0.00108575275238323	38	0	G	346096	Paludibacter	0.00250222731154771
2	1	C002_1	95	0.00108575275238323	38	0	S	185300	Paludibacter propionicigenes	0.00250222731154771
2	1	C002_1	98	0.000742883462156945	26	0	G	511434	Candidatus Azobacteroides	0.0017120502657958
2	1	C002_1	99	0.000742883462156945	26	0	S	511435	Candidatus Azobacteroides pseudotrichonymphae	0.0017120502657958
2	1	C002_1	102	8.57173225565706e-05	3	3	S	1400053	Bacteroidales bacterium CF	0.000197544261437977
2	1	C002_1	103	0.000142862204260951	5	0	F	2005520	Dysgonamonadaceae	0.000329240435729962
2	1	C002_1	104	0.000142862204260951	5	0	G	294702	Proteiniphilum	0.000329240435729962
2	1	C002_1	105	0.000142862204260951	5	5	S	1642647	Proteiniphilum saccharofermentans	0.000329240435729962
2	1	C002_1	106	0.000400014171930663	14	0	O	1970189	Marinilabiliales	0.000921873220043894
2	1	C002_1	107	0.000200007085965331	7	0	F	1970190	Salinivirgaceae	0.000460936610021947
2	1	C002_1	108	0.000200007085965331	7	0	G	1970191	Salinivirga	0.000460936610021947
2	1	C002_1	109	0.000200007085965331	7	7	S	1307839	Salinivirga cyanobacteriivorans	0.000460936610021947
2	1	C002_1	110	8.57173225565706e-05	3	0	F	558415	Marinilabiliaceae	0.000197544261437977
2	1	C002_1	111	8.57173225565706e-05	3	0	G	1193324	Alkalitalea	0.000197544261437977
2	1	C002_1	112	8.57173225565706e-05	3	3	S	889453	Alkalitalea saponilacus	0.000197544261437977
2	1	C002_1	113	8.57173225565706e-05	3	0	F	1471398	Prolixibacteraceae	0.000197544261437977
2	1	C002_1	114	8.57173225565706e-05	3	0	G	1471399	Draconibacterium	0.000197544261437977
2	1	C002_1	115	8.57173225565706e-05	3	3	S	1168034	Draconibacterium orientale	0.000197544261437977
2	1	C002_1	116	2.85724408521902e-05	1	0	F	1573805	Marinifilaceae	6.58480871459925e-05
2	1	C002_1	118	2.85724408521902e-05	1	1	S	1717717	Marinifilaceae bacterium SPP2	6.58480871459925e-05
2	1	C002_1	119	0.0719739785066671	2519	0	C	117743	Flavobacteriia	0.165871331520755
2	1	C002_1	120	0.0719739785066671	2519	0	O	200644	Flavobacteriales	0.165871331520755
2	1	C002_1	121	0.0719454060658149	2518	10	F	49546	Flavobacteriaceae	0.165805483433609
2	1	C002_1	122	0.0650594478204371	2277	0	G	28250	Ornithobacterium	0.149936094431425
2	1	C002_1	123	0.0650594478204371	2277	0	S	28251	Ornithobacterium rhinotracheale	0.149936094431425
2	1	C002_1	125	0.00245722991328836	86	0	G	34084	Riemerella	0.00566293549455535
2	1	C002_1	126	0.00245722991328836	86	2	S	34085	Riemerella anatipestifer	0.00566293549455535
2	1	C002_1	128	0.00168577401027922	59	0	G	59732	Chryseobacterium	0.00388503714161355
2	1	C002_1	129	0.00165720156942703	58	58	S	1324352	Chryseobacterium gallinarum	0.00381918905446756
2	1	C002_1	130	2.85724408521902e-05	1	1	S	253	Chryseobacterium indologenes	6.58480871459925e-05
2	1	C002_1	131	0.00114289763408761	40	0	G	1016	Capnocytophaga	0.0026339234858397
2	1	C002_1	132	0.00108575275238323	38	38	S	1019	Capnocytophaga sputigena	0.00250222731154771
2	1	C002_1	133	2.85724408521902e-05	1	1	S	45243	Capnocytophaga haemolytica	6.58480871459925e-05
2	1	C002_1	134	2.85724408521902e-05	1	1	S	1316596	Capnocytophaga sp. oral taxon 878	6.58480871459925e-05
2	1	C002_1	135	0.00114289763408761	40	0	G	76831	Myroides	0.0026339234858397
2	1	C002_1	136	0.00114289763408761	40	40	S	76832	Myroides odoratimimus	0.0026339234858397
2	1	C002_1	137	5.71448817043804e-05	2	1	G	104267	Tenacibaculum	0.000131696174291985
2	1	C002_1	138	2.85724408521902e-05	1	1	S	584609	Tenacibaculum jejuense	6.58480871459925e-05
2	1	C002_1	139	2.85724408521902e-05	1	0	G	52959	Polaribacter	6.58480871459925e-05
2	1	C002_1	140	2.85724408521902e-05	1	1	S	313598	Polaribacter sp. MED152	6.58480871459925e-05
2	1	C002_1	142	2.85724408521902e-05	1	1	S	1250295	Flavobacteriaceae bacterium MAR_2010_188	6.58480871459925e-05
2	1	C002_1	143	2.85724408521902e-05	1	0	G	111500	Muricauda	6.58480871459925e-05
2	1	C002_1	144	2.85724408521902e-05	1	0	S	111501	Muricauda ruestringensis	6.58480871459925e-05
2	1	C002_1	146	2.85724408521902e-05	1	0	G	237	Flavobacterium	6.58480871459925e-05
2	1	C002_1	147	2.85724408521902e-05	1	1	S	2183896	Flavobacterium sp. HYN0056	6.58480871459925e-05
2	1	C002_1	148	2.85724408521902e-05	1	0	F	1755828	Ichthyobacteriaceae	6.58480871459925e-05
2	1	C002_1	149	2.85724408521902e-05	1	0	G	1755829	Ichthyobacterium	6.58480871459925e-05
2	1	C002_1	150	2.85724408521902e-05	1	1	S	242600	Ichthyobacterium seriolicida	6.58480871459925e-05
2	1	C002_1	151	0.000228579526817522	8	0	C	768503	Cytophagia	0.00052678469716794
2	1	C002_1	152	0.000228579526817522	8	0	O	768507	Cytophagales	0.00052678469716794
2	1	C002_1	153	0.000171434645113141	6	0	F	563798	Cyclobacteriaceae	0.000395088522875955
2	1	C002_1	154	0.000171434645113141	6	0	G	280472	Aquiflexum	0.000395088522875955
2	1	C002_1	155	0.000171434645113141	6	0	S	280473	Aquiflexum balticum	0.000395088522875955
2	1	C002_1	157	5.71448817043804e-05	2	0	F	1853232	Hymenobacteraceae	0.000131696174291985
2	1	C002_1	158	2.85724408521902e-05	1	1	G	89966	Hymenobacter	6.58480871459925e-05
2	1	C002_1	159	2.85724408521902e-05	1	1	G	323449	Pontibacter	6.58480871459925e-05
2	1	C002_1	162	8.57173225565706e-05	3	3	S	1457365	Bacteroidetes bacterium Omega	0.000197544261437977
2	1	C002_1	163	2.85724408521902e-05	1	0	C	117747	Sphingobacteriia	6.58480871459925e-05
2	1	C002_1	164	2.85724408521902e-05	1	0	O	200666	Sphingobacteriales	6.58480871459925e-05
2	1	C002_1	165	2.85724408521902e-05	1	0	F	84566	Sphingobacteriaceae	6.58480871459925e-05
2	1	C002_1	166	2.85724408521902e-05	1	0	G	28453	Sphingobacterium	6.58480871459925e-05
2	1	C002_1	167	2.85724408521902e-05	1	1	S	743722	Sphingobacterium sp. 21	6.58480871459925e-05
2	1	C002_1	168	5.71448817043804e-05	2	0	P	1090	Chlorobi	0.000131696174291985
2	1	C002_1	169	5.71448817043804e-05	2	0	C	191410	Chlorobia	0.000131696174291985
2	1	C002_1	170	5.71448817043804e-05	2	0	O	191411	Chlorobiales	0.000131696174291985
2	1	C002_1	171	5.71448817043804e-05	2	0	F	191412	Chlorobiaceae	0.000131696174291985
2	1	C002_1	172	2.85724408521902e-05	1	0	G	1101	Prosthecochloris	6.58480871459925e-05
2	1	C002_1	173	2.85724408521902e-05	1	1	S	281093	Prosthecochloris sp. GSB1	6.58480871459925e-05
2	1	C002_1	174	2.85724408521902e-05	1	0	G	256319	Chlorobaculum	6.58480871459925e-05
2	1	C002_1	175	2.85724408521902e-05	1	0	S	1097	Chlorobaculum tepidum	6.58480871459925e-05
2	1	C002_1	177	2.85724408521902e-05	1	0	P	65842	Fibrobacteres	6.58480871459925e-05
2	1	C002_1	178	2.85724408521902e-05	1	0	C	204430	Fibrobacteria	6.58480871459925e-05
2	1	C002_1	179	2.85724408521902e-05	1	0	O	218872	Fibrobacterales	6.58480871459925e-05
2	1	C002_1	180	2.85724408521902e-05	1	0	F	204431	Fibrobacteraceae	6.58480871459925e-05
2	1	C002_1	181	2.85724408521902e-05	1	0	G	832	Fibrobacter	6.58480871459925e-05
2	1	C002_1	182	2.85724408521902e-05	1	0	S	833	Fibrobacter succinogenes	6.58480871459925e-05
2	1	C002_1	185	2.85724408521902e-05	1	0	P	456828	Candidatus Cloacimonetes	6.58480871459925e-05
2	1	C002_1	186	2.85724408521902e-05	1	0	G	456826	Candidatus Cloacimonas	6.58480871459925e-05
2	1	C002_1	187	2.85724408521902e-05	1	0	S	456827	Candidatus Cloacimonas acidaminovorans	6.58480871459925e-05
2	1	C002_1	190	3.25108660992561	113784	2787	P	1239	Firmicutes	7.49245874781961
2	1	C002_1	191	1.42239325050373	49782	0	C	526524	Erysipelotrichia	3.2780494743018
2	1	C002_1	192	1.42239325050373	49782	0	O	526525	Erysipelotrichales	3.2780494743018
2	1	C002_1	193	1.42239325050373	49782	46154	F	128827	Erysipelotrichaceae	3.2780494743018
2	1	C002_1	196	0.038915664440683	1362	1362	S	1834207	Erysipelotrichaceae bacterium I46	0.0896850946928417
2	1	C002_1	197	0.0375441872797779	1314	0	G	1505663	Erysipelatoclostridium	0.0865243865098341
2	1	C002_1	198	0.0375441872797779	1314	1314	S	1522	Clostridium innocuum	0.0865243865098341
2	1	C002_1	199	0.0252294652724839	883	0	G	1573534	Faecalitalea	0.0581438609499113
2	1	C002_1	200	0.0252294652724839	883	0	S	39483	Faecalitalea cylindroides	0.0581438609499113
2	1	C002_1	202	0.000828600784713516	29	0	G	191303	Turicibacter	0.00190959452723378
2	1	C002_1	203	0.000828600784713516	29	29	S	1712675	Turicibacter sp. H121	0.00190959452723378
2	1	C002_1	204	0.000800028343861325	28	0	G	1647	Erysipelothrix	0.00184374644008779
2	1	C002_1	205	0.000714311021304755	25	25	S	1648	Erysipelothrix rhusiopathiae	0.00164620217864981
2	1	C002_1	206	8.57173225565706e-05	3	3	S	1514105	Erysipelothrix larvae	0.000197544261437977
2	1	C002_1	207	0.000342869290226282	12	0	G	1729679	Faecalibaculum	0.000790177045751909
2	1	C002_1	208	0.000342869290226282	12	12	S	1702221	Faecalibaculum rodentium	0.000790177045751909
2	1	C002_1	209	1.38979209549138	48641	17	C	186801	Clostridia	3.20291680686822
2	1	C002_1	210	1.38862062541644	48600	4634	O	186802	Clostridiales	3.20021703529523
2	1	C002_1	211	0.648451545140456	22695	328	F	186803	Lachnospiraceae	1.4944223377783
2	1	C002_1	212	0.488760173217565	17106	398	G	1506553	Lachnoclostridium	1.12639737871935
2	1	C002_1	213	0.321525676909696	11253	11253	S	208479	Clostridium bolteae	0.740988524653853
2	1	C002_1	214	0.127661665727586	4468	4468	S	1871021	Lachnoclostridium phocaeense	0.294209253368294
2	1	C002_1	215	0.0214007581982905	749	749	S	1834196	Lachnoclostridium sp. YL32	0.0493202172723483
2	1	C002_1	216	0.00311439605288873	109	0	S	84030	Clostridium saccharolyticum	0.00717744149891318
2	1	C002_1	218	0.00285724408521902	100	0	S	29370	Clostridium sphenoides	0.00658480871459925
2	1	C002_1	220	0.000828600784713516	29	0	S	66219	Lachnoclostridium phytofermentans	0.00190959452723378
2	1	C002_1	222	0.110918215388202	3882	2970	G	572511	Blautia	0.255622274300743
2	1	C002_1	223	0.0159148495546699	557	557	S	1912897	Blautia sp. N6H1-15	0.0366773845403178
2	1	C002_1	224	0.00880031178247458	308	0	S	1322	Blautia hansenii	0.0202812108409657
2	1	C002_1	226	0.00134290472005294	47	47	S	1796616	Blautia sp. YL58	0.00309486009586165
2	1	C002_1	227	0.0232008219719784	812	0	G	841	Roseburia	0.0534686467625459
2	1	C002_1	228	0.0232008219719784	812	0	S	301301	Roseburia hominis	0.0534686467625459
2	1	C002_1	231	0.0081431456428742	285	0	S	39491	Eubacterium rectale	0.0187667048366078
2	1	C002_1	233	0.00148576692431389	52	52	S	712991	Lachnospiraceae bacterium oral taxon 500	0.00342410053159161
2	1	C002_1	234	0.00394299683760225	138	34	G	830	Butyrivibrio	0.00908703602614696
2	1	C002_1	235	0.00254294723584493	89	89	S	831	Butyrivibrio fibrisolvens	0.00586047975599333
2	1	C002_1	236	0.000314296849374092	11	11	S	185008	Butyrivibrio hungatei	0.000724328958605917
2	1	C002_1	237	0.000114289763408761	4	0	S	43305	Butyrivibrio proteoclasticus	0.00026339234858397
2	1	C002_1	239	0.00171434645113141	60	0	G	207244	Anaerostipes	0.00395088522875955
2	1	C002_1	240	0.00171434645113141	60	60	S	649756	Anaerostipes hadrus	0.00395088522875955
2	1	C002_1	241	0.000514303935339423	18	0	G	1663717	Herbinix	0.00118526556862786
2	1	C002_1	242	0.000514303935339423	18	18	S	1679721	Herbinix luporum	0.00118526556862786
2	1	C002_1	243	0.000228579526817522	8	0	G	698776	Cellulosilyticum	0.00052678469716794
2	1	C002_1	244	0.000228579526817522	8	0	S	29360	Cellulosilyticum lentocellum	0.00052678469716794
2	1	C002_1	246	0.000171434645113141	6	0	G	2039240	Anaerotignum	0.000395088522875955
2	1	C002_1	247	0.000171434645113141	6	0	S	28446	Anaerotignum propionicum	0.000395088522875955
2	1	C002_1	249	0.272009636912851	9520	5	F	186804	Peptostreptococcaceae	0.626873789629848
2	1	C002_1	250	0.270895311719615	9481	0	G	1870884	Clostridioides	0.624305714231154
2	1	C002_1	251	0.270895311719615	9481	8692	S	1496	Clostridioides difficile	0.624305714231154
2	1	C002_1	262	0.000428586612782853	15	15	S	2081703	Peptostreptococcaceae bacterium oral taxon 929	0.000987721307189887
2	1	C002_1	263	0.000285724408521902	10	0	G	1849828	Paeniclostridium	0.000658480871459925
2	1	C002_1	264	0.000285724408521902	10	10	S	1505	Paeniclostridium sordellii	0.000658480871459925
2	1	C002_1	265	0.000171434645113141	6	0	G	1481960	Peptoclostridium	0.000395088522875955
2	1	C002_1	266	0.000171434645113141	6	0	S	1731	Peptoclostridium acidaminophilum	0.000395088522875955
2	1	C002_1	268	5.71448817043804e-05	2	0	G	44259	Filifactor	0.000131696174291985
2	1	C002_1	269	5.71448817043804e-05	2	0	S	143361	Filifactor alocis	0.000131696174291985
2	1	C002_1	271	2.85724408521902e-05	1	0	G	186831	Acetoanaerobium	6.58480871459925e-05
2	1	C002_1	272	2.85724408521902e-05	1	1	S	1511	Acetoanaerobium sticklandii	6.58480871459925e-05
2	1	C002_1	273	0.11088964294735	3881	652	F	541000	Ruminococcaceae	0.255556426213597
2	1	C002_1	274	0.0791456611605668	2770	0	G	216851	Faecalibacterium	0.182399201394399
2	1	C002_1	275	0.0791456611605668	2770	2770	S	853	Faecalibacterium prausnitzii	0.182399201394399
2	1	C002_1	276	0.00691453068623003	242	69	G	1263	Ruminococcus	0.0159352370893302
2	1	C002_1	277	0.00274295432181026	96	0	S	1161942	Ruminococcus champanellensis	0.00632141636601528
2	1	C002_1	279	0.00188578109624455	66	66	S	1160721	Ruminococcus bicirculans	0.0043459737516355
2	1	C002_1	280	0.000314296849374092	11	0	S	1264	Ruminococcus albus	0.000724328958605917
2	1	C002_1	283	0.00260009211754931	91	91	S	1572656	Ruminococcaceae bacterium CPB6	0.00599217593028531
2	1	C002_1	284	0.00180006377368798	63	0	G	1508657	Ruminiclostridium	0.00414842949019752
2	1	C002_1	285	0.000742883462156945	26	26	S	29343	Clostridium cellulosi	0.0017120502657958
2	1	C002_1	286	0.000400014171930663	14	0	S	288965	Clostridium clariflavum	0.000921873220043894
2	1	C002_1	288	0.000200007085965331	7	7	S	1515	Ruminiclostridium thermocellum	0.000460936610021947
2	1	C002_1	289	0.000200007085965331	7	7	S	1834198	Ruminiclostridium sp. KB18	0.000460936610021947
2	1	C002_1	290	0.000142862204260951	5	5	S	1510	Clostridium stercorarium	0.000329240435729962
2	1	C002_1	291	0.000114289763408761	4	4	S	84032	Clostridium thermosuccinogenes	0.00026339234858397
2	1	C002_1	292	0.00100003542982666	35	0	G	1637257	Mageeibacillus	0.00230468305010974
2	1	C002_1	293	0.00100003542982666	35	0	S	884684	Mageeibacillus indolicus	0.00230468305010974
2	1	C002_1	295	0.000514303935339423	18	0	G	253238	Ethanoligenens	0.00118526556862786
2	1	C002_1	296	0.000514303935339423	18	0	S	253239	Ethanoligenens harbinense	0.00118526556862786
2	1	C002_1	298	0.000200007085965331	7	0	G	1918385	Acutalibacter	0.000460936610021947
2	1	C002_1	299	0.000200007085965331	7	7	S	1796620	Acutalibacter muris	0.000460936610021947
2	1	C002_1	300	8.57173225565706e-05	3	0	G	236752	Fastidiosipila	0.000197544261437977
2	1	C002_1	301	8.57173225565706e-05	3	3	S	236753	Fastidiosipila sanguinis	0.000197544261437977
2	1	C002_1	302	0.103689387852598	3629	7	F	31979	Clostridiaceae	0.238962708252807
2	1	C002_1	303	0.0832029477615778	2912	0	G	1981033	Mordavella	0.19174962976913
2	1	C002_1	304	0.0832029477615778	2912	2912	S	2086584	Mordavella sp. Marseille-P3756	0.19174962976913
2	1	C002_1	305	0.019686411747159	689	53	G	1485	Clostridium	0.0453693320435888
2	1	C002_1	306	0.0147719519205823	517	516	S	1502	Clostridium perfringens	0.0340434610544781
2	1	C002_1	308	0.000742883462156945	26	26	S	1042156	Clostridium sp. SY8519	0.0017120502657958
2	1	C002_1	309	0.000657166139600374	23	23	S	1534	Clostridium kluyveri	0.00151450600435783
2	1	C002_1	310	0.000600021257895994	21	21	S	1216932	Clostridium bornimense	0.00138280983006584
2	1	C002_1	311	0.000371441731078472	13	13	S	46867	Clostridium chauvoei	0.000856025132897902
2	1	C002_1	312	0.000228579526817522	8	8	S	1492	Clostridium butyricum	0.00052678469716794
2	1	C002_1	313	0.000171434645113141	6	6	S	1494	Clostridium cochlearium	0.000395088522875955
2	1	C002_1	314	0.000142862204260951	5	5	S	1561	Clostridium baratii	0.000329240435729962
2	1	C002_1	315	5.71448817043804e-05	2	0	S	1491	Clostridium botulinum	0.000131696174291985
2	1	C002_1	317	5.71448817043804e-05	2	2	S	641107	Clostridium sp. DL-VIII	0.000131696174291985
2	1	C002_1	318	5.71448817043804e-05	2	0	S	238834	Clostridium estertheticum	0.000131696174291985
2	1	C002_1	320	5.71448817043804e-05	2	2	S	169679	Clostridium saccharobutylicum	0.000131696174291985
2	1	C002_1	321	5.71448817043804e-05	2	0	S	1493	Clostridium cellulovorans	0.000131696174291985
2	1	C002_1	323	5.71448817043804e-05	2	2	S	1497	Clostridium formicaceticum	0.000131696174291985
2	1	C002_1	324	2.85724408521902e-05	1	0	S	1542	Clostridium novyi	6.58480871459925e-05
2	1	C002_1	326	2.85724408521902e-05	1	1	S	1519	Clostridium tyrobutyricum	6.58480871459925e-05
2	1	C002_1	327	2.85724408521902e-05	1	0	S	1513	Clostridium tetani	6.58480871459925e-05
2	1	C002_1	329	2.85724408521902e-05	1	1	S	394958	Clostridium taeniosporum	6.58480871459925e-05
2	1	C002_1	330	2.85724408521902e-05	1	1	S	1501	Clostridium pasteurianum	6.58480871459925e-05
2	1	C002_1	332	0.000371441731078472	13	13	S	2082193	Clostridiaceae bacterium 14S0207	0.000856025132897902
2	1	C002_1	333	8.57173225565706e-05	3	0	G	49082	Candidatus Arthromitus	0.000197544261437977
2	1	C002_1	334	8.57173225565706e-05	3	3	S	1508644	Candidatus Arthromitus sp. SFB-mouse-NL	0.000197544261437977
2	1	C002_1	335	8.57173225565706e-05	3	1	G	114627	Alkaliphilus	0.000197544261437977
2	1	C002_1	336	5.71448817043804e-05	2	0	S	461876	Alkaliphilus oremlandii	0.000131696174291985
2	1	C002_1	338	5.71448817043804e-05	2	0	G	390805	Geosporobacter	0.000131696174291985
2	1	C002_1	339	5.71448817043804e-05	2	2	S	1424294	Geosporobacter ferrireducens	0.000131696174291985
2	1	C002_1	341	0.0263437904657194	922	0	G	946234	Flavonifractor	0.060711936348605
2	1	C002_1	342	0.0263437904657194	922	922	S	292800	Flavonifractor plautii	0.060711936348605
2	1	C002_1	343	0.0142290755443907	498	0	G	1392389	Intestinimonas	0.0327923473987042
2	1	C002_1	344	0.0142290755443907	498	498	S	1297617	Intestinimonas butyriciproducens	0.0327923473987042
2	1	C002_1	345	0.00945747792207495	331	0	G	2039302	Monoglobus	0.0217957168453235
2	1	C002_1	346	0.00945747792207495	331	331	S	1981510	Monoglobus pectinilyticus	0.0217957168453235
2	1	C002_1	347	0.0408014455369276	1428	0	F	990719	Christensenellaceae	0.0940310684444772
2	1	C002_1	348	0.0408014455369276	1428	0	G	990721	Christensenella	0.0940310684444772
2	1	C002_1	349	0.0408014455369276	1428	1428	S	1805714	Christensenella massiliensis	0.0940310684444772
2	1	C002_1	350	0.0254294723584493	890	0	F	186806	Eubacteriaceae	0.0586047975599333
2	1	C002_1	351	0.0253437550358927	887	5	G	1730	Eubacterium	0.0584072532984953
2	1	C002_1	352	0.0203150054459072	711	711	S	39488	Eubacterium hallii	0.0468179899608006
2	1	C002_1	353	0.00265723699925369	93	17	S	1736	Eubacterium limosum	0.0061238721045773
2	1	C002_1	355	0.00114289763408761	40	0	S	39485	Eubacterium eligens	0.0026339234858397
2	1	C002_1	357	0.00108575275238323	38	0	S	29322	Eubacterium cellulosolvens	0.00250222731154771
2	1	C002_1	359	8.57173225565706e-05	3	0	G	33951	Acetobacterium	0.000197544261437977
2	1	C002_1	360	8.57173225565706e-05	3	0	S	33952	Acetobacterium woodii	0.000197544261437977
2	1	C002_1	362	0.00197149841880112	69	0	F	216572	Oscillospiraceae	0.00454351801307348
2	1	C002_1	363	0.00197149841880112	69	0	G	459786	Oscillibacter	0.00454351801307348
2	1	C002_1	364	0.00197149841880112	69	0	S	351091	Oscillibacter valericigenes	0.00454351801307348
2	1	C002_1	367	0.000657166139600374	23	0	F	543314	Clostridiales Family XIII. Incertae Sedis	0.00151450600435783
2	1	C002_1	368	0.000400014171930663	14	4	G	86331	Mogibacterium	0.000921873220043894
2	1	C002_1	369	0.000171434645113141	6	6	S	86332	Mogibacterium pumilum	0.000395088522875955
2	1	C002_1	370	0.000114289763408761	4	4	S	114527	Mogibacterium diversum	0.00026339234858397
2	1	C002_1	371	0.000257151967669712	9	0	S	143393	Eubacterium sulci	0.000592632784313932
2	1	C002_1	373	2.85724408521902e-05	1	0	F	539000	Clostridiales Family XVII. Incertae Sedis	6.58480871459925e-05
2	1	C002_1	374	2.85724408521902e-05	1	0	G	73918	Thermaerobacter	6.58480871459925e-05
2	1	C002_1	375	2.85724408521902e-05	1	0	S	73919	Thermaerobacter marianensis	6.58480871459925e-05
2	1	C002_1	377	2.85724408521902e-05	1	0	F	543347	Clostridiales Family XVI. Incertae Sedis	6.58480871459925e-05
2	1	C002_1	378	2.85724408521902e-05	1	0	G	178898	Carboxydocella	6.58480871459925e-05
2	1	C002_1	379	2.85724408521902e-05	1	1	S	178899	Carboxydocella thermautotrophica	6.58480871459925e-05
2	1	C002_1	380	0.000371441731078472	13	0	F	186807	Peptococcaceae	0.000856025132897902
2	1	C002_1	381	0.000114289763408761	4	4	G	56112	Dehalobacter	0.00026339234858397
2	1	C002_1	382	8.57173225565706e-05	3	0	G	1562	Desulfotomaculum	0.000197544261437977
2	1	C002_1	383	2.85724408521902e-05	1	0	S	1564	Desulfotomaculum ruminis	6.58480871459925e-05
2	1	C002_1	385	2.85724408521902e-05	1	0	S	1565	Desulfotomaculum nigrificans	6.58480871459925e-05
2	1	C002_1	387	2.85724408521902e-05	1	1	S	1833852	Desulfotomaculum ferrireducens	6.58480871459925e-05
2	1	C002_1	388	5.71448817043804e-05	2	1	G	79206	Desulfosporosinus	0.000131696174291985
2	1	C002_1	389	2.85724408521902e-05	1	0	S	79209	Desulfosporosinus meridiei	6.58480871459925e-05
2	1	C002_1	391	5.71448817043804e-05	2	0	G	471826	Candidatus Desulforudis	0.000131696174291985
2	1	C002_1	392	5.71448817043804e-05	2	0	S	471827	Candidatus Desulforudis audaxviator	0.000131696174291985
2	1	C002_1	394	2.85724408521902e-05	1	0	G	36853	Desulfitobacterium	6.58480871459925e-05
2	1	C002_1	395	2.85724408521902e-05	1	0	S	233055	Desulfitobacterium dichloroeliminans	6.58480871459925e-05
2	1	C002_1	397	2.85724408521902e-05	1	0	G	51514	Dehalobacterium	6.58480871459925e-05
2	1	C002_1	398	2.85724408521902e-05	1	1	S	51515	Dehalobacterium formicoaceticum	6.58480871459925e-05
2	1	C002_1	399	0.000200007085965331	7	0	F	31984	Heliobacteriaceae	0.000460936610021947
2	1	C002_1	400	0.000200007085965331	7	0	G	2697	Heliobacterium	0.000460936610021947
2	1	C002_1	401	0.000200007085965331	7	0	S	35701	Heliobacterium modesticaldum	0.000460936610021947
2	1	C002_1	403	8.57173225565706e-05	3	0	F	543349	Symbiobacteriaceae	0.000197544261437977
2	1	C002_1	404	8.57173225565706e-05	3	0	G	2733	Symbiobacterium	0.000197544261437977
2	1	C002_1	405	8.57173225565706e-05	3	0	S	2734	Symbiobacterium thermophilum	0.000197544261437977
2	1	C002_1	407	2.85724408521902e-05	1	0	F	68298	Syntrophomonadaceae	6.58480871459925e-05
2	1	C002_1	408	2.85724408521902e-05	1	0	G	862	Syntrophomonas	6.58480871459925e-05
2	1	C002_1	409	2.85724408521902e-05	1	0	S	863	Syntrophomonas wolfei	6.58480871459925e-05
2	1	C002_1	412	0.000571448817043804	20	1	O	68295	Thermoanaerobacterales	0.00131696174291985
2	1	C002_1	413	0.000314296849374092	11	0	F	186814	Thermoanaerobacteraceae	0.000724328958605917
2	1	C002_1	414	0.000142862204260951	5	2	G	1754	Thermoanaerobacter	0.000329240435729962
2	1	C002_1	415	8.57173225565706e-05	3	0	S	46354	Thermoanaerobacter wiegelii	0.000197544261437977
2	1	C002_1	417	0.000142862204260951	5	0	G	202949	Thermanaeromonas	0.000329240435729962
2	1	C002_1	418	0.000142862204260951	5	0	S	161154	Thermanaeromonas toyohensis	0.000329240435729962
2	1	C002_1	421	2.85724408521902e-05	1	0	G	44260	Moorella	6.58480871459925e-05
2	1	C002_1	422	2.85724408521902e-05	1	1	S	1525	Moorella thermoacetica	6.58480871459925e-05
2	1	C002_1	423	0.000171434645113141	6	0	F	543371	Thermoanaerobacterales Family III. Incertae Sedis	0.000395088522875955
2	1	C002_1	424	0.000171434645113141	6	0	G	28895	Thermoanaerobacterium	0.000395088522875955
2	1	C002_1	425	0.000171434645113141	6	6	S	1517	Thermoanaerobacterium thermosaccharolyticum	0.000395088522875955
2	1	C002_1	426	5.71448817043804e-05	2	0	F	227387	Thermodesulfobiaceae	0.000131696174291985
2	1	C002_1	427	5.71448817043804e-05	2	2	G	227388	Thermodesulfobium	0.000131696174291985
2	1	C002_1	428	5.71448817043804e-05	2	1	O	53433	Halanaerobiales	0.000131696174291985
2	1	C002_1	429	2.85724408521902e-05	1	0	F	972	Halanaerobiaceae	6.58480871459925e-05
2	1	C002_1	430	2.85724408521902e-05	1	0	G	32636	Halothermothrix	6.58480871459925e-05
2	1	C002_1	431	2.85724408521902e-05	1	0	S	31909	Halothermothrix orenii	6.58480871459925e-05
2	1	C002_1	433	5.71448817043804e-05	2	0	O	485256	Natranaerobiales	0.000131696174291985
2	1	C002_1	434	5.71448817043804e-05	2	0	F	485255	Natranaerobiaceae	0.000131696174291985
2	1	C002_1	435	5.71448817043804e-05	2	0	G	375928	Natranaerobius	0.000131696174291985
2	1	C002_1	436	5.71448817043804e-05	2	0	S	375929	Natranaerobius thermophilus	0.000131696174291985
2	1	C002_1	438	0.341326378420264	11946	132	C	91061	Bacilli	0.786621249046026
2	1	C002_1	439	0.331897472939041	11616	474	O	186826	Lactobacillales	0.764891380287848
2	1	C002_1	440	0.257037677906303	8996	10	F	81852	Enterococcaceae	0.592369391965348
2	1	C002_1	441	0.256694808616077	8984	193	G	1350	Enterococcus	0.591579214919596
2	1	C002_1	442	0.15471976721461	5415	4908	S	1352	Enterococcus faecium	0.356567391895549
2	1	C002_1	448	0.0952890902420543	3335	3043	S	1351	Enterococcus faecalis	0.219603370631885
2	1	C002_1	456	0.000400014171930663	14	14	S	44008	Enterococcus cecorum	0.000921873220043894
2	1	C002_1	457	0.000342869290226282	12	12	S	2060307	Enterococcus sp. FDAARGOS_375	0.000790177045751909
2	1	C002_1	458	0.000285724408521902	10	10	S	160453	Enterococcus gilvus	0.000658480871459925
2	1	C002_1	459	5.71448817043804e-05	2	2	S	53345	Enterococcus durans	0.000131696174291985
2	1	C002_1	460	5.71448817043804e-05	2	2	S	53346	Enterococcus mundtii	0.000131696174291985
2	1	C002_1	461	2.85724408521902e-05	1	1	S	1354	Enterococcus hirae	6.58480871459925e-05
2	1	C002_1	462	2.85724408521902e-05	1	0	G	2737	Vagococcus	6.58480871459925e-05
2	1	C002_1	463	2.85724408521902e-05	1	1	S	519472	Vagococcus teuberi	6.58480871459925e-05
2	1	C002_1	464	2.85724408521902e-05	1	0	G	33969	Melissococcus	6.58480871459925e-05
2	1	C002_1	465	2.85724408521902e-05	1	1	S	33970	Melissococcus plutonius	6.58480871459925e-05
2	1	C002_1	466	0.0551733832855793	1931	21	F	1300	Streptococcaceae	0.127152656278911
2	1	C002_1	467	0.0334297557970625	1170	11	G	1357	Lactococcus	0.0770422619608112
2	1	C002_1	468	0.0328868794208709	1151	165	S	1358	Lactococcus lactis	0.0757911483050373
2	1	C002_1	481	0.000228579526817522	8	6	S	1364	Lactococcus piscium	0.00052678469716794
2	1	C002_1	483	0.0211436062306207	740	71	G	1301	Streptococcus	0.0487275844880344
2	1	C002_1	484	0.00520018423509862	182	173	S	1308	Streptococcus thermophilus	0.0119843518605706
2	1	C002_1	491	0.00428586612782853	150	13	S	1307	Streptococcus suis	0.00987721307189887
2	1	C002_1	495	0.00305725117118435	107	107	S	1326	Streptococcus acidominimus	0.00704574532462119
2	1	C002_1	497	0.00125718739749637	44	20	S	1328	Streptococcus anginosus	0.00289731583442367
2	1	C002_1	501	0.000542876376191614	19	0	S	76860	Streptococcus constellatus	0.00125111365577386
2	1	C002_1	503	0.000200007085965331	7	0	S	1338	Streptococcus intermedius	0.000460936610021947
2	1	C002_1	506	0.000971462988974467	34	33	S	197614	Streptococcus pasteurianus	0.00223883496296374
2	1	C002_1	509	0.000857173225565706	30	0	S	1336	Streptococcus equi	0.00197544261437977
2	1	C002_1	511	2.85724408521902e-05	1	0	S	1334	Streptococcus dysgalactiae	6.58480871459925e-05
2	1	C002_1	514	0.000800028343861325	28	28	S	1314	Streptococcus pyogenes	0.00184374644008779
2	1	C002_1	515	0.000657166139600374	23	23	S	1311	Streptococcus agalactiae	0.00151450600435783
2	1	C002_1	516	0.000400014171930663	14	5	S	1318	Streptococcus parasanguinis	0.000921873220043894
2	1	C002_1	519	0.000314296849374092	11	11	S	1313	Streptococcus pneumoniae	0.000724328958605917
2	1	C002_1	520	0.000257151967669712	9	0	S	28037	Streptococcus mitis	0.000592632784313932
2	1	C002_1	522	0.000142862204260951	5	5	S	150055	Streptococcus lutetiensis	0.000329240435729962
2	1	C002_1	523	8.57173225565706e-05	3	3	S	1346	Streptococcus iniae	0.000197544261437977
2	1	C002_1	524	2.85724408521902e-05	1	1	S	1839799	Streptococcus sp. FDAARGOS_192	6.58480871459925e-05
2	1	C002_1	525	0.00594306769725556	208	1	F	33958	Lactobacillaceae	0.0136964021263664
2	1	C002_1	526	0.00585735037469899	205	18	G	1578	Lactobacillus	0.0134988578649285
2	1	C002_1	527	0.00354298266567158	124	124	S	1601	Lactobacillus agilis	0.00816516280610306
2	1	C002_1	528	0.000342869290226282	12	0	S	293371	Lactobacillus oligofermentans	0.000790177045751909
2	1	C002_1	530	0.000314296849374092	11	0	S	267818	Lactobacillus kefiranofaciens	0.000724328958605917
2	1	C002_1	532	0.000285724408521902	10	10	S	33959	Lactobacillus johnsonii	0.000658480871459925
2	1	C002_1	533	0.000228579526817522	8	6	S	1596	Lactobacillus gasseri	0.00052678469716794
2	1	C002_1	536	5.71448817043804e-05	2	0	S	1582	Lactobacillus casei	0.000131696174291985
2	1	C002_1	539	5.71448817043804e-05	2	2	S	1597	Lactobacillus paracasei	0.000131696174291985
2	1	C002_1	540	0.000114289763408761	4	0	S	1623	Lactobacillus ruminis	0.00026339234858397
2	1	C002_1	542	8.57173225565706e-05	3	3	S	1598	Lactobacillus reuteri	0.000197544261437977
2	1	C002_1	543	8.57173225565706e-05	3	3	S	1599	Lactobacillus sakei	0.000197544261437977
2	1	C002_1	544	8.57173225565706e-05	3	3	S	47715	Lactobacillus rhamnosus	0.000197544261437977
2	1	C002_1	545	5.71448817043804e-05	2	0	S	1584	Lactobacillus delbrueckii	0.000131696174291985
2	1	C002_1	548	2.85724408521902e-05	1	0	S	1587	Lactobacillus helveticus	6.58480871459925e-05
2	1	C002_1	550	2.85724408521902e-05	1	1	S	1610	Lactobacillus coryniformis	6.58480871459925e-05
2	1	C002_1	551	2.85724408521902e-05	1	1	S	1613	Lactobacillus fermentum	6.58480871459925e-05
2	1	C002_1	552	5.71448817043804e-05	2	0	G	1253	Pediococcus	0.000131696174291985
2	1	C002_1	553	2.85724408521902e-05	1	1	S	114090	Pediococcus inopinatus	6.58480871459925e-05
2	1	C002_1	555	2.85724408521902e-05	1	1	S	1254	Pediococcus acidilactici	6.58480871459925e-05
2	1	C002_1	556	8.57173225565706e-05	3	0	F	81850	Leuconostocaceae	0.000197544261437977
2	1	C002_1	557	8.57173225565706e-05	3	0	G	1243	Leuconostoc	0.000197544261437977
2	1	C002_1	558	5.71448817043804e-05	2	1	S	33964	Leuconostoc citreum	0.000131696174291985
2	1	C002_1	560	2.85724408521902e-05	1	0	S	1245	Leuconostoc mesenteroides	6.58480871459925e-05
2	1	C002_1	562	8.57173225565706e-05	3	0	F	186828	Carnobacteriaceae	0.000197544261437977
2	1	C002_1	563	5.71448817043804e-05	2	0	G	2747	Carnobacterium	0.000131696174291985
2	1	C002_1	564	2.85724408521902e-05	1	1	S	2748	Carnobacterium divergens	6.58480871459925e-05
2	1	C002_1	565	2.85724408521902e-05	1	0	S	2751	Carnobacterium maltaromaticum	6.58480871459925e-05
2	1	C002_1	567	2.85724408521902e-05	1	0	G	1470540	Jeotgalibaca	6.58480871459925e-05
2	1	C002_1	568	2.85724408521902e-05	1	1	S	1903686	Jeotgalibaca sp. PTS2502	6.58480871459925e-05
2	1	C002_1	569	2.85724408521902e-05	1	0	F	186827	Aerococcaceae	6.58480871459925e-05
2	1	C002_1	570	2.85724408521902e-05	1	0	G	1375	Aerococcus	6.58480871459925e-05
2	1	C002_1	571	2.85724408521902e-05	1	1	S	119206	Aerococcus sanguinicola	6.58480871459925e-05
2	1	C002_1	572	0.00565734328873366	198	20	O	1385	Bacillales	0.0130379212549065
2	1	C002_1	573	0.00148576692431389	52	10	F	186817	Bacillaceae	0.00342410053159161
2	1	C002_1	574	0.00100003542982666	35	11	G	1386	Bacillus	0.00230468305010974
2	1	C002_1	575	0.000228579526817522	8	8	S	199441	Bacillus krulwichiae	0.00052678469716794
2	1	C002_1	577	8.57173225565706e-05	3	3	S	1392	Bacillus anthracis	0.000197544261437977
2	1	C002_1	578	2.85724408521902e-05	1	0	S	1396	Bacillus cereus	6.58480871459925e-05
2	1	C002_1	580	2.85724408521902e-05	1	1	S	1405	Bacillus mycoides	6.58480871459925e-05
2	1	C002_1	581	2.85724408521902e-05	1	1	S	1428	Bacillus thuringiensis	6.58480871459925e-05
2	1	C002_1	582	2.85724408521902e-05	1	1	S	580165	Bacillus cytotoxicus	6.58480871459925e-05
2	1	C002_1	583	8.57173225565706e-05	3	3	S	1398	Bacillus coagulans	0.000197544261437977
2	1	C002_1	584	2.85724408521902e-05	1	1	S	859143	Bacillus kochii	6.58480871459925e-05
2	1	C002_1	585	2.85724408521902e-05	1	1	S	1705566	Bacillus sp. FJAT-18017	6.58480871459925e-05
2	1	C002_1	586	2.85724408521902e-05	1	1	S	1565991	Bacillus sp. X1(2014)	6.58480871459925e-05
2	1	C002_1	587	2.85724408521902e-05	1	0	S	1471	Bacillus methanolicus	6.58480871459925e-05
2	1	C002_1	589	2.85724408521902e-05	1	0	S	1413	Bacillus cellulosilyticus	6.58480871459925e-05
2	1	C002_1	591	0.000114289763408761	4	4	G	182709	Oceanobacillus	0.00026339234858397
2	1	C002_1	592	8.57173225565706e-05	3	2	G	129337	Geobacillus	0.000197544261437977
2	1	C002_1	593	2.85724408521902e-05	1	0	S	1422	Geobacillus stearothermophilus	6.58480871459925e-05
2	1	C002_1	595	0.00105718031153104	37	12	F	186822	Paenibacillaceae	0.00243637922440172
2	1	C002_1	596	0.000571448817043804	20	4	G	44249	Paenibacillus	0.00131696174291985
2	1	C002_1	597	0.000142862204260951	5	5	S	169760	Paenibacillus stellifer	0.000329240435729962
2	1	C002_1	598	8.57173225565706e-05	3	3	S	160799	Paenibacillus borealis	0.000197544261437977
2	1	C002_1	599	5.71448817043804e-05	2	2	S	59843	Paenibacillus glucanolyticus	0.000131696174291985
2	1	C002_1	600	5.71448817043804e-05	2	2	S	162209	Paenibacillus naphthalenovorans	0.000131696174291985
2	1	C002_1	601	2.85724408521902e-05	1	1	S	2023772	Paenibacillus sp. RUD330	6.58480871459925e-05
2	1	C002_1	602	2.85724408521902e-05	1	1	S	61624	Paenibacillus mucilaginosus	6.58480871459925e-05
2	1	C002_1	603	2.85724408521902e-05	1	0	S	159743	Paenibacillus terrae	6.58480871459925e-05
2	1	C002_1	605	2.85724408521902e-05	1	1	S	1178515	Paenibacillus swuensis	6.58480871459925e-05
2	1	C002_1	606	0.000142862204260951	5	1	G	55080	Brevibacillus	0.000329240435729962
2	1	C002_1	607	5.71448817043804e-05	2	0	S	1393	Brevibacillus brevis	0.000131696174291985
2	1	C002_1	609	5.71448817043804e-05	2	2	S	54913	Brevibacillus formosus	0.000131696174291985
2	1	C002_1	610	0.000971462988974467	34	7	F	90964	Staphylococcaceae	0.00223883496296374
2	1	C002_1	611	0.000571448817043804	20	9	G	1279	Staphylococcus	0.00131696174291985
2	1	C002_1	612	0.000114289763408761	4	3	S	1280	Staphylococcus aureus	0.00026339234858397
2	1	C002_1	614	5.71448817043804e-05	2	2	S	1295	Staphylococcus schleiferi	0.000131696174291985
2	1	C002_1	615	2.85724408521902e-05	1	1	S	1281	Staphylococcus carnosus	6.58480871459925e-05
2	1	C002_1	616	2.85724408521902e-05	1	1	S	45972	Staphylococcus pasteuri	6.58480871459925e-05
2	1	C002_1	617	2.85724408521902e-05	1	1	S	283734	Staphylococcus pseudintermedius	6.58480871459925e-05
2	1	C002_1	618	2.85724408521902e-05	1	1	S	1286	Staphylococcus simulans	6.58480871459925e-05
2	1	C002_1	619	2.85724408521902e-05	1	1	S	985002	Staphylococcus argenteus	6.58480871459925e-05
2	1	C002_1	620	0.000171434645113141	6	5	G	69965	Macrococcus	0.000395088522875955
2	1	C002_1	621	2.85724408521902e-05	1	1	S	1898474	Macrococcus sp. IME1552	6.58480871459925e-05
2	1	C002_1	622	2.85724408521902e-05	1	0	G	227979	Jeotgalicoccus	6.58480871459925e-05
2	1	C002_1	623	2.85724408521902e-05	1	1	S	1461582	Jeotgalicoccus saudimassiliensis	6.58480871459925e-05
2	1	C002_1	624	0.000771455903009135	27	0	F	186823	Alicyclobacillaceae	0.0017778983529418
2	1	C002_1	625	0.000600021257895994	21	13	G	432330	Tumebacillus	0.00138280983006584
2	1	C002_1	626	0.000228579526817522	8	8	S	1214604	Tumebacillus algifaecis	0.00052678469716794
2	1	C002_1	627	0.000114289763408761	4	4	G	1129704	Kyrpidia	0.00026339234858397
2	1	C002_1	628	5.71448817043804e-05	2	0	G	29330	Alicyclobacillus	0.000131696174291985
2	1	C002_1	629	5.71448817043804e-05	2	0	S	405212	Alicyclobacillus acidocaldarius	0.000131696174291985
2	1	C002_1	631	0.000285724408521902	10	0	F	186820	Listeriaceae	0.000658480871459925
2	1	C002_1	632	0.000200007085965331	7	0	G	2755	Brochothrix	0.000460936610021947
2	1	C002_1	633	0.000200007085965331	7	7	S	2756	Brochothrix thermosphacta	0.000460936610021947
2	1	C002_1	634	8.57173225565706e-05	3	0	G	1637	Listeria	0.000197544261437977
2	1	C002_1	635	8.57173225565706e-05	3	1	S	1639	Listeria monocytogenes	0.000197544261437977
2	1	C002_1	640	0.000228579526817522	8	1	G	1378	Gemella	0.00052678469716794
2	1	C002_1	641	0.000200007085965331	7	7	S	2040624	Gemella sp. ND 6198	0.000460936610021947
2	1	C002_1	643	2.85724408521902e-05	1	0	G	33986	Exiguobacterium	6.58480871459925e-05
2	1	C002_1	644	2.85724408521902e-05	1	1	S	360911	Exiguobacterium sp. AT1b	6.58480871459925e-05
2	1	C002_1	645	0.000142862204260951	5	0	F	186818	Planococcaceae	0.000329240435729962
2	1	C002_1	646	0.000114289763408761	4	0	G	1372	Planococcus	0.00026339234858397
2	1	C002_1	647	8.57173225565706e-05	3	0	S	161360	Planococcus antarcticus	0.000197544261437977
2	1	C002_1	649	2.85724408521902e-05	1	1	S	200991	Planococcus rifietoensis	6.58480871459925e-05
2	1	C002_1	650	2.85724408521902e-05	1	0	G	1569	Sporosarcina	6.58480871459925e-05
2	1	C002_1	651	2.85724408521902e-05	1	1	S	1571	Sporosarcina ureae	6.58480871459925e-05
2	1	C002_1	652	0.000114289763408761	4	0	F	186824	Thermoactinomycetaceae	0.00026339234858397
2	1	C002_1	653	0.000114289763408761	4	0	G	1677050	Novibacillus	0.00026339234858397
2	1	C002_1	654	0.000114289763408761	4	4	S	1471761	Novibacillus thermophilus	0.00026339234858397
2	1	C002_1	655	0.0156576975870002	548	30	C	909932	Negativicutes	0.0360847517560039
2	1	C002_1	656	0.00714311021304755	250	0	O	1843489	Veillonellales	0.0164620217864981
2	1	C002_1	657	0.00714311021304755	250	0	F	31977	Veillonellaceae	0.0164620217864981
2	1	C002_1	658	0.00642879919174279	225	9	G	906	Megasphaera	0.0148158196078483
2	1	C002_1	659	0.00548590864362052	192	192	S	2144175	Megasphaera sp. AJH120	0.0126428327320306
2	1	C002_1	660	0.000628593698748184	22	5	S	907	Megasphaera elsdenii	0.00144865791721183
2	1	C002_1	662	5.71448817043804e-05	2	2	S	1675036	Megasphaera hexanoica	0.000131696174291985
2	1	C002_1	663	0.000571448817043804	20	20	G	29465	Veillonella	0.00131696174291985
2	1	C002_1	664	8.57173225565706e-05	3	0	G	909928	Negativicoccus	0.000197544261437977
2	1	C002_1	665	8.57173225565706e-05	3	3	S	1702287	Negativicoccus massiliensis	0.000197544261437977
2	1	C002_1	666	5.71448817043804e-05	2	0	G	39948	Dialister	0.000131696174291985
2	1	C002_1	667	5.71448817043804e-05	2	2	S	2161821	Dialister sp. Marseille-P5638	0.000131696174291985
2	1	C002_1	668	0.00585735037469899	205	0	O	1843488	Acidaminococcales	0.0134988578649285
2	1	C002_1	669	0.00585735037469899	205	0	F	909930	Acidaminococcaceae	0.0134988578649285
2	1	C002_1	670	0.00585735037469899	205	104	G	904	Acidaminococcus	0.0134988578649285
2	1	C002_1	671	0.00151433936516608	53	0	S	905	Acidaminococcus fermentans	0.0034899486187376
2	1	C002_1	673	0.00137147716090513	48	0	S	187327	Acidaminococcus intestini	0.00316070818300764
2	1	C002_1	675	0.00180006377368798	63	2	O	909929	Selenomonadales	0.00414842949019752
2	1	C002_1	676	0.000942890548122276	33	0	F	1843491	Selenomonadaceae	0.00217298687581775
2	1	C002_1	677	0.000542876376191614	19	3	G	970	Selenomonas	0.00125111365577386
2	1	C002_1	678	0.000400014171930663	14	0	S	971	Selenomonas ruminantium	0.000921873220043894
2	1	C002_1	681	5.71448817043804e-05	2	0	S	69823	Selenomonas sputigena	0.000131696174291985
2	1	C002_1	683	0.000400014171930663	14	0	G	158846	Megamonas	0.000921873220043894
2	1	C002_1	684	0.000400014171930663	14	14	S	158847	Megamonas hypermegale	0.000921873220043894
2	1	C002_1	685	0.000800028343861325	28	0	F	1843490	Sporomusaceae	0.00184374644008779
2	1	C002_1	686	0.000800028343861325	28	4	G	365348	Pelosinus	0.00184374644008779
2	1	C002_1	687	0.000428586612782853	15	0	S	365349	Pelosinus fermentans	0.000987721307189887
2	1	C002_1	689	0.000257151967669712	9	9	S	484770	Pelosinus sp. UFO1	0.000592632784313932
2	1	C002_1	690	0.00225722282732303	79	0	C	1737404	Tissierellia	0.0052019988845334
2	1	C002_1	691	0.00225722282732303	79	0	O	1737405	Tissierellales	0.0052019988845334
2	1	C002_1	692	0.00225722282732303	79	0	F	1570339	Peptoniphilaceae	0.0052019988845334
2	1	C002_1	693	0.00128575983834856	45	0	G	1161127	Murdochiella	0.00296316392156966
2	1	C002_1	694	0.00128575983834856	45	45	S	1852373	Murdochiella vaginalis	0.00296316392156966
2	1	C002_1	695	0.000742883462156945	26	0	G	543311	Parvimonas	0.0017120502657958
2	1	C002_1	696	0.000742883462156945	26	26	S	33033	Parvimonas micra	0.0017120502657958
2	1	C002_1	697	0.000200007085965331	7	0	G	150022	Finegoldia	0.000460936610021947
2	1	C002_1	698	0.000200007085965331	7	0	S	1260	Finegoldia magna	0.000460936610021947
2	1	C002_1	700	2.85724408521902e-05	1	0	G	162289	Peptoniphilus	6.58480871459925e-05
2	1	C002_1	701	2.85724408521902e-05	1	1	S	1912856	Peptoniphilus sp. ING2-D1G	6.58480871459925e-05
2	1	C002_1	704	2.85724408521902e-05	1	1	S	243899	endosymbiont 'TC1' of Trimyema compressum	6.58480871459925e-05
2	1	C002_1	705	0.387985174331891	13579	33	P	201174	Actinobacteria	0.894151175355432
2	1	C002_1	706	0.279867058147203	9795	23	C	84998	Coriobacteriia	0.644982013594996
2	1	C002_1	707	0.27786698728755	9725	0	O	1643822	Eggerthellales	0.640372647494777
2	1	C002_1	708	0.27786698728755	9725	85	F	1643826	Eggerthellaceae	0.640372647494777
2	1	C002_1	709	0.270838166837911	9479	24	G	84111	Eggerthella	0.624174018056862
2	1	C002_1	710	0.264209360560203	9247	5195	S	84112	Eggerthella lenta	0.608897261838992
2	1	C002_1	712	0.00594306769725556	208	208	S	502558	Eggerthella sp. YY7918	0.0136964021263664
2	1	C002_1	713	0.00425729368697634	149	10	G	644652	Gordonibacter	0.00981136498475288
2	1	C002_1	714	0.00222865038647083	78	0	S	471189	Gordonibacter pamelaeae	0.00513615079738741
2	1	C002_1	716	0.000885745666417896	31	31	S	1335613	Gordonibacter urolithinfaciens	0.00204129070152577
2	1	C002_1	717	0.000857173225565706	30	30	S	1841863	Gordonibacter massiliensis	0.00197544261437977
2	1	C002_1	718	0.000142862204260951	5	0	G	447020	Adlercreutzia	0.000329240435729962
2	1	C002_1	719	0.000142862204260951	5	0	S	446660	Adlercreutzia equolifaciens	0.000329240435729962
2	1	C002_1	721	0.000114289763408761	4	0	G	84108	Slackia	0.00026339234858397
2	1	C002_1	722	0.000114289763408761	4	0	S	84110	Slackia heliotrinireducens	0.00026339234858397
2	1	C002_1	724	5.71448817043804e-05	2	0	G	1981050	Phoenicibacter	0.000131696174291985
2	1	C002_1	725	5.71448817043804e-05	2	2	S	1944646	Phoenicibacter massiliensis	0.000131696174291985
2	1	C002_1	726	2.85724408521902e-05	1	0	G	79603	Denitrobacterium	6.58480871459925e-05
2	1	C002_1	727	2.85724408521902e-05	1	1	S	79604	Denitrobacterium detoxificans	6.58480871459925e-05
2	1	C002_1	728	0.00134290472005294	47	5	O	84999	Coriobacteriales	0.00309486009586165
2	1	C002_1	729	0.000714311021304755	25	0	F	1643824	Atopobiaceae	0.00164620217864981
2	1	C002_1	730	0.000428586612782853	15	0	G	133925	Olsenella	0.000987721307189887
2	1	C002_1	731	0.000285724408521902	10	10	S	604330	Olsenella umbonata	0.000658480871459925
2	1	C002_1	732	8.57173225565706e-05	3	3	S	712411	Olsenella sp. oral taxon 807	0.000197544261437977
2	1	C002_1	733	5.71448817043804e-05	2	2	S	1805478	Olsenella sp. Marseille-P2300	0.000131696174291985
2	1	C002_1	734	0.000285724408521902	10	0	G	1935188	Libanicoccus	0.000658480871459925
2	1	C002_1	735	0.000285724408521902	10	10	S	1871022	Libanicoccus massiliensis	0.000658480871459925
2	1	C002_1	736	0.000485731494487233	17	3	F	84107	Coriobacteriaceae	0.00111941748148187
2	1	C002_1	737	0.000342869290226282	12	0	G	102106	Collinsella	0.000790177045751909
2	1	C002_1	738	0.000342869290226282	12	12	S	74426	Collinsella aerofaciens	0.000790177045751909
2	1	C002_1	740	5.71448817043804e-05	2	2	S	1531429	Coriobacteriaceae bacterium 68-1-3	0.000131696174291985
2	1	C002_1	741	0.107175225636565	3751	357	C	1760	Actinobacteria	0.246996174884618
2	1	C002_1	742	0.0927175705653572	3245	0	O	85004	Bifidobacteriales	0.213677042788745
2	1	C002_1	743	0.0927175705653572	3245	13	F	31953	Bifidobacteriaceae	0.213677042788745
2	1	C002_1	744	0.0921175493074612	3224	572	G	1678	Bifidobacterium	0.21229423295868
2	1	C002_1	745	0.0241722849609529	846	275	S	216816	Bifidobacterium longum	0.0557074817255096
2	1	C002_1	755	0.0096003401263359	336	0	S	158787	Bifidobacterium scardovii	0.0221249572810535
2	1	C002_1	757	0.00725739997645631	254	224	S	1685	Bifidobacterium breve	0.0167254141350821
2	1	C002_1	763	0.00651451651429936	228	217	S	1681	Bifidobacterium bifidum	0.0150133638692863
2	1	C002_1	768	0.00417157636441977	146	0	S	630129	Bifidobacterium kashiwanohense	0.0096138207233149
2	1	C002_1	771	0.00365727242908034	128	124	S	1680	Bifidobacterium adolescentis	0.00842855515468703
2	1	C002_1	773	0.0034858377839672	122	89	S	1694	Bifidobacterium pseudolongum	0.00803346663181108
2	1	C002_1	777	0.00300010628947997	105	105	S	35760	Bifidobacterium choerinum	0.00691404915032921
2	1	C002_1	778	0.00282867164436683	99	77	S	28025	Bifidobacterium animalis	0.00651896062745325
2	1	C002_1	783	0.00277152676266245	97	0	S	33905	Bifidobacterium thermophilum	0.00638726445316127
2	1	C002_1	785	0.00245722991328836	86	68	S	1683	Bifidobacterium angulatum	0.00566293549455535
2	1	C002_1	787	0.00168577401027922	59	59	S	1689	Bifidobacterium dentium	0.00388503714161355
2	1	C002_1	788	0.00151433936516608	53	0	S	28026	Bifidobacterium pseudocatenulatum	0.0034899486187376
2	1	C002_1	790	0.00114289763408761	40	0	S	638619	Bifidobacterium actinocoloniiforme	0.0026339234858397
2	1	C002_1	792	0.00102860787067885	36	36	S	1684	Bifidobacterium asteroides	0.00237053113725573
2	1	C002_1	793	0.000428586612782853	15	0	S	1686	Bifidobacterium catenulatum	0.000987721307189887
2	1	C002_1	795	2.85724408521902e-05	1	0	S	1691	Bifidobacterium indicum	6.58480871459925e-05
2	1	C002_1	797	2.85724408521902e-05	1	1	S	1687	Bifidobacterium coryneforme	6.58480871459925e-05
2	1	C002_1	798	0.000142862204260951	5	0	G	196082	Parascardovia	0.000329240435729962
2	1	C002_1	799	0.000142862204260951	5	0	S	78258	Parascardovia denticolens	0.000329240435729962
2	1	C002_1	801	8.57173225565706e-05	3	0	G	196081	Scardovia	0.000197544261437977
2	1	C002_1	802	8.57173225565706e-05	3	0	S	78259	Scardovia inopinata	0.000197544261437977
2	1	C002_1	804	0.00148576692431389	52	3	O	85006	Micrococcales	0.00342410053159161
2	1	C002_1	805	0.000514303935339423	18	1	F	1268	Micrococcaceae	0.00118526556862786
2	1	C002_1	806	0.000200007085965331	7	0	G	32207	Rothia	0.000460936610021947
2	1	C002_1	807	0.000200007085965331	7	1	S	43675	Rothia mucilaginosa	0.000460936610021947
2	1	C002_1	809	0.000171434645113141	6	5	G	1663	Arthrobacter	0.000395088522875955
2	1	C002_1	810	2.85724408521902e-05	1	1	S	656366	Arthrobacter alpinus	6.58480871459925e-05
2	1	C002_1	811	0.000114289763408761	4	0	G	57493	Kocuria	0.00026339234858397
2	1	C002_1	812	5.71448817043804e-05	2	2	S	72000	Kocuria rhizophila	0.000131696174291985
2	1	C002_1	813	5.71448817043804e-05	2	2	S	388357	Kocuria turfanensis	0.000131696174291985
2	1	C002_1	814	0.000285724408521902	10	0	F	85017	Promicromonosporaceae	0.000658480871459925
2	1	C002_1	815	0.000171434645113141	6	0	G	186188	Xylanimonas	0.000395088522875955
2	1	C002_1	816	0.000171434645113141	6	0	S	186189	Xylanimonas cellulosilytica	0.000395088522875955
2	1	C002_1	818	0.000114289763408761	4	0	G	157920	Cellulosimicrobium	0.00026339234858397
2	1	C002_1	819	0.000114289763408761	4	4	S	1710	Cellulosimicrobium cellulans	0.00026339234858397
2	1	C002_1	820	0.000228579526817522	8	0	F	85023	Microbacteriaceae	0.00052678469716794
2	1	C002_1	821	8.57173225565706e-05	3	1	G	33882	Microbacterium	0.000197544261437977
2	1	C002_1	822	2.85724408521902e-05	1	1	S	367477	Microbacterium sp. XT11	6.58480871459925e-05
2	1	C002_1	823	2.85724408521902e-05	1	0	S	2033	Microbacterium testaceum	6.58480871459925e-05
2	1	C002_1	825	5.71448817043804e-05	2	0	G	33877	Agromyces	0.000131696174291985
2	1	C002_1	826	5.71448817043804e-05	2	2	S	2080742	Agromyces sp. 30A	0.000131696174291985
2	1	C002_1	827	2.85724408521902e-05	1	0	G	46352	Agrococcus	6.58480871459925e-05
2	1	C002_1	828	2.85724408521902e-05	1	1	S	684552	Agrococcus carbonis	6.58480871459925e-05
2	1	C002_1	831	2.85724408521902e-05	1	1	G	529883	Rhodoluna	6.58480871459925e-05
2	1	C002_1	832	2.85724408521902e-05	1	0	G	518733	Microterricola	6.58480871459925e-05
2	1	C002_1	833	2.85724408521902e-05	1	1	S	412690	Microterricola viridarii	6.58480871459925e-05
2	1	C002_1	834	0.000200007085965331	7	0	F	85021	Intrasporangiaceae	0.000460936610021947
2	1	C002_1	835	0.000171434645113141	6	0	G	367298	Phycicoccus	0.000395088522875955
2	1	C002_1	836	0.000171434645113141	6	6	S	443156	Phycicoccus dokdonensis	0.000395088522875955
2	1	C002_1	837	2.85724408521902e-05	1	0	G	53457	Janibacter	6.58480871459925e-05
2	1	C002_1	838	2.85724408521902e-05	1	1	S	857417	Janibacter indicus	6.58480871459925e-05
2	1	C002_1	839	8.57173225565706e-05	3	0	F	85020	Dermabacteraceae	0.000197544261437977
2	1	C002_1	840	5.71448817043804e-05	2	0	G	472568	Devriesea	0.000131696174291985
2	1	C002_1	841	5.71448817043804e-05	2	2	S	472569	Devriesea agamarum	0.000131696174291985
2	1	C002_1	842	2.85724408521902e-05	1	0	G	43668	Brachybacterium	6.58480871459925e-05
2	1	C002_1	843	2.85724408521902e-05	1	1	S	1903186	Brachybacterium sp. P6-10-X1	6.58480871459925e-05
2	1	C002_1	844	2.85724408521902e-05	1	0	F	85019	Brevibacteriaceae	6.58480871459925e-05
2	1	C002_1	845	2.85724408521902e-05	1	0	G	1696	Brevibacterium	6.58480871459925e-05
2	1	C002_1	846	2.85724408521902e-05	1	1	S	1703	Brevibacterium linens	6.58480871459925e-05
2	1	C002_1	847	2.85724408521902e-05	1	0	F	125316	Beutenbergiaceae	6.58480871459925e-05
2	1	C002_1	848	2.85724408521902e-05	1	0	G	947525	Miniimonas	6.58480871459925e-05
2	1	C002_1	849	2.85724408521902e-05	1	1	S	2171623	Miniimonas sp. S16	6.58480871459925e-05
2	1	C002_1	851	2.85724408521902e-05	1	0	G	2038	Tropheryma	6.58480871459925e-05
2	1	C002_1	852	2.85724408521902e-05	1	1	S	2039	Tropheryma whipplei	6.58480871459925e-05
2	1	C002_1	853	0.00105718031153104	37	0	O	85007	Corynebacteriales	0.00243637922440172
2	1	C002_1	854	0.000371441731078472	13	0	F	1653	Corynebacteriaceae	0.000856025132897902
2	1	C002_1	855	0.000371441731078472	13	3	G	1716	Corynebacterium	0.000856025132897902
2	1	C002_1	856	5.71448817043804e-05	2	2	S	1705	Corynebacterium stationis	0.000131696174291985
2	1	C002_1	857	5.71448817043804e-05	2	0	S	89154	Corynebacterium terpenotabidum	0.000131696174291985
2	1	C002_1	859	5.71448817043804e-05	2	2	S	28028	Corynebacterium flavescens	0.000131696174291985
2	1	C002_1	860	2.85724408521902e-05	1	1	S	2080740	Corynebacterium sp. 2183	6.58480871459925e-05
2	1	C002_1	861	2.85724408521902e-05	1	1	S	441500	Corynebacterium timonense	6.58480871459925e-05
2	1	C002_1	862	2.85724408521902e-05	1	0	S	349751	Corynebacterium marinum	6.58480871459925e-05
2	1	C002_1	864	2.85724408521902e-05	1	0	S	38305	Corynebacterium vitaeruminis	6.58480871459925e-05
2	1	C002_1	866	0.000371441731078472	13	0	F	1762	Mycobacteriaceae	0.000856025132897902
2	1	C002_1	867	0.000200007085965331	7	2	G	1763	Mycobacterium	0.000460936610021947
2	1	C002_1	868	5.71448817043804e-05	2	2	S	164757	Mycobacterium sp. JLS	0.000131696174291985
2	1	C002_1	869	2.85724408521902e-05	1	1	S	1936029	Mycobacterium sp. MS1601	6.58480871459925e-05
2	1	C002_1	870	2.85724408521902e-05	1	1	S	212767	Mycobacterium sp. JS623	6.58480871459925e-05
2	1	C002_1	871	2.85724408521902e-05	1	1	S	1545728	Mycobacterium sp. EPa45	6.58480871459925e-05
2	1	C002_1	872	0.000114289763408761	4	0	G	1866885	Mycolicibacterium	0.00026339234858397
2	1	C002_1	873	5.71448817043804e-05	2	2	S	1772	Mycolicibacterium smegmatis	0.000131696174291985
2	1	C002_1	874	2.85724408521902e-05	1	1	S	1771	Mycolicibacterium phlei	6.58480871459925e-05
2	1	C002_1	875	2.85724408521902e-05	1	0	S	1810	Mycolicibacterium vaccae	6.58480871459925e-05
2	1	C002_1	877	2.85724408521902e-05	1	0	G	670516	Mycobacteroides	6.58480871459925e-05
2	1	C002_1	878	2.85724408521902e-05	1	1	S	1774	Mycobacteroides chelonae	6.58480871459925e-05
2	1	C002_1	879	2.85724408521902e-05	1	0	G	1073531	Mycolicibacter	6.58480871459925e-05
2	1	C002_1	880	2.85724408521902e-05	1	1	S	1788	Mycolicibacter terrae	6.58480871459925e-05
2	1	C002_1	881	0.000285724408521902	10	0	F	85025	Nocardiaceae	0.000658480871459925
2	1	C002_1	882	0.000285724408521902	10	3	G	1827	Rhodococcus	0.000658480871459925
2	1	C002_1	883	8.57173225565706e-05	3	3	S	679318	Rhodococcus sp. WMMA185	0.000197544261437977
2	1	C002_1	884	5.71448817043804e-05	2	1	S	43767	Rhodococcus hoagii	0.000131696174291985
2	1	C002_1	886	5.71448817043804e-05	2	2	S	1653478	Rhodococcus sp. PBTS 1	0.000131696174291985
2	1	C002_1	888	2.85724408521902e-05	1	0	G	1847725	Lawsonella	6.58480871459925e-05
2	1	C002_1	889	2.85724408521902e-05	1	1	S	1528099	Lawsonella clevelandensis	6.58480871459925e-05
2	1	C002_1	890	0.000514303935339423	18	0	O	2037	Actinomycetales	0.00118526556862786
2	1	C002_1	891	0.000514303935339423	18	0	F	2049	Actinomycetaceae	0.00118526556862786
2	1	C002_1	892	0.000342869290226282	12	0	G	1069494	Trueperella	0.000790177045751909
2	1	C002_1	893	0.000342869290226282	12	12	S	1661	Trueperella pyogenes	0.000790177045751909
2	1	C002_1	894	0.000142862204260951	5	1	G	1654	Actinomyces	0.000329240435729962
2	1	C002_1	895	2.85724408521902e-05	1	1	S	52773	Actinomyces meyeri	6.58480871459925e-05
2	1	C002_1	896	2.85724408521902e-05	1	1	S	1851395	Actinomyces sp. Chiba101	6.58480871459925e-05
2	1	C002_1	897	2.85724408521902e-05	1	1	S	1912795	Actinomyces sp. VUL4_3	6.58480871459925e-05
2	1	C002_1	898	2.85724408521902e-05	1	1	S	2079536	Actinomyces sp. Z16	6.58480871459925e-05
2	1	C002_1	899	2.85724408521902e-05	1	0	G	2050	Mobiluncus	6.58480871459925e-05
2	1	C002_1	900	2.85724408521902e-05	1	0	S	2051	Mobiluncus curtisii	6.58480871459925e-05
2	1	C002_1	902	0.000314296849374092	11	0	O	85011	Streptomycetales	0.000724328958605917
2	1	C002_1	903	0.000314296849374092	11	0	F	2062	Streptomycetaceae	0.000724328958605917
2	1	C002_1	904	0.000314296849374092	11	5	G	1883	Streptomyces	0.000724328958605917
2	1	C002_1	905	8.57173225565706e-05	3	3	S	1881022	Streptomyces sp. 2114.2	0.000197544261437977
2	1	C002_1	906	2.85724408521902e-05	1	1	S	1893	Streptomyces atratus	6.58480871459925e-05
2	1	C002_1	907	2.85724408521902e-05	1	1	S	40318	Streptomyces nodosus	6.58480871459925e-05
2	1	C002_1	908	2.85724408521902e-05	1	1	S	1437453	Streptomyces leeuwenhoekii	6.58480871459925e-05
2	1	C002_1	909	0.000285724408521902	10	1	O	85009	Propionibacteriales	0.000658480871459925
2	1	C002_1	910	0.000142862204260951	5	0	F	85015	Nocardioidaceae	0.000329240435729962
2	1	C002_1	911	5.71448817043804e-05	2	0	G	2040	Aeromicrobium	0.000131696174291985
2	1	C002_1	912	2.85724408521902e-05	1	1	S	2041	Aeromicrobium erythreum	6.58480871459925e-05
2	1	C002_1	913	2.85724408521902e-05	1	0	S	219314	Aeromicrobium marinum	6.58480871459925e-05
2	1	C002_1	915	2.85724408521902e-05	1	0	G	1839	Nocardioides	6.58480871459925e-05
2	1	C002_1	916	2.85724408521902e-05	1	1	S	110319	Nocardioides sp. CF8	6.58480871459925e-05
2	1	C002_1	917	2.85724408521902e-05	1	0	G	2044	Pimelobacter	6.58480871459925e-05
2	1	C002_1	918	2.85724408521902e-05	1	1	S	2045	Pimelobacter simplex	6.58480871459925e-05
2	1	C002_1	919	2.85724408521902e-05	1	0	G	182639	Kribbella	6.58480871459925e-05
2	1	C002_1	920	2.85724408521902e-05	1	0	S	182640	Kribbella flavida	6.58480871459925e-05
2	1	C002_1	922	0.000114289763408761	4	0	F	31957	Propionibacteriaceae	0.00026339234858397
2	1	C002_1	923	5.71448817043804e-05	2	0	G	1912215	Acidipropionibacterium	0.000131696174291985
2	1	C002_1	924	5.71448817043804e-05	2	2	S	1748	Acidipropionibacterium acidipropionici	0.000131696174291985
2	1	C002_1	925	5.71448817043804e-05	2	0	G	1912216	Cutibacterium	0.000131696174291985
2	1	C002_1	926	2.85724408521902e-05	1	1	S	1747	Cutibacterium acnes	6.58480871459925e-05
2	1	C002_1	927	2.85724408521902e-05	1	1	S	33010	Cutibacterium avidum	6.58480871459925e-05
2	1	C002_1	928	0.000171434645113141	6	0	O	85010	Pseudonocardiales	0.000395088522875955
2	1	C002_1	929	0.000171434645113141	6	0	F	2070	Pseudonocardiaceae	0.000395088522875955
2	1	C002_1	930	5.71448817043804e-05	2	0	G	1847	Pseudonocardia	0.000131696174291985
2	1	C002_1	931	5.71448817043804e-05	2	0	S	240495	Pseudonocardia dioxanivorans	0.000131696174291985
2	1	C002_1	933	5.71448817043804e-05	2	0	G	1851	Saccharomonospora	0.000131696174291985
2	1	C002_1	934	5.71448817043804e-05	2	0	S	40988	Saccharomonospora azurea	0.000131696174291985
2	1	C002_1	936	2.85724408521902e-05	1	0	G	1835	Saccharopolyspora	6.58480871459925e-05
2	1	C002_1	937	2.85724408521902e-05	1	0	S	1836	Saccharopolyspora erythraea	6.58480871459925e-05
2	1	C002_1	939	2.85724408521902e-05	1	0	G	2071	Saccharothrix	6.58480871459925e-05
2	1	C002_1	940	2.85724408521902e-05	1	0	S	103731	Saccharothrix espanaensis	6.58480871459925e-05
2	1	C002_1	942	0.000142862204260951	5	0	O	85008	Micromonosporales	0.000329240435729962
2	1	C002_1	943	0.000142862204260951	5	0	F	28056	Micromonosporaceae	0.000329240435729962
2	1	C002_1	944	0.000114289763408761	4	0	G	1873	Micromonospora	0.00026339234858397
2	1	C002_1	945	8.57173225565706e-05	3	3	S	285665	Micromonospora coriariae	0.000197544261437977
2	1	C002_1	946	2.85724408521902e-05	1	1	S	2039870	Micromonospora sp. WMMA2032	6.58480871459925e-05
2	1	C002_1	947	2.85724408521902e-05	1	0	G	1865	Actinoplanes	6.58480871459925e-05
2	1	C002_1	948	2.85724408521902e-05	1	1	S	113562	Actinoplanes derwentensis	6.58480871459925e-05
2	1	C002_1	949	0.000142862204260951	5	0	O	85013	Frankiales	0.000329240435729962
2	1	C002_1	950	0.000142862204260951	5	0	F	74712	Frankiaceae	0.000329240435729962
2	1	C002_1	951	0.000142862204260951	5	0	G	1854	Frankia	0.000329240435729962
2	1	C002_1	952	8.57173225565706e-05	3	3	S	298654	Frankia inefficax	0.000197544261437977
2	1	C002_1	953	5.71448817043804e-05	2	2	S	710111	Frankia sp. QA3	0.000131696174291985
2	1	C002_1	954	8.57173225565706e-05	3	0	O	85012	Streptosporangiales	0.000197544261437977
2	1	C002_1	955	5.71448817043804e-05	2	0	F	2012	Thermomonosporaceae	0.000131696174291985
2	1	C002_1	956	5.71448817043804e-05	2	0	G	2019	Thermomonospora	0.000131696174291985
2	1	C002_1	957	5.71448817043804e-05	2	0	S	2020	Thermomonospora curvata	0.000131696174291985
2	1	C002_1	959	2.85724408521902e-05	1	0	F	83676	Nocardiopsaceae	6.58480871459925e-05
2	1	C002_1	960	2.85724408521902e-05	1	0	G	83677	Thermobifida	6.58480871459925e-05
2	1	C002_1	961	2.85724408521902e-05	1	0	S	2021	Thermobifida fusca	6.58480871459925e-05
2	1	C002_1	963	5.71448817043804e-05	2	0	O	622450	Actinopolysporales	0.000131696174291985
2	1	C002_1	964	5.71448817043804e-05	2	0	F	622451	Actinopolysporaceae	0.000131696174291985
2	1	C002_1	965	5.71448817043804e-05	2	0	G	1849	Actinopolyspora	0.000131696174291985
2	1	C002_1	966	5.71448817043804e-05	2	2	S	414996	Actinopolyspora erythraea	0.000131696174291985
2	1	C002_1	990	0.00122861495664418	43	17	P	544448	Tenericutes	0.00283146774727768
2	1	C002_1	991	0.000742883462156945	26	8	C	31969	Mollicutes	0.0017120502657958
2	1	C002_1	992	0.000228579526817522	8	0	O	186329	Acholeplasmatales	0.00052678469716794
2	1	C002_1	993	0.000228579526817522	8	1	F	2146	Acholeplasmataceae	0.00052678469716794
2	1	C002_1	994	0.000171434645113141	6	0	G	2147	Acholeplasma	0.000395088522875955
2	1	C002_1	995	0.000142862204260951	5	5	S	61635	Acholeplasma brassicae	0.000329240435729962
2	1	C002_1	996	2.85724408521902e-05	1	1	S	2148	Acholeplasma laidlawii	6.58480871459925e-05
2	1	C002_1	997	2.85724408521902e-05	1	0	G	33926	Candidatus Phytoplasma	6.58480871459925e-05
2	1	C002_1	999	2.85724408521902e-05	1	1	S	37692	Candidatus Phytoplasma mali	6.58480871459925e-05
2	1	C002_1	1000	0.000200007085965331	7	0	O	2085	Mycoplasmatales	0.000460936610021947
2	1	C002_1	1001	0.000200007085965331	7	0	F	2092	Mycoplasmataceae	0.000460936610021947
2	1	C002_1	1002	0.000200007085965331	7	4	G	2093	Mycoplasma	0.000460936610021947
2	1	C002_1	1004	5.71448817043804e-05	2	0	S	2102	Mycoplasma mycoides	0.000131696174291985
2	1	C002_1	1008	2.85724408521902e-05	1	1	S	2096	Mycoplasma gallisepticum	6.58480871459925e-05
2	1	C002_1	1009	8.57173225565706e-05	3	0	O	186328	Entomoplasmatales	0.000197544261437977
2	1	C002_1	1010	8.57173225565706e-05	3	0	F	2131	Spiroplasmataceae	0.000197544261437977
2	1	C002_1	1011	8.57173225565706e-05	3	3	G	2132	Spiroplasma	0.000197544261437977
2	1	C002_1	1013	0.000142862204260951	5	0	P	1117	Cyanobacteria	0.000329240435729962
2	1	C002_1	1014	0.000142862204260951	5	0	O	1890424	Synechococcales	0.000329240435729962
2	1	C002_1	1015	0.000142862204260951	5	0	F	1890426	Synechococcaceae	0.000329240435729962
2	1	C002_1	1016	0.000142862204260951	5	0	G	1129	Synechococcus	0.000329240435729962
2	1	C002_1	1017	5.71448817043804e-05	2	2	S	321332	Synechococcus sp. JA-2-3B'a(2-13)	0.000131696174291985
2	1	C002_1	1018	5.71448817043804e-05	2	2	S	321327	Synechococcus sp. JA-3-3Ab	0.000131696174291985
2	1	C002_1	1019	2.85724408521902e-05	1	1	S	585425	Synechococcus sp. KORDI-52	6.58480871459925e-05
2	1	C002_1	1020	8.57173225565706e-05	3	0	P	67819	Armatimonadetes	0.000197544261437977
2	1	C002_1	1021	8.57173225565706e-05	3	0	C	1077257	Chthonomonadetes	0.000197544261437977
2	1	C002_1	1022	8.57173225565706e-05	3	0	O	1077263	Chthonomonadales	0.000197544261437977
2	1	C002_1	1023	8.57173225565706e-05	3	0	F	1077264	Chthonomonadaceae	0.000197544261437977
2	1	C002_1	1024	8.57173225565706e-05	3	0	G	1077265	Chthonomonas	0.000197544261437977
2	1	C002_1	1025	8.57173225565706e-05	3	0	S	454171	Chthonomonas calidirosea	0.000197544261437977
2	1	C002_1	1027	2.85724408521902e-05	1	0	P	200795	Chloroflexi	6.58480871459925e-05
2	1	C002_1	1028	2.85724408521902e-05	1	0	C	32061	Chloroflexia	6.58480871459925e-05
2	1	C002_1	1029	2.85724408521902e-05	1	0	O	32064	Chloroflexales	6.58480871459925e-05
2	1	C002_1	1031	2.85724408521902e-05	1	0	F	1106	Chloroflexaceae	6.58480871459925e-05
2	1	C002_1	1032	2.85724408521902e-05	1	0	G	1107	Chloroflexus	6.58480871459925e-05
2	1	C002_1	1033	2.85724408521902e-05	1	1	S	1108	Chloroflexus aurantiacus	6.58480871459925e-05
2	1	C002_1	1034	0.139604946003801	4886	95	P	1224	Proteobacteria	0.321733753795319
2	1	C002_1	1035	0.105575168948843	3695	50	C	1236	Gammaproteobacteria	0.243308682004442
2	1	C002_1	1036	0.101975041401467	3569	37	O	91347	Enterobacterales	0.235011823024047
2	1	C002_1	1037	0.100346412272892	3512	717	F	543	Enterobacteriaceae	0.231258482056726
2	1	C002_1	1038	0.077974191085627	2729	115	G	561	Escherichia	0.179699429821413
2	1	C002_1	1039	0.0744026359791033	2604	2577	S	562	Escherichia coli	0.171468418928164
2	1	C002_1	1061	0.000142862204260951	5	5	S	208962	Escherichia albertii	0.000329240435729962
2	1	C002_1	1062	8.57173225565706e-05	3	3	S	1499973	Escherichia marmotae	0.000197544261437977
2	1	C002_1	1063	5.71448817043804e-05	2	1	S	564	Escherichia fergusonii	0.000131696174291985
2	1	C002_1	1065	0.00102860787067885	36	3	G	570	Klebsiella	0.00237053113725573
2	1	C002_1	1066	0.000885745666417896	31	30	S	573	Klebsiella pneumoniae	0.00204129070152577
2	1	C002_1	1069	2.85724408521902e-05	1	1	S	571	Klebsiella oxytoca	6.58480871459925e-05
2	1	C002_1	1070	2.85724408521902e-05	1	1	S	1463165	Klebsiella quasipneumoniae	6.58480871459925e-05
2	1	C002_1	1071	0.000228579526817522	8	3	G	547	Enterobacter	0.00052678469716794
2	1	C002_1	1073	2.85724408521902e-05	1	0	S	61645	Enterobacter asburiae	6.58480871459925e-05
2	1	C002_1	1075	2.85724408521902e-05	1	0	S	158836	Enterobacter hormaechei	6.58480871459925e-05
2	1	C002_1	1077	5.71448817043804e-05	2	2	S	1914861	Enterobacter sp. SA187	0.000131696174291985
2	1	C002_1	1078	2.85724408521902e-05	1	1	S	1692238	Enterobacter sp. FY-07	6.58480871459925e-05
2	1	C002_1	1079	0.000228579526817522	8	0	G	590	Salmonella	0.00052678469716794
2	1	C002_1	1080	0.000228579526817522	8	4	S	28901	Salmonella enterica	0.00052678469716794
2	1	C002_1	1090	8.57173225565706e-05	3	0	G	620	Shigella	0.000197544261437977
2	1	C002_1	1091	8.57173225565706e-05	3	0	S	622	Shigella dysenteriae	0.000197544261437977
2	1	C002_1	1093	8.57173225565706e-05	3	1	G	544	Citrobacter	0.000197544261437977
2	1	C002_1	1094	2.85724408521902e-05	1	1	S	67824	Citrobacter farmeri	6.58480871459925e-05
2	1	C002_1	1095	2.85724408521902e-05	1	0	S	67825	Citrobacter rodentium	6.58480871459925e-05
2	1	C002_1	1099	2.85724408521902e-05	1	1	S	891974	Plautia stali symbiont	6.58480871459925e-05
2	1	C002_1	1100	2.85724408521902e-05	1	0	G	1330547	Kosakonia	6.58480871459925e-05
2	1	C002_1	1101	2.85724408521902e-05	1	0	S	283686	Kosakonia radicincitans	6.58480871459925e-05
2	1	C002_1	1103	2.85724408521902e-05	1	0	G	1330546	Pluralibacter	6.58480871459925e-05
2	1	C002_1	1104	2.85724408521902e-05	1	1	S	61647	Pluralibacter gergoviae	6.58480871459925e-05
2	1	C002_1	1105	2.85724408521902e-05	1	0	G	929812	Gibbsiella	6.58480871459925e-05
2	1	C002_1	1106	2.85724408521902e-05	1	1	S	929813	Gibbsiella quercinecans	6.58480871459925e-05
2	1	C002_1	1107	2.85724408521902e-05	1	1	G	413496	Cronobacter	6.58480871459925e-05
2	1	C002_1	1108	2.85724408521902e-05	1	0	G	409304	Candidatus Ishikawaella	6.58480871459925e-05
2	1	C002_1	1109	2.85724408521902e-05	1	0	S	168169	Candidatus Ishikawaella capsulata	6.58480871459925e-05
2	1	C002_1	1111	2.85724408521902e-05	1	0	G	160674	Raoultella	6.58480871459925e-05
2	1	C002_1	1112	2.85724408521902e-05	1	1	S	54291	Raoultella ornithinolytica	6.58480871459925e-05
2	1	C002_1	1113	2.85724408521902e-05	1	0	G	158483	Cedecea	6.58480871459925e-05
2	1	C002_1	1114	2.85724408521902e-05	1	1	S	158822	Cedecea neteri	6.58480871459925e-05
2	1	C002_1	1115	0.000371441731078472	13	0	F	1903411	Yersiniaceae	0.000856025132897902
2	1	C002_1	1116	0.000371441731078472	13	0	G	613	Serratia	0.000856025132897902
2	1	C002_1	1117	0.000371441731078472	13	13	S	61651	Serratia ficaria	0.000856025132897902
2	1	C002_1	1118	0.000142862204260951	5	0	F	1903410	Pectobacteriaceae	0.000329240435729962
2	1	C002_1	1119	8.57173225565706e-05	3	0	G	71655	Brenneria	0.000197544261437977
2	1	C002_1	1120	8.57173225565706e-05	3	3	S	598467	Brenneria sp. EniD312	0.000197544261437977
2	1	C002_1	1121	5.71448817043804e-05	2	0	G	204037	Dickeya	0.000131696174291985
2	1	C002_1	1122	2.85724408521902e-05	1	0	S	556	Dickeya chrysanthemi	6.58480871459925e-05
2	1	C002_1	1124	2.85724408521902e-05	1	0	S	69223	Dickeya paradisiaca	6.58480871459925e-05
2	1	C002_1	1126	2.85724408521902e-05	1	0	F	1903409	Erwiniaceae	6.58480871459925e-05
2	1	C002_1	1127	2.85724408521902e-05	1	0	G	551	Erwinia	6.58480871459925e-05
2	1	C002_1	1128	2.85724408521902e-05	1	1	S	1619313	Erwinia gerundensis	6.58480871459925e-05
2	1	C002_1	1129	2.85724408521902e-05	1	0	F	1903414	Morganellaceae	6.58480871459925e-05
2	1	C002_1	1130	2.85724408521902e-05	1	0	G	29487	Photorhabdus	6.58480871459925e-05
2	1	C002_1	1131	2.85724408521902e-05	1	1	S	291112	Photorhabdus asymbiotica	6.58480871459925e-05
2	1	C002_1	1132	0.000771455903009135	27	0	O	135625	Pasteurellales	0.0017778983529418
2	1	C002_1	1133	0.000771455903009135	27	0	F	712	Pasteurellaceae	0.0017778983529418
2	1	C002_1	1134	0.000771455903009135	27	0	G	214906	Histophilus	0.0017778983529418
2	1	C002_1	1135	0.000771455903009135	27	0	S	731	Histophilus somni	0.0017778983529418
2	1	C002_1	1137	0.000685738580452565	24	0	O	72274	Pseudomonadales	0.00158035409150382
2	1	C002_1	1138	0.000628593698748184	22	1	F	135621	Pseudomonadaceae	0.00144865791721183
2	1	C002_1	1139	0.000542876376191614	19	9	G	286	Pseudomonas	0.00125111365577386
2	1	C002_1	1141	2.85724408521902e-05	1	0	S	36746	Pseudomonas cichorii	6.58480871459925e-05
2	1	C002_1	1144	5.71448817043804e-05	2	2	S	47885	Pseudomonas oryzihabitans	0.000131696174291985
2	1	C002_1	1145	5.71448817043804e-05	2	2	S	2083054	Pseudomonas sp. LG1D9	0.000131696174291985
2	1	C002_1	1146	2.85724408521902e-05	1	1	S	797277	Pseudomonas litoralis	6.58480871459925e-05
2	1	C002_1	1147	2.85724408521902e-05	1	1	S	104087	Pseudomonas frederiksbergensis	6.58480871459925e-05
2	1	C002_1	1149	2.85724408521902e-05	1	0	S	587753	Pseudomonas chlororaphis	6.58480871459925e-05
2	1	C002_1	1152	5.71448817043804e-05	2	0	G	352	Azotobacter	0.000131696174291985
2	1	C002_1	1153	5.71448817043804e-05	2	2	S	354	Azotobacter vinelandii	0.000131696174291985
2	1	C002_1	1154	5.71448817043804e-05	2	0	F	468	Moraxellaceae	0.000131696174291985
2	1	C002_1	1155	5.71448817043804e-05	2	1	G	469	Acinetobacter	0.000131696174291985
2	1	C002_1	1156	2.85724408521902e-05	1	1	S	40214	Acinetobacter johnsonii	6.58480871459925e-05
2	1	C002_1	1157	0.000142862204260951	5	0	O	135624	Aeromonadales	0.000329240435729962
2	1	C002_1	1158	0.000142862204260951	5	0	F	84642	Aeromonadaceae	0.000329240435729962
2	1	C002_1	1159	0.000142862204260951	5	3	G	642	Aeromonas	0.000329240435729962
2	1	C002_1	1160	5.71448817043804e-05	2	0	S	654	Aeromonas veronii	0.000131696174291985
2	1	C002_1	1162	0.000114289763408761	4	0	O	135614	Xanthomonadales	0.00026339234858397
2	1	C002_1	1163	8.57173225565706e-05	3	0	F	32033	Xanthomonadaceae	0.000197544261437977
2	1	C002_1	1164	5.71448817043804e-05	2	0	G	2370	Xylella	0.000131696174291985
2	1	C002_1	1165	5.71448817043804e-05	2	2	S	2371	Xylella fastidiosa	0.000131696174291985
2	1	C002_1	1166	2.85724408521902e-05	1	0	G	338	Xanthomonas	6.58480871459925e-05
2	1	C002_1	1167	2.85724408521902e-05	1	0	S	29447	Xanthomonas albilineans	6.58480871459925e-05
2	1	C002_1	1169	2.85724408521902e-05	1	0	F	1775411	Rhodanobacteraceae	6.58480871459925e-05
2	1	C002_1	1170	2.85724408521902e-05	1	0	G	323413	Dokdonella	6.58480871459925e-05
2	1	C002_1	1171	2.85724408521902e-05	1	0	S	323415	Dokdonella koreensis	6.58480871459925e-05
2	1	C002_1	1173	8.57173225565706e-05	3	0	O	135622	Alteromonadales	0.000197544261437977
2	1	C002_1	1174	5.71448817043804e-05	2	0	F	72275	Alteromonadaceae	0.000131696174291985
2	1	C002_1	1175	5.71448817043804e-05	2	0	G	2742	Marinobacter	0.000131696174291985
2	1	C002_1	1176	2.85724408521902e-05	1	0	S	2743	Marinobacter hydrocarbonoclasticus	6.58480871459925e-05
2	1	C002_1	1178	2.85724408521902e-05	1	1	S	1420917	Marinobacter salarius	6.58480871459925e-05
2	1	C002_1	1179	2.85724408521902e-05	1	0	F	267888	Pseudoalteromonadaceae	6.58480871459925e-05
2	1	C002_1	1180	2.85724408521902e-05	1	0	G	53246	Pseudoalteromonas	6.58480871459925e-05
2	1	C002_1	1181	2.85724408521902e-05	1	0	S	28107	Pseudoalteromonas espejiana	6.58480871459925e-05
2	1	C002_1	1183	8.57173225565706e-05	3	0	O	135623	Vibrionales	0.000197544261437977
2	1	C002_1	1184	8.57173225565706e-05	3	0	F	641	Vibrionaceae	0.000197544261437977
2	1	C002_1	1185	8.57173225565706e-05	3	0	G	662	Vibrio	0.000197544261437977
2	1	C002_1	1186	2.85724408521902e-05	1	1	S	672	Vibrio vulnificus	6.58480871459925e-05
2	1	C002_1	1187	2.85724408521902e-05	1	1	S	666	Vibrio cholerae	6.58480871459925e-05
2	1	C002_1	1188	2.85724408521902e-05	1	1	S	687	Vibrio gazogenes	6.58480871459925e-05
2	1	C002_1	1189	5.71448817043804e-05	2	0	O	135619	Oceanospirillales	0.000131696174291985
2	1	C002_1	1190	5.71448817043804e-05	2	0	F	224372	Alcanivoracaceae	0.000131696174291985
2	1	C002_1	1191	5.71448817043804e-05	2	2	G	59753	Alcanivorax	0.000131696174291985
2	1	C002_1	1192	5.71448817043804e-05	2	0	O	135613	Chromatiales	0.000131696174291985
2	1	C002_1	1193	2.85724408521902e-05	1	0	F	1046	Chromatiaceae	6.58480871459925e-05
2	1	C002_1	1194	2.85724408521902e-05	1	0	G	85076	Marichromatium	6.58480871459925e-05
2	1	C002_1	1195	2.85724408521902e-05	1	0	S	37487	Marichromatium purpuratum	6.58480871459925e-05
2	1	C002_1	1197	2.85724408521902e-05	1	0	F	72276	Ectothiorhodospiraceae	6.58480871459925e-05
2	1	C002_1	1198	2.85724408521902e-05	1	0	G	1335745	Spiribacter	6.58480871459925e-05
2	1	C002_1	1199	2.85724408521902e-05	1	1	S	1335757	Spiribacter curvatus	6.58480871459925e-05
2	1	C002_1	1200	5.71448817043804e-05	2	0	O	1692040	Acidiferrobacterales	0.000131696174291985
2	1	C002_1	1201	5.71448817043804e-05	2	0	F	1692041	Acidiferrobacteraceae	0.000131696174291985
2	1	C002_1	1202	5.71448817043804e-05	2	0	G	1744881	Sulfuricaulis	0.000131696174291985
2	1	C002_1	1203	5.71448817043804e-05	2	2	S	1620215	Sulfuricaulis limicola	0.000131696174291985
2	1	C002_1	1204	2.85724408521902e-05	1	0	O	118969	Legionellales	6.58480871459925e-05
2	1	C002_1	1205	2.85724408521902e-05	1	0	F	444	Legionellaceae	6.58480871459925e-05
2	1	C002_1	1206	2.85724408521902e-05	1	0	G	445	Legionella	6.58480871459925e-05
2	1	C002_1	1207	2.85724408521902e-05	1	1	S	66969	Legionella waltersii	6.58480871459925e-05
2	1	C002_1	1209	2.85724408521902e-05	1	0	G	349742	Sedimenticola	6.58480871459925e-05
2	1	C002_1	1210	2.85724408521902e-05	1	1	S	1543721	Sedimenticola thiotaurini	6.58480871459925e-05
2	1	C002_1	1211	2.85724408521902e-05	1	0	O	1240482	Orbales	6.58480871459925e-05
2	1	C002_1	1212	2.85724408521902e-05	1	0	F	1240483	Orbaceae	6.58480871459925e-05
2	1	C002_1	1213	2.85724408521902e-05	1	0	G	1193503	Gilliamella	6.58480871459925e-05
2	1	C002_1	1214	2.85724408521902e-05	1	1	S	1196095	Gilliamella apicola	6.58480871459925e-05
2	1	C002_1	1215	2.85724408521902e-05	1	0	O	1706369	Cellvibrionales	6.58480871459925e-05
2	1	C002_1	1216	2.85724408521902e-05	1	1	F	1706375	Spongiibacteraceae	6.58480871459925e-05
2	1	C002_1	1218	0.0168863125436444	591	0	C	29547	Epsilonproteobacteria	0.0389162195032815
2	1	C002_1	1219	0.0168863125436444	591	0	O	213849	Campylobacterales	0.0389162195032815
2	1	C002_1	1220	0.0168577401027922	590	0	F	72294	Campylobacteraceae	0.0388503714161355
2	1	C002_1	1221	0.0168577401027922	590	329	G	194	Campylobacter	0.0388503714161355
2	1	C002_1	1222	0.00734311729901288	257	257	S	197	Campylobacter jejuni	0.0169229583965201
2	1	C002_1	1223	5.71448817043804e-05	2	2	S	195	Campylobacter coli	0.000131696174291985
2	1	C002_1	1224	2.85724408521902e-05	1	0	S	201	Campylobacter lari	6.58480871459925e-05
2	1	C002_1	1226	2.85724408521902e-05	1	0	S	75658	Campylobacter lanienae	6.58480871459925e-05
2	1	C002_1	1229	2.85724408521902e-05	1	0	G	269260	Nitratifractor	6.58480871459925e-05
2	1	C002_1	1230	2.85724408521902e-05	1	0	S	269261	Nitratifractor salsuginis	6.58480871459925e-05
2	1	C002_1	1232	0.00111432519323542	39	1	C	28221	Deltaproteobacteria	0.00256807539869371
2	1	C002_1	1233	0.000514303935339423	18	0	O	213115	Desulfovibrionales	0.00118526556862786
2	1	C002_1	1234	0.000428586612782853	15	4	F	194924	Desulfovibrionaceae	0.000987721307189887
2	1	C002_1	1235	0.000142862204260951	5	1	G	872	Desulfovibrio	0.000329240435729962
2	1	C002_1	1236	2.85724408521902e-05	1	0	S	879	Desulfovibrio gigas	6.58480871459925e-05
2	1	C002_1	1238	2.85724408521902e-05	1	0	S	58180	Desulfovibrio alaskensis	6.58480871459925e-05
2	1	C002_1	1240	2.85724408521902e-05	1	0	S	184917	Desulfovibrio magneticus	6.58480871459925e-05
2	1	C002_1	1242	2.85724408521902e-05	1	1	S	1725232	Candidatus Desulfovibrio trichonymphae	6.58480871459925e-05
2	1	C002_1	1243	8.57173225565706e-05	3	0	G	41707	Lawsonia	0.000197544261437977
2	1	C002_1	1244	8.57173225565706e-05	3	3	S	29546	Lawsonia intracellularis	0.000197544261437977
2	1	C002_1	1245	8.57173225565706e-05	3	0	G	2035811	Pseudodesulfovibrio	0.000197544261437977
2	1	C002_1	1246	5.71448817043804e-05	2	0	S	182210	Pseudodesulfovibrio aespoeensis	0.000131696174291985
2	1	C002_1	1248	2.85724408521902e-05	1	1	S	1716143	Pseudodesulfovibrio indicus	6.58480871459925e-05
[truncated: 621,118 more rows]
