# Supplementary material for: The impact of different antimicrobial exposures on the gut microbiome in the ARMORD observational study
Source: eLife. 2025 Dec 10;13:RP97751. doi: 10.7554/eLife.97751 (PMC12695023; doi:10.7554/eLife.97751)
Supplement: Source code 1. [file elife-97751-code1.zip › Source Code 1/ARMORD R project/armord_data/study_data/Taxa_Metaphlan.csv]

pid	no	samp_id	kingdom	phylum	class	order	family	genus	species	perc
1	1	C001_1	Bacteria	Firmicutes	Bacilli	Lactobacillales	Enterococcaceae	Enterococcus	Enterococcus faecium	93.8842199701637
1	1	C001_1	Eukaryota	Ascomycota	Saccharomycetes	Saccharomycetales	Debaryomycetaceae	Candida	Candida albicans	5.86877553688202
1	1	C001_1	Eukaryota	Ascomycota	Saccharomycetes	Saccharomycetales	Saccharomycetaceae	Saccharomyces	Saccharomyces cerevisiae	0.185389759395198
1	1	C001_1	Bacteria	Actinobacteria	Actinobacteria	Bifidobacteriales	Bifidobacteriaceae	Scardovia	Scardovia wiggsiae	0.0241715913547024
1	1	C001_1	Bacteria	Actinobacteria	Actinobacteria	Actinomycetales	Actinomycetaceae	Actinomyces	Actinomyces sp oral taxon 448	0.0196401138414048
1	1	C001_1	Bacteria	Firmicutes	Bacilli	Lactobacillales	Streptococcaceae	Streptococcus	Streptococcus sobrinus	0.0122361026710183
1	1	C001_1	Bacteria	Actinobacteria	Actinobacteria	Propionibacteriales	Propionibacteriaceae	Propionibacterium	Propionibacterium acidifaciens	0.00556692569200649
2	1	C002_1	Bacteria	Bacteroidetes	Bacteroidia	Bacteroidales	Bacteroidaceae	Bacteroides	Bacteroides stercoris	18.7214118721333
2	1	C002_1	Bacteria	Bacteroidetes	Bacteroidia	Bacteroidales	Bacteroidaceae	Bacteroides	Bacteroides faecis	12.001171200125
2	1	C002_1	Bacteria	Bacteroidetes	Bacteroidia	Bacteroidales	Tannerellaceae	Parabacteroides	Parabacteroides distasonis	11.6322511632179
2	1	C002_1	Bacteria	Bacteroidetes	Bacteroidia	Bacteroidales	Bacteroidaceae	Bacteroides	Bacteroides caccae	9.88370098836983
2	1	C002_1	Bacteria	Bacteroidetes	Bacteroidia	Bacteroidales	Bacteroidaceae	Bacteroides	Bacteroides vulgatus	8.78449087845192
2	1	C002_1	Bacteria	Bacteroidetes	Bacteroidia	Bacteroidales	Bacteroidaceae	Bacteroides	Bacteroides ovatus	6.04004060400296
2	1	C002_1	Bacteria	Bacteroidetes	Bacteroidia	Bacteroidales	Tannerellaceae	Parabacteroides	Parabacteroides merdae	4.50313045030855
2	1	C002_1	Bacteria	Bacteroidetes	Bacteroidia	Bacteroidales	Bacteroidaceae	Bacteroides	Bacteroides ovatus CAG 22	3.78115037812152
2	1	C002_1	Bacteria	Bacteroidetes	Bacteroidia	Bacteroidales	Bacteroidaceae	Bacteroides	Bacteroides cellulosilyticus	3.74583037457866
2	1	C002_1	Bacteria	Firmicutes	Erysipelotrichia	Erysipelotrichales	Erysipelotrichaceae	Erysipelatoclostridium	Clostridium innocuum	2.72731027273947
2	1	C002_1	Bacteria	Firmicutes	Clostridia	Clostridiales	Lachnospiraceae	Lachnoclostridium	Clostridium lavalense	1.85632018563105
2	1	C002_1	Bacteria	Firmicutes	Clostridia	Clostridiales	Clostridiaceae	Clostridium	Clostridium hathewayi CAG 224	1.47016014701658
2	1	C002_1	Bacteria	Firmicutes	Clostridia	Clostridiales	Ruminococcaceae	Ruthenibacterium	Ruthenibacterium lactatiformans	1.45901014590138
2	1	C002_1	Bacteria	Bacteroidetes	Bacteroidia	Bacteroidales	Bacteroidaceae	Bacteroides	Bacteroides massiliensis	1.33663013366367
2	1	C002_1	Bacteria	Firmicutes	Erysipelotrichia	Erysipelotrichales	Erysipelotrichaceae	Erysipelatoclostridium	Erysipelatoclostridium ramosum	1.16607011660757
2	1	C002_1	Bacteria	Firmicutes	Clostridia	Clostridiales	Ruminococcaceae	Anaeromassilibacillus	Anaeromassilibacillus sp An172	1.09086010908682
2	1	C002_1	Bacteria	Firmicutes	Negativicutes	Acidaminococcales	Acidaminococcaceae	Phascolarctobacterium	Phascolarctobacterium sp CAG 207	1.00629010062968
2	1	C002_1	Bacteria	Firmicutes	Clostridia	Clostridiales	Clostridiaceae	Butyricicoccus	Butyricicoccus pullicaecorum	0.985450098544548
2	1	C002_1	Bacteria	Firmicutes	Negativicutes	Acidaminococcales	Acidaminococcaceae	Phascolarctobacterium	Phascolarctobacterium faecium	0.915780091578155
2	1	C002_1	Bacteria	Firmicutes	Clostridia	Clostridiales	Lachnospiraceae	Blautia	Blautia producta	0.902610090260118
2	1	C002_1	Bacteria	Actinobacteria	Coriobacteriia	Eggerthellales	Eggerthellaceae	Eggerthella	Eggerthella lenta	0.698920069891634
2	1	C002_1	Bacteria	Bacteroidetes	Bacteroidia	Bacteroidales	Bacteroidaceae	Bacteroides	Bacteroides cellulosilyticus CAG 158	0.648320064832311
2	1	C002_1	Bacteria	Actinobacteria	Actinobacteria	Bifidobacteriales	Bifidobacteriaceae	Bifidobacterium	Bifidobacterium pullorum	0.506120050611254
2	1	C002_1	Bacteria	Actinobacteria	Actinobacteria	Bifidobacteriales	Bifidobacteriaceae	Bifidobacterium	Bifidobacterium saeculare	0.471780047178399
2	1	C002_1	Bacteria	Proteobacteria	Proteobacteria unclassified	Proteobacteria unclassified	Proteobacteria unclassified	Proteobacteria unclassified	Proteobacteria bacterium CAG 139	0.404940040493348
2	1	C002_1	Bacteria	Bacteroidetes	Bacteroidia	Bacteroidales	Rikenellaceae	Alistipes	Alistipes shahii	0.352980035298301
2	1	C002_1	Bacteria	Actinobacteria	Actinobacteria	Bifidobacteriales	Bifidobacteriaceae	Bifidobacterium	Bifidobacterium gallinarum	0.352350035234231
2	1	C002_1	Bacteria	Firmicutes	Bacilli	Lactobacillales	Enterococcaceae	Enterococcus	Enterococcus faecalis	0.274340027433248
2	1	C002_1	Bacteria	Firmicutes	Clostridia	Clostridiales	Peptostreptococcaceae	Clostridioides	Clostridioides difficile	0.246660024666069
2	1	C002_1	Bacteria	Firmicutes	Bacilli	Lactobacillales	Enterococcaceae	Enterococcus	Enterococcus faecium	0.225360022536737
2	1	C002_1	Bacteria	Firmicutes	Clostridia	Clostridiales	Ruminococcaceae	Anaerotruncus	Anaerotruncus colihominis	0.221860022185964
2	1	C002_1	Bacteria	Firmicutes	Clostridia	Clostridiales	Lachnospiraceae	Lachnoclostridium	Clostridium bolteae	0.217030021702517
2	1	C002_1	Bacteria	Bacteroidetes	Bacteroidia	Bacteroidales	Bacteroidaceae	Bacteroides	Bacteroides nordii	0.213260021326225
2	1	C002_1	Bacteria	Bacteroidetes	Bacteroidia	Bacteroidales	Odoribacteraceae	Butyricimonas	Butyricimonas synergistica	0.168270016826958
2	1	C002_1	Bacteria	Firmicutes	Clostridia	Clostridiales	Eubacteriaceae	Eubacteriaceae unclassified	Eubacteriaceae bacterium CHKCI004	0.129160012915982
2	1	C002_1	Bacteria	Bacteroidetes	Bacteroidia	Bacteroidales	Odoribacteraceae	Butyricimonas	Butyricimonas virosa	0.100910010091029
2	1	C002_1	Bacteria	Firmicutes	Firmicutes unclassified	Firmicutes unclassified	Firmicutes unclassified	Firmicutes unclassified	Firmicutes bacterium CAG 94	0.0991000099099278
2	1	C002_1	Bacteria	Firmicutes	Clostridia	Clostridiales	Eubacteriaceae	Eubacterium	Eubacterium sp An3	0.084230008423011
2	1	C002_1	Bacteria	Firmicutes	Clostridia	Clostridiales	Lachnospiraceae	Lachnoclostridium	Lachnoclostridium sp An138	0.0727800072780852
2	1	C002_1	Bacteria	Firmicutes	Clostridia	Clostridiales	Lachnospiraceae	Lachnoclostridium	Clostridium symbiosum	0.0622600062259936
2	1	C002_1	Bacteria	Bacteroidetes	Bacteroidia	Bacteroidales	Bacteroidaceae	Bacteroides	Bacteroides sp HPS0048	0.0562100056209311
2	1	C002_1	Bacteria	Firmicutes	Clostridia	Clostridiales	Catabacteriaceae	Catabacter	Catabacter hongkongensis	0.0509300050930777
2	1	C002_1	Bacteria	Firmicutes	Clostridia	Clostridiales	Eubacteriaceae	Eubacterium	Eubacterium rectale CAG 36	0.0505000050499937
2	1	C002_1	Bacteria	Actinobacteria	Coriobacteriia	Eggerthellales	Eggerthellaceae	Gordonibacter	Gordonibacter pamelaeae	0.0412400041239091
2	1	C002_1	Bacteria	Bacteroidetes	Bacteroidia	Bacteroidales	Odoribacteraceae	Butyricimonas	Butyricimonas sp	0.0323000032300448
2	1	C002_1	Bacteria	Proteobacteria	Gammaproteobacteria	Enterobacterales	Enterobacteriaceae	Shigella	Shigella flexneri	0.0226300022629748
2	1	C002_1	Bacteria	Firmicutes	Clostridia	Clostridiales	Ruminococcaceae	Subdoligranulum	Subdoligranulum variabile	0.0213900021390665
2	1	C002_1	Bacteria	Proteobacteria	Gammaproteobacteria	Enterobacterales	Enterobacteriaceae	Shigella	Shigella sonnei	0.0202900020290728
2	1	C002_1	Bacteria	Firmicutes	Clostridia	Clostridiales	Ruminococcaceae	Subdoligranulum	Subdoligranulum sp 4 3 54A2FAA	0.0198200019819856
2	1	C002_1	Bacteria	Proteobacteria	Gammaproteobacteria	Enterobacterales	Enterobacteriaceae	Shigella	Shigella boydii	0.018170001816995
2	1	C002_1	Bacteria	Proteobacteria	Gammaproteobacteria	Enterobacterales	Enterobacteriaceae	Escherichia	Escherichia coli	0.0168800016879953
2	1	C002_1	Bacteria	Firmicutes	Bacilli	Lactobacillales	Streptococcaceae	Lactococcus	Lactococcus lactis	0.0148700014869944
2	1	C002_1	Bacteria	Firmicutes	Clostridia	Clostridiales	Eubacteriaceae	Eubacterium	Eubacterium sp An11	0.0140400014039939
2	1	C002_1	Bacteria	Proteobacteria	Betaproteobacteria	Burkholderiales	Sutterellaceae	Parasutterella	Parasutterella excrementihominis	0.0138000013799935
2	1	C002_1	Bacteria	Firmicutes	Clostridia	Clostridiales	Clostridiaceae	Clostridium	Clostridium bolteae CAG 59	0.0124200012419961
2	1	C002_1	Bacteria	Firmicutes	Clostridia	Clostridiales	Lachnospiraceae	Blautia	Blautia coccoides	0.0110000010999954
2	1	C002_1	Bacteria	Firmicutes	Clostridia	Clostridiales	Ruminococcaceae	Anaeromassilibacillus	Anaeromassilibacillus sp An250	0.0081800008179956
2	1	C002_1	Bacteria	Firmicutes	Clostridia	Clostridiales	Ruminococcaceae	Ruminococcaceae unclassified	Clostridium leptum	0.0057100005709956
2	1	C002_1	Bacteria	Proteobacteria	Betaproteobacteria	Burkholderiales	Sutterellaceae	Parasutterella	Parasutterella excrementihominis CAG 233	0.00477000047699568
2	1	C002_1	Bacteria	Firmicutes	Clostridia	Clostridiales	Lachnospiraceae	Lachnoclostridium	Lachnoclostridium sp An118	0.00455000045499694
3	1	C003_1	Bacteria	Firmicutes	Clostridia	Clostridiales	Ruminococcaceae	Faecalibacterium	Faecalibacterium prausnitzii	11.9811023962162
3	1	C003_1	Bacteria	Firmicutes	Clostridia	Clostridiales	Ruminococcaceae	Ruminococcus	Ruminococcus bromii	7.00687140138499
3	1	C003_1	Bacteria	Firmicutes	Clostridia	Clostridiales	Clostridiaceae	Clostridium	Clostridium sp CAG 226	4.78548095709076
3	1	C003_1	Bacteria	Actinobacteria	Coriobacteriia	Coriobacteriales	Coriobacteriaceae	Collinsella	Collinsella aerofaciens	4.76716095344566
3	1	C003_1	Bacteria	Firmicutes	Clostridia	Clostridiales	Lachnospiraceae	Dorea	Dorea longicatena	3.86759077352095
3	1	C003_1	Bacteria	Bacteroidetes	Bacteroidia	Bacteroidales	Rikenellaceae	Alistipes	Alistipes putredinis	3.69810073962914
3	1	C003_1	Bacteria	Firmicutes	Clostridia	Clostridiales	Eubacteriaceae	Eubacterium	Eubacterium sp CAG 251	3.49095069818973
3	1	C003_1	Bacteria	Firmicutes	Clostridia	Clostridiales	Lachnospiraceae	Blautia	Ruminococcus torques	3.37416067483122
3	1	C003_1	Bacteria	Firmicutes	Clostridia	Clostridiales	Clostridiaceae	Clostridium	Clostridium sp CAG 138	3.04051060809977
3	1	C003_1	Archaea	Euryarchaeota	Methanobacteria	Methanobacteriales	Methanobacteriaceae	Methanobrevibacter	Methanobrevibacter smithii	2.65149053029611
3	1	C003_1	Bacteria	Firmicutes	Clostridia	Clostridiales	Lachnospiraceae	Lachnospira	Lachnospira pectinoschiza	2.27609045521588
3	1	C003_1	Bacteria	Firmicutes	Clostridia	Clostridiales	Lachnospiraceae	Fusicatenibacter	Fusicatenibacter saccharivorans	2.14815042963092
3	1	C003_1	Bacteria	Firmicutes	Firmicutes unclassified	Firmicutes unclassified	Firmicutes unclassified	Firmicutes unclassified	Firmicutes bacterium CAG 110	2.11768042353602
3	1	C003_1	Bacteria	Firmicutes	Clostridia	Clostridiales	Lachnospiraceae	Coprococcus	Coprococcus eutactus	1.99737039947333
3	1	C003_1	Bacteria	Firmicutes	Clostridia	Clostridiales	Eubacteriaceae	Eubacterium	Eubacterium hallii	1.95994039198614
3	1	C003_1	Bacteria	Firmicutes	Clostridia	Clostridiales	Eubacteriaceae	Eubacterium	Eubacterium sp CAG 180	1.89166037833022
3	1	C003_1	Bacteria	Actinobacteria	Actinobacteria	Bifidobacteriales	Bifidobacteriaceae	Bifidobacterium	Bifidobacterium bifidum	1.79055035811013
3	1	C003_1	Bacteria	Firmicutes	Clostridia	Clostridiales	Lachnospiraceae	Blautia	Blautia obeum	1.76826035365193
3	1	C003_1	Bacteria	Firmicutes	Clostridia	Clostridiales	Lachnospiraceae	Coprococcus	Coprococcus comes	1.74721034944129
3	1	C003_1	Bacteria	Proteobacteria	Gammaproteobacteria	Enterobacterales	Enterobacteriaceae	Citrobacter	Citrobacter koseri	1.70808034161663
3	1	C003_1	Bacteria	Actinobacteria	Actinobacteria	Bifidobacteriales	Bifidobacteriaceae	Bifidobacterium	Bifidobacterium adolescentis	1.5659103131809
3	1	C003_1	Bacteria	Firmicutes	Clostridia	Clostridiales	Ruminococcaceae	Ruminococcus	Ruminococcus lactaris	1.43484028696714
3	1	C003_1	Bacteria	Bacteroidetes	Bacteroidia	Bacteroidales	Bacteroidaceae	Bacteroides	Bacteroides uniformis	1.43215028642852
3	1	C003_1	Bacteria	Bacteroidetes	Bacteroidia	Bacteroidales	Barnesiellaceae	Barnesiella	Barnesiella intestinihominis	1.41007028201382
3	1	C003_1	Bacteria	Firmicutes	Firmicutes unclassified	Firmicutes unclassified	Firmicutes unclassified	Firmicutes unclassified	Firmicutes bacterium CAG 238	1.37304027460704
3	1	C003_1	Bacteria	Firmicutes	Clostridia	Clostridiales	Eubacteriaceae	Eubacterium	Eubacterium eligens	1.33554026710877
3	1	C003_1	Bacteria	Bacteroidetes	Bacteroidia	Bacteroidales	Bacteroidaceae	Bacteroides	Bacteroides cellulosilyticus	1.21507024301392
3	1	C003_1	Bacteria	Firmicutes	Clostridia	Clostridiales	Ruminococcaceae	Ruminococcus	Ruminococcus bicirculans	1.21488024297701
3	1	C003_1	Bacteria	Firmicutes	Negativicutes	Acidaminococcales	Acidaminococcaceae	Phascolarctobacterium	Phascolarctobacterium succinatutens	1.14488022897704
3	1	C003_1	Bacteria	Firmicutes	Clostridia	Clostridiales	Ruminococcaceae	Ruminococcus	Ruminococcus sp CAG 177	1.06777021355419
3	1	C003_1	Bacteria	Firmicutes	Clostridia	Clostridiales	Oscillospiraceae	Oscillibacter	Oscillibacter sp CAG 241	1.01894020378728
3	1	C003_1	Bacteria	Firmicutes	Clostridia	Clostridiales	Lachnospiraceae	Coprococcus	Coprococcus catus	0.961070192213351
3	1	C003_1	Bacteria	Firmicutes	Erysipelotrichia	Erysipelotrichales	Erysipelotrichaceae	Holdemanella	Holdemanella biformis	0.890490178097647
3	1	C003_1	Bacteria	Bacteroidetes	Bacteroidia	Bacteroidales	Bacteroidaceae	Bacteroides	Bacteroides vulgatus	0.800770160152262
3	1	C003_1	Bacteria	Bacteroidetes	Bacteroidia	Bacteroidales	Tannerellaceae	Parabacteroides	Parabacteroides distasonis	0.796310159261678
3	1	C003_1	Bacteria	Firmicutes	Clostridia	Clostridiales	Clostridiaceae	Clostridium	Clostridium sp CAG 62	0.778800155758389
3	1	C003_1	Bacteria	Firmicutes	Clostridia	Clostridiales	Lachnospiraceae	Coprococcus	Coprococcus eutactus CAG 665	0.702540140507703
3	1	C003_1	Bacteria	Firmicutes	Clostridia	Clostridiales	Lachnospiraceae	Dorea	Dorea formicigenerans	0.65053013010752
3	1	C003_1	Bacteria	Firmicutes	Clostridia	Clostridiales	Clostridiales unclassified	Monoglobus	Monoglobus pectinilyticus	0.589530117904803
3	1	C003_1	Bacteria	Bacteroidetes	Bacteroidia	Bacteroidales	Bacteroidaceae	Bacteroides	Bacteroides massiliensis	0.582910116583429
3	1	C003_1	Bacteria	Firmicutes	Clostridia	Clostridiales	Lachnospiraceae	Blautia	Blautia sp CAG 52	0.514210102840509
3	1	C003_1	Bacteria	Bacteroidetes	Bacteroidia	Bacteroidales	Rikenellaceae	Alistipes	Alistipes finegoldii	0.48601009720066
3	1	C003_1	Bacteria	Verrucomicrobia	Verrucomicrobiae	Verrucomicrobiales	Akkermansiaceae	Akkermansia	Akkermansia muciniphila	0.476350095268157
3	1	C003_1	Bacteria	Firmicutes	Clostridia	Clostridiales	Eubacteriaceae	Eubacterium	Eubacterium ventriosum	0.461230092245757
3	1	C003_1	Bacteria	Firmicutes	Clostridia	Clostridiales	Lachnospiraceae	Lachnospiraceae unclassified	Eubacterium rectale	0.412430082487017
3	1	C003_1	Bacteria	Bacteroidetes	Bacteroidia	Bacteroidales	Bacteroidaceae	Bacteroides	Bacteroides cellulosilyticus CAG 158	0.372620074523944
3	1	C003_1	Bacteria	Bacteroidetes	Bacteroidia	Bacteroidales	Rikenellaceae	Alistipes	Alistipes onderdonkii	0.370500074099478
3	1	C003_1	Bacteria	Bacteroidetes	Bacteroidia	Bacteroidales	Bacteroidaceae	Bacteroides	Bacteroides coprocola CAG 162	0.363550072708761
3	1	C003_1	Bacteria	Actinobacteria	Actinobacteria	Bifidobacteriales	Bifidobacteriaceae	Bifidobacterium	Bifidobacterium longum	0.346110069223406
3	1	C003_1	Bacteria	Firmicutes	Clostridia	Clostridiales	Peptostreptococcaceae	Intestinibacter	Intestinibacter bartlettii	0.30397006079408
3	1	C003_1	Bacteria	Firmicutes	Clostridia	Clostridiales	Lachnospiraceae	Anaerostipes	Anaerostipes hadrus	0.300680060135869
3	1	C003_1	Bacteria	Bacteroidetes	Bacteroidia	Bacteroidales	Bacteroidaceae	Bacteroides	Bacteroides sp CAG 144	0.298110059622055
3	1	C003_1	Bacteria	Bacteroidetes	Bacteroidia	Bacteroidales	Bacteroidaceae	Bacteroides	Bacteroides plebeius	0.271860054371896
3	1	C003_1	Bacteria	Firmicutes	Clostridia	Clostridiales	Clostridiaceae	Clostridium	Clostridium sp CAG 75	0.268960053791829
3	1	C003_1	Bacteria	Bacteroidetes	Bacteroidia	Bacteroidales	Tannerellaceae	Parabacteroides	Parabacteroides merdae	0.267050053409837
3	1	C003_1	Bacteria	Firmicutes	Clostridia	Clostridiales	Ruminococcaceae	Gemmiger	Gemmiger formicilis	0.263780052755818
3	1	C003_1	Bacteria	Bacteroidetes	Bacteroidia	Bacteroidales	Bacteroidaceae	Bacteroides	Bacteroides thetaiotaomicron	0.23751004750181
3	1	C003_1	Bacteria	Firmicutes	Clostridia	Clostridiales	Clostridiaceae	Clostridium	Clostridium sp CAG 127	0.228330045665801
3	1	C003_1	Bacteria	Firmicutes	Clostridia	Clostridiales	Clostridiaceae	Clostridium	Clostridium sp CAG 167	0.218330043665806
3	1	C003_1	Bacteria	Actinobacteria	Coriobacteriia	Eggerthellales	Eggerthellaceae	Slackia	Slackia isoflavoniconvertens	0.200100040019835
3	1	C003_1	Bacteria	Bacteroidetes	Bacteroidia	Bacteroidales	Odoribacteraceae	Butyricimonas	Butyricimonas synergistica	0.196290039257775
3	1	C003_1	Bacteria	Bacteroidetes	Bacteroidia	Bacteroidales	Bacteroidaceae	Bacteroides	Bacteroides fragilis	0.19264003852788
3	1	C003_1	Bacteria	Firmicutes	Clostridia	Clostridiales	Lachnospiraceae	Blautia	Blautia wexlerae	0.179210035842044
3	1	C003_1	Bacteria	Bacteroidetes	Bacteroidia	Bacteroidales	Bacteroidaceae	Bacteroides	Bacteroides finegoldii	0.178120035624038
3	1	C003_1	Bacteria	Firmicutes	Bacilli	Lactobacillales	Streptococcaceae	Streptococcus	Streptococcus salivarius	0.172880034575793
3	1	C003_1	Bacteria	Firmicutes	Clostridia	Clostridiales	Eubacteriaceae	Eubacterium	Eubacterium ramulus	0.159580031916005
3	1	C003_1	Bacteria	Bacteroidetes	Bacteroidia	Bacteroidales	Bacteroidaceae	Bacteroides	Bacteroides coprocola	0.151680030335941
3	1	C003_1	Bacteria	Firmicutes	Firmicutes unclassified	Firmicutes unclassified	Firmicutes unclassified	Firmicutes unclassified	Firmicutes bacterium CAG 83	0.15091003018192
3	1	C003_1	Bacteria	Firmicutes	Clostridia	Clostridiales	Clostridiaceae	Clostridium	Clostridium sp CAG 58	0.144990028998006
3	1	C003_1	Bacteria	Firmicutes	Clostridia	Clostridiales	Ruminococcaceae	Ruminococcus	Ruminococcus callidus	0.133840026768114
3	1	C003_1	Bacteria	Bacteroidetes	Bacteroidia	Bacteroidales	Bacteroidaceae	Bacteroides	Bacteroides pectinophilus CAG 437	0.12825002565011
3	1	C003_1	Bacteria	Bacteroidetes	Bacteroidia	Bacteroidales	Odoribacteraceae	Butyricimonas	Butyricimonas sp An62	0.120080024016025
3	1	C003_1	Bacteria	Firmicutes	Clostridia	Clostridiales	Clostridiaceae	Clostridium	Clostridium disporicum	0.119110023821798
3	1	C003_1	Bacteria	Firmicutes	Clostridia	Clostridiales	Clostridiaceae	Clostridium	Clostridium sp CAG 43	0.118320023663929
3	1	C003_1	Bacteria	Firmicutes	Bacilli	Lactobacillales	Streptococcaceae	Streptococcus	Streptococcus gordonii	0.116750023350115
3	1	C003_1	Bacteria	Firmicutes	Clostridia	Clostridiales	Clostridiaceae	Clostridium	Clostridium sp CAG 7	0.111170022234036
3	1	C003_1	Bacteria	Firmicutes	Clostridia	Clostridiales	Clostridiales unclassified	Clostridiales unclassified	Bacteroides pectinophilus	0.100650020129848
3	1	C003_1	Bacteria	Firmicutes	Clostridia	Clostridiales	Eubacteriaceae	Eubacterium	Eubacterium sp CAG 156	0.0946900189378926
3	1	C003_1	Bacteria	Firmicutes	Bacilli	Lactobacillales	Lactobacillaceae	Lactobacillus	Lactobacillus paragasseri	0.0943800188758309
3	1	C003_1	Bacteria	Firmicutes	Bacilli	Lactobacillales	Streptococcaceae	Streptococcus	Streptococcus mutans	0.0922500184501272
3	1	C003_1	Bacteria	Bacteroidetes	Bacteroidia	Bacteroidales	Bacteroidaceae	Bacteroides	Bacteroides ovatus	0.085280017055904
3	1	C003_1	Bacteria	Bacteroidetes	Bacteroidia	Bacteroidales	Rikenellaceae	Alistipes	Alistipes shahii	0.0839100167819527
3	1	C003_1	Bacteria	Firmicutes	Clostridia	Clostridiales	Ruminococcaceae	Ruthenibacterium	Ruthenibacterium lactatiformans	0.0783700156739142
3	1	C003_1	Bacteria	Actinobacteria	Actinobacteria	Actinomycetales	Actinomycetaceae	Actinomyces	Actinomyces naeslundii	0.0778800155758389
3	1	C003_1	Bacteria	Firmicutes	Clostridia	Clostridiales	Eubacteriaceae	Eubacterium	Eubacterium sp CAG 161	0.0750000149999639
3	1	C003_1	Bacteria	Firmicutes	Erysipelotrichia	Erysipelotrichales	Erysipelotrichaceae	Faecalitalea	Faecalitalea cylindroides	0.0748400149681425
3	1	C003_1	Bacteria	Firmicutes	Clostridia	Clostridiales	Clostridiales unclassified	Clostridiales unclassified	Clostridiales bacterium KLE1615	0.0705600141118561
3	1	C003_1	Bacteria	Actinobacteria	Actinobacteria	Actinomycetales	Actinomycetaceae	Actinomyces	Actinomyces oris	0.0640000127999692
3	1	C003_1	Bacteria	Firmicutes	Erysipelotrichia	Erysipelotrichales	Erysipelotrichaceae	Turicibacter	Turicibacter sanguinis	0.0580600116118622
3	1	C003_1	Bacteria	Firmicutes	Clostridia	Clostridiales	Lachnospiraceae	Roseburia	Roseburia hominis	0.0556800111359869
3	1	C003_1	Bacteria	Bacteroidetes	Bacteroidia	Bacteroidales	Bacteroidaceae	Bacteroides	Bacteroides ovatus CAG 22	0.0526200105240982
3	1	C003_1	Bacteria	Bacteroidetes	Bacteroidia	Bacteroidales	Rikenellaceae	Alistipes	Alistipes sp HGB5	0.0511100102218312
3	1	C003_1	Bacteria	Actinobacteria	Actinobacteria	Actinomycetales	Actinomycetaceae	Actinomyces	Actinomyces sp HPA0247	0.0510600102118655
3	1	C003_1	Bacteria	Firmicutes	Bacilli	Lactobacillales	Streptococcaceae	Streptococcus	Streptococcus parasanguinis	0.048040009608018
3	1	C003_1	Bacteria	Actinobacteria	Coriobacteriia	Eggerthellales	Eggerthellaceae	Gordonibacter	Gordonibacter pamelaeae	0.0377600075520779
3	1	C003_1	Bacteria	Firmicutes	Clostridia	Clostridiales	Ruminococcaceae	Ruminococcaceae unclassified	Ruminococcaceae bacterium D5	0.0358800071758591
3	1	C003_1	Bacteria	Firmicutes	Erysipelotrichia	Erysipelotrichales	Erysipelotrichaceae	Coprobacillus	Coprobacillus sp 8 1 38FAA	0.0354500070900172
3	1	C003_1	Bacteria	Actinobacteria	Coriobacteriia	Coriobacteriales	Coriobacteriaceae	Collinsella	Collinsella stercoris	0.0337800067559975
3	1	C003_1	Bacteria	Firmicutes	Clostridia	Clostridiales	Lachnospiraceae	Eisenbergiella	Eisenbergiella tayi	0.0331000066199841
3	1	C003_1	Bacteria	Firmicutes	Clostridia	Clostridiales	Lachnospiraceae	Roseburia	Roseburia sp CAG 45	0.0320500064099846
3	1	C003_1	Bacteria	Firmicutes	Clostridia	Clostridiales	Lachnospiraceae	Blautia	Ruminococcus gnavus	0.0305200061040059
3	1	C003_1	Bacteria	Bacteroidetes	Bacteroidia	Bacteroidales	Odoribacteraceae	Butyricimonas	Butyricimonas virosa	0.0292000058399859
3	1	C003_1	Bacteria	Firmicutes	Firmicutes unclassified	Firmicutes unclassified	Firmicutes unclassified	Firmicutes unclassified	Firmicutes bacterium CAG 95	0.0260100052019806
3	1	C003_1	Bacteria	Firmicutes	Clostridia	Clostridiales	Ruminococcaceae	Ruminococcaceae unclassified	Eubacterium siraeum	0.0248700049740086
3	1	C003_1	Bacteria	Bacteroidetes	Bacteroidia	Bacteroidales	Bacteroidaceae	Bacteroides	Bacteroides galacturonicus	0.0235600047119818
3	1	C003_1	Bacteria	Firmicutes	Bacilli	Lactobacillales	Lactobacillaceae	Lactobacillus	Lactobacillus rogosae	0.0213300042660035
3	1	C003_1	Bacteria	Bacteroidetes	Bacteroidia	Bacteroidales	Rikenellaceae	Alistipes	Alistipes sp CAG 29	0.0209700041940105
3	1	C003_1	Bacteria	Proteobacteria	Deltaproteobacteria	Desulfovibrionales	Desulfovibrionaceae	Desulfovibrio	Desulfovibrio fairfieldensis	0.0194500038899906
3	1	C003_1	Bacteria	Actinobacteria	Actinobacteria	Micrococcales	Micrococcaceae	Rothia	Rothia dentocariosa	0.0175900035179984
3	1	C003_1	Bacteria	Bacteroidetes	Bacteroidia	Bacteroidales	Bacteroidaceae	Bacteroides	Bacteroides faecis CAG 32	0.0175200035040122
3	1	C003_1	Bacteria	Firmicutes	Clostridia	Clostridiales	Lachnospiraceae	Roseburia	Roseburia sp CAG 471	0.0165100033019852
3	1	C003_1	Bacteria	Firmicutes	Clostridia	Clostridiales	Ruminococcaceae	Agathobaculum	Agathobaculum butyriciproducens	0.0161000032199922
3	1	C003_1	Bacteria	Firmicutes	Bacilli	Lactobacillales	Streptococcaceae	Streptococcus	Streptococcus vestibularis	0.0159000031799923
3	1	C003_1	Bacteria	Firmicutes	Clostridia	Clostridiales	Lachnospiraceae	Tyzzerella	Tyzzerella sp	0.0146300029260067
3	1	C003_1	Bacteria	Firmicutes	Clostridia	Clostridiales	Clostridiales unclassified	Lawsonibacter	Lawsonibacter asaccharolyticus	0.0134900026980004
3	1	C003_1	Bacteria	Firmicutes	Firmicutes unclassified	Firmicutes unclassified	Firmicutes unclassified	Firmicutes unclassified	Firmicutes bacterium AM55 24TS	0.0130400026080006
3	1	C003_1	Bacteria	Firmicutes	Firmicutes unclassified	Firmicutes unclassified	Firmicutes unclassified	Firmicutes unclassified	Firmicutes bacterium CAG 145	0.012450002489994
3	1	C003_1	Bacteria	Actinobacteria	Actinobacteria	Micrococcales	Micrococcaceae	Rothia	Rothia mucilaginosa	0.0108000021599948
3	1	C003_1	Bacteria	Firmicutes	Clostridia	Clostridiales	Ruminococcaceae	Anaeromassilibacillus	Anaeromassilibacillus sp An250	0.00982000196398154
3	1	C003_1	Bacteria	Firmicutes	Clostridia	Clostridiales	Eubacteriaceae	Eubacterium	Eubacterium sp AF17 7	0.00823000164600977
3	1	C003_1	Bacteria	Firmicutes	Clostridia	Clostridiales	Lachnospiraceae	Roseburia	Roseburia sp CAG 309	0.00643000128601063
3	1	C003_1	Bacteria	Actinobacteria	Actinobacteria	Actinomycetales	Actinomycetaceae	Actinomyces	Actinomyces sp oral taxon 448	0.0052000010399975
3	1	C003_1	Bacteria	Actinobacteria	Actinobacteria	Bifidobacteriales	Bifidobacteriaceae	Bifidobacterium	Bifidobacterium dentium	0.00502000100398385
3	1	C003_1	Bacteria	Firmicutes	Clostridia	Clostridiales	Lachnospiraceae	Roseburia	Roseburia faecis	0.00497000099398387
3	1	C003_1	Bacteria	Firmicutes	Erysipelotrichia	Erysipelotrichales	Erysipelotrichaceae	Erysipelatoclostridium	Clostridium innocuum	0.0044900008980047
3	1	C003_1	Bacteria	Actinobacteria	Coriobacteriia	Coriobacteriales	Coriobacteriaceae	Collinsella	Collinsella intestinalis	0.00382000076398443
3	1	C003_1	Bacteria	Synergistetes	Synergistia	Synergistales	Synergistaceae	Cloacibacillus	Cloacibacillus evryensis	0.00371000074199135
3	1	C003_1	Bacteria	Firmicutes	Clostridia	Clostridiales	Clostridiaceae	Clostridium	Clostridium nexile CAG 348	0.0036700007339845
3	1	C003_1	Bacteria	Firmicutes	Bacilli	Lactobacillales	Lactobacillaceae	Lactobacillus	Lactobacillus fermentum	0.00313000062599849
3	1	C003_1	Bacteria	Actinobacteria	Coriobacteriia	Coriobacteriales	Coriobacteriaceae	Enorma	Enorma massiliensis	0.00245000048999882
3	1	C003_1	Bacteria	Firmicutes	Clostridia	Clostridiales	Peptostreptococcaceae	Romboutsia	Romboutsia ilealis	0.00236000047199886
3	1	C003_1	Bacteria	Bacteroidetes	Bacteroidia	Bacteroidales	Prevotellaceae	Prevotella	Prevotella copri	0.002070000413999
3	1	C003_1	Bacteria	Firmicutes	Bacilli	Lactobacillales	Streptococcaceae	Streptococcus	Streptococcus oralis	0.00200000039999904
3	1	C003_1	Bacteria	Firmicutes	Firmicutes unclassified	Firmicutes unclassified	Firmicutes unclassified	Firmicutes unclassified	Firmicutes bacterium CAG 227	0.00128000025599938
3	1	C003_1	Bacteria	Firmicutes	Clostridia	Clostridiales	Ruminococcaceae	Ruminococcaceae unclassified	Clostridium leptum	0.0010400002079995
5	1	C005_1	Bacteria	Bacteroidetes	Bacteroidia	Bacteroidales	Bacteroidaceae	Bacteroides	Bacteroides ovatus	17.5046187523091
5	1	C005_1	Bacteria	Firmicutes	Clostridia	Clostridiales	Lachnospiraceae	Blautia	Blautia wexlerae	11.3635756817911
5	1	C005_1	Bacteria	Firmicutes	Negativicutes	Veillonellales	Veillonellaceae	Veillonella	Veillonella parvula	7.65990382994541
5	1	C005_1	Bacteria	Bacteroidetes	Bacteroidia	Bacteroidales	Tannerellaceae	Parabacteroides	Parabacteroides johnsonii	7.20487360242796
5	1	C005_1	Bacteria	Firmicutes	Clostridia	Clostridiales	Lachnospiraceae	Fusicatenibacter	Fusicatenibacter saccharivorans	6.24796312398518
5	1	C005_1	Bacteria	Firmicutes	Clostridia	Clostridiales	Ruminococcaceae	Faecalibacterium	Faecalibacterium prausnitzii	5.27352263676505
5	1	C005_1	Bacteria	Firmicutes	Clostridia	Clostridiales	Eubacteriaceae	Eubacterium	Eubacterium sp CAG 180	4.79564239781217
5	1	C005_1	Bacteria	Firmicutes	Bacilli	Lactobacillales	Lactobacillaceae	Pediococcus	Pediococcus acidilactici	4.45662222832053
5	1	C005_1	Bacteria	Proteobacteria	Proteobacteria unclassified	Proteobacteria unclassified	Proteobacteria unclassified	Proteobacteria unclassified	Proteobacteria bacterium CAG 139	4.30342215170784
5	1	C005_1	Bacteria	Firmicutes	Clostridia	Clostridiales	Ruminococcaceae	Flavonifractor	Flavonifractor plautii	4.16979208489855
5	1	C005_1	Bacteria	Proteobacteria	Gammaproteobacteria	Enterobacterales	Enterobacteriaceae	Escherichia	Escherichia coli	3.77043188522447
5	1	C005_1	Bacteria	Proteobacteria	Gammaproteobacteria	Enterobacterales	Enterobacteriaceae	Shigella	Shigella sonnei	2.73027136513179
5	1	C005_1	Bacteria	Verrucomicrobia	Verrucomicrobiae	Verrucomicrobiales	Akkermansiaceae	Akkermansia	Akkermansia muciniphila	1.47770073885064
5	1	C005_1	Bacteria	Firmicutes	Clostridia	Clostridiales	Lachnospiraceae	Sellimonas	Sellimonas intestinalis	1.22482061240972
5	1	C005_1	Bacteria	Firmicutes	Clostridia	Clostridiales	Lachnospiraceae	Lachnoclostridium	Clostridium symbiosum	1.09297054648629
5	1	C005_1	Bacteria	Proteobacteria	Gammaproteobacteria	Enterobacterales	Enterobacteriaceae	Shigella	Shigella boydii	1.06926053463022
5	1	C005_1	Bacteria	Firmicutes	Clostridia	Clostridiales	Lachnospiraceae	Blautia	Blautia producta	1.00164050082033
5	1	C005_1	Bacteria	Firmicutes	Clostridia	Clostridiales	Lachnospiraceae	Blautia	Ruminococcus gnavus	0.943020471510584
5	1	C005_1	Bacteria	Firmicutes	Clostridia	Clostridiales	Lachnospiraceae	Lachnoclostridium	Clostridium bolteae	0.933080466539425
5	1	C005_1	Bacteria	Proteobacteria	Gammaproteobacteria	Enterobacterales	Enterobacteriaceae	Shigella	Shigella flexneri	0.756900378450549
5	1	C005_1	Bacteria	Bacteroidetes	Bacteroidia	Bacteroidales	Bacteroidaceae	Bacteroides	Bacteroides sp D2	0.749970374986172
5	1	C005_1	Bacteria	Firmicutes	Clostridia	Clostridiales	Eubacteriaceae	Eubacterium	Eubacterium sp An11	0.740800370400176
5	1	C005_1	Bacteria	Firmicutes	Erysipelotrichia	Erysipelotrichales	Erysipelotrichaceae	Erysipelatoclostridium	Clostridium innocuum	0.735340367670158
5	1	C005_1	Bacteria	Actinobacteria	Actinobacteria	Bifidobacteriales	Bifidobacteriaceae	Bifidobacterium	Bifidobacterium dentium	0.715190357594197
5	1	C005_1	Bacteria	Firmicutes	Clostridia	Clostridiales	Lachnospiraceae	Dorea	Dorea sp CAG 317	0.66598033299017
5	1	C005_1	Bacteria	Firmicutes	Clostridia	Clostridiales	Ruminococcaceae	Ruthenibacterium	Ruthenibacterium lactatiformans	0.650560325281111
5	1	C005_1	Bacteria	Firmicutes	Clostridia	Clostridiales	Ruminococcaceae	Ruminococcus	Ruminococcus bromii	0.605100302550921
5	1	C005_1	Bacteria	Firmicutes	Clostridia	Clostridiales	Clostridiaceae	Hungatella	Hungatella hathewayi	0.591280295640026
5	1	C005_1	Bacteria	Firmicutes	Erysipelotrichia	Erysipelotrichales	Erysipelotrichaceae	Erysipelatoclostridium	Erysipelatoclostridium ramosum	0.581000290499256
5	1	C005_1	Bacteria	Firmicutes	Clostridia	Clostridiales	Lachnospiraceae	Blautia	Ruminococcus torques	0.52097026048508
5	1	C005_1	Bacteria	Firmicutes	Clostridia	Clostridiales	Ruminococcaceae	Pseudoflavonifractor	Pseudoflavonifractor sp An184	0.486040243019325
5	1	C005_1	Bacteria	Firmicutes	Clostridia	Clostridiales	Peptostreptococcaceae	Intestinibacter	Intestinibacter bartlettii	0.407230203615757
5	1	C005_1	Bacteria	Proteobacteria	Betaproteobacteria	Burkholderiales	Sutterellaceae	Parasutterella	Parasutterella excrementihominis	0.382980191490312
5	1	C005_1	Bacteria	Firmicutes	Clostridia	Clostridiales	Lachnospiraceae	Lachnoclostridium	Clostridium clostridioforme	0.376970188484878
5	1	C005_1	Bacteria	Actinobacteria	Coriobacteriia	Eggerthellales	Eggerthellaceae	Eggerthella	Eggerthella lenta	0.359780179889709
5	1	C005_1	Bacteria	Firmicutes	Bacilli	Lactobacillales	Enterococcaceae	Enterococcus	Enterococcus faecium	0.341580170789651
5	1	C005_1	Bacteria	Firmicutes	Clostridia	Clostridiales	Ruminococcaceae	Anaeromassilibacillus	Anaeromassilibacillus sp An250	0.316440158219181
5	1	C005_1	Bacteria	Actinobacteria	Coriobacteriia	Eggerthellales	Eggerthellaceae	Gordonibacter	Gordonibacter pamelaeae	0.283140141569697
5	1	C005_1	Bacteria	Firmicutes	Clostridia	Clostridiales	Ruminococcaceae	Ruminococcus	Ruminococcus sp DSM 100440	0.283070141535825
5	1	C005_1	Bacteria	Firmicutes	Clostridia	Clostridiales	Ruminococcaceae	Ruminococcaceae unclassified	Clostridium leptum	0.260720130360294
5	1	C005_1	Bacteria	Proteobacteria	Betaproteobacteria	Burkholderiales	Burkholderiales unclassified	Burkholderiales unclassified	Burkholderiales bacterium 1 1 47	0.182780091390098
5	1	C005_1	Bacteria	Proteobacteria	Betaproteobacteria	Burkholderiales	Sutterellaceae	Parasutterella	Parasutterella excrementihominis CAG 233	0.17255008627511
5	1	C005_1	Bacteria	Proteobacteria	Gammaproteobacteria	Enterobacterales	Enterobacteriaceae	Klebsiella	Klebsiella pneumoniae	0.166300083149952
5	1	C005_1	Bacteria	Firmicutes	Clostridia	Clostridiales	Lachnospiraceae	Blautia	Blautia sp An249	0.143180071590095
5	1	C005_1	Bacteria	Firmicutes	Firmicutes unclassified	Firmicutes unclassified	Firmicutes unclassified	Firmicutes unclassified	Firmicutes bacterium AM55 24TS	0.129590064794983
5	1	C005_1	Bacteria	Firmicutes	Clostridia	Clostridiales	Lachnospiraceae	Blautia	Blautia coccoides	0.119610059805127
5	1	C005_1	Bacteria	Firmicutes	Clostridia	Clostridiales	Lachnospiraceae	Lachnoclostridium	Clostridium citroniae	0.097140048569943
5	1	C005_1	Bacteria	Firmicutes	Clostridia	Clostridiales	Clostridiaceae	Clostridium	Clostridium nexile CAG 348	0.0950100475050837
5	1	C005_1	Bacteria	Firmicutes	Firmicutes unclassified	Firmicutes unclassified	Firmicutes unclassified	Firmicutes unclassified	Firmicutes bacterium CAG 94	0.0928000464001066
5	1	C005_1	Bacteria	Proteobacteria	Gammaproteobacteria	Enterobacterales	Enterobacteriaceae	Klebsiella	Klebsiella quasipneumoniae	0.0902800451400664
5	1	C005_1	Bacteria	Actinobacteria	Coriobacteriia	Eggerthellales	Eggerthellaceae	Adlercreutzia	Adlercreutzia equolifaciens	0.0824100412050922
5	1	C005_1	Bacteria	Proteobacteria	Betaproteobacteria	Burkholderiales	Sutterellaceae	Turicimonas	Turicimonas muris	0.0722000361000807
5	1	C005_1	Bacteria	Firmicutes	Erysipelotrichia	Erysipelotrichales	Erysipelotrichaceae	Dielma	Dielma fastidiosa	0.0712600356301123
5	1	C005_1	Bacteria	Firmicutes	Clostridia	Clostridiales	Ruminococcaceae	Subdoligranulum	Subdoligranulum sp 4 3 54A2FAA	0.0660700330349945
5	1	C005_1	Bacteria	Firmicutes	Clostridia	Clostridiales	Lachnospiraceae	Lachnoclostridium	Clostridium aldenense	0.0489600244799428
5	1	C005_1	Bacteria	Firmicutes	Clostridia	Clostridiales	Eubacteriaceae	Eubacterium	Eubacterium ventriosum	0.0437500218750576
5	1	C005_1	Bacteria	Firmicutes	Clostridia	Clostridiales	Lachnospiraceae	Anaerostipes	Anaerostipes caccae	0.0418000208999916
5	1	C005_1	Bacteria	Actinobacteria	Coriobacteriia	Eggerthellales	Eggerthellaceae	Asaccharobacter	Asaccharobacter celatus	0.0380900190450604
5	1	C005_1	Bacteria	Proteobacteria	Gammaproteobacteria	Enterobacterales	Enterobacteriaceae	Enterobacter	Enterobacter ludwigii	0.0362800181400432
5	1	C005_1	Bacteria	Firmicutes	Erysipelotrichia	Erysipelotrichales	Erysipelotrichaceae	Coprobacillus	Coprobacillus cateniformis	0.0354900177451121
5	1	C005_1	Bacteria	Firmicutes	Clostridia	Clostridiales	Ruminococcaceae	Anaerotruncus	Anaerotruncus colihominis	0.0310500155249714
5	1	C005_1	Bacteria	Actinobacteria	Coriobacteriia	Eggerthellales	Eggerthellaceae	Enterorhabdus	Enterorhabdus caecimuris	0.0293000146500949
5	1	C005_1	Bacteria	Firmicutes	Clostridia	Clostridiales	Lachnospiraceae	Tyzzerella	Tyzzerella nexilis	0.0273500136750288
5	1	C005_1	Bacteria	Bacteroidetes	Bacteroidia	Bacteroidales	Rikenellaceae	Alistipes	Alistipes indistinctus	0.0246300123150087
5	1	C005_1	Bacteria	Firmicutes	Clostridia	Clostridiales	Clostridiaceae	Lactonifactor	Lactonifactor longoviformis	0.00779000389500319
5	1	C005_1	Bacteria	Firmicutes	Clostridia	Clostridiales	Clostridiales unclassified	Clostridiales unclassified	Clostridiales bacterium KLE1615	0.00758000378999286
5	1	C005_1	Bacteria	Actinobacteria	Actinobacteria	Bifidobacteriales	Bifidobacteriaceae	Bifidobacterium	Bifidobacterium moukalabense	0.00587000293500749
5	1	C005_1	Bacteria	Firmicutes	Clostridia	Clostridiales	Lachnospiraceae	Lachnoclostridium	Clostridium scindens	0.00451000225499744
5	1	C005_1	Bacteria	Firmicutes	Clostridia	Clostridiales	Eubacteriaceae	Eubacteriaceae unclassified	Eubacteriaceae bacterium CHKCI004	0.00219000109500001
6	1	C006_1	Bacteria	Bacteroidetes	Bacteroidia	Bacteroidales	Prevotellaceae	Prevotella	Prevotella copri	60.9304121860581
6	1	C006_1	Bacteria	Firmicutes	Clostridia	Clostridiales	Ruminococcaceae	Faecalibacterium	Faecalibacterium prausnitzii	13.1137826227604
6	1	C006_1	Bacteria	Bacteroidetes	Bacteroidia	Bacteroidales	Rikenellaceae	Alistipes	Alistipes putredinis	2.31281046255397
6	1	C006_1	Bacteria	Firmicutes	Clostridia	Clostridiales	Lachnospiraceae	Lachnospiraceae unclassified	Eubacterium rectale	2.29942045989216
6	1	C006_1	Bacteria	Firmicutes	Clostridia	Clostridiales	Eubacteriaceae	Eubacterium	Eubacterium sp CAG 180	2.29519045904485
6	1	C006_1	Bacteria	Bacteroidetes	Bacteroidia	Bacteroidales	Bacteroidaceae	Bacteroides	Bacteroides vulgatus	2.18831043766961
6	1	C006_1	Bacteria	Firmicutes	Clostridia	Clostridiales	Lachnospiraceae	Roseburia	Roseburia faecis	1.79480035896106
6	1	C006_1	Bacteria	Actinobacteria	Actinobacteria	Bifidobacteriales	Bifidobacteriaceae	Bifidobacterium	Bifidobacterium longum	1.21199024239791
6	1	C006_1	Bacteria	Firmicutes	Clostridia	Clostridiales	Eubacteriaceae	Eubacterium	Eubacterium sp CAG 202	1.06089021217873
6	1	C006_1	Bacteria	Actinobacteria	Coriobacteriia	Coriobacteriales	Coriobacteriaceae	Collinsella	Collinsella aerofaciens	0.709040141809186
6	1	C006_1	Bacteria	Bacteroidetes	Bacteroidia	Bacteroidales	Bacteroidaceae	Bacteroides	Bacteroides stercoris	0.666140133227937
6	1	C006_1	Bacteria	Firmicutes	Clostridia	Clostridiales	Lachnospiraceae	Coprococcus	Coprococcus comes	0.653830130765449
6	1	C006_1	Bacteria	Firmicutes	Clostridia	Clostridiales	Ruminococcaceae	Ruminococcus	Ruminococcus bicirculans	0.650950130190486
6	1	C006_1	Bacteria	Firmicutes	Clostridia	Clostridiales	Lachnospiraceae	Blautia	Blautia obeum	0.630610126121667
6	1	C006_1	Bacteria	Firmicutes	Clostridia	Clostridiales	Lachnospiraceae	Roseburia	Roseburia sp CAG 45	0.624050124810495
6	1	C006_1	Bacteria	Bacteroidetes	Bacteroidia	Bacteroidales	Bacteroidaceae	Bacteroides	Bacteroides uniformis	0.59040011808059
6	1	C006_1	Bacteria	Firmicutes	Clostridia	Clostridiales	Lachnospiraceae	Coprococcus	Coprococcus eutactus	0.508120101623237
6	1	C006_1	Bacteria	Firmicutes	Clostridia	Clostridiales	Ruminococcaceae	Gemmiger	Gemmiger formicilis	0.448180089635848
6	1	C006_1	Bacteria	Actinobacteria	Actinobacteria	Bifidobacteriales	Bifidobacteriaceae	Bifidobacterium	Bifidobacterium adolescentis	0.407940081589069
6	1	C006_1	Bacteria	Firmicutes	Firmicutes unclassified	Firmicutes unclassified	Firmicutes unclassified	Firmicutes unclassified	Firmicutes bacterium CAG 65	0.389430077885797
6	1	C006_1	Bacteria	Bacteroidetes	Bacteroidia	Bacteroidales	Tannerellaceae	Parabacteroides	Parabacteroides merdae	0.380150076030727
6	1	C006_1	Bacteria	Firmicutes	Clostridia	Clostridiales	Lachnospiraceae	Fusicatenibacter	Fusicatenibacter saccharivorans	0.374370074873709
6	1	C006_1	Bacteria	Bacteroidetes	Bacteroidia	Bacteroidales	Bacteroidaceae	Bacteroides	Bacteroides caccae	0.351350070269253
6	1	C006_1	Bacteria	Firmicutes	Clostridia	Clostridiales	Lachnospiraceae	Dorea	Dorea longicatena	0.339680067936947
6	1	C006_1	Bacteria	Firmicutes	Clostridia	Clostridiales	Clostridiaceae	Clostridium	Clostridium sp CAG 127	0.301370060273402
6	1	C006_1	Bacteria	Firmicutes	Clostridia	Clostridiales	Lachnospiraceae	Roseburia	Roseburia inulinivorans	0.295920059185023
6	1	C006_1	Bacteria	Bacteroidetes	Bacteroidia	Bacteroidales	Bacteroidaceae	Bacteroides	Bacteroides faecis	0.264100052820665
6	1	C006_1	Bacteria	Bacteroidetes	Bacteroidia	Bacteroidales	Barnesiellaceae	Barnesiella	Barnesiella intestinihominis	0.263850052770521
6	1	C006_1	Bacteria	Firmicutes	Firmicutes unclassified	Firmicutes unclassified	Firmicutes unclassified	Firmicutes unclassified	Firmicutes bacterium CAG 110	0.249510049901187
6	1	C006_1	Bacteria	Firmicutes	Clostridia	Clostridiales	Eubacteriaceae	Eubacterium	Eubacterium hallii	0.240670048135
6	1	C006_1	Bacteria	Bacteroidetes	Bacteroidia	Bacteroidales	Tannerellaceae	Parabacteroides	Parabacteroides distasonis	0.236290047257204
6	1	C006_1	Bacteria	Bacteroidetes	Bacteroidia	Bacteroidales	Bacteroidaceae	Bacteroides	Bacteroides dorei	0.229140045828642
6	1	C006_1	Bacteria	Firmicutes	Clostridia	Clostridiales	Eubacteriaceae	Eubacterium	Eubacterium rectale CAG 36	0.2231600446323
6	1	C006_1	Bacteria	Bacteroidetes	Bacteroidia	Bacteroidales	Bacteroidaceae	Bacteroides	Bacteroides ovatus	0.186920037384059
6	1	C006_1	Bacteria	Firmicutes	Clostridia	Clostridiales	Ruminococcaceae	Agathobaculum	Agathobaculum butyriciproducens	0.159700031939963
6	1	C006_1	Bacteria	Firmicutes	Clostridia	Clostridiales	Lachnospiraceae	Butyrivibrio	Butyrivibrio crossotus	0.157850031570089
6	1	C006_1	Bacteria	Firmicutes	Clostridia	Clostridiales	Lachnospiraceae	Roseburia	Roseburia hominis	0.139750027949999
6	1	C006_1	Bacteria	Bacteroidetes	Bacteroidia	Bacteroidales	Prevotellaceae	Paraprevotella	Paraprevotella clara CAG 116	0.133930026786105
6	1	C006_1	Bacteria	Proteobacteria	Gammaproteobacteria	Enterobacterales	Enterobacteriaceae	Citrobacter	Citrobacter freundii	0.132920026583961
6	1	C006_1	Bacteria	Firmicutes	Clostridia	Clostridiales	Lachnospiraceae	Blautia	Blautia wexlerae	0.122460024492136
6	1	C006_1	Bacteria	Firmicutes	Clostridia	Clostridiales	Lachnospiraceae	Coprococcus	Coprococcus catus	0.115170023034072
6	1	C006_1	Bacteria	Bacteroidetes	Bacteroidia	Bacteroidales	Rikenellaceae	Alistipes	Alistipes shahii	0.113360022672063
6	1	C006_1	Bacteria	Firmicutes	Clostridia	Clostridiales	Clostridiaceae	Clostridium	Clostridium sp CAG 43	0.0984500196900611
6	1	C006_1	Bacteria	Actinobacteria	Coriobacteriia	Eggerthellales	Eggerthellaceae	Slackia	Slackia isoflavoniconvertens	0.0958400191679892
6	1	C006_1	Bacteria	Firmicutes	Clostridia	Clostridiales	Eubacteriaceae	Eubacterium	Eubacterium sp CAG 115	0.07852001570403
6	1	C006_1	Bacteria	Firmicutes	Clostridia	Clostridiales	Lachnospiraceae	Dorea	Dorea formicigenerans	0.0774500154900891
6	1	C006_1	Bacteria	Bacteroidetes	Bacteroidia	Bacteroidales	Rikenellaceae	Alistipes	Alistipes sp HGB5	0.074830014966051
6	1	C006_1	Bacteria	Firmicutes	Clostridia	Clostridiales	Lachnospiraceae	Anaerostipes	Anaerostipes hadrus	0.0699400139879777
6	1	C006_1	Bacteria	Firmicutes	Clostridia	Clostridiales	Eubacteriaceae	Eubacterium	Eubacterium eligens	0.0637500127499503
6	1	C006_1	Bacteria	Firmicutes	Erysipelotrichia	Erysipelotrichales	Erysipelotrichaceae	Coprobacillus	Coprobacillus sp 8 1 38FAA	0.0582400116479961
6	1	C006_1	Bacteria	Bacteroidetes	Bacteroidia	Bacteroidales	Rikenellaceae	Alistipes	Alistipes finegoldii	0.0531700106339383
6	1	C006_1	Bacteria	Bacteroidetes	Bacteroidia	Bacteroidales	Prevotellaceae	Paraprevotella	Paraprevotella xylaniphila	0.0489700097941018
6	1	C006_1	Bacteria	Firmicutes	Clostridia	Clostridiales	Lachnospiraceae	Blautia	Ruminococcus torques	0.0485800097160366
6	1	C006_1	Bacteria	Firmicutes	Firmicutes unclassified	Firmicutes unclassified	Firmicutes unclassified	Firmicutes unclassified	Firmicutes bacterium CAG 194	0.0473100094619812
6	1	C006_1	Bacteria	Firmicutes	Clostridia	Clostridiales	Eubacteriaceae	Eubacterium	Eubacterium ventriosum	0.0467900093579601
6	1	C006_1	Bacteria	Firmicutes	Bacilli	Lactobacillales	Streptococcaceae	Streptococcus	Streptococcus salivarius	0.0459600091919985
6	1	C006_1	Bacteria	Bacteroidetes	Bacteroidia	Bacteroidales	Bacteroidaceae	Bacteroides	Bacteroides sp CAG 144	0.0429800085959914
6	1	C006_1	Bacteria	Firmicutes	Negativicutes	Acidaminococcales	Acidaminococcaceae	Acidaminococcus	Acidaminococcus intestini	0.040120008023974
6	1	C006_1	Bacteria	Firmicutes	Erysipelotrichia	Erysipelotrichales	Erysipelotrichaceae	Holdemanella	Holdemanella biformis	0.0379800075960921
6	1	C006_1	Bacteria	Firmicutes	Bacilli	Lactobacillales	Lactobacillaceae	Lactobacillus	Lactobacillus ruminis	0.0370300074059434
6	1	C006_1	Bacteria	Firmicutes	Clostridia	Clostridiales	Clostridiaceae	Clostridium	Clostridium sp CAG 7	0.0362700072539429
6	1	C006_1	Bacteria	Firmicutes	Firmicutes unclassified	Firmicutes unclassified	Firmicutes unclassified	Firmicutes unclassified	Firmicutes bacterium AM55 24TS	0.032540006508099
6	1	C006_1	Bacteria	Firmicutes	Clostridia	Clostridiales	Peptostreptococcaceae	Intestinibacter	Intestinibacter bartlettii	0.0303800060760872
6	1	C006_1	Bacteria	Firmicutes	Clostridia	Clostridiales	Clostridiaceae	Clostridium	Clostridium sp CAG 138	0.0296800059360816
6	1	C006_1	Bacteria	Firmicutes	Clostridia	Clostridiales	Eubacteriaceae	Eubacterium	Eubacterium sp CAG 161	0.0281200056240182
6	1	C006_1	Bacteria	Bacteroidetes	Bacteroidia	Bacteroidales	Rikenellaceae	Alistipes	Alistipes sp CAG 29	0.0209900041980058
6	1	C006_1	Bacteria	Bacteroidetes	Bacteroidia	Bacteroidales	Bacteroidaceae	Bacteroides	Bacteroides faecis CAG 32	0.0200700040139532
6	1	C006_1	Bacteria	Bacteroidetes	Bacteroidia	Bacteroidales	Bacteroidaceae	Bacteroides	Bacteroides eggerthii	0.0177100035420047
6	1	C006_1	Bacteria	Firmicutes	Bacilli	Lactobacillales	Streptococcaceae	Streptococcus	Streptococcus salivarius CAG 79	0.0171800034359976
6	1	C006_1	Bacteria	Firmicutes	Firmicutes unclassified	Firmicutes unclassified	Firmicutes unclassified	Firmicutes unclassified	Firmicutes bacterium CAG 227	0.0154900030979981
6	1	C006_1	Bacteria	Actinobacteria	Coriobacteriia	Coriobacteriales	Coriobacteriaceae	Collinsella	Collinsella stercoris	0.0137700027540011
6	1	C006_1	Bacteria	Proteobacteria	Gammaproteobacteria	Enterobacterales	Enterobacteriaceae	Citrobacter	Citrobacter youngae	0.0135400027080077
6	1	C006_1	Bacteria	Firmicutes	Clostridia	Clostridiales	Clostridiaceae	Clostridium	Clostridium sp CAG 75	0.0128200025640104
6	1	C006_1	Bacteria	Firmicutes	Clostridia	Clostridiales	Oscillospiraceae	Oscillibacter	Oscillibacter sp CAG 241	0.0125400025080081
6	1	C006_1	Bacteria	Actinobacteria	Coriobacteriia	Eggerthellales	Eggerthellaceae	Adlercreutzia	Adlercreutzia equolifaciens	0.0120700024139959
6	1	C006_1	Bacteria	Actinobacteria	Coriobacteriia	Eggerthellales	Eggerthellaceae	Asaccharobacter	Asaccharobacter celatus	0.0112200022440031
6	1	C006_1	Bacteria	Firmicutes	Firmicutes unclassified	Firmicutes unclassified	Firmicutes unclassified	Firmicutes unclassified	Firmicutes bacterium CAG 83	0.0106100021220095
6	1	C006_1	Bacteria	Verrucomicrobia	Verrucomicrobiae	Verrucomicrobiales	Akkermansiaceae	Akkermansia	Akkermansia muciniphila	0.0105600021120006
6	1	C006_1	Bacteria	Firmicutes	Clostridia	Clostridiales	Eubacteriaceae	Eubacterium	Eubacterium sp CAG 86	0.0102100020419978
6	1	C006_1	Bacteria	Bacteroidetes	Bacteroidia	Bacteroidales	Rikenellaceae	Alistipes	Alistipes indistinctus	0.00961000192200985
6	1	C006_1	Bacteria	Bacteroidetes	Bacteroidia	Bacteroidales	Bacteroidaceae	Bacteroides	Bacteroides eggerthii CAG 109	0.00915000183000332
6	1	C006_1	Bacteria	Firmicutes	Negativicutes	Veillonellales	Veillonellaceae	Allisonella	Allisonella histaminiformans	0.00868000173601081
6	1	C006_1	Bacteria	Firmicutes	Bacilli	Lactobacillales	Lactobacillaceae	Lactobacillus	Lactobacillus ruminis CAG 367	0.00811000162200057
6	1	C006_1	Bacteria	Firmicutes	Clostridia	Clostridiales	Ruminococcaceae	Ruthenibacterium	Ruthenibacterium lactatiformans	0.00755000150999605
6	1	C006_1	Bacteria	Firmicutes	Clostridia	Clostridiales	Lachnospiraceae	Roseburia	Roseburia intestinalis	0.00555000110999683
6	1	C006_1	Bacteria	Bacteroidetes	Bacteroidia	Bacteroidales	Tannerellaceae	Tannerella	Tannerella sp CAG 118	0.00550000110000771
6	1	C006_1	Bacteria	Bacteroidetes	Bacteroidia	Bacteroidales	Bacteroidaceae	Bacteroides	Bacteroides fragilis	0.00496000099199489
6	1	C006_1	Bacteria	Firmicutes	Clostridia	Clostridiales	Clostridiaceae	Clostridium	Clostridium sp CAG 217	0.00495000099000892
6	1	C006_1	Bacteria	Firmicutes	Clostridia	Clostridiales	Eubacteriaceae	Eubacterium	Eubacterium ramulus	0.0047500009499932
6	1	C006_1	Bacteria	Bacteroidetes	Bacteroidia	Bacteroidales	Bacteroidaceae	Bacteroides	Bacteroides xylanisolvens	0.00303000060599624
6	1	C006_1	Bacteria	Verrucomicrobia	Verrucomicrobiae	Verrucomicrobiales	Akkermansiaceae	Akkermansia	Akkermansia muciniphila CAG 154	0.0022900004580072
6	1	C006_1	Bacteria	Firmicutes	Clostridia	Clostridiales	Lachnospiraceae	Dorea	Dorea sp CAG 105	0.0017600003520001
6	1	C006_1	Bacteria	Firmicutes	Clostridia	Clostridiales	Clostridiales unclassified	Clostridiales unclassified	Clostridiales bacterium KLE1615	0.00149000029799961
6	1	C006_1	Bacteria	Proteobacteria	Deltaproteobacteria	Desulfovibrionales	Desulfovibrionaceae	Bilophila	Bilophila wadsworthia	0.00112000022400114
6	1	C006_1	Bacteria	Firmicutes	Clostridia	Clostridiales	Eubacteriaceae	Eubacterium	Eubacterium sp OM08 24	0.00101000020199941
6	1	C006_1	Bacteria	Actinobacteria	Coriobacteriia	Coriobacteriales	Atopobiaceae	Olsenella	Olsenella scatoligenes	0.000890000177999848
7	1	C007_1	Bacteria	Bacteroidetes	Bacteroidia	Bacteroidales	Bacteroidaceae	Bacteroides	Bacteroides uniformis	46.9858798796049
7	1	C007_1	Bacteria	Bacteroidetes	Bacteroidia	Bacteroidales	Bacteroidaceae	Bacteroides	Bacteroides vulgatus	15.9546169632588
7	1	C007_1	Bacteria	Bacteroidetes	Bacteroidia	Bacteroidales	Bacteroidaceae	Bacteroides	Bacteroides fragilis	8.71431630178016
7	1	C007_1	Bacteria	Bacteroidetes	Bacteroidia	Bacteroidales	Bacteroidaceae	Bacteroides	Bacteroides thetaiotaomicron	4.34210227613635
7	1	C007_1	Bacteria	Firmicutes	Clostridia	Clostridiales	Lachnospiraceae	Lachnoclostridium	Clostridium clostridioforme	3.59325876833395
7	1	C007_1	Bacteria	Bacteroidetes	Bacteroidia	Bacteroidales	Tannerellaceae	Parabacteroides	Parabacteroides merdae	3.53460536057469
7	1	C007_1	Bacteria	Bacteroidetes	Bacteroidia	Bacteroidales	Rikenellaceae	Alistipes	Alistipes inops	2.33696577770986
7	1	C007_1	Bacteria	Firmicutes	Clostridia	Clostridiales	Ruminococcaceae	Ruminococcus	Ruminococcus sp CAG 177	2.17187618600615
7	1	C007_1	Bacteria	Actinobacteria	Actinobacteria	Bifidobacteriales	Bifidobacteriaceae	Bifidobacterium	Bifidobacterium longum	1.8306063582294
7	1	C007_1	Bacteria	Bacteroidetes	Bacteroidia	Bacteroidales	Rikenellaceae	Alistipes	Alistipes sp CAG 157	1.80996515897694
7	1	C007_1	Bacteria	Bacteroidetes	Bacteroidia	Bacteroidales	Bacteroidaceae	Bacteroides	Bacteroides ovatus	0.811847168321051
7	1	C007_1	Bacteria	Firmicutes	Clostridia	Clostridiales	Clostridiaceae	Clostridium	Clostridium clostridioforme CAG 511	0.735812750721578
7	1	C007_1	Bacteria	Firmicutes	Clostridia	Clostridiales	Lachnospiraceae	Coprococcus	Coprococcus eutactus	0.707851126150711
7	1	C007_1	Bacteria	Proteobacteria	Betaproteobacteria	Burkholderiales	Sutterellaceae	Parasutterella	Parasutterella excrementihominis	0.588054165946316
7	1	C007_1	Bacteria	Firmicutes	Clostridia	Clostridiales	Eubacteriaceae	Eubacterium	Eubacterium sp CAG 581	0.572313251400088
7	1	C007_1	Bacteria	Proteobacteria	Betaproteobacteria	Burkholderiales	Sutterellaceae	Parasutterella	Parasutterella excrementihominis CAG 233	0.499949047039808
7	1	C007_1	Bacteria	Firmicutes	Clostridia	Clostridiales	Ruminococcaceae	Ruminococcaceae unclassified	Eubacterium siraeum	0.466307092442564
7	1	C007_1	Bacteria	Firmicutes	Clostridia	Clostridiales	Ruminococcaceae	Faecalibacterium	Faecalibacterium prausnitzii	0.43206510298277
7	1	C007_1	Bacteria	Firmicutes	Clostridia	Clostridiales	Eubacteriaceae	Eubacterium	Eubacterium eligens	0.354960623211879
7	1	C007_1	Bacteria	Proteobacteria	Gammaproteobacteria	Enterobacterales	Enterobacteriaceae	Shigella	Shigella sonnei	0.344320004993398
7	1	C007_1	Bacteria	Firmicutes	Negativicutes	Veillonellales	Veillonellaceae	Dialister	Dialister invisus	0.271565777972067
7	1	C007_1	Bacteria	Proteobacteria	Gammaproteobacteria	Enterobacterales	Enterobacteriaceae	Escherichia	Escherichia coli	0.241964058111146
7	1	C007_1	Bacteria	Firmicutes	Clostridia	Clostridiales	Lachnospiraceae	Fusicatenibacter	Fusicatenibacter saccharivorans	0.232823527047076
7	1	C007_1	Bacteria	Verrucomicrobia	Verrucomicrobiae	Verrucomicrobiales	Akkermansiaceae	Akkermansia	Akkermansia muciniphila	0.209192154063814
7	1	C007_1	Bacteria	Firmicutes	Clostridia	Clostridiales	Ruminococcaceae	Flavonifractor	Flavonifractor plautii	0.201451704344384
7	1	C007_1	Bacteria	Proteobacteria	Deltaproteobacteria	Desulfovibrionales	Desulfovibrionaceae	Bilophila	Bilophila wadsworthia	0.168719802620567
7	1	C007_1	Bacteria	Actinobacteria	Coriobacteriia	Coriobacteriales	Coriobacteriaceae	Collinsella	Collinsella aerofaciens	0.167399725924135
7	1	C007_1	Bacteria	Proteobacteria	Gammaproteobacteria	Enterobacterales	Enterobacteriaceae	Shigella	Shigella flexneri	0.143428333186281
7	1	C007_1	Bacteria	Bacteroidetes	Bacteroidia	Bacteroidales	Barnesiellaceae	Coprobacter	Coprobacter secundus	0.130197564478642
7	1	C007_1	Bacteria	Firmicutes	Firmicutes unclassified	Firmicutes unclassified	Firmicutes unclassified	Firmicutes unclassified	Firmicutes bacterium CAG 83	0.121997088030929
7	1	C007_1	Bacteria	Firmicutes	Clostridia	Clostridiales	Lachnospiraceae	Roseburia	Roseburia intestinalis	0.113536596476242
7	1	C007_1	Bacteria	Actinobacteria	Coriobacteriia	Eggerthellales	Eggerthellaceae	Eggerthella	Eggerthella lenta	0.106266174064695
7	1	C007_1	Bacteria	Firmicutes	Clostridia	Clostridiales	Lachnospiraceae	Coprococcus	Coprococcus comes	0.105386122933807
7	1	C007_1	Bacteria	Bacteroidetes	Bacteroidia	Bacteroidales	Tannerellaceae	Tannerella	Tannerella sp CAG 118	0.101085873089329
7	1	C007_1	Bacteria	Firmicutes	Clostridia	Clostridiales	Ruminococcaceae	Ruthenibacterium	Ruthenibacterium lactatiformans	0.0810347081166641
7	1	C007_1	Bacteria	Proteobacteria	Gammaproteobacteria	Enterobacterales	Enterobacteriaceae	Klebsiella	Klebsiella pneumoniae	0.0805246784838894
7	1	C007_1	Bacteria	Proteobacteria	Deltaproteobacteria	Desulfovibrionales	Desulfovibrionaceae	Bilophila	Bilophila sp 4 1 30	0.0785945663443237
7	1	C007_1	Bacteria	Firmicutes	Bacilli	Lactobacillales	Lactobacillaceae	Lactobacillus	Lactobacillus paracasei	0.0752343711169901
7	1	C007_1	Bacteria	Firmicutes	Bacilli	Bacillales	Bacillaceae	Bacillus	Bacillus aerius	0.0523730428738707
7	1	C007_1	Bacteria	Proteobacteria	Gammaproteobacteria	Enterobacterales	Enterobacteriaceae	Shigella	Shigella boydii	0.0508729557186741
7	1	C007_1	Bacteria	Firmicutes	Clostridia	Clostridiales	Lachnospiraceae	Roseburia	Roseburia hominis	0.0506029400309196
7	1	C007_1	Bacteria	Firmicutes	Clostridia	Clostridiales	Ruminococcaceae	Ruminococcus	Ruminococcus bicirculans	0.0408423729419514
7	1	C007_1	Bacteria	Firmicutes	Clostridia	Clostridiales	Lachnospiraceae	Blautia	Blautia wexlerae	0.0397123072850655
7	1	C007_1	Bacteria	Firmicutes	Erysipelotrichia	Erysipelotrichales	Erysipelotrichaceae	Erysipelatoclostridium	Clostridium innocuum	0.0391622753281863
7	1	C007_1	Bacteria	Proteobacteria	Proteobacteria unclassified	Proteobacteria unclassified	Proteobacteria unclassified	Proteobacteria unclassified	Proteobacteria bacterium CAG 139	0.0351120400095095
7	1	C007_1	Bacteria	Firmicutes	Clostridia	Clostridiales	Lachnospiraceae	Dorea	Dorea sp CAG 105	0.0328819104390618
7	1	C007_1	Bacteria	Firmicutes	Clostridia	Clostridiales	Lachnospiraceae	Blautia	Blautia obeum	0.0293117030100322
7	1	C007_1	Bacteria	Bacteroidetes	Bacteroidia	Bacteroidales	Bacteroidaceae	Bacteroides	Bacteroides faecis CAG 32	0.0274615955186755
7	1	C007_1	Bacteria	Firmicutes	Bacilli	Lactobacillales	Enterococcaceae	Enterococcus	Enterococcus faecalis	0.0263715321860907
7	1	C007_1	Bacteria	Firmicutes	Clostridia	Clostridiales	Lachnospiraceae	Eisenbergiella	Eisenbergiella tayi	0.0233113543896391
7	1	C007_1	Bacteria	Firmicutes	Clostridia	Clostridiales	Ruminococcaceae	Harryflintia	Harryflintia acetispora	0.0154108953730242
7	1	C007_1	Bacteria	Firmicutes	Clostridia	Clostridiales	Ruminococcaceae	Ruminococcus	Ruminococcus obeum CAG 39	0.0150208727127006
7	1	C007_1	Bacteria	Firmicutes	Bacilli	Lactobacillales	Lactobacillaceae	Lactobacillus	Lactobacillus casei	0.0128207448852821
7	1	C007_1	Bacteria	Firmicutes	Clostridia	Clostridiales	Lachnospiraceae	Lachnospiraceae unclassified	Lachnospiraceae bacterium 1 4 56FAA	0.0125907315215142
7	1	C007_1	Bacteria	Firmicutes	Clostridia	Clostridiales	Ruminococcaceae	Pseudoflavonifractor	Pseudoflavonifractor sp An184	0.011660677485367
7	1	C007_1	Bacteria	Firmicutes	Clostridia	Clostridiales	Clostridiales unclassified	Intestinimonas	Intestinimonas butyriciproducens	0.0113006565681513
7	1	C007_1	Bacteria	Actinobacteria	Coriobacteriia	Eggerthellales	Eggerthellaceae	Gordonibacter	Gordonibacter pamelaeae	0.010560613571648
7	1	C007_1	Bacteria	Firmicutes	Clostridia	Clostridiales	Eubacteriaceae	Eubacterium	Eubacterium sp CAG 146	0.00873050724248116
7	1	C007_1	Bacteria	Firmicutes	Clostridia	Clostridiales	Lachnospiraceae	Eisenbergiella	Eisenbergiella massiliensis	0.0071704166012065
7	1	C007_1	Bacteria	Actinobacteria	Coriobacteriia	Coriobacteriales	Coriobacteriaceae	Collinsella	Collinsella intestinalis	0.0070504096287947
7	1	C007_1	Bacteria	Proteobacteria	Betaproteobacteria	Burkholderiales	Burkholderiales unclassified	Burkholderiales unclassified	Burkholderiales bacterium 1 1 47	0.0062703643081672
7	1	C007_1	Bacteria	Firmicutes	Clostridia	Clostridiales	Ruminococcaceae	Anaerotruncus	Anaerotruncus colihominis	0.00527030620478802
7	1	C007_1	Bacteria	Firmicutes	Clostridia	Clostridiales	Lachnospiraceae	Coprococcus	Coprococcus catus	0.00435025274967682
7	1	C007_1	Bacteria	Firmicutes	Clostridia	Clostridiales	Lachnospiraceae	Blautia	Blautia producta	0.00315018302563753
7	1	C007_1	Bacteria	Firmicutes	Clostridia	Clostridiales	Lachnospiraceae	Roseburia	Roseburia sp CAG 182	0.00159009238436877
7	1	C007_1	Bacteria	Firmicutes	Clostridia	Clostridiales	Eubacteriaceae	Eubacterium	Eubacterium hallii	0.00096005577924126
8	1	C008_1	Bacteria	Bacteroidetes	Bacteroidia	Bacteroidales	Bacteroidaceae	Bacteroides	Bacteroides vulgatus	38.9883474338065
8	1	C008_1	Bacteria	Firmicutes	Clostridia	Clostridiales	Clostridiaceae	Hungatella	Hungatella hathewayi	8.06484793357561
8	1	C008_1	Bacteria	Bacteroidetes	Bacteroidia	Bacteroidales	Bacteroidaceae	Bacteroides	Bacteroides uniformis	7.27836597048582
8	1	C008_1	Bacteria	Bacteroidetes	Bacteroidia	Bacteroidales	Bacteroidaceae	Bacteroides	Bacteroides ovatus	5.02130944981616
8	1	C008_1	Archaea	Euryarchaeota	Methanobacteria	Methanobacteriales	Methanobacteriaceae	Methanobrevibacter	Methanobrevibacter smithii	4.89685806250812
8	1	C008_1	Bacteria	Firmicutes	Bacilli	Lactobacillales	Enterococcaceae	Enterococcus	Enterococcus faecium	4.25871967285006
8	1	C008_1	Bacteria	Firmicutes	Clostridia	Clostridiales	Lachnospiraceae	Sellimonas	Sellimonas intestinalis	4.1115062028147
8	1	C008_1	Bacteria	Firmicutes	Clostridia	Clostridiales	Clostridiaceae	Clostridium	Clostridium bolteae CAG 59	3.9816743232093
8	1	C008_1	Bacteria	Firmicutes	Firmicutes unclassified	Firmicutes unclassified	Firmicutes unclassified	Firmicutes unclassified	Firmicutes bacterium CAG 94	3.87629468095993
8	1	C008_1	Bacteria	Bacteroidetes	Bacteroidia	Bacteroidales	Prevotellaceae	Paraprevotella	Paraprevotella clara CAG 116	3.11172472281726
8	1	C008_1	Bacteria	Firmicutes	Clostridia	Clostridiales	Ruminococcaceae	Flavonifractor	Flavonifractor plautii	2.84119996980192
8	1	C008_1	Bacteria	Firmicutes	Clostridia	Clostridiales	Lachnospiraceae	Blautia	Blautia hydrogenotrophica	2.5780458911922
8	1	C008_1	Bacteria	Bacteroidetes	Bacteroidia	Bacteroidales	Prevotellaceae	Paraprevotella	Paraprevotella xylaniphila	2.26129690866038
8	1	C008_1	Bacteria	Bacteroidetes	Bacteroidia	Bacteroidales	Bacteroidaceae	Bacteroides	Bacteroides ovatus CAG 22	1.88190219405028
8	1	C008_1	Bacteria	Firmicutes	Clostridia	Clostridiales	Lachnospiraceae	Blautia	Ruminococcus gnavus	1.44026178395277
8	1	C008_1	Bacteria	Firmicutes	Clostridia	Clostridiales	Lachnospiraceae	Lachnoclostridium	Clostridium symbiosum	1.0583668405663
8	1	C008_1	Bacteria	Bacteroidetes	Bacteroidia	Bacteroidales	Prevotellaceae	Paraprevotella	Paraprevotella clara	0.719205807331653
8	1	C008_1	Bacteria	Firmicutes	Clostridia	Clostridiales	Ruminococcaceae	Ruthenibacterium	Ruthenibacterium lactatiformans	0.541039505113979
8	1	C008_1	Bacteria	Firmicutes	Clostridia	Clostridiales	Clostridiales unclassified	Lawsonibacter	Lawsonibacter asaccharolyticus	0.517297332706507
8	1	C008_1	Archaea	Euryarchaeota	Methanobacteria	Methanobacteriales	Methanobacteriaceae	Methanosphaera	Methanosphaera stadtmanae	0.513536988633811
8	1	C008_1	Bacteria	Firmicutes	Clostridia	Clostridiales	Lachnospiraceae	Eisenbergiella	Eisenbergiella massiliensis	0.369183780316022
8	1	C008_1	Bacteria	Firmicutes	Bacilli	Lactobacillales	Streptococcaceae	Streptococcus	Streptococcus parasanguinis	0.253243171750226
8	1	C008_1	Bacteria	Bacteroidetes	Bacteroidia	Bacteroidales	Bacteroidaceae	Bacteroides	Bacteroides sp D2	0.212689461085603
8	1	C008_1	Bacteria	Firmicutes	Clostridia	Clostridiales	Lachnospiraceae	Robinsoniella	Robinsoniella sp RHS	0.200798373051039
8	1	C008_1	Bacteria	Firmicutes	Clostridia	Clostridiales	Clostridiaceae	Clostridium	Clostridium hathewayi CAG 224	0.172125749505994
8	1	C008_1	Bacteria	Firmicutes	Clostridia	Clostridiales	Clostridiales unclassified	Intestinimonas	Intestinimonas butyriciproducens	0.152703972413409
8	1	C008_1	Bacteria	Firmicutes	Clostridia	Clostridiales	Lachnospiraceae	Lachnoclostridium	Clostridium lavalense	0.151493861688376
8	1	C008_1	Bacteria	Firmicutes	Erysipelotrichia	Erysipelotrichales	Erysipelotrichaceae	Erysipelatoclostridium	Clostridium innocuum	0.143573136942062
8	1	C008_1	Bacteria	Actinobacteria	Actinobacteria	Bifidobacteriales	Bifidobacteriaceae	Bifidobacterium	Bifidobacterium longum	0.109470016506525
8	1	C008_1	Bacteria	Firmicutes	Clostridia	Clostridiales	Ruminococcaceae	Gemmiger	Gemmiger formicilis	0.0660760459581586
8	1	C008_1	Bacteria	Firmicutes	Clostridia	Clostridiales	Lachnospiraceae	Dorea	Dorea sp D27	0.0450541224522477
8	1	C008_1	Bacteria	Firmicutes	Clostridia	Clostridiales	Clostridiaceae	Clostridium	Clostridium clostridioforme CAG 511	0.0358232778299739
8	1	C008_1	Bacteria	Actinobacteria	Actinobacteria	Actinomycetales	Actinomycetaceae	Actinomyces	Actinomyces graevenitzii	0.0335730719361615
8	1	C008_1	Bacteria	Firmicutes	Clostridia	Clostridiales	Lachnospiraceae	Lachnoclostridium	Clostridium asparagiforme	0.0279025530836599
8	1	C008_1	Bacteria	Actinobacteria	Actinobacteria	Actinomycetales	Actinomycetaceae	Actinomyces	Actinomyces sp HMSC035G02	0.0276725320366359
8	1	C008_1	Bacteria	Actinobacteria	Actinobacteria	Actinomycetales	Actinomycetaceae	Actinomyces	Actinomyces odontolyticus	0.0189117304233314
8	1	C008_1	Bacteria	Firmicutes	Clostridia	Clostridiales	Lachnospiraceae	Lachnoclostridium	Clostridium scindens	0.010360948026737
8	1	C008_1	Bacteria	Firmicutes	Bacilli	Lactobacillales	Streptococcaceae	Lactococcus	Lactococcus lactis	0.00803073481222616
8	1	C008_1	Bacteria	Actinobacteria	Actinobacteria	Bifidobacteriales	Bifidobacteriaceae	Bifidobacterium	Bifidobacterium bifidum	0.00690063140778431
8	1	C008_1	Bacteria	Firmicutes	Clostridia	Clostridiales	Lachnospiraceae	Lachnospiraceae unclassified	Lachnospiraceae bacterium 1 4 56FAA	0.00383035047705962
8	1	C008_1	Bacteria	Actinobacteria	Actinobacteria	Actinomycetales	Actinomycetaceae	Actinomyces	Actinomyces oris	0.00351032119439454
8	1	C008_1	Bacteria	Firmicutes	Bacilli	Lactobacillales	Streptococcaceae	Streptococcus	Streptococcus thermophilus CAG 236	0.00350032027930188
8	1	C008_1	Bacteria	Actinobacteria	Actinobacteria	Actinomycetales	Actinomycetaceae	Actinomyces	Actinomyces naeslundii	0.00177016196982126
9	1	C009_1	Bacteria	Actinobacteria	Coriobacteriia	Coriobacteriales	Coriobacteriaceae	Collinsella	Collinsella aerofaciens	16.1771306098974
9	1	C009_1	Bacteria	Firmicutes	Clostridia	Clostridiales	Ruminococcaceae	Ruminococcus	Ruminococcus sp CAG 177	16.0578366970244
9	1	C009_1	Bacteria	Firmicutes	Clostridia	Clostridiales	Ruminococcaceae	Faecalibacterium	Faecalibacterium prausnitzii	5.31631437510798
9	1	C009_1	Bacteria	Firmicutes	Erysipelotrichia	Erysipelotrichales	Erysipelotrichaceae	Catenibacterium	Catenibacterium mitsuokai	4.64427233213993
9	1	C009_1	Bacteria	Firmicutes	Firmicutes unclassified	Firmicutes unclassified	Firmicutes unclassified	Firmicutes unclassified	Firmicutes bacterium CAG 83	4.00143124696197
9	1	C009_1	Bacteria	Firmicutes	Clostridia	Clostridiales	Lachnospiraceae	Blautia	Ruminococcus torques	3.49231454791855
9	1	C009_1	Bacteria	Firmicutes	Clostridia	Clostridiales	Lachnospiraceae	Dorea	Dorea longicatena	3.36127024966324
9	1	C009_1	Bacteria	Firmicutes	Clostridia	Clostridiales	Lachnospiraceae	Lachnospiraceae unclassified	Eubacterium rectale	3.35951019193484
9	1	C009_1	Bacteria	Actinobacteria	Actinobacteria	Bifidobacteriales	Bifidobacteriaceae	Bifidobacterium	Bifidobacterium adolescentis	3.19662484929317
9	1	C009_1	Bacteria	Firmicutes	Clostridia	Clostridiales	Ruminococcaceae	Ruminococcus	Ruminococcus sp CAG 330	2.84107318719996
9	1	C009_1	Bacteria	Firmicutes	Clostridia	Clostridiales	Eubacteriaceae	Eubacterium	Eubacterium sp CAG 180	2.59615515388866
9	1	C009_1	Bacteria	Bacteroidetes	Bacteroidia	Bacteroidales	Bacteroidaceae	Bacteroides	Bacteroides uniformis	2.4075189666217
9	1	C009_1	Bacteria	Firmicutes	Negativicutes	Veillonellales	Veillonellaceae	Dialister	Dialister sp CAG 486	2.26029413764666
9	1	C009_1	Bacteria	Firmicutes	Clostridia	Clostridiales	Lachnospiraceae	Dorea	Dorea formicigenerans	1.84400048321406
9	1	C009_1	Bacteria	Firmicutes	Negativicutes	Acidaminococcales	Acidaminococcaceae	Phascolarctobacterium	Phascolarctobacterium succinatutens	1.74592726641238
9	1	C009_1	Bacteria	Firmicutes	Firmicutes unclassified	Firmicutes unclassified	Firmicutes unclassified	Firmicutes unclassified	Firmicutes bacterium CAG 114	1.57577168531204
9	1	C009_1	Bacteria	Firmicutes	Clostridia	Clostridiales	Lachnospiraceae	Roseburia	Roseburia inulinivorans	1.13685728892022
9	1	C009_1	Bacteria	Actinobacteria	Coriobacteriia	Eggerthellales	Eggerthellaceae	Slackia	Slackia isoflavoniconvertens	1.09676597392461
9	1	C009_1	Bacteria	Firmicutes	Clostridia	Clostridiales	Lachnospiraceae	Coprococcus	Coprococcus comes	1.07624530084687
9	1	C009_1	Bacteria	Bacteroidetes	Bacteroidia	Bacteroidales	Bacteroidaceae	Bacteroides	Bacteroides vulgatus	0.948831121660069
9	1	C009_1	Bacteria	Firmicutes	Clostridia	Clostridiales	Eubacteriaceae	Eubacterium	Eubacterium hallii	0.913379958863207
9	1	C009_1	Bacteria	Firmicutes	Clostridia	Clostridiales	Lachnospiraceae	Roseburia	Roseburia faecis	0.907559767959526
9	1	C009_1	Bacteria	Firmicutes	Clostridia	Clostridiales	Eubacteriaceae	Eubacterium	Eubacterium sp CAG 251	0.878968830176247
9	1	C009_1	Bacteria	Firmicutes	Clostridia	Clostridiales	Ruminococcaceae	Ruminococcus	Ruminococcus bromii	0.857648130858986
9	1	C009_1	Bacteria	Firmicutes	Erysipelotrichia	Erysipelotrichales	Erysipelotrichaceae	Catenibacterium	Catenibacterium sp CAG 290	0.814556717459687
9	1	C009_1	Bacteria	Firmicutes	Clostridia	Clostridiales	Lachnospiraceae	Blautia	Blautia obeum	0.79801617492886
9	1	C009_1	Bacteria	Firmicutes	Clostridia	Clostridiales	Lachnospiraceae	Roseburia	Roseburia intestinalis	0.777305495618405
9	1	C009_1	Bacteria	Bacteroidetes	Bacteroidia	Bacteroidales	Tannerellaceae	Parabacteroides	Parabacteroides distasonis	0.771925319150497
9	1	C009_1	Bacteria	Firmicutes	Clostridia	Clostridiales	Lachnospiraceae	Coprococcus	Coprococcus catus	0.672342052819804
9	1	C009_1	Bacteria	Actinobacteria	Actinobacteria	Bifidobacteriales	Bifidobacteriaceae	Bifidobacterium	Bifidobacterium longum	0.641231032377275
9	1	C009_1	Bacteria	Firmicutes	Clostridia	Clostridiales	Ruminococcaceae	Agathobaculum	Agathobaculum butyriciproducens	0.615150176924242
9	1	C009_1	Bacteria	Firmicutes	Clostridia	Clostridiales	Clostridiaceae	Clostridium	Clostridium sp CAG 127	0.597739605858218
9	1	C009_1	Bacteria	Firmicutes	Clostridia	Clostridiales	Lachnospiraceae	Dorea	Dorea sp CAG 105	0.590079354601445
9	1	C009_1	Bacteria	Firmicutes	Firmicutes unclassified	Firmicutes unclassified	Firmicutes unclassified	Firmicutes unclassified	Firmicutes bacterium CAG 791	0.581139061360713
9	1	C009_1	Bacteria	Firmicutes	Clostridia	Clostridiales	Ruminococcaceae	Gemmiger	Gemmiger formicilis	0.539427693228068
9	1	C009_1	Bacteria	Firmicutes	Firmicutes unclassified	Firmicutes unclassified	Firmicutes unclassified	Firmicutes unclassified	Firmicutes bacterium CAG 194	0.527187291742904
9	1	C009_1	Bacteria	Firmicutes	Clostridia	Clostridiales	Eubacteriaceae	Eubacterium	Eubacterium rectale CAG 36	0.504696554046036
9	1	C009_1	Bacteria	Bacteroidetes	Bacteroidia	Bacteroidales	Bacteroidaceae	Bacteroides	Bacteroides faecis CAG 32	0.456034957946117
9	1	C009_1	Bacteria	Bacteroidetes	Bacteroidia	Bacteroidales	Tannerellaceae	Parabacteroides	Parabacteroides merdae	0.436904330460359
9	1	C009_1	Bacteria	Firmicutes	Clostridia	Clostridiales	Oscillospiraceae	Oscillibacter	Oscillibacter sp CAG 241	0.411533498300497
9	1	C009_1	Bacteria	Firmicutes	Erysipelotrichia	Erysipelotrichales	Erysipelotrichaceae	Holdemanella	Holdemanella biformis	0.397623042036947
9	1	C009_1	Bacteria	Firmicutes	Clostridia	Clostridiales	Lachnospiraceae	Anaerostipes	Anaerostipes hadrus	0.364961970752692
9	1	C009_1	Bacteria	Firmicutes	Clostridia	Clostridiales	Ruminococcaceae	Ruminococcaceae unclassified	Eubacterium siraeum	0.354501627653207
9	1	C009_1	Bacteria	Proteobacteria	Deltaproteobacteria	Desulfovibrionales	Desulfovibrionaceae	Desulfovibrio	Desulfovibrio piger	0.337801079875211
9	1	C009_1	Bacteria	Bacteroidetes	Bacteroidia	Bacteroidales	Prevotellaceae	Prevotella	Prevotella sp CAG 279	0.327070727919797
9	1	C009_1	Bacteria	Firmicutes	Clostridia	Clostridiales	Ruminococcaceae	Ruthenibacterium	Ruthenibacterium lactatiformans	0.317710420901666
9	1	C009_1	Bacteria	Bacteroidetes	Bacteroidia	Bacteroidales	Bacteroidaceae	Bacteroides	Bacteroides thetaiotaomicron	0.315130336275003
9	1	C009_1	Bacteria	Actinobacteria	Coriobacteriia	Coriobacteriales	Coriobacteriaceae	Collinsella	Collinsella stercoris	0.297509758320095
9	1	C009_1	Bacteria	Firmicutes	Clostridia	Clostridiales	Lachnospiraceae	Fusicatenibacter	Fusicatenibacter saccharivorans	0.292009577914056
9	1	C009_1	Bacteria	Firmicutes	Firmicutes unclassified	Firmicutes unclassified	Firmicutes unclassified	Firmicutes unclassified	Firmicutes bacterium CAG 65	0.275489036040503
9	1	C009_1	Bacteria	Bacteroidetes	Bacteroidia	Bacteroidales	Bacteroidaceae	Bacteroides	Bacteroides faecis	0.266898754279283
9	1	C009_1	Bacteria	Firmicutes	Clostridia	Clostridiales	Clostridiaceae	Clostridium	Clostridium disporicum	0.265478707701755
9	1	C009_1	Bacteria	Actinobacteria	Actinobacteria	Actinomycetales	Actinomycetaceae	Actinomyces	Actinomyces turicensis	0.21733712865789
9	1	C009_1	Bacteria	Firmicutes	Clostridia	Clostridiales	Lachnospiraceae	Lachnoclostridium	Clostridium bolteae	0.212416967276418
9	1	C009_1	Bacteria	Firmicutes	Clostridia	Clostridiales	Peptostreptococcaceae	Intestinibacter	Intestinibacter bartlettii	0.195746420482497
9	1	C009_1	Bacteria	Firmicutes	Clostridia	Clostridiales	Ruminococcaceae	Flavonifractor	Flavonifractor plautii	0.192576316502997
9	1	C009_1	Bacteria	Bacteroidetes	Bacteroidia	Bacteroidales	Prevotellaceae	Prevotella	Prevotella copri	0.192316307974971
9	1	C009_1	Bacteria	Firmicutes	Negativicutes	Selenomonadales	Selenomonadaceae	Mitsuokella	Mitsuokella jalaludinii	0.160775273428977
9	1	C009_1	Bacteria	Firmicutes	Negativicutes	Veillonellales	Veillonellaceae	Megasphaera	Megasphaera elsdenii	0.137294503259514
9	1	C009_1	Bacteria	Bacteroidetes	Bacteroidia	Bacteroidales	Bacteroidaceae	Bacteroides	Bacteroides ovatus	0.126464148023976
9	1	C009_1	Bacteria	Firmicutes	Clostridia	Clostridiales	Lachnospiraceae	Blautia	Blautia wexlerae	0.125464115223112
9	1	C009_1	Bacteria	Firmicutes	Clostridia	Clostridiales	Lachnospiraceae	Roseburia	Roseburia hominis	0.112943704553383
9	1	C009_1	Bacteria	Firmicutes	Firmicutes unclassified	Firmicutes unclassified	Firmicutes unclassified	Firmicutes unclassified	Firmicutes bacterium CAG 94	0.111163646167705
9	1	C009_1	Bacteria	Firmicutes	Bacilli	Lactobacillales	Streptococcaceae	Streptococcus	Streptococcus salivarius	0.111153645839436
9	1	C009_1	Archaea	Euryarchaeota	Methanobacteria	Methanobacteriales	Methanobacteriaceae	Methanobrevibacter	Methanobrevibacter smithii	0.103833405735743
9	1	C009_1	Bacteria	Firmicutes	Clostridia	Clostridiales	Eubacteriaceae	Eubacterium	Eubacterium sp CAG 146	0.0993432584588383
9	1	C009_1	Bacteria	Bacteroidetes	Bacteroidia	Bacteroidales	Barnesiellaceae	Barnesiella	Barnesiella intestinihominis	0.0824827054325727
9	1	C009_1	Bacteria	Firmicutes	Clostridia	Clostridiales	Ruminococcaceae	Ruminococcaceae unclassified	Ruminococcaceae bacterium D16	0.0811526618072653
9	1	C009_1	Bacteria	Firmicutes	Clostridia	Clostridiales	Clostridiales unclassified	Lawsonibacter	Lawsonibacter asaccharolyticus	0.0808626522951653
9	1	C009_1	Bacteria	Firmicutes	Firmicutes unclassified	Firmicutes unclassified	Firmicutes unclassified	Firmicutes unclassified	Firmicutes bacterium CAG 110	0.0799026208059096
9	1	C009_1	Bacteria	Firmicutes	Erysipelotrichia	Erysipelotrichales	Erysipelotrichaceae	Turicibacter	Turicibacter sanguinis	0.0771725312588782
9	1	C009_1	Bacteria	Bacteroidetes	Bacteroidia	Bacteroidales	Bacteroidaceae	Bacteroides	Bacteroides dorei	0.076642513874556
9	1	C009_1	Bacteria	Firmicutes	Negativicutes	Veillonellales	Veillonellaceae	Megasphaera	Megasphaera sp DJF B143	0.0743724394161645
9	1	C009_1	Bacteria	Actinobacteria	Coriobacteriia	Coriobacteriales	Atopobiaceae	Olsenella	Olsenella scatoligenes	0.0719623603653067
9	1	C009_1	Bacteria	Firmicutes	Clostridia	Clostridiales	Lachnospiraceae	Blautia	Blautia sp CAG 52	0.0713723410128373
9	1	C009_1	Bacteria	Firmicutes	Clostridia	Clostridiales	Lachnospiraceae	Coprococcus	Coprococcus eutactus	0.0697922891870384
9	1	C009_1	Bacteria	Proteobacteria	Deltaproteobacteria	Desulfovibrionales	Desulfovibrionaceae	Desulfovibrionaceae unclassified	Desulfovibrionaceae bacterium	0.064062101237047
9	1	C009_1	Bacteria	Bacteroidetes	Bacteroidia	Bacteroidales	Rikenellaceae	Alistipes	Alistipes shahii	0.0639520976286544
9	1	C009_1	Bacteria	Bacteroidetes	Bacteroidia	Bacteroidales	Rikenellaceae	Alistipes	Alistipes sp CAG 29	0.0628820625317407
9	1	C009_1	Bacteria	Actinobacteria	Coriobacteriia	Eggerthellales	Eggerthellaceae	Gordonibacter	Gordonibacter pamelaeae	0.0575318870460704
9	1	C009_1	Bacteria	Firmicutes	Clostridia	Clostridiales	Ruminococcaceae	Ruminococcaceae unclassified	Clostridium leptum	0.049801633493616
9	1	C009_1	Bacteria	Bacteroidetes	Bacteroidia	Bacteroidales	Bacteroidaceae	Bacteroides	Bacteroides xylanisolvens	0.0488116010206539
9	1	C009_1	Bacteria	Bacteroidetes	Bacteroidia	Bacteroidales	Rikenellaceae	Alistipes	Alistipes onderdonkii	0.0455814950730067
9	1	C009_1	Bacteria	Actinobacteria	Actinobacteria	Bifidobacteriales	Bifidobacteriaceae	Bifidobacterium	Bifidobacterium catenulatum	0.041621365180791
9	1	C009_1	Bacteria	Firmicutes	Clostridia	Clostridiales	Ruminococcaceae	Anaeromassilibacillus	Anaeromassilibacillus sp An250	0.0400513136832616
9	1	C009_1	Bacteria	Firmicutes	Clostridia	Clostridiales	Lachnospiraceae	Lachnoclostridium	Clostridium citroniae	0.0382012530011669
9	1	C009_1	Bacteria	Bacteroidetes	Bacteroidia	Bacteroidales	Tannerellaceae	Parabacteroides	Parabacteroides sp CAG 409	0.0352711568939259
9	1	C009_1	Bacteria	Firmicutes	Bacilli	Lactobacillales	Streptococcaceae	Streptococcus	Streptococcus gordonii	0.0346311359012479
9	1	C009_1	Bacteria	Firmicutes	Clostridia	Clostridiales	Clostridiaceae	Clostridium	Clostridium sp CAG 43	0.0331210863716455
9	1	C009_1	Bacteria	Firmicutes	Clostridia	Clostridiales	Lachnospiraceae	Blautia	Blautia sp BCRC 81119	0.0329510807954361
9	1	C009_1	Bacteria	Actinobacteria	Actinobacteria	Bifidobacteriales	Bifidobacteriaceae	Bifidobacterium	Bifidobacterium pseudocatenulatum	0.0295109679597507
9	1	C009_1	Bacteria	Firmicutes	Clostridia	Clostridiales	Lachnospiraceae	Tyzzerella	Tyzzerella sp	0.029340962383578
9	1	C009_1	Bacteria	Bacteroidetes	Bacteroidia	Bacteroidales	Bacteroidaceae	Bacteroides	Bacteroides cellulosilyticus	0.0226507429443677
9	1	C009_1	Bacteria	Firmicutes	Clostridia	Clostridiales	Peptostreptococcaceae	Romboutsia	Romboutsia ilealis	0.021710712111357
9	1	C009_1	Bacteria	Firmicutes	Clostridia	Clostridiales	Ruminococcaceae	Ruminococcus	Ruminococcus sp 37 24	0.0202606645497916
9	1	C009_1	Bacteria	Firmicutes	Clostridia	Clostridiales	Ruminococcaceae	Ruminococcaceae unclassified	Ruminococcaceae bacterium D5	0.0190106235484359
9	1	C009_1	Bacteria	Firmicutes	Clostridia	Clostridiales	Ruminococcaceae	Anaerotruncus	Anaerotruncus colihominis	0.0139604579030248
9	1	C009_1	Bacteria	Actinobacteria	Actinobacteria	Bifidobacteriales	Bifidobacteriaceae	Bifidobacterium	Bifidobacterium pseudocatenulatum CAG 263	0.0123504050932992
9	1	C009_1	Bacteria	Firmicutes	Negativicutes	Selenomonadales	Selenomonadaceae	Mitsuokella	Mitsuokella multacida	0.0107003509715243
9	1	C009_1	Bacteria	Firmicutes	Clostridia	Clostridiales	Clostridiales unclassified	Clostridiales unclassified	Clostridiales bacterium AM23 16LB	0.00963031587435353
9	1	C009_1	Bacteria	Actinobacteria	Coriobacteriia	Coriobacteriales	Coriobacteriaceae	Collinsella	Collinsella intestinalis	0.00940030833010701
9	1	C009_1	Bacteria	Actinobacteria	Coriobacteriia	Coriobacteriales	Coriobacteriaceae	Enorma	[Collinsella] massiliensis	0.00915030012983586
9	1	C009_1	Bacteria	Firmicutes	Firmicutes unclassified	Firmicutes unclassified	Firmicutes unclassified	Firmicutes unclassified	Firmicutes bacterium CAG 95	0.00705023124758026
9	1	C009_1	Bacteria	Firmicutes	Firmicutes unclassified	Firmicutes unclassified	Firmicutes unclassified	Firmicutes unclassified	Firmicutes bacterium CAG 102	0.00553018138996547
9	1	C009_1	Bacteria	Bacteroidetes	Bacteroidia	Bacteroidales	Prevotellaceae	Prevotella	Prevotella sp CAG 386	0.00522017122162043
9	1	C009_1	Bacteria	Firmicutes	Clostridia	Clostridiales	Lachnospiraceae	Blautia	Blautia sp CAG 257	0.00517016958155886
9	1	C009_1	Bacteria	Firmicutes	Bacilli	Lactobacillales	Lactobacillaceae	Lactobacillus	Lactobacillus salivarius	0.00503016498942317
9	1	C009_1	Bacteria	Firmicutes	Clostridia	Clostridiales	Lachnospiraceae	Lachnospira	Lachnospira pectinoschiza	0.00320010496344131
9	1	C009_1	Bacteria	Actinobacteria	Coriobacteriia	Coriobacteriales	Coriobacteriaceae	Enorma	Enorma massiliensis	0.00254008331473136
9	1	C009_1	Bacteria	Firmicutes	Clostridia	Clostridiales	Lachnospiraceae	Lachnospiraceae unclassified	Lachnospiraceae bacterium 1 4 56FAA	0.00229007511446388
9	1	C009_1	Bacteria	Bacteroidetes	Bacteroidia	Bacteroidales	Rikenellaceae	Alistipes	Alistipes sp HGB5	0.00212006953828024
11	1	C011_1	Bacteria	Firmicutes	Clostridia	Clostridiales	Lachnospiraceae	Lachnospiraceae unclassified	Eubacterium rectale	12.1124616291727
11	1	C011_1	Bacteria	Actinobacteria	Actinobacteria	Bifidobacteriales	Bifidobacteriaceae	Bifidobacterium	Bifidobacterium longum	12.0667906426714
11	1	C011_1	Bacteria	Firmicutes	Clostridia	Clostridiales	Ruminococcaceae	Faecalibacterium	Faecalibacterium prausnitzii	12.0044592963252
11	1	C011_1	Bacteria	Actinobacteria	Actinobacteria	Bifidobacteriales	Bifidobacteriaceae	Bifidobacterium	Bifidobacterium adolescentis	7.21878592578632
11	1	C011_1	Bacteria	Actinobacteria	Coriobacteriia	Coriobacteriales	Coriobacteriaceae	Collinsella	Collinsella aerofaciens	5.03388873198932
11	1	C011_1	Bacteria	Bacteroidetes	Bacteroidia	Bacteroidales	Rikenellaceae	Alistipes	Alistipes putredinis	4.89963583213729
11	1	C011_1	Bacteria	Firmicutes	Clostridia	Clostridiales	Lachnospiraceae	Fusicatenibacter	Fusicatenibacter saccharivorans	4.43406577581323
11	1	C011_1	Bacteria	Firmicutes	Clostridia	Clostridiales	Lachnospiraceae	Roseburia	Roseburia faecis	4.04179730283208
11	1	C011_1	Bacteria	Bacteroidetes	Bacteroidia	Bacteroidales	Bacteroidaceae	Bacteroides	Bacteroides stercoris	3.56668704043816
11	1	C011_1	Bacteria	Actinobacteria	Actinobacteria	Bifidobacteriales	Bifidobacteriaceae	Bifidobacterium	Bifidobacterium angulatum	3.24371006412663
11	1	C011_1	Bacteria	Bacteroidetes	Bacteroidia	Bacteroidales	Bacteroidaceae	Bacteroides	Bacteroides vulgatus	2.66870764409522
11	1	C011_1	Bacteria	Firmicutes	Clostridia	Clostridiales	Lachnospiraceae	Blautia	Ruminococcus torques	2.41113208045801
11	1	C011_1	Bacteria	Bacteroidetes	Bacteroidia	Bacteroidales	Rikenellaceae	Alistipes	Alistipes finegoldii	2.03642398675715
11	1	C011_1	Bacteria	Firmicutes	Clostridia	Clostridiales	Lachnospiraceae	Coprococcus	Coprococcus comes	1.59221439182964
11	1	C011_1	Bacteria	Firmicutes	Clostridia	Clostridiales	Eubacteriaceae	Eubacterium	Eubacterium hallii	1.55472358202832
11	1	C011_1	Bacteria	Bacteroidetes	Bacteroidia	Bacteroidales	Rikenellaceae	Alistipes	Alistipes sp CAG 29	1.53480315174757
11	1	C011_1	Bacteria	Bacteroidetes	Bacteroidia	Bacteroidales	Bacteroidaceae	Bacteroides	Bacteroides uniformis	1.21541625299083
11	1	C011_1	Bacteria	Firmicutes	Clostridia	Clostridiales	Lachnospiraceae	Dorea	Dorea longicatena	1.17028527816104
11	1	C011_1	Bacteria	Firmicutes	Clostridia	Clostridiales	Ruminococcaceae	Ruminococcus	Ruminococcus bicirculans	1.14789479452692
11	1	C011_1	Bacteria	Bacteroidetes	Bacteroidia	Bacteroidales	Barnesiellaceae	Barnesiella	Barnesiella intestinihominis	0.900639453812946
11	1	C011_1	Bacteria	Firmicutes	Clostridia	Clostridiales	Lachnospiraceae	Roseburia	Roseburia inulinivorans	0.800677294629664
11	1	C011_1	Bacteria	Firmicutes	Clostridia	Clostridiales	Lachnospiraceae	Anaerostipes	Anaerostipes hadrus	0.782256896747894
11	1	C011_1	Bacteria	Firmicutes	Bacilli	Lactobacillales	Streptococcaceae	Streptococcus	Streptococcus salivarius	0.772566687439915
11	1	C011_1	Bacteria	Firmicutes	Clostridia	Clostridiales	Eubacteriaceae	Eubacterium	Eubacterium rectale CAG 36	0.647493985869317
11	1	C011_1	Bacteria	Bacteroidetes	Bacteroidia	Bacteroidales	Bacteroidaceae	Bacteroides	Bacteroides caccae	0.644333917613044
11	1	C011_1	Bacteria	Bacteroidetes	Bacteroidia	Bacteroidales	Tannerellaceae	Parabacteroides	Parabacteroides sp CAG 409	0.587082680984813
11	1	C011_1	Bacteria	Firmicutes	Clostridia	Clostridiales	Ruminococcaceae	Ruminococcus	Ruminococcus lactaris	0.570042312913324
11	1	C011_1	Bacteria	Firmicutes	Clostridia	Clostridiales	Lachnospiraceae	Lachnospira	Lachnospira pectinoschiza	0.535671570505381
11	1	C011_1	Bacteria	Bacteroidetes	Bacteroidia	Bacteroidales	Prevotellaceae	Paraprevotella	Paraprevotella clara CAG 116	0.533851531192023
11	1	C011_1	Bacteria	Firmicutes	Clostridia	Clostridiales	Lachnospiraceae	Dorea	Dorea formicigenerans	0.486190501714517
11	1	C011_1	Bacteria	Firmicutes	Clostridia	Clostridiales	Ruminococcaceae	Agathobaculum	Agathobaculum butyriciproducens	0.483640446633118
11	1	C011_1	Bacteria	Actinobacteria	Actinobacteria	Bifidobacteriales	Bifidobacteriaceae	Bifidobacterium	Bifidobacterium pseudocatenulatum	0.471050174684421
11	1	C011_1	Bacteria	Firmicutes	Clostridia	Clostridiales	Lachnospiraceae	Blautia	Blautia obeum	0.434359382163458
11	1	C011_1	Bacteria	Firmicutes	Clostridia	Clostridiales	Lachnospiraceae	Roseburia	Roseburia intestinalis	0.39425851598416
11	1	C011_1	Bacteria	Verrucomicrobia	Verrucomicrobiae	Verrucomicrobiales	Akkermansiaceae	Akkermansia	Akkermansia muciniphila	0.393178492654569
11	1	C011_1	Bacteria	Firmicutes	Clostridia	Clostridiales	Ruminococcaceae	Anaerotruncus	Anaerotruncus sp CAG 528	0.363157844209933
11	1	C011_1	Bacteria	Bacteroidetes	Bacteroidia	Bacteroidales	Tannerellaceae	Parabacteroides	Parabacteroides distasonis	0.350067561459343
11	1	C011_1	Bacteria	Bacteroidetes	Bacteroidia	Bacteroidales	Tannerellaceae	Parabacteroides	Parabacteroides merdae	0.343617422135671
11	1	C011_1	Bacteria	Firmicutes	Clostridia	Clostridiales	Ruminococcaceae	Ruminococcus	Ruminococcus sp CAG 177	0.340107346317849
11	1	C011_1	Bacteria	Firmicutes	Clostridia	Clostridiales	Lachnospiraceae	Coprococcus	Coprococcus catus	0.316356833307132
11	1	C011_1	Bacteria	Firmicutes	Negativicutes	Veillonellales	Veillonellaceae	Veillonella	Veillonella parvula	0.30308654666902
11	1	C011_1	Bacteria	Firmicutes	Clostridia	Clostridiales	Oscillospiraceae	Oscillibacter	Oscillibacter sp CAG 241	0.295446381642778
11	1	C011_1	Bacteria	Firmicutes	Clostridia	Clostridiales	Ruminococcaceae	Gemmiger	Gemmiger formicilis	0.265285730171291
11	1	C011_1	Bacteria	Actinobacteria	Coriobacteriia	Eggerthellales	Eggerthellaceae	Slackia	Slackia isoflavoniconvertens	0.242055228393918
11	1	C011_1	Bacteria	Bacteroidetes	Bacteroidia	Bacteroidales	Bacteroidaceae	Bacteroides	Bacteroides xylanisolvens	0.231364997484382
11	1	C011_1	Bacteria	Firmicutes	Clostridia	Clostridiales	Lachnospiraceae	Blautia	Blautia wexlerae	0.223814834399669
11	1	C011_1	Bacteria	Bacteroidetes	Bacteroidia	Bacteroidales	Bacteroidaceae	Bacteroides	Bacteroides ovatus	0.218724724453934
11	1	C011_1	Bacteria	Firmicutes	Clostridia	Clostridiales	Clostridiaceae	Clostridium	Clostridium sp CAG 43	0.215854662460617
11	1	C011_1	Bacteria	Firmicutes	Firmicutes unclassified	Firmicutes unclassified	Firmicutes unclassified	Firmicutes unclassified	Firmicutes bacterium CAG 83	0.192694162193991
11	1	C011_1	Bacteria	Firmicutes	Negativicutes	Veillonellales	Veillonellaceae	Dialister	Dialister invisus	0.183663967141743
11	1	C011_1	Bacteria	Bacteroidetes	Bacteroidia	Bacteroidales	Prevotellaceae	Paraprevotella	Paraprevotella xylaniphila	0.180353895644233
11	1	C011_1	Bacteria	Firmicutes	Clostridia	Clostridiales	Eubacteriaceae	Eubacterium	Eubacterium ventriosum	0.170523683311633
11	1	C011_1	Bacteria	Firmicutes	Clostridia	Clostridiales	Peptostreptococcaceae	Intestinibacter	Intestinibacter bartlettii	0.152493293855207
11	1	C011_1	Bacteria	Actinobacteria	Coriobacteriia	Eggerthellales	Eggerthellaceae	Asaccharobacter	Asaccharobacter celatus	0.138432990152469
11	1	C011_1	Bacteria	Bacteroidetes	Bacteroidia	Bacteroidales	Bacteroidaceae	Bacteroides	Bacteroides faecis	0.134362902238624
11	1	C011_1	Bacteria	Firmicutes	Clostridia	Clostridiales	Lachnospiraceae	Dorea	Dorea sp CAG 105	0.129342793804306
11	1	C011_1	Bacteria	Firmicutes	Clostridia	Clostridiales	Ruminococcaceae	Ruminococcus	Ruminococcus callidus	0.123852675217726
11	1	C011_1	Bacteria	Firmicutes	Clostridia	Clostridiales	Eubacteriaceae	Eubacterium	Eubacterium sp CAG 202	0.114072463965316
11	1	C011_1	Bacteria	Actinobacteria	Actinobacteria	Bifidobacteriales	Bifidobacteriaceae	Bifidobacterium	Bifidobacterium dentium	0.112872438044565
11	1	C011_1	Bacteria	Firmicutes	Clostridia	Clostridiales	Eubacteriaceae	Eubacterium	Eubacterium ramulus	0.109902373891316
11	1	C011_1	Bacteria	Firmicutes	Clostridia	Clostridiales	Eubacteriaceae	Eubacterium	Eubacterium eligens	0.100772176678913
11	1	C011_1	Bacteria	Proteobacteria	Deltaproteobacteria	Desulfovibrionales	Desulfovibrionaceae	Bilophila	Bilophila wadsworthia	0.0943620382199279
11	1	C011_1	Bacteria	Firmicutes	Bacilli	Lactobacillales	Lactobacillaceae	Lactobacillus	Lactobacillus paragasseri	0.0846918293433988
11	1	C011_1	Bacteria	Firmicutes	Clostridia	Clostridiales	Clostridiaceae	Clostridium	Clostridium sp CAG 75	0.0728015725140055
11	1	C011_1	Bacteria	Actinobacteria	Coriobacteriia	Eggerthellales	Eggerthellaceae	Adlercreutzia	Adlercreutzia equolifaciens	0.0677014623516524
11	1	C011_1	Bacteria	Firmicutes	Clostridia	Clostridiales	Clostridiaceae	Clostridium	Clostridium disporicum	0.0671914513353724
11	1	C011_1	Bacteria	Bacteroidetes	Bacteroidia	Bacteroidales	Rikenellaceae	Alistipes	Alistipes sp HGB5	0.057781248074846
11	1	C011_1	Bacteria	Firmicutes	Erysipelotrichia	Erysipelotrichales	Erysipelotrichaceae	Holdemanella	Holdemanella biformis	0.0544211754973692
11	1	C011_1	Bacteria	Firmicutes	Clostridia	Clostridiales	Clostridiales unclassified	Clostridiales unclassified	Clostridiales bacterium KLE1615	0.0512311065919114
11	1	C011_1	Bacteria	Firmicutes	Clostridia	Clostridiales	Clostridiaceae	Clostridium	Clostridium sp CAG 7	0.0411308884271375
11	1	C011_1	Bacteria	Firmicutes	Clostridia	Clostridiales	Eubacteriaceae	Eubacterium	Eubacterium sp CAG 38	0.0398008596986087
11	1	C011_1	Bacteria	Firmicutes	Negativicutes	Veillonellales	Veillonellaceae	Veillonella	Veillonella atypica	0.0396408562425384
11	1	C011_1	Bacteria	Firmicutes	Firmicutes unclassified	Firmicutes unclassified	Firmicutes unclassified	Firmicutes unclassified	Firmicutes bacterium AM55 24TS	0.0360107778328871
11	1	C011_1	Bacteria	Bacteroidetes	Bacteroidia	Bacteroidales	Barnesiellaceae	Coprobacter	Coprobacter fastidiosus	0.0356407698405571
11	1	C011_1	Bacteria	Firmicutes	Clostridia	Clostridiales	Clostridiaceae	Clostridium	Clostridium sp CAG 299	0.0344007430560121
11	1	C011_1	Bacteria	Proteobacteria	Deltaproteobacteria	Desulfovibrionales	Desulfovibrionaceae	Bilophila	Bilophila sp 4 1 30	0.0332507182154509
11	1	C011_1	Bacteria	Firmicutes	Clostridia	Clostridiales	Eubacteriaceae	Eubacterium	Eubacterium sp CAG 146	0.0320406920789749
11	1	C011_1	Bacteria	Actinobacteria	Actinobacteria	Bifidobacteriales	Bifidobacteriaceae	Bifidobacterium	Bifidobacterium catenulatum	0.028990626197467
11	1	C011_1	Bacteria	Firmicutes	Clostridia	Clostridiales	Clostridiaceae	Clostridium	Clostridium sp CAG 58	0.0254605499479713
11	1	C011_1	Bacteria	Bacteroidetes	Bacteroidia	Bacteroidales	Bacteroidaceae	Bacteroides	Bacteroides thetaiotaomicron	0.0234505065309204
11	1	C011_1	Bacteria	Bacteroidetes	Bacteroidia	Bacteroidales	Tannerellaceae	Tannerella	Tannerella sp CAG 118	0.0198204281212469
11	1	C011_1	Bacteria	Bacteroidetes	Bacteroidia	Bacteroidales	Barnesiellaceae	Coprobacter	Coprobacter secundus	0.0178803862163496
11	1	C011_1	Bacteria	Firmicutes	Clostridia	Clostridiales	Lachnospiraceae	Roseburia	Roseburia hominis	0.0153303311351507
11	1	C011_1	Bacteria	Firmicutes	Clostridia	Clostridiales	Ruminococcaceae	Ruminococcaceae unclassified	Clostridium leptum	0.013330287934227
11	1	C011_1	Bacteria	Actinobacteria	Coriobacteriia	Eggerthellales	Eggerthellaceae	Gordonibacter	Gordonibacter pamelaeae	0.00919019850829583
11	1	C011_1	Bacteria	Proteobacteria	Proteobacteria unclassified	Proteobacteria unclassified	Proteobacteria unclassified	Proteobacteria unclassified	Proteobacteria bacterium CAG 139	0.00850018360395908
11	1	C011_1	Bacteria	Bacteroidetes	Bacteroidia	Bacteroidales	Bacteroidaceae	Bacteroides	Bacteroides fragilis	0.00839018122792189
11	1	C011_1	Bacteria	Proteobacteria	Betaproteobacteria	Burkholderiales	Sutterellaceae	Parasutterella	Parasutterella excrementihominis	0.00759016394754796
11	1	C011_1	Bacteria	Firmicutes	Clostridia	Clostridiales	Ruminococcaceae	Flavonifractor	Flavonifractor plautii	0.00709015314730588
11	1	C011_1	Bacteria	Actinobacteria	Coriobacteriia	Coriobacteriales	Coriobacteriaceae	Collinsella	Collinsella stercoris	0.00676014601914968
11	1	C011_1	Bacteria	Bacteroidetes	Bacteroidia	Bacteroidales	Odoribacteraceae	Butyricimonas	Butyricimonas synergistica	0.00610013176283728
11	1	C011_1	Bacteria	Bacteroidetes	Bacteroidia	Bacteroidales	Rikenellaceae	Alistipes	Alistipes indistinctus	0.00477010303421925
11	1	C011_1	Bacteria	Firmicutes	Clostridia	Clostridiales	Clostridiaceae	Hungatella	Hungatella hathewayi	0.00466010065818206
11	1	C011_1	Bacteria	Firmicutes	Bacilli	Lactobacillales	Lactobacillaceae	Lactobacillus	Lactobacillus rogosae	0.00302006523341662
11	1	C011_1	Bacteria	Firmicutes	Bacilli	Lactobacillales	Lactobacillaceae	Lactobacillus	Lactobacillus rhamnosus	0.0024700533531414
11	1	C011_1	Bacteria	Firmicutes	Erysipelotrichia	Erysipelotrichales	Erysipelotrichaceae	Coprobacillus	Coprobacillus sp 8 1 38FAA	0.00087001879240693
11	1	C011_1	Bacteria	Firmicutes	Clostridia	Clostridiales	Ruminococcaceae	Ruthenibacterium	Ruthenibacterium lactatiformans	0.000770016632358515
12	1	C012_1	Bacteria	Bacteroidetes	Bacteroidia	Bacteroidales	Bacteroidaceae	Bacteroides	Bacteroides thetaiotaomicron	43.0307343030744
12	1	C012_1	Bacteria	Bacteroidetes	Bacteroidia	Bacteroidales	Bacteroidaceae	Bacteroides	Bacteroides uniformis	29.8883529888511
12	1	C012_1	Bacteria	Bacteroidetes	Bacteroidia	Bacteroidales	Bacteroidaceae	Bacteroides	Bacteroides ovatus	8.74305087430004
12	1	C012_1	Bacteria	Proteobacteria	Gammaproteobacteria	Enterobacterales	Enterobacteriaceae	Escherichia	Escherichia coli	4.19712041971365
12	1	C012_1	Bacteria	Bacteroidetes	Bacteroidia	Bacteroidales	Bacteroidaceae	Bacteroides	Bacteroides thetaiotaomicron CAG 40	3.86546038654009
12	1	C012_1	Bacteria	Bacteroidetes	Bacteroidia	Bacteroidales	Bacteroidaceae	Bacteroides	Bacteroides dorei	3.06383030637827
12	1	C012_1	Bacteria	Proteobacteria	Gammaproteobacteria	Enterobacterales	Enterobacteriaceae	Shigella	Shigella sonnei	2.7485602748522
12	1	C012_1	Bacteria	Bacteroidetes	Bacteroidia	Bacteroidales	Bacteroidaceae	Bacteroides	Bacteroides salyersiae	1.57205015720945
12	1	C012_1	Bacteria	Firmicutes	Clostridia	Clostridiales	Ruminococcaceae	Faecalibacterium	Faecalibacterium prausnitzii	0.717740071773093
12	1	C012_1	Bacteria	Proteobacteria	Gammaproteobacteria	Enterobacterales	Enterobacteriaceae	Shigella	Shigella boydii	0.671840067183362
12	1	C012_1	Bacteria	Bacteroidetes	Bacteroidia	Bacteroidales	Tannerellaceae	Parabacteroides	Parabacteroides merdae	0.364500036449741
12	1	C012_1	Bacteria	Proteobacteria	Gammaproteobacteria	Enterobacterales	Enterobacteriaceae	Shigella	Shigella flexneri	0.318070031806712
12	1	C012_1	Bacteria	Bacteroidetes	Bacteroidia	Bacteroidales	Bacteroidaceae	Bacteroides	Bacteroides sp CAG 189	0.306030030602988
12	1	C012_1	Bacteria	Bacteroidetes	Bacteroidia	Bacteroidales	Bacteroidaceae	Bacteroides	Bacteroides ovatus CAG 22	0.188440018843263
12	1	C012_1	Bacteria	Bacteroidetes	Bacteroidia	Bacteroidales	Bacteroidaceae	Bacteroides	Bacteroides caecimuris	0.0951300095128752
12	1	C012_1	Bacteria	Proteobacteria	Gammaproteobacteria	Enterobacterales	Enterobacteriaceae	Citrobacter	Citrobacter koseri	0.0416400041640289
12	1	C012_1	Bacteria	Proteobacteria	Gammaproteobacteria	Enterobacterales	Enterobacteriaceae	Shigella	Shigella dysenteriae	0.0407100040709422
12	1	C012_1	Bacteria	Bacteroidetes	Bacteroidia	Bacteroidales	Bacteroidaceae	Bacteroides	Bacteroides eggerthii CAG 109	0.0401600040159338
12	1	C012_1	Bacteria	Bacteroidetes	Bacteroidia	Bacteroidales	Bacteroidaceae	Bacteroides	Bacteroides eggerthii	0.0273600027359204
12	1	C012_1	Bacteria	Bacteroidetes	Bacteroidia	Bacteroidales	Bacteroidaceae	Bacteroides	Bacteroides coprocola CAG 162	0.0188600018859604
12	1	C012_1	Bacteria	Firmicutes	Erysipelotrichia	Erysipelotrichales	Erysipelotrichaceae	Erysipelatoclostridium	Clostridium innocuum	0.018790001879044
12	1	C012_1	Bacteria	Proteobacteria	Betaproteobacteria	Burkholderiales	Sutterellaceae	Parasutterella	Parasutterella excrementihominis	0.0146300014629565
12	1	C012_1	Bacteria	Bacteroidetes	Bacteroidia	Bacteroidales	Prevotellaceae	Prevotella	Prevotella bivia	0.0132400013239934
12	1	C012_1	Bacteria	Firmicutes	Clostridia	Clostridiales	Lachnospiraceae	Lachnoclostridium	Lachnoclostridium sp An138	0.0103000010299922
12	1	C012_1	Bacteria	Firmicutes	Clostridia	Clostridiales	Ruminococcaceae	Ruthenibacterium	Ruthenibacterium lactatiformans	0.00340000033999731
13	1	C013_1	Bacteria	Firmicutes	Clostridia	Clostridiales	Ruminococcaceae	Ruminococcus	Ruminococcus bromii	11.9896043205341
13	1	C013_1	Bacteria	Bacteroidetes	Bacteroidia	Bacteroidales	Rikenellaceae	Alistipes	Alistipes sp CAG 268	9.38395388250034
13	1	C013_1	Bacteria	Actinobacteria	Actinobacteria	Bifidobacteriales	Bifidobacteriaceae	Bifidobacterium	Bifidobacterium breve	9.3322595091472
13	1	C013_1	Bacteria	Actinobacteria	Actinobacteria	Bifidobacteriales	Bifidobacteriaceae	Bifidobacterium	Bifidobacterium dentium	6.72552897973975
13	1	C013_1	Bacteria	Bacteroidetes	Bacteroidia	Bacteroidales	Bacteroidaceae	Bacteroides	Bacteroides uniformis	5.59181306738514
13	1	C013_1	Bacteria	Bacteroidetes	Bacteroidia	Bacteroidales	Rikenellaceae	Alistipes	Alistipes finegoldii	4.85653086249496
13	1	C013_1	Bacteria	Bacteroidetes	Bacteroidia	Bacteroidales	Rikenellaceae	Alistipes	Alistipes putredinis	4.77664410409201
13	1	C013_1	Bacteria	Firmicutes	Clostridia	Clostridiales	Lachnospiraceae	Blautia	Ruminococcus gnavus	4.08406551195506
13	1	C013_1	Bacteria	Bacteroidetes	Bacteroidia	Bacteroidales	Barnesiellaceae	Barnesiella	Barnesiella intestinihominis	3.64918872137655
13	1	C013_1	Bacteria	Firmicutes	Erysipelotrichia	Erysipelotrichales	Erysipelotrichaceae	Erysipelatoclostridium	Erysipelatoclostridium ramosum	3.43073023978276
13	1	C013_1	Bacteria	Verrucomicrobia	Verrucomicrobiae	Verrucomicrobiales	Akkermansiaceae	Akkermansia	Akkermansia muciniphila	2.75046268914179
13	1	C013_1	Bacteria	Firmicutes	Clostridia	Clostridiales	Clostridiaceae	Clostridium	Clostridium sp CAG 138	2.0467331536253
13	1	C013_1	Bacteria	Firmicutes	Clostridia	Clostridiales	Ruminococcaceae	Ruminococcus	Ruminococcus sp CAG 177	1.96235601531821
13	1	C013_1	Bacteria	Firmicutes	Bacilli	Lactobacillales	Lactobacillaceae	Lactobacillus	Lactobacillus acidophilus	1.82417432514618
13	1	C013_1	Bacteria	Firmicutes	Clostridia	Clostridiales	Eubacteriaceae	Eubacterium	Eubacterium sp CAG 251	1.72765615971054
13	1	C013_1	Bacteria	Bacteroidetes	Bacteroidia	Bacteroidales	Bacteroidaceae	Bacteroides	Bacteroides vulgatus	1.49606656723274
13	1	C013_1	Bacteria	Firmicutes	Clostridia	Clostridiales	Lachnospiraceae	Dorea	Dorea longicatena	1.32414202241633
13	1	C013_1	Bacteria	Actinobacteria	Coriobacteriia	Coriobacteriales	Coriobacteriaceae	Collinsella	Collinsella aerofaciens	1.2624067996161
13	1	C013_1	Bacteria	Actinobacteria	Actinobacteria	Bifidobacteriales	Bifidobacteriaceae	Bifidobacterium	Bifidobacterium animalis	1.15159742514132
13	1	C013_1	Bacteria	Firmicutes	Clostridia	Clostridiales	Ruminococcaceae	Ruminococcus	Ruminococcus sp 37 24	1.10709366012332
13	1	C013_1	Bacteria	Firmicutes	Clostridia	Clostridiales	Clostridiaceae	Clostridium	Clostridium nexile CAG 348	1.07243072763911
13	1	C013_1	Bacteria	Firmicutes	Clostridia	Clostridiales	Lachnospiraceae	Coprococcus	Coprococcus catus	0.966761788047139
13	1	C013_1	Bacteria	Firmicutes	Firmicutes unclassified	Firmicutes unclassified	Firmicutes unclassified	Firmicutes unclassified	Firmicutes bacterium CAG 194	0.887965121848227
13	1	C013_1	Archaea	Euryarchaeota	Methanobacteria	Methanobacteriales	Methanobacteriaceae	Methanobrevibacter	Methanobrevibacter smithii	0.762134476577407
13	1	C013_1	Bacteria	Firmicutes	Bacilli	Lactobacillales	Streptococcaceae	Streptococcus	Streptococcus salivarius	0.756884032389872
13	1	C013_1	Bacteria	Firmicutes	Erysipelotrichia	Erysipelotrichales	Erysipelotrichaceae	Faecalicoccus	Faecalicoccus pleomorphus	0.755963954550035
13	1	C013_1	Bacteria	Firmicutes	Clostridia	Clostridiales	Ruminococcaceae	Ruminococcus	Ruminococcus lactaris	0.654615380462512
13	1	C013_1	Bacteria	Firmicutes	Bacilli	Lactobacillales	Streptococcaceae	Streptococcus	Streptococcus thermophilus	0.633103560561711
13	1	C013_1	Bacteria	Bacteroidetes	Bacteroidia	Bacteroidales	Rikenellaceae	Alistipes	Alistipes indistinctus	0.617552244918846
13	1	C013_1	Bacteria	Firmicutes	Clostridia	Clostridiales	Clostridiaceae	Clostridium	Clostridium sp CAG 226	0.532425043158706
13	1	C013_1	Bacteria	Bacteroidetes	Bacteroidia	Bacteroidales	Bacteroidaceae	Bacteroides	Bacteroides eggerthii	0.505102731690581
13	1	C013_1	Bacteria	Firmicutes	Firmicutes unclassified	Firmicutes unclassified	Firmicutes unclassified	Firmicutes unclassified	Firmicutes bacterium CAG 110	0.498772196126127
13	1	C013_1	Bacteria	Firmicutes	Clostridia	Clostridiales	Ruminococcaceae	Gemmiger	Gemmiger formicilis	0.494321819627229
13	1	C013_1	Bacteria	Firmicutes	Clostridia	Clostridiales	Eubacteriaceae	Eubacterium	Eubacterium hallii	0.450898145982921
13	1	C013_1	Bacteria	Firmicutes	Bacilli	Lactobacillales	Streptococcaceae	Streptococcus	Streptococcus parasanguinis	0.445297672181809
13	1	C013_1	Bacteria	Firmicutes	Clostridia	Clostridiales	Eubacteriaceae	Eubacterium	Eubacterium eligens	0.437447008018296
13	1	C013_1	Bacteria	Firmicutes	Firmicutes unclassified	Firmicutes unclassified	Firmicutes unclassified	Firmicutes unclassified	Firmicutes bacterium CAG 94	0.407114441881791
13	1	C013_1	Bacteria	Firmicutes	Clostridia	Clostridiales	Lachnospiraceae	Fusicatenibacter	Fusicatenibacter saccharivorans	0.406474387733461
13	1	C013_1	Bacteria	Firmicutes	Clostridia	Clostridiales	Lachnospiraceae	Roseburia	Roseburia faecis	0.389232929104759
13	1	C013_1	Bacteria	Firmicutes	Bacilli	Lactobacillales	Lactobacillaceae	Lactobacillus	Lactobacillus delbrueckii	0.371431423099493
13	1	C013_1	Bacteria	Firmicutes	Clostridia	Clostridiales	Oscillospiraceae	Oscillibacter	Oscillibacter sp CAG 241	0.339408713977151
13	1	C013_1	Bacteria	Bacteroidetes	Bacteroidia	Bacteroidales	Tannerellaceae	Parabacteroides	Parabacteroides distasonis	0.334878330706487
13	1	C013_1	Bacteria	Bacteroidetes	Bacteroidia	Bacteroidales	Rikenellaceae	Alistipes	Alistipes inops	0.324727471944995
13	1	C013_1	Bacteria	Actinobacteria	Coriobacteriia	Eggerthellales	Eggerthellaceae	Slackia	Slackia isoflavoniconvertens	0.290704593608476
13	1	C013_1	Bacteria	Firmicutes	Clostridia	Clostridiales	Ruminococcaceae	Faecalibacterium	Faecalibacterium prausnitzii	0.272813079986586
13	1	C013_1	Bacteria	Bacteroidetes	Bacteroidia	Bacteroidales	Rikenellaceae	Alistipes	Alistipes sp CAG 157	0.265082425973305
13	1	C013_1	Bacteria	Firmicutes	Clostridia	Clostridiales	Lachnospiraceae	Blautia	Blautia wexlerae	0.262552211917139
13	1	C013_1	Bacteria	Actinobacteria	Coriobacteriia	Coriobacteriales	Coriobacteriaceae	Collinsella	Collinsella intestinalis	0.248871054491103
13	1	C013_1	Bacteria	Firmicutes	Clostridia	Clostridiales	Lachnospiraceae	Coprococcus	Coprococcus comes	0.241480429244283
13	1	C013_1	Bacteria	Bacteroidetes	Bacteroidia	Bacteroidales	Bacteroidaceae	Bacteroides	Bacteroides caccae	0.239340248184999
13	1	C013_1	Bacteria	Firmicutes	Clostridia	Clostridiales	Lachnospiraceae	Blautia	Blautia obeum	0.228289313275965
13	1	C013_1	Bacteria	Firmicutes	Bacilli	Lactobacillales	Streptococcaceae	Streptococcus	Streptococcus gordonii	0.222308807325088
13	1	C013_1	Bacteria	Firmicutes	Clostridia	Clostridiales	Lachnospiraceae	Blautia	Blautia sp CAG 52	0.213378051783043
13	1	C013_1	Bacteria	Firmicutes	Clostridia	Clostridiales	Lachnospiraceae	Dorea	Dorea sp CAG 317	0.193906404481656
13	1	C013_1	Bacteria	Firmicutes	Clostridia	Clostridiales	Lachnospiraceae	Dorea	Dorea formicigenerans	0.189746052515899
13	1	C013_1	Bacteria	Firmicutes	Bacilli	Lactobacillales	Lactobacillaceae	Lactobacillus	Lactobacillus fermentum	0.175454843479655
13	1	C013_1	Bacteria	Firmicutes	Clostridia	Clostridiales	Lachnospiraceae	Dorea	Dorea sp CAG 105	0.165844030405009
13	1	C013_1	Bacteria	Firmicutes	Clostridia	Clostridiales	Lachnospiraceae	Coprococcus	Coprococcus eutactus CAG 665	0.165784025328442
13	1	C013_1	Bacteria	Firmicutes	Firmicutes unclassified	Firmicutes unclassified	Firmicutes unclassified	Firmicutes unclassified	Firmicutes bacterium CAG 83	0.159303477074021
13	1	C013_1	Bacteria	Firmicutes	Bacilli	Lactobacillales	Streptococcaceae	Streptococcus	Streptococcus mutans	0.13315126459686
13	1	C013_1	Bacteria	Bacteroidetes	Bacteroidia	Bacteroidales	Odoribacteraceae	Odoribacter	Odoribacter sp AF21 41	0.131821152069459
13	1	C013_1	Bacteria	Actinobacteria	Actinobacteria	Actinomycetales	Actinomycetaceae	Actinomyces	Actinomyces naeslundii	0.120360182471571
13	1	C013_1	Bacteria	Bacteroidetes	Bacteroidia	Bacteroidales	Rikenellaceae	Alistipes	Alistipes sp CAG 29	0.118380014949368
13	1	C013_1	Bacteria	Bacteroidetes	Bacteroidia	Bacteroidales	Bacteroidaceae	Bacteroides	Bacteroides faecis	0.115019730669346
13	1	C013_1	Bacteria	Bacteroidetes	Bacteroidia	Bacteroidales	Rikenellaceae	Alistipes	Alistipes sp HGB5	0.112289499691505
13	1	C013_1	Bacteria	Firmicutes	Clostridia	Clostridiales	Ruminococcaceae	Ruminococcaceae unclassified	Ruminococcaceae bacterium D5	0.10751909611554
13	1	C013_1	Bacteria	Actinobacteria	Coriobacteriia	Eggerthellales	Eggerthellaceae	Asaccharobacter	Asaccharobacter celatus	0.102638683232589
13	1	C013_1	Bacteria	Firmicutes	Clostridia	Clostridiales	Ruminococcaceae	Ruminococcus	Ruminococcus sp CAG 353	0.0979882898094354
13	1	C013_1	Bacteria	Firmicutes	Clostridia	Clostridiales	Eubacteriaceae	Eubacterium	Eubacterium sp CAG 146	0.0959981214410849
13	1	C013_1	Bacteria	Proteobacteria	Deltaproteobacteria	Desulfovibrionales	Desulfovibrionaceae	Desulfovibrio	Desulfovibrio fairfieldensis	0.0954280732148253
13	1	C013_1	Bacteria	Synergistetes	Synergistia	Synergistales	Synergistaceae	Cloacibacillus	Cloacibacillus evryensis	0.0762964546799007
13	1	C013_1	Bacteria	Firmicutes	Clostridia	Clostridiales	Ruminococcaceae	Ruminococcaceae unclassified	Eubacterium siraeum	0.076166443681263
13	1	C013_1	Bacteria	Firmicutes	Clostridia	Clostridiales	Ruminococcaceae	Ruthenibacterium	Ruthenibacterium lactatiformans	0.0725161348648753
13	1	C013_1	Bacteria	Actinobacteria	Actinobacteria	Actinomycetales	Actinomycetaceae	Actinomyces	Actinomyces oris	0.0723961247120635
13	1	C013_1	Bacteria	Actinobacteria	Coriobacteriia	Coriobacteriales	Coriobacteriaceae	Enorma	Enorma massiliensis	0.068415787975685
13	1	C013_1	Bacteria	Firmicutes	Clostridia	Clostridiales	Clostridiales unclassified	Monoglobus	Monoglobus pectinilyticus	0.0678257380574514
13	1	C013_1	Bacteria	Firmicutes	Clostridia	Clostridiales	Clostridiaceae	Clostridium	Clostridium sp CAG 242	0.0658955747656681
13	1	C013_1	Bacteria	Synergistetes	Synergistia	Synergistales	Synergistaceae	Synergistes	Synergistes sp 3 1 syn1	0.0610551652669874
13	1	C013_1	Bacteria	Firmicutes	Clostridia	Clostridiales	Peptostreptococcaceae	Intestinibacter	Intestinibacter bartlettii	0.0597850578158307
13	1	C013_1	Bacteria	Firmicutes	Bacilli	Lactobacillales	Streptococcaceae	Streptococcus	Streptococcus vestibularis	0.0561247481536172
13	1	C013_1	Bacteria	Firmicutes	Clostridia	Clostridiales	Lachnospiraceae	Tyzzerella	Tyzzerella nexilis	0.0548846432409054
13	1	C013_1	Bacteria	Actinobacteria	Coriobacteriia	Eggerthellales	Eggerthellaceae	Adlercreutzia	Adlercreutzia equolifaciens	0.0518943902654668
13	1	C013_1	Bacteria	Actinobacteria	Actinobacteria	Bifidobacteriales	Bifidobacteriaceae	Bifidobacterium	Bifidobacterium longum	0.0515343598067086
13	1	C013_1	Bacteria	Firmicutes	Clostridia	Clostridiales	Eubacteriaceae	Eubacterium	Eubacterium sp CAG 161	0.0477840425301282
13	1	C013_1	Bacteria	Firmicutes	Clostridia	Clostridiales	Clostridiales Family XIII Incertae Sedis	Mogibacterium	Mogibacterium diversum	0.0458538792380223
13	1	C013_1	Bacteria	Firmicutes	Bacilli	Lactobacillales	Streptococcaceae	Streptococcus	Streptococcus sp F0442	0.0451438191669769
13	1	C013_1	Bacteria	Firmicutes	Clostridia	Clostridiales	Clostridiaceae	Clostridium	Clostridium celatum	0.0404934257438236
13	1	C013_1	Bacteria	Bacteroidetes	Bacteroidia	Bacteroidales	Bacteroidaceae	Bacteroides	Bacteroides massiliensis	0.0378732040729688
13	1	C013_1	Bacteria	Firmicutes	Clostridia	Clostridiales	Lachnospiraceae	Coprococcus	Coprococcus eutactus	0.037753193920157
13	1	C013_1	Bacteria	Bacteroidetes	Bacteroidia	Bacteroidales	Porphyromonadaceae	Sanguibacteroides	Sanguibacteroides justesenii	0.0354930027080604
13	1	C013_1	Bacteria	Firmicutes	Clostridia	Clostridiales	Ruminococcaceae	Agathobaculum	Agathobaculum butyriciproducens	0.0353129874786813
13	1	C013_1	Bacteria	Firmicutes	Clostridia	Clostridiales	Lachnospiraceae	Anaerostipes	Anaerostipes hadrus	0.0332728148802345
13	1	C013_1	Bacteria	Firmicutes	Firmicutes unclassified	Firmicutes unclassified	Firmicutes unclassified	Firmicutes unclassified	Firmicutes bacterium AM55 24TS	0.031922700660472
13	1	C013_1	Bacteria	Firmicutes	Clostridia	Clostridiales	Clostridiales unclassified	Clostridiales unclassified	Clostridiales bacterium KLE1615	0.0302825619047313
13	1	C013_1	Bacteria	Actinobacteria	Coriobacteriia	Eggerthellales	Eggerthellaceae	Gordonibacter	Gordonibacter pamelaeae	0.0296025043718727
13	1	C013_1	Bacteria	Firmicutes	Firmicutes unclassified	Firmicutes unclassified	Firmicutes unclassified	Firmicutes unclassified	Firmicutes bacterium CAG 238	0.0284224045354055
13	1	C013_1	Bacteria	Actinobacteria	Actinobacteria	Actinomycetales	Actinomycetaceae	Actinomyces	Actinomyces sp HMSC035G02	0.0276023351575352
13	1	C013_1	Bacteria	Actinobacteria	Actinobacteria	Actinomycetales	Actinomycetaceae	Actinomyces	Actinomyces sp HPA0247	0.0268622725482384
13	1	C013_1	Bacteria	Actinobacteria	Coriobacteriia	Coriobacteriales	Coriobacteriaceae	Collinsella	Collinsella stercoris	0.026272222630037
13	1	C013_1	Bacteria	Actinobacteria	Actinobacteria	Micrococcales	Micrococcaceae	Rothia	Rothia dentocariosa	0.0245020728753685
13	1	C013_1	Bacteria	Firmicutes	Clostridia	Clostridiales	Ruminococcaceae	Ruminococcaceae unclassified	Clostridium leptum	0.0240820373403657
13	1	C013_1	Bacteria	Firmicutes	Clostridia	Clostridiales	Lachnospiraceae	Blautia	Ruminococcus torques	0.0221818765867692
13	1	C013_1	Bacteria	Firmicutes	Clostridia	Clostridiales	Lachnospiraceae	Roseburia	Roseburia sp CAG 45	0.0211517894413975
13	1	C013_1	Bacteria	Firmicutes	Clostridia	Clostridiales	Clostridiales unclassified	Lawsonibacter	Lawsonibacter asaccharolyticus	0.0192816312259879
13	1	C013_1	Bacteria	Firmicutes	Erysipelotrichia	Erysipelotrichales	Erysipelotrichaceae	Faecalitalea	Faecalitalea cylindroides	0.0192816312259879
13	1	C013_1	Bacteria	Firmicutes	Firmicutes unclassified	Firmicutes unclassified	Firmicutes unclassified	Firmicutes unclassified	Firmicutes bacterium CAG 95	0.0177515017770398
13	1	C013_1	Bacteria	Proteobacteria	Deltaproteobacteria	Desulfovibrionales	Desulfovibrionaceae	Bilophila	Bilophila wadsworthia	0.0176314916241957
13	1	C013_1	Bacteria	Proteobacteria	Gammaproteobacteria	Enterobacterales	Enterobacteriaceae	Escherichia	Escherichia coli	0.0167014129395328
13	1	C013_1	Bacteria	Actinobacteria	Coriobacteriia	Eggerthellales	Eggerthellaceae	Eggerthella	Eggerthella lenta	0.0165614010945211
13	1	C013_1	Bacteria	Bacteroidetes	Bacteroidia	Bacteroidales	Odoribacteraceae	Butyricimonas	Butyricimonas synergistica	0.0142812081902247
13	1	C013_1	Bacteria	Bacteroidetes	Bacteroidia	Bacteroidales	Porphyromonadaceae	Porphyromonas	Porphyromonas asaccharolytica	0.0142512056520056
13	1	C013_1	Bacteria	Actinobacteria	Actinobacteria	Micrococcales	Micrococcaceae	Rothia	Rothia mucilaginosa	0.0135611472730632
13	1	C013_1	Bacteria	Firmicutes	Clostridia	Clostridiales	Lachnospiraceae	Roseburia	Roseburia hominis	0.0114809712901845
13	1	C013_1	Bacteria	Firmicutes	Negativicutes	Veillonellales	Veillonellaceae	Dialister	Dialister invisus	0.011240950984464
13	1	C013_1	Bacteria	Actinobacteria	Actinobacteria	Corynebacteriales	Corynebacteriaceae	Corynebacterium	Corynebacterium durum	0.0107509095269392
13	1	C013_1	Bacteria	Proteobacteria	Gammaproteobacteria	Enterobacterales	Enterobacteriaceae	Shigella	Shigella sonnei	0.0102708689154982
13	1	C013_1	Bacteria	Actinobacteria	Actinobacteria	Actinomycetales	Actinomycetaceae	Actinomyces	Actinomyces odontolyticus	0.00890075300369712
13	1	C013_1	Bacteria	Firmicutes	Clostridia	Clostridiales	Clostridiaceae	Clostridium	Clostridium sp CAG 167	0.00778065824370037
13	1	C013_1	Bacteria	Actinobacteria	Actinobacteria	Actinomycetales	Actinomycetaceae	Actinomyces	Actinomyces sp oral taxon 170	0.00556047041580991
13	1	C013_1	Bacteria	Actinobacteria	Actinobacteria	Actinomycetales	Actinomycetaceae	Actinomyces	Actinomyces graevenitzii	0.00480040611434553
13	1	C013_1	Bacteria	Firmicutes	Clostridia	Clostridiales	Clostridiaceae	Clostridium	Clostridium disporicum	0.00349029527898268
13	1	C013_1	Bacteria	Bacteroidetes	Bacteroidia	Bacteroidales	Odoribacteraceae	Butyricimonas	Butyricimonas virosa	0.00272023013146999
13	1	C013_1	Bacteria	Proteobacteria	Gammaproteobacteria	Enterobacterales	Enterobacteriaceae	Shigella	Shigella flexneri	0.00142012014216512
13	1	C013_1	Bacteria	Firmicutes	Clostridia	Clostridiales	Ruminococcaceae	Ruminococcaceae unclassified	Clostridium methylpentosum	0.00128010829716311
13	1	C013_1	Bacteria	Firmicutes	Clostridia	Clostridiales	Lachnospiraceae	Roseburia	Roseburia sp CAG 471	0.000940079530727344
14	1	C014_1	Bacteria	Bacteroidetes	Bacteroidia	Bacteroidales	Rikenellaceae	Alistipes	Alistipes putredinis	18.9053590512979
14	1	C014_1	Bacteria	Firmicutes	Clostridia	Clostridiales	Clostridiaceae	Clostridium	Clostridium sp CAG 138	7.50434588080041
14	1	C014_1	Bacteria	Firmicutes	Clostridia	Clostridiales	Lachnospiraceae	Coprococcus	Coprococcus comes	5.89061730758268
14	1	C014_1	Bacteria	Bacteroidetes	Bacteroidia	Bacteroidales	Barnesiellaceae	Barnesiella	Barnesiella intestinihominis	5.16997561626759
14	1	C014_1	Bacteria	Verrucomicrobia	Verrucomicrobiae	Verrucomicrobiales	Akkermansiaceae	Akkermansia	Akkermansia muciniphila	4.84523584161026
14	1	C014_1	Bacteria	Firmicutes	Firmicutes unclassified	Firmicutes unclassified	Firmicutes unclassified	Firmicutes unclassified	Firmicutes bacterium CAG 83	4.84062570282904
14	1	C014_1	Bacteria	Bacteroidetes	Bacteroidia	Bacteroidales	Bacteroidaceae	Bacteroides	Bacteroides uniformis	3.72399209215793
14	1	C014_1	Bacteria	Firmicutes	Clostridia	Clostridiales	Lachnospiraceae	Roseburia	Roseburia intestinalis	3.42805318440787
14	1	C014_1	Bacteria	Firmicutes	Clostridia	Clostridiales	Ruminococcaceae	Faecalibacterium	Faecalibacterium prausnitzii	2.82211494565977
14	1	C014_1	Bacteria	Actinobacteria	Actinobacteria	Bifidobacteriales	Bifidobacteriaceae	Bifidobacterium	Bifidobacterium animalis	2.69053098498232
14	1	C014_1	Bacteria	Bacteroidetes	Bacteroidia	Bacteroidales	Bacteroidaceae	Bacteroides	Bacteroides intestinalis	2.61678876534101
14	1	C014_1	Bacteria	Firmicutes	Clostridia	Clostridiales	Clostridiaceae	Clostridium	Clostridium sp CAG 217	2.5201858575956
14	1	C014_1	Bacteria	Bacteroidetes	Bacteroidia	Bacteroidales	Bacteroidaceae	Bacteroides	Bacteroides dorei	2.47604452894196
14	1	C014_1	Bacteria	Actinobacteria	Coriobacteriia	Eggerthellales	Eggerthellaceae	Slackia	Slackia isoflavoniconvertens	2.21978681558451
14	1	C014_1	Bacteria	Bacteroidetes	Bacteroidia	Bacteroidales	Rikenellaceae	Alistipes	Alistipes sp HGB5	1.83789532064803
14	1	C014_1	Bacteria	Actinobacteria	Coriobacteriia	Coriobacteriales	Coriobacteriaceae	Collinsella	Collinsella aerofaciens	1.50820539698176
14	1	C014_1	Bacteria	Firmicutes	Clostridia	Clostridiales	Lachnospiraceae	Anaerostipes	Anaerostipes hadrus	1.32609991560738
14	1	C014_1	Bacteria	Firmicutes	Negativicutes	Acidaminococcales	Acidaminococcaceae	Phascolarctobacterium	Phascolarctobacterium faecium	1.30794936927487
14	1	C014_1	Bacteria	Firmicutes	Firmicutes unclassified	Firmicutes unclassified	Firmicutes unclassified	Firmicutes unclassified	Firmicutes bacterium CAG 114	1.21940670414287
14	1	C014_1	Bacteria	Firmicutes	Clostridia	Clostridiales	Lachnospiraceae	Coprococcus	Coprococcus catus	1.1501446193531
14	1	C014_1	Bacteria	Firmicutes	Firmicutes unclassified	Firmicutes unclassified	Firmicutes unclassified	Firmicutes unclassified	Firmicutes bacterium CAG 194	1.10533327053299
14	1	C014_1	Bacteria	Firmicutes	Clostridia	Clostridiales	Lachnospiraceae	Blautia	Blautia sp CAG 52	1.06976219984378
14	1	C014_1	Bacteria	Proteobacteria	Betaproteobacteria	Burkholderiales	Sutterellaceae	Parasutterella	Parasutterella excrementihominis	1.02171075349266
14	1	C014_1	Bacteria	Bacteroidetes	Bacteroidia	Bacteroidales	Bacteroidaceae	Bacteroides	Bacteroides xylanisolvens	0.994919947091119
14	1	C014_1	Bacteria	Firmicutes	Negativicutes	Acidaminococcales	Acidaminococcaceae	Phascolarctobacterium	Phascolarctobacterium sp CAG 207	0.978479452230243
14	1	C014_1	Bacteria	Firmicutes	Clostridia	Clostridiales	Ruminococcaceae	Ruthenibacterium	Ruthenibacterium lactatiformans	0.870366198023484
14	1	C014_1	Bacteria	Firmicutes	Clostridia	Clostridiales	Clostridiaceae	Clostridium	Clostridium sp CAG 62	0.848545541221397
14	1	C014_1	Bacteria	Bacteroidetes	Bacteroidia	Bacteroidales	Rikenellaceae	Alistipes	Alistipes shahii	0.804054202032183
14	1	C014_1	Bacteria	Firmicutes	Clostridia	Clostridiales	Eubacteriaceae	Eubacterium	Eubacterium sp CAG 115	0.762042937493492
14	1	C014_1	Bacteria	Bacteroidetes	Bacteroidia	Bacteroidales	Bacteroidaceae	Bacteroides	Bacteroides clarus	0.726941880952233
14	1	C014_1	Bacteria	Firmicutes	Firmicutes unclassified	Firmicutes unclassified	Firmicutes unclassified	Firmicutes unclassified	Firmicutes bacterium CAG 145	0.705781244015064
14	1	C014_1	Bacteria	Firmicutes	Clostridia	Clostridiales	Eubacteriaceae	Eubacterium	Eubacterium sp CAG 202	0.691450812669177
14	1	C014_1	Bacteria	Firmicutes	Clostridia	Clostridiales	Clostridiales unclassified	Intestinimonas	Intestinimonas butyriciproducens	0.686770671795959
14	1	C014_1	Bacteria	Firmicutes	Clostridia	Clostridiales	Lachnospiraceae	Dorea	Dorea formicigenerans	0.659469850043396
14	1	C014_1	Bacteria	Firmicutes	Clostridia	Clostridiales	Lachnospiraceae	Roseburia	Roseburia sp CAG 182	0.621098695069614
14	1	C014_1	Bacteria	Bacteroidetes	Bacteroidia	Bacteroidales	Bacteroidaceae	Bacteroides	Bacteroides faecis	0.428382894326705
14	1	C014_1	Bacteria	Actinobacteria	Coriobacteriia	Eggerthellales	Eggerthellaceae	Eggerthella	Eggerthella lenta	0.420062643885429
14	1	C014_1	Bacteria	Firmicutes	Clostridia	Clostridiales	Lachnospiraceae	Lachnospiraceae unclassified	Eubacterium rectale	0.418722603549329
14	1	C014_1	Bacteria	Firmicutes	Clostridia	Clostridiales	Eubacteriaceae	Eubacterium	Eubacterium eligens	0.416872547862206
14	1	C014_1	Bacteria	Firmicutes	Clostridia	Clostridiales	Lachnospiraceae	Blautia	Blautia wexlerae	0.405772213742617
14	1	C014_1	Bacteria	Bacteroidetes	Bacteroidia	Bacteroidales	Tannerellaceae	Parabacteroides	Parabacteroides distasonis	0.376631336604487
14	1	C014_1	Bacteria	Proteobacteria	Betaproteobacteria	Burkholderiales	Sutterellaceae	Parasutterella	Parasutterella excrementihominis CAG 233	0.375021288142116
14	1	C014_1	Bacteria	Firmicutes	Clostridia	Clostridiales	Clostridiaceae	Clostridium	Clostridium sp CAG 167	0.369411119274558
14	1	C014_1	Bacteria	Firmicutes	Clostridia	Clostridiales	Eubacteriaceae	Eubacterium	Eubacterium hallii	0.327029843597183
14	1	C014_1	Bacteria	Bacteroidetes	Bacteroidia	Bacteroidales	Bacteroidaceae	Bacteroides	Bacteroides caccae	0.322699713262687
14	1	C014_1	Bacteria	Bacteroidetes	Bacteroidia	Bacteroidales	Tannerellaceae	Parabacteroides	Parabacteroides johnsonii	0.298998999870067
14	1	C014_1	Bacteria	Actinobacteria	Coriobacteriia	Eggerthellales	Eggerthellaceae	Gordonibacter	Gordonibacter pamelaeae	0.284408560697575
14	1	C014_1	Bacteria	Actinobacteria	Actinobacteria	Bifidobacteriales	Bifidobacteriaceae	Bifidobacterium	Bifidobacterium adolescentis	0.256947734126726
14	1	C014_1	Bacteria	Firmicutes	Clostridia	Clostridiales	Lachnospiraceae	Fusicatenibacter	Fusicatenibacter saccharivorans	0.251477569474972
14	1	C014_1	Bacteria	Firmicutes	Clostridia	Clostridiales	Clostridiales unclassified	Clostridiales unclassified	Clostridiales bacterium AM23 16LB	0.250107528236723
14	1	C014_1	Bacteria	Bacteroidetes	Bacteroidia	Bacteroidales	Bacteroidaceae	Bacteroides	Bacteroides finegoldii	0.245847400006822
14	1	C014_1	Bacteria	Bacteroidetes	Bacteroidia	Bacteroidales	Barnesiellaceae	Coprobacter	Coprobacter fastidiosus	0.243167319336197
14	1	C014_1	Bacteria	Firmicutes	Clostridia	Clostridiales	Peptostreptococcaceae	Intestinibacter	Intestinibacter bartlettii	0.228286871434951
14	1	C014_1	Bacteria	Bacteroidetes	Bacteroidia	Bacteroidales	Bacteroidaceae	Bacteroides	Bacteroides cellulosilyticus	0.226926830497628
14	1	C014_1	Bacteria	Firmicutes	Clostridia	Clostridiales	Lachnospiraceae	Blautia	Blautia obeum	0.194335849509041
14	1	C014_1	Bacteria	Firmicutes	Negativicutes	Veillonellales	Veillonellaceae	Veillonella	Veillonella parvula	0.19220578539409
14	1	C014_1	Bacteria	Proteobacteria	Gammaproteobacteria	Pasteurellales	Pasteurellaceae	Haemophilus	Haemophilus sp HMSC71H05	0.187735650843161
14	1	C014_1	Bacteria	Firmicutes	Clostridia	Clostridiales	Lachnospiraceae	Lachnospira	Lachnospira pectinoschiza	0.187275636996769
14	1	C014_1	Bacteria	Firmicutes	Clostridia	Clostridiales	Lachnospiraceae	Dorea	Dorea longicatena	0.148464468780652
14	1	C014_1	Bacteria	Bacteroidetes	Bacteroidia	Bacteroidales	Odoribacteraceae	Butyricimonas	Butyricimonas synergistica	0.137964152721054
14	1	C014_1	Bacteria	Actinobacteria	Actinobacteria	Bifidobacteriales	Bifidobacteriaceae	Bifidobacterium	Bifidobacterium pseudocatenulatum	0.137554140379609
14	1	C014_1	Bacteria	Bacteroidetes	Bacteroidia	Bacteroidales	Odoribacteraceae	Butyricimonas	Butyricimonas virosa	0.135284072050744
14	1	C014_1	Bacteria	Firmicutes	Clostridia	Clostridiales	Eubacteriaceae	Eubacterium	Eubacterium ramulus	0.129073885123826
14	1	C014_1	Bacteria	Firmicutes	Clostridia	Clostridiales	Clostridiales unclassified	Monoglobus	Monoglobus pectinilyticus	0.122433685253925
14	1	C014_1	Bacteria	Firmicutes	Clostridia	Clostridiales	Ruminococcaceae	Anaeromassilibacillus	Anaeromassilibacillus sp An250	0.115873487792065
14	1	C014_1	Bacteria	Proteobacteria	Proteobacteria unclassified	Proteobacteria unclassified	Proteobacteria unclassified	Proteobacteria unclassified	Proteobacteria bacterium CAG 139	0.111753363776392
14	1	C014_1	Bacteria	Firmicutes	Clostridia	Clostridiales	Ruminococcaceae	Ruminococcaceae unclassified	Clostridium leptum	0.100233017013802
14	1	C014_1	Bacteria	Firmicutes	Clostridia	Clostridiales	Clostridiaceae	Clostridium	Clostridium sp CAG 7	0.0961728948040021
14	1	C014_1	Bacteria	Firmicutes	Clostridia	Clostridiales	Lachnospiraceae	Dorea	Dorea sp CAG 105	0.0844725426234775
14	1	C014_1	Bacteria	Bacteroidetes	Bacteroidia	Bacteroidales	Bacteroidaceae	Bacteroides	Bacteroides caccae CAG 21	0.0843525390114163
14	1	C014_1	Bacteria	Proteobacteria	Gammaproteobacteria	Pasteurellales	Pasteurellaceae	Haemophilus	Haemophilus parainfluenzae	0.0805024231229598
14	1	C014_1	Bacteria	Firmicutes	Clostridia	Clostridiales	Ruminococcaceae	Subdoligranulum	Subdoligranulum sp 4 3 54A2FAA	0.0728721934531612
14	1	C014_1	Bacteria	Firmicutes	Clostridia	Clostridiales	Ruminococcaceae	Ruminococcaceae unclassified	Ruminococcaceae bacterium D5	0.0719421654591364
14	1	C014_1	Bacteria	Firmicutes	Clostridia	Clostridiales	Eubacteriaceae	Eubacterium	Eubacterium sp CAG 38	0.0577717389293304
14	1	C014_1	Bacteria	Bacteroidetes	Bacteroidia	Bacteroidales	Bacteroidaceae	Bacteroides	Bacteroides faecis CAG 32	0.0544416386934536
14	1	C014_1	Bacteria	Bacteroidetes	Bacteroidia	Bacteroidales	Tannerellaceae	Tannerella	Tannerella sp CAG 118	0.0541716305662374
14	1	C014_1	Bacteria	Firmicutes	Bacilli	Lactobacillales	Streptococcaceae	Streptococcus	Streptococcus salivarius	0.0519415634410782
14	1	C014_1	Bacteria	Bacteroidetes	Bacteroidia	Bacteroidales	Bacteroidaceae	Bacteroides	Bacteroides ovatus	0.0464513981871567
14	1	C014_1	Bacteria	Firmicutes	Firmicutes unclassified	Firmicutes unclassified	Firmicutes unclassified	Firmicutes unclassified	Firmicutes bacterium CAG 65	0.0422412714622019
14	1	C014_1	Bacteria	Firmicutes	Erysipelotrichia	Erysipelotrichales	Erysipelotrichaceae	Turicibacter	Turicibacter sanguinis	0.0418512597229246
14	1	C014_1	Bacteria	Firmicutes	Clostridia	Clostridiales	Lachnospiraceae	Lachnoclostridium	Clostridium citroniae	0.0418012582179778
14	1	C014_1	Bacteria	Firmicutes	Clostridia	Clostridiales	Ruminococcaceae	Flavonifractor	Flavonifractor plautii	0.0372011197537457
14	1	C014_1	Bacteria	Firmicutes	Clostridia	Clostridiales	Lachnospiraceae	Roseburia	Roseburia inulinivorans	0.036681104101166
14	1	C014_1	Bacteria	Firmicutes	Clostridia	Clostridiales	Clostridiales unclassified	Lawsonibacter	Lawsonibacter asaccharolyticus	0.034631042394256
14	1	C014_1	Bacteria	Firmicutes	Negativicutes	Veillonellales	Veillonellaceae	Veillonella	Veillonella atypica	0.0331409975439461
14	1	C014_1	Bacteria	Firmicutes	Clostridia	Clostridiales	Eubacteriaceae	Eubacterium	Eubacterium sp AF36 5BH	0.0312009391482653
14	1	C014_1	Bacteria	Firmicutes	Clostridia	Clostridiales	Ruminococcaceae	Ruminococcus	Ruminococcus lactaris	0.0298508985120582
14	1	C014_1	Bacteria	Firmicutes	Clostridia	Clostridiales	Oscillospiraceae	Oscillibacter	Oscillibacter sp CAG 241	0.0293208825585836
14	1	C014_1	Bacteria	Actinobacteria	Actinobacteria	Bifidobacteriales	Bifidobacteriaceae	Bifidobacterium	Bifidobacterium longum	0.0242907311510222
14	1	C014_1	Bacteria	Firmicutes	Clostridia	Clostridiales	Ruminococcaceae	Agathobaculum	Agathobaculum butyriciproducens	0.0235807097793615
14	1	C014_1	Bacteria	Firmicutes	Clostridia	Clostridiales	Lachnospiraceae	Lachnoclostridium	Clostridium bolteae	0.0212806405472769
14	1	C014_1	Bacteria	Bacteroidetes	Bacteroidia	Bacteroidales	Odoribacteraceae	Butyricimonas	Butyricimonas sp	0.020580619476637
14	1	C014_1	Bacteria	Proteobacteria	Betaproteobacteria	Burkholderiales	Burkholderiales unclassified	Burkholderiales unclassified	Burkholderiales bacterium 1 1 47	0.0200906047272143
14	1	C014_1	Bacteria	Bacteroidetes	Bacteroidia	Bacteroidales	Rikenellaceae	Alistipes	Alistipes finegoldii	0.0198205965999665
14	1	C014_1	Bacteria	Firmicutes	Clostridia	Clostridiales	Lachnospiraceae	Roseburia	Roseburia sp CAG 471	0.0171805171335829
14	1	C014_1	Bacteria	Firmicutes	Clostridia	Clostridiales	Lachnospiraceae	Eisenbergiella	Eisenbergiella tayi	0.0169305096083453
14	1	C014_1	Bacteria	Firmicutes	Clostridia	Clostridiales	Ruminococcaceae	Pseudoflavonifractor	Pseudoflavonifractor capillosus	0.0158904783034063
14	1	C014_1	Bacteria	Firmicutes	Clostridia	Clostridiales	Clostridiaceae	Clostridium	Clostridium sp CAG 58	0.0140904241217653
14	1	C014_1	Bacteria	Firmicutes	Clostridia	Clostridiales	Clostridiales unclassified	Clostridiales unclassified	Clostridiales bacterium KLE1615	0.0126103795724133
14	1	C014_1	Bacteria	Firmicutes	Clostridia	Clostridiales	Oscillospiraceae	Oscillibacter	Oscillibacter sp PC13	0.0109703302069482
14	1	C014_1	Bacteria	Firmicutes	Clostridia	Clostridiales	Lachnospiraceae	Lachnoclostridium	Clostridium symbiosum	0.0108003250897829
14	1	C014_1	Bacteria	Firmicutes	Bacilli	Lactobacillales	Streptococcaceae	Streptococcus	Streptococcus salivarius CAG 79	0.00878026428596692
14	1	C014_1	Bacteria	Actinobacteria	Coriobacteriia	Coriobacteriales	Coriobacteriaceae	Collinsella	Collinsella stercoris	0.00850025585769836
14	1	C014_1	Bacteria	Actinobacteria	Actinobacteria	Actinomycetales	Actinomycetaceae	Actinomyces	Actinomyces odontolyticus	0.00563016946808732
14	1	C014_1	Bacteria	Firmicutes	Negativicutes	Veillonellales	Veillonellaceae	Veillonella	Veillonella sp oral taxon 158	0.00549016525398453
14	1	C014_1	Bacteria	Firmicutes	Clostridia	Clostridiales	Ruminococcaceae	Ruminococcaceae unclassified	Eubacterium siraeum	0.00525015802976783
14	1	C014_1	Bacteria	Firmicutes	Firmicutes unclassified	Firmicutes unclassified	Firmicutes unclassified	Firmicutes unclassified	Firmicutes bacterium AM55 24TS	0.00520015652472663
14	1	C014_1	Bacteria	Bacteroidetes	Bacteroidia	Bacteroidales	Bacteroidaceae	Bacteroides	Bacteroides nordii	0.00475014297929276
14	1	C014_1	Bacteria	Proteobacteria	Betaproteobacteria	Burkholderiales	Sutterellaceae	Turicimonas	Turicimonas muris	0.00470014147425155
14	1	C014_1	Bacteria	Firmicutes	Clostridia	Clostridiales	Peptostreptococcaceae	Romboutsia	Romboutsia ilealis	0.00445013394904551
14	1	C014_1	Bacteria	Bacteroidetes	Bacteroidia	Bacteroidales	Bacteroidaceae	Bacteroides	Bacteroides galacturonicus	0.00416012521975611
14	1	C014_1	Bacteria	Bacteroidetes	Bacteroidia	Bacteroidales	Rikenellaceae	Alistipes	Alistipes inops	0.00323009722592034
14	1	C014_1	Bacteria	Proteobacteria	Gammaproteobacteria	Pasteurellales	Pasteurellaceae	Haemophilus	Haemophilus sp HMSC073C03	0.00168005056952319
15	1	C015_1	Bacteria	Actinobacteria	Actinobacteria	Bifidobacteriales	Bifidobacteriaceae	Bifidobacterium	Bifidobacterium adolescentis	20.286261742363
15	1	C015_1	Bacteria	Firmicutes	Clostridia	Clostridiales	Lachnospiraceae	Anaerostipes	Anaerostipes hadrus	12.9382783555401
15	1	C015_1	Bacteria	Actinobacteria	Coriobacteriia	Coriobacteriales	Coriobacteriaceae	Collinsella	Collinsella aerofaciens	9.17394174346021
15	1	C015_1	Bacteria	Firmicutes	Clostridia	Clostridiales	Ruminococcaceae	Ruminococcus	Ruminococcus bromii	7.15686355882402
15	1	C015_1	Bacteria	Firmicutes	Clostridia	Clostridiales	Eubacteriaceae	Eubacterium	Eubacterium hallii	4.99080550828279
15	1	C015_1	Bacteria	Firmicutes	Clostridia	Clostridiales	Clostridiaceae	Clostridium	Clostridium sp CAG 217	4.75643571919831
15	1	C015_1	Bacteria	Actinobacteria	Actinobacteria	Bifidobacteriales	Bifidobacteriaceae	Bifidobacterium	Bifidobacterium longum	4.2615461646214
15	1	C015_1	Bacteria	Firmicutes	Clostridia	Clostridiales	Ruminococcaceae	Faecalibacterium	Faecalibacterium prausnitzii	3.13176718140905
15	1	C015_1	Bacteria	Verrucomicrobia	Verrucomicrobiae	Verrucomicrobiales	Akkermansiaceae	Akkermansia	Akkermansia muciniphila	3.07893722895574
15	1	C015_1	Bacteria	Bacteroidetes	Bacteroidia	Bacteroidales	Rikenellaceae	Alistipes	Alistipes putredinis	3.04540725913145
15	1	C015_1	Bacteria	Firmicutes	Clostridia	Clostridiales	Clostridiaceae	Clostridium	Clostridium sp CAG 138	2.51022774079282
15	1	C015_1	Bacteria	Firmicutes	Clostridia	Clostridiales	Clostridiaceae	Clostridium	Clostridium sp CAG 226	1.8182783635505
15	1	C015_1	Bacteria	Firmicutes	Clostridia	Clostridiales	Lachnospiraceae	Coprococcus	Coprococcus eutactus	1.67669849097109
15	1	C015_1	Bacteria	Firmicutes	Clostridia	Clostridiales	Oscillospiraceae	Oscillibacter	Oscillibacter sp CAG 241	1.3696787672875
15	1	C015_1	Bacteria	Firmicutes	Clostridia	Clostridiales	Lachnospiraceae	Blautia	Ruminococcus torques	1.06178904439054
15	1	C015_1	Bacteria	Bacteroidetes	Bacteroidia	Bacteroidales	Bacteroidaceae	Bacteroides	Bacteroides vulgatus	1.04353906081581
15	1	C015_1	Bacteria	Bacteroidetes	Bacteroidia	Bacteroidales	Tannerellaceae	Parabacteroides	Parabacteroides merdae	0.938769155105974
15	1	C015_1	Bacteria	Firmicutes	Clostridia	Clostridiales	Lachnospiraceae	Blautia	Blautia wexlerae	0.921409170731237
15	1	C015_1	Bacteria	Bacteroidetes	Bacteroidia	Bacteroidales	Bacteroidaceae	Bacteroides	Bacteroides eggerthii	0.894259195166262
15	1	C015_1	Archaea	Euryarchaeota	Methanobacteria	Methanobacteriales	Methanobacteriaceae	Methanobrevibacter	Methanobrevibacter smithii	0.85628922934016
15	1	C015_1	Bacteria	Firmicutes	Clostridia	Clostridiales	Ruminococcaceae	Ruthenibacterium	Ruthenibacterium lactatiformans	0.844459239985097
15	1	C015_1	Bacteria	Firmicutes	Firmicutes unclassified	Firmicutes unclassified	Firmicutes unclassified	Firmicutes unclassified	Firmicutes bacterium CAG 114	0.814519266932649
15	1	C015_1	Bacteria	Firmicutes	Clostridia	Clostridiales	Lachnospiraceae	Fusicatenibacter	Fusicatenibacter saccharivorans	0.814459266985677
15	1	C015_1	Bacteria	Actinobacteria	Actinobacteria	Actinomycetales	Actinomycetaceae	Actinomyces	Actinomyces turicensis	0.753309322022003
15	1	C015_1	Bacteria	Firmicutes	Clostridia	Clostridiales	Ruminococcaceae	Ruminococcaceae unclassified	Eubacterium siraeum	0.737919335873419
15	1	C015_1	Bacteria	Firmicutes	Clostridia	Clostridiales	Lachnospiraceae	Coprococcus	Coprococcus comes	0.501999548201259
15	1	C015_1	Bacteria	Bacteroidetes	Bacteroidia	Bacteroidales	Rikenellaceae	Alistipes	Alistipes shahii	0.499269550657535
15	1	C015_1	Bacteria	Firmicutes	Clostridia	Clostridiales	Lachnospiraceae	Dorea	Dorea formicigenerans	0.482179566039339
15	1	C015_1	Bacteria	Bacteroidetes	Bacteroidia	Bacteroidales	Rikenellaceae	Alistipes	Alistipes finegoldii	0.443869600518025
15	1	C015_1	Bacteria	Firmicutes	Clostridia	Clostridiales	Lachnospiraceae	Blautia	Blautia obeum	0.411779629398508
15	1	C015_1	Bacteria	Actinobacteria	Coriobacteriia	Eggerthellales	Eggerthellaceae	Asaccharobacter	Asaccharobacter celatus	0.409319631611324
15	1	C015_1	Bacteria	Firmicutes	Negativicutes	Acidaminococcales	Acidaminococcaceae	Phascolarctobacterium	Phascolarctobacterium faecium	0.364709671761067
15	1	C015_1	Bacteria	Bacteroidetes	Bacteroidia	Bacteroidales	Tannerellaceae	Parabacteroides	Parabacteroides distasonis	0.350779684297431
15	1	C015_1	Bacteria	Bacteroidetes	Bacteroidia	Bacteroidales	Bacteroidaceae	Bacteroides	Bacteroides caccae	0.341799692380036
15	1	C015_1	Bacteria	Firmicutes	Clostridia	Clostridiales	Eubacteriaceae	Eubacterium	Eubacterium sp CAG 248	0.322999709300528
15	1	C015_1	Bacteria	Firmicutes	Clostridia	Clostridiales	Lachnospiraceae	Roseburia	Roseburia faecis	0.31024972077521
15	1	C015_1	Bacteria	Actinobacteria	Coriobacteriia	Eggerthellales	Eggerthellaceae	Adlercreutzia	Adlercreutzia equolifaciens	0.303619726742109
15	1	C015_1	Bacteria	Bacteroidetes	Bacteroidia	Bacteroidales	Bacteroidaceae	Bacteroides	Bacteroides uniformis	0.299259730666155
15	1	C015_1	Bacteria	Bacteroidetes	Bacteroidia	Bacteroidales	Barnesiellaceae	Coprobacter	Coprobacter fastidiosus	0.283699744670288
15	1	C015_1	Bacteria	Firmicutes	Clostridia	Clostridiales	Clostridiaceae	Clostridium	Clostridium sp CAG 43	0.276469751177134
15	1	C015_1	Bacteria	Firmicutes	Clostridia	Clostridiales	Lachnospiraceae	Coprococcus	Coprococcus catus	0.255079770428022
15	1	C015_1	Bacteria	Bacteroidetes	Bacteroidia	Bacteroidales	Bacteroidaceae	Bacteroides	Bacteroides sp CAG 144	0.208999811900152
15	1	C015_1	Bacteria	Firmicutes	Negativicutes	Acidaminococcales	Acidaminococcaceae	Phascolarctobacterium	Phascolarctobacterium sp CAG 207	0.198459821385975
15	1	C015_1	Bacteria	Firmicutes	Firmicutes unclassified	Firmicutes unclassified	Firmicutes unclassified	Firmicutes unclassified	Firmicutes bacterium CAG 110	0.191309827821258
15	1	C015_1	Bacteria	Firmicutes	Clostridia	Clostridiales	Lachnospiraceae	Dorea	Dorea sp CAG 105	0.169279847648197
15	1	C015_1	Bacteria	Firmicutes	Firmicutes unclassified	Firmicutes unclassified	Firmicutes unclassified	Firmicutes unclassified	Firmicutes bacterium CAG 83	0.163949852445104
15	1	C015_1	Bacteria	Firmicutes	Erysipelotrichia	Erysipelotrichales	Erysipelotrichaceae	Coprobacillus	Coprobacillus cateniformis	0.157489858258964
15	1	C015_1	Bacteria	Bacteroidetes	Bacteroidia	Bacteroidales	Barnesiellaceae	Barnesiella	Barnesiella intestinihominis	0.145379869157918
15	1	C015_1	Bacteria	Bacteroidetes	Bacteroidia	Bacteroidales	Bacteroidaceae	Bacteroides	Bacteroides massiliensis	0.14233987189408
15	1	C015_1	Bacteria	Firmicutes	Clostridia	Clostridiales	Ruminococcaceae	Ruminococcaceae unclassified	Clostridium leptum	0.13967987428806
15	1	C015_1	Bacteria	Bacteroidetes	Bacteroidia	Bacteroidales	Rikenellaceae	Alistipes	Alistipes onderdonkii	0.13886987501715
15	1	C015_1	Bacteria	Firmicutes	Clostridia	Clostridiales	Ruminococcaceae	Gemmiger	Gemmiger formicilis	0.130129882883132
15	1	C015_1	Bacteria	Bacteroidetes	Bacteroidia	Bacteroidales	Bacteroidaceae	Bacteroides	Bacteroides dorei	0.127009885691179
15	1	C015_1	Bacteria	Firmicutes	Clostridia	Clostridiales	Lachnospiraceae	Roseburia	Roseburia intestinalis	0.120269891757123
15	1	C015_1	Bacteria	Bacteroidetes	Bacteroidia	Bacteroidales	Barnesiellaceae	Coprobacter	Coprobacter secundus	0.117629894133212
15	1	C015_1	Bacteria	Firmicutes	Clostridia	Clostridiales	Lachnospiraceae	Blautia	Blautia sp CAG 52	0.117249894475071
15	1	C015_1	Bacteria	Firmicutes	Clostridia	Clostridiales	Eubacteriaceae	Eubacterium	Eubacterium eligens	0.112629898632987
15	1	C015_1	Bacteria	Actinobacteria	Coriobacteriia	Eggerthellales	Eggerthellaceae	Eggerthella	Eggerthella lenta	0.11258989866909
15	1	C015_1	Bacteria	Firmicutes	Negativicutes	Veillonellales	Veillonellaceae	Dialister	Dialister invisus	0.109229901693117
15	1	C015_1	Bacteria	Proteobacteria	Deltaproteobacteria	Desulfovibrionales	Desulfovibrionaceae	Desulfovibrionaceae unclassified	Desulfovibrionaceae bacterium	0.107119903592199
15	1	C015_1	Bacteria	Proteobacteria	Deltaproteobacteria	Desulfovibrionales	Desulfovibrionaceae	Bilophila	Bilophila wadsworthia	0.104119906291935
15	1	C015_1	Bacteria	Proteobacteria	Deltaproteobacteria	Desulfovibrionales	Desulfovibrionaceae	Desulfovibrio	Desulfovibrio piger	0.0982399115840615
15	1	C015_1	Bacteria	Firmicutes	Clostridia	Clostridiales	Eubacteriaceae	Eubacterium	Eubacterium sp CAG 274	0.0926599166058922
15	1	C015_1	Bacteria	Actinobacteria	Coriobacteriia	Coriobacteriales	Coriobacteriaceae	Collinsella	Collinsella stercoris	0.0801599278559725
15	1	C015_1	Bacteria	Firmicutes	Clostridia	Clostridiales	Lachnospiraceae	Lachnoclostridium	Clostridium saccharolyticum	0.0772299304930904
15	1	C015_1	Bacteria	Firmicutes	Clostridia	Clostridiales	Lachnospiraceae	Dorea	Dorea longicatena	0.0756399319241114
15	1	C015_1	Bacteria	Actinobacteria	Coriobacteriia	Eggerthellales	Eggerthellaceae	Gordonibacter	Gordonibacter pamelaeae	0.0623299439029593
15	1	C015_1	Bacteria	Bacteroidetes	Bacteroidia	Bacteroidales	Rikenellaceae	Alistipes	Alistipes sp HGB5	0.0616999444700649
15	1	C015_1	Bacteria	Firmicutes	Firmicutes unclassified	Firmicutes unclassified	Firmicutes unclassified	Firmicutes unclassified	Firmicutes bacterium CAG 94	0.0608599452259909
15	1	C015_1	Bacteria	Firmicutes	Clostridia	Clostridiales	Eubacteriaceae	Eubacterium	Eubacterium sp CAG 115	0.0550099504909589
15	1	C015_1	Bacteria	Firmicutes	Clostridia	Clostridiales	Clostridiales unclassified	Lawsonibacter	Lawsonibacter asaccharolyticus	0.0549099505810575
15	1	C015_1	Bacteria	Firmicutes	Clostridia	Clostridiales	Clostridiaceae	Clostridium	Clostridium sp CAG 7	0.0541599512561525
15	1	C015_1	Bacteria	Proteobacteria	Deltaproteobacteria	Desulfovibrionales	Desulfovibrionaceae	Bilophila	Bilophila sp 4 1 30	0.0538899514989676
15	1	C015_1	Bacteria	Bacteroidetes	Bacteroidia	Bacteroidales	Bacteroidaceae	Bacteroides	Bacteroides thetaiotaomicron	0.0480499567549902
15	1	C015_1	Bacteria	Firmicutes	Clostridia	Clostridiales	Clostridiaceae	Clostridium	Clostridium sp CAG 75	0.0454199591221345
15	1	C015_1	Bacteria	Firmicutes	Clostridia	Clostridiales	Eubacteriaceae	Eubacterium	Eubacterium ventriosum	0.0448399596438686
15	1	C015_1	Bacteria	Firmicutes	Clostridia	Clostridiales	Ruminococcaceae	Anaerofilum	Anaerofilum sp An201	0.0424199618218702
15	1	C015_1	Bacteria	Bacteroidetes	Bacteroidia	Bacteroidales	Rikenellaceae	Alistipes	Alistipes sp CAG 29	0.0362899673389209
15	1	C015_1	Bacteria	Bacteroidetes	Bacteroidia	Bacteroidales	Tannerellaceae	Tannerella	Tannerella sp CAG 118	0.0267899758890078
15	1	C015_1	Bacteria	Bacteroidetes	Bacteroidia	Bacteroidales	Bacteroidaceae	Bacteroides	Bacteroides cellulosilyticus CAG 158	0.0264299762130083
15	1	C015_1	Bacteria	Proteobacteria	Gammaproteobacteria	Enterobacterales	Enterobacteriaceae	Shigella	Shigella sonnei	0.025499977050023
15	1	C015_1	Bacteria	Firmicutes	Clostridia	Clostridiales	Lachnospiraceae	Roseburia	Roseburia sp CAG 309	0.0237999785800236
15	1	C015_1	Bacteria	Bacteroidetes	Bacteroidia	Bacteroidales	Bacteroidaceae	Bacteroides	Bacteroides cellulosilyticus	0.0233099790210234
15	1	C015_1	Bacteria	Firmicutes	Clostridia	Clostridiales	Eubacteriaceae	Eubacterium	Eubacterium sp CAG 146	0.0226999795700126
15	1	C015_1	Bacteria	Proteobacteria	Gammaproteobacteria	Enterobacterales	Enterobacteriaceae	Shigella	Shigella boydii	0.0224399798040112
15	1	C015_1	Bacteria	Actinobacteria	Coriobacteriia	Coriobacteriales	Atopobiaceae	Atopobium	Atopobium vaginae	0.021609980551024
15	1	C015_1	Bacteria	Firmicutes	Clostridia	Clostridiales	Lachnospiraceae	Roseburia	Roseburia inulinivorans	0.0199799820180201
15	1	C015_1	Bacteria	Bacteroidetes	Bacteroidia	Bacteroidales	Bacteroidaceae	Bacteroides	Bacteroides ovatus	0.0194899824590199
15	1	C015_1	Bacteria	Firmicutes	Bacilli	Lactobacillales	Lactobacillaceae	Sharpea	Sharpea azabuensis	0.0185999832599952
15	1	C015_1	Bacteria	Proteobacteria	Gammaproteobacteria	Enterobacterales	Enterobacteriaceae	Shigella	Shigella flexneri	0.0184099834310214
15	1	C015_1	Bacteria	Firmicutes	Firmicutes unclassified	Firmicutes unclassified	Firmicutes unclassified	Firmicutes unclassified	Firmicutes bacterium AM55 24TS	0.0171799845380097
15	1	C015_1	Bacteria	Bacteroidetes	Bacteroidia	Bacteroidales	Rikenellaceae	Alistipes	Alistipes timonensis	0.0154999860500228
15	1	C015_1	Bacteria	Firmicutes	Clostridia	Clostridiales	Eubacteriaceae	Eubacterium	Eubacterium ramulus	0.0113099898209974
15	1	C015_1	Bacteria	Firmicutes	Erysipelotrichia	Erysipelotrichales	Erysipelotrichaceae	Holdemania	Holdemania filiformis	0.0112699898570046
15	1	C015_1	Bacteria	Firmicutes	Clostridia	Clostridiales	Lachnospiraceae	Lachnospiraceae unclassified	Eubacterium rectale	0.00954999140499276
15	1	C015_1	Bacteria	Firmicutes	Clostridia	Clostridiales	Ruminococcaceae	Agathobaculum	Agathobaculum butyriciproducens	0.00802999277300923
15	1	C015_1	Bacteria	Proteobacteria	Gammaproteobacteria	Enterobacterales	Enterobacteriaceae	Escherichia	Escherichia coli	0.00794999284499144
15	1	C015_1	Bacteria	Firmicutes	Clostridia	Clostridiales	Ruminococcaceae	Flavonifractor	Flavonifractor plautii	0.00709999360999175
15	1	C015_1	Bacteria	Firmicutes	Firmicutes unclassified	Firmicutes unclassified	Firmicutes unclassified	Firmicutes unclassified	Firmicutes bacterium CAG 65	0.00683999384399033
15	1	C015_1	Bacteria	Firmicutes	Clostridia	Clostridiales	Ruminococcaceae	Harryflintia	Harryflintia acetispora	0.00599999460001299
15	1	C015_1	Bacteria	Bacteroidetes	Bacteroidia	Bacteroidales	Bacteroidaceae	Bacteroides	Bacteroides xylanisolvens	0.00595999463598799
15	1	C015_1	Bacteria	Actinobacteria	Coriobacteriia	Coriobacteriales	Coriobacteriaceae	Collinsella	Collinsella intestinalis	0.00550999504101279
15	1	C015_1	Bacteria	Firmicutes	Clostridia	Clostridiales	Clostridiaceae	Clostridium	Clostridium sp CAG 167	0.00489999559000202
15	1	C015_1	Bacteria	Actinobacteria	Coriobacteriia	Eggerthellales	Eggerthellaceae	Enterorhabdus	Enterorhabdus caecimuris	0.00482999565300659
15	1	C015_1	Bacteria	Firmicutes	Clostridia	Clostridiales	Ruminococcaceae	Ruminococcaceae unclassified	Ruminococcaceae bacterium D5	0.00424999617499846
15	1	C015_1	Bacteria	Firmicutes	Erysipelotrichia	Erysipelotrichales	Erysipelotrichaceae	Coprobacillus	Coprobacillus sp 8 1 38FAA	0.00339999693999877
15	1	C015_1	Bacteria	Firmicutes	Clostridia	Clostridiales	Eubacteriaceae	Eubacterium	Eubacterium siraeum CAG 80	0.00330999702099084
15	1	C015_1	Bacteria	Bacteroidetes	Bacteroidia	Bacteroidales	Bacteroidaceae	Bacteroides	Bacteroides thetaiotaomicron CAG 40	0.00285999742600276
15	1	C015_1	Bacteria	Firmicutes	Clostridia	Clostridiales	Clostridiales unclassified	Intestinimonas	Intestinimonas butyriciproducens	0.00272999754300205
15	1	C015_1	Bacteria	Actinobacteria	Coriobacteriia	Coriobacteriales	Coriobacteriaceae	Enorma	Enorma massiliensis	0.00197999821800042
17	1	C017_1	Bacteria	Bacteroidetes	Bacteroidia	Bacteroidales	Prevotellaceae	Prevotella	Prevotella copri	32.8892708667021
17	1	C017_1	Bacteria	Bacteroidetes	Bacteroidia	Bacteroidales	Prevotellaceae	Prevotella	Prevotella sp CAG 386	9.94244765620282
17	1	C017_1	Bacteria	Firmicutes	Clostridia	Clostridiales	Lachnospiraceae	Roseburia	Roseburia faecis	8.27323067468691
17	1	C017_1	Bacteria	Firmicutes	Clostridia	Clostridiales	Ruminococcaceae	Faecalibacterium	Faecalibacterium prausnitzii	7.72657891422475
17	1	C017_1	Bacteria	Actinobacteria	Actinobacteria	Bifidobacteriales	Bifidobacteriaceae	Bifidobacterium	Bifidobacterium longum	4.34543246961407
17	1	C017_1	Bacteria	Actinobacteria	Coriobacteriia	Coriobacteriales	Coriobacteriaceae	Collinsella	Collinsella aerofaciens	4.06313606821073
17	1	C017_1	Bacteria	Actinobacteria	Actinobacteria	Bifidobacteriales	Bifidobacteriaceae	Bifidobacterium	Bifidobacterium adolescentis	3.91453743461953
17	1	C017_1	Bacteria	Actinobacteria	Actinobacteria	Bifidobacteriales	Bifidobacteriaceae	Bifidobacterium	Bifidobacterium angulatum	3.0996100873487
17	1	C017_1	Bacteria	Firmicutes	Clostridia	Clostridiales	Eubacteriaceae	Eubacterium	Eubacterium sp CAG 180	2.73193872564213
17	1	C017_1	Bacteria	Firmicutes	Clostridia	Clostridiales	Lachnospiraceae	Fusicatenibacter	Fusicatenibacter saccharivorans	2.64978395243947
17	1	C017_1	Bacteria	Firmicutes	Clostridia	Clostridiales	Lachnospiraceae	Lachnospiraceae unclassified	Eubacterium rectale	2.56087878705544
17	1	C017_1	Bacteria	Firmicutes	Clostridia	Clostridiales	Lachnospiraceae	Coprococcus	Coprococcus eutactus	1.91654135105074
17	1	C017_1	Bacteria	Actinobacteria	Actinobacteria	Bifidobacteriales	Bifidobacteriaceae	Bifidobacterium	Bifidobacterium bifidum	1.78391364538179
17	1	C017_1	Bacteria	Firmicutes	Negativicutes	Veillonellales	Veillonellaceae	Dialister	Dialister succinatiphilus	1.60582329833243
17	1	C017_1	Bacteria	Firmicutes	Bacilli	Lactobacillales	Lactobacillaceae	Lactobacillus	Lactobacillus ruminis	1.51398796270003
17	1	C017_1	Bacteria	Firmicutes	Clostridia	Clostridiales	Lachnospiraceae	Dorea	Dorea longicatena	1.32533700207775
17	1	C017_1	Bacteria	Firmicutes	Clostridia	Clostridiales	Lachnospiraceae	Anaerostipes	Anaerostipes hadrus	0.981517026137545
17	1	C017_1	Bacteria	Firmicutes	Clostridia	Clostridiales	Lachnospiraceae	Blautia	Blautia obeum	0.828118113661165
17	1	C017_1	Bacteria	Firmicutes	Clostridia	Clostridiales	Ruminococcaceae	Ruminococcus	Ruminococcus bromii	0.712761411437414
17	1	C017_1	Bacteria	Firmicutes	Clostridia	Clostridiales	Eubacteriaceae	Eubacterium	Eubacterium hallii	0.633486805583517
17	1	C017_1	Bacteria	Firmicutes	Clostridia	Clostridiales	Lachnospiraceae	Blautia	Ruminococcus torques	0.627466455801405
17	1	C017_1	Bacteria	Firmicutes	Clostridia	Clostridiales	Lachnospiraceae	Roseburia	Roseburia inulinivorans	0.5702731328684
17	1	C017_1	Bacteria	Bacteroidetes	Bacteroidia	Bacteroidales	Bacteroidaceae	Bacteroides	Bacteroides vulgatus	0.534371046957109
17	1	C017_1	Bacteria	Firmicutes	Firmicutes unclassified	Firmicutes unclassified	Firmicutes unclassified	Firmicutes unclassified	Firmicutes bacterium CAG 341	0.450926198812205
17	1	C017_1	Bacteria	Firmicutes	Clostridia	Clostridiales	Lachnospiraceae	Dorea	Dorea formicigenerans	0.364551180422861
17	1	C017_1	Bacteria	Firmicutes	Clostridia	Clostridiales	Lachnospiraceae	Lachnospira	Lachnospira pectinoschiza	0.363551122319084
17	1	C017_1	Bacteria	Firmicutes	Clostridia	Clostridiales	Ruminococcaceae	Agathobaculum	Agathobaculum butyriciproducens	0.288536763986455
17	1	C017_1	Bacteria	Actinobacteria	Coriobacteriia	Coriobacteriales	Atopobiaceae	Olsenella	Olsenella scatoligenes	0.214482461430863
17	1	C017_1	Bacteria	Firmicutes	Clostridia	Clostridiales	Lachnospiraceae	Coprococcus	Coprococcus comes	0.212452343481195
17	1	C017_1	Bacteria	Firmicutes	Clostridia	Clostridiales	Ruminococcaceae	Gemmiger	Gemmiger formicilis	0.20848211281016
17	1	C017_1	Bacteria	Firmicutes	Clostridia	Clostridiales	Oscillospiraceae	Oscillibacter	Oscillibacter sp CAG 241	0.19455130343064
17	1	C017_1	Bacteria	Bacteroidetes	Bacteroidia	Bacteroidales	Tannerellaceae	Parabacteroides	Parabacteroides distasonis	0.188540954229233
17	1	C017_1	Bacteria	Actinobacteria	Actinobacteria	Bifidobacteriales	Bifidobacteriaceae	Bifidobacterium	Bifidobacterium breve	0.180850507414382
17	1	C017_1	Bacteria	Firmicutes	Clostridia	Clostridiales	Lachnospiraceae	Coprococcus	Coprococcus catus	0.166219657362022
17	1	C017_1	Bacteria	Firmicutes	Clostridia	Clostridiales	Clostridiaceae	Clostridium	Clostridium sp CAG 43	0.156269079233457
17	1	C017_1	Bacteria	Bacteroidetes	Bacteroidia	Bacteroidales	Bacteroidaceae	Bacteroides	Bacteroides caccae	0.130477580747295
17	1	C017_1	Bacteria	Firmicutes	Negativicutes	Veillonellales	Veillonellaceae	Megasphaera	Megasphaera elsdenii	0.108496303635211
17	1	C017_1	Bacteria	Firmicutes	Clostridia	Clostridiales	Lachnospiraceae	Blautia	Blautia wexlerae	0.106856208345566
17	1	C017_1	Bacteria	Firmicutes	Firmicutes unclassified	Firmicutes unclassified	Firmicutes unclassified	Firmicutes unclassified	Firmicutes bacterium AM55 24TS	0.0996157876771198
17	1	C017_1	Bacteria	Firmicutes	Clostridia	Clostridiales	Lachnospiraceae	Blautia	Blautia sp BCRC 81119	0.090045231627873
17	1	C017_1	Bacteria	Firmicutes	Clostridia	Clostridiales	Eubacteriaceae	Eubacterium	Eubacterium eligens	0.086315014902372
17	1	C017_1	Bacteria	Firmicutes	Clostridia	Clostridiales	Eubacteriaceae	Eubacterium	Eubacterium ramulus	0.0830348243232765
17	1	C017_1	Bacteria	Firmicutes	Clostridia	Clostridiales	Lachnospiraceae	Dorea	Dorea sp CAG 105	0.0799446447838399
17	1	C017_1	Bacteria	Bacteroidetes	Bacteroidia	Bacteroidales	Rikenellaceae	Alistipes	Alistipes putredinis	0.0611235512782805
17	1	C017_1	Bacteria	Bacteroidetes	Bacteroidia	Bacteroidales	Bacteroidaceae	Bacteroides	Bacteroides fragilis	0.0594334530835439
17	1	C017_1	Bacteria	Actinobacteria	Actinobacteria	Bifidobacteriales	Bifidobacteriaceae	Bifidobacterium	Bifidobacterium pseudocatenulatum	0.0556832351958496
17	1	C017_1	Bacteria	Firmicutes	Clostridia	Clostridiales	Lachnospiraceae	Blautia	Blautia sp CAG 52	0.0552832119545347
17	1	C017_1	Bacteria	Firmicutes	Clostridia	Clostridiales	Ruminococcaceae	Ruminococcus	Ruminococcus sp CAG 254	0.0525630539133193
17	1	C017_1	Bacteria	Firmicutes	Firmicutes unclassified	Firmicutes unclassified	Firmicutes unclassified	Firmicutes unclassified	Firmicutes bacterium CAG 83	0.0512629783789971
17	1	C017_1	Bacteria	Bacteroidetes	Bacteroidia	Bacteroidales	Bacteroidaceae	Bacteroides	Bacteroides ovatus	0.0502729208567085
17	1	C017_1	Bacteria	Firmicutes	Negativicutes	Selenomonadales	Selenomonadaceae	Megamonas	Megamonas funiformis	0.0464026959966394
17	1	C017_1	Bacteria	Firmicutes	Clostridia	Clostridiales	Peptostreptococcaceae	Intestinibacter	Intestinibacter bartlettii	0.038242221872993
17	1	C017_1	Bacteria	Actinobacteria	Actinobacteria	Bifidobacteriales	Bifidobacteriaceae	Bifidobacterium	Bifidobacterium kashiwanohense	0.0371921608645171
17	1	C017_1	Bacteria	Firmicutes	Negativicutes	Selenomonadales	Selenomonadaceae	Megamonas	Megamonas funiformis CAG 377	0.0355720667370645
17	1	C017_1	Bacteria	Bacteroidetes	Bacteroidia	Bacteroidales	Bacteroidaceae	Bacteroides	Bacteroides xylanisolvens	0.0328819104389428
17	1	C017_1	Bacteria	Actinobacteria	Coriobacteriia	Eggerthellales	Eggerthellaceae	Gordonibacter	Gordonibacter pamelaeae	0.0322518738337787
17	1	C017_1	Bacteria	Firmicutes	Erysipelotrichia	Erysipelotrichales	Erysipelotrichaceae	Coprobacillus	Coprobacillus sp 8 1 38FAA	0.0293117030100069
17	1	C017_1	Bacteria	Bacteroidetes	Bacteroidia	Bacteroidales	Bacteroidaceae	Bacteroides	Bacteroides galacturonicus	0.0286016617564622
17	1	C017_1	Bacteria	Actinobacteria	Actinobacteria	Bifidobacteriales	Bifidobacteriaceae	Bifidobacterium	Bifidobacterium catenulatum	0.02786161876002
17	1	C017_1	Bacteria	Firmicutes	Clostridia	Clostridiales	Clostridiaceae	Clostridium	Clostridium sp CAG 7	0.026131518241093
17	1	C017_1	Bacteria	Bacteroidetes	Bacteroidia	Bacteroidales	Rikenellaceae	Alistipes	Alistipes shahii	0.0248914461929582
17	1	C017_1	Bacteria	Bacteroidetes	Bacteroidia	Bacteroidales	Bacteroidaceae	Bacteroides	Bacteroides thetaiotaomicron	0.0241014002914252
17	1	C017_1	Bacteria	Firmicutes	Clostridia	Clostridiales	Clostridiales unclassified	Clostridiales unclassified	Clostridiales bacterium KLE1615	0.02310134218804
17	1	C017_1	Bacteria	Bacteroidetes	Bacteroidia	Bacteroidales	Bacteroidaceae	Bacteroides	Bacteroides caccae CAG 21	0.0224313032586857
17	1	C017_1	Bacteria	Firmicutes	Bacilli	Lactobacillales	Streptococcaceae	Streptococcus	Streptococcus thermophilus	0.0205011911191994
17	1	C017_1	Bacteria	Firmicutes	Clostridia	Clostridiales	Lachnospiraceae	Roseburia	Roseburia sp CAG 471	0.0188210935055202
17	1	C017_1	Bacteria	Bacteroidetes	Bacteroidia	Bacteroidales	Bacteroidaceae	Bacteroides	Bacteroides cellulosilyticus CAG 158	0.0178010342400791
17	1	C017_1	Bacteria	Firmicutes	Firmicutes unclassified	Firmicutes unclassified	Firmicutes unclassified	Firmicutes unclassified	Firmicutes bacterium CAG 212	0.0165609621918855
17	1	C017_1	Bacteria	Firmicutes	Bacilli	Lactobacillales	Lactobacillaceae	Lactobacillus	Lactobacillus delbrueckii	0.016040931978137
17	1	C017_1	Bacteria	Firmicutes	Bacilli	Lactobacillales	Lactobacillaceae	Lactobacillus	Lactobacillus ruminis CAG 367	0.013310773355923
17	1	C017_1	Bacteria	Firmicutes	Clostridia	Clostridiales	Ruminococcaceae	Ruminococcus	Ruminococcus callidus	0.0124307222249519
17	1	C017_1	Bacteria	Bacteroidetes	Bacteroidia	Bacteroidales	Bacteroidaceae	Bacteroides	Bacteroides cellulosilyticus	0.0113306583112478
17	1	C017_1	Bacteria	Actinobacteria	Coriobacteriia	Coriobacteriales	Coriobacteriaceae	Collinsella	Collinsella intestinalis	0.00921053513208307
17	1	C017_1	Bacteria	Actinobacteria	Coriobacteriia	Eggerthellales	Eggerthellaceae	Asaccharobacter	Asaccharobacter celatus	0.00824047877181125
17	1	C017_1	Bacteria	Firmicutes	Clostridia	Clostridiales	Eubacteriaceae	Eubacterium	Eubacterium sp CAG 146	0.00818047528560421
17	1	C017_1	Bacteria	Firmicutes	Bacilli	Lactobacillales	Streptococcaceae	Streptococcus	Streptococcus thermophilus CAG 236	0.00572033235131206
17	1	C017_1	Bacteria	Firmicutes	Bacilli	Lactobacillales	Lactobacillaceae	Lactobacillus	Lactobacillus rogosae	0.00543031550133428
17	1	C017_1	Bacteria	Firmicutes	Firmicutes unclassified	Firmicutes unclassified	Firmicutes unclassified	Firmicutes unclassified	Firmicutes bacterium CAG 65	0.00499028993584874
17	1	C017_1	Bacteria	Firmicutes	Clostridia	Clostridiales	Clostridiales unclassified	Clostridiales unclassified	Clostridiales bacterium AM23 16LB	0.00370021498248582
17	1	C017_1	Bacteria	Proteobacteria	Gammaproteobacteria	Pasteurellales	Pasteurellaceae	Haemophilus	Haemophilus parainfluenzae	0.00332019290320731
17	1	C017_1	Bacteria	Actinobacteria	Coriobacteriia	Eggerthellales	Eggerthellaceae	Adlercreutzia	Adlercreutzia equolifaciens	0.00271015746013845
17	1	C017_1	Bacteria	Actinobacteria	Coriobacteriia	Coriobacteriales	Coriobacteriaceae	Collinsella	Collinsella stercoris	0.00246014293431178
19	1	C019_1	Bacteria	Bacteroidetes	Bacteroidia	Bacteroidales	Bacteroidaceae	Bacteroides	Bacteroides uniformis	11.5584846233822
19	1	C019_1	Bacteria	Firmicutes	Clostridia	Clostridiales	Lachnospiraceae	Fusicatenibacter	Fusicatenibacter saccharivorans	9.54597381837943
19	1	C019_1	Bacteria	Proteobacteria	Gammaproteobacteria	Enterobacterales	Enterobacteriaceae	Escherichia	Escherichia coli	6.8189127275678
19	1	C019_1	Bacteria	Bacteroidetes	Bacteroidia	Bacteroidales	Bacteroidaceae	Bacteroides	Bacteroides vulgatus	5.56433222572436
19	1	C019_1	Bacteria	Firmicutes	Clostridia	Clostridiales	Lachnospiraceae	Roseburia	Roseburia faecis	5.41153216461746
19	1	C019_1	Bacteria	Firmicutes	Clostridia	Clostridiales	Ruminococcaceae	Faecalibacterium	Faecalibacterium prausnitzii	5.27694211078045
19	1	C019_1	Bacteria	Firmicutes	Clostridia	Clostridiales	Lachnospiraceae	Blautia	Blautia wexlerae	5.17745207098072
19	1	C019_1	Bacteria	Actinobacteria	Actinobacteria	Bifidobacteriales	Bifidobacteriaceae	Bifidobacterium	Bifidobacterium longum	4.96905198762196
19	1	C019_1	Bacteria	Proteobacteria	Gammaproteobacteria	Enterobacterales	Enterobacteriaceae	Shigella	Shigella sonnei	4.50130180051688
19	1	C019_1	Bacteria	Bacteroidetes	Bacteroidia	Bacteroidales	Bacteroidaceae	Bacteroides	Bacteroides caccae	3.85827154330568
19	1	C019_1	Bacteria	Bacteroidetes	Bacteroidia	Bacteroidales	Bacteroidaceae	Bacteroides	Bacteroides thetaiotaomicron	3.77838151135637
19	1	C019_1	Bacteria	Firmicutes	Clostridia	Clostridiales	Lachnospiraceae	Blautia	Ruminococcus gnavus	3.06336122535342
19	1	C019_1	Bacteria	Firmicutes	Clostridia	Clostridiales	Lachnospiraceae	Anaerostipes	Anaerostipes hadrus	2.96686118674266
19	1	C019_1	Bacteria	Bacteroidetes	Bacteroidia	Bacteroidales	Bacteroidaceae	Bacteroides	Bacteroides xylanisolvens	2.92649117060349
19	1	C019_1	Bacteria	Firmicutes	Clostridia	Clostridiales	Lachnospiraceae	Dorea	Dorea longicatena	2.6354210541756
19	1	C019_1	Bacteria	Firmicutes	Clostridia	Clostridiales	Lachnospiraceae	Lachnospiraceae unclassified	Eubacterium rectale	2.60244104097595
19	1	C019_1	Bacteria	Actinobacteria	Actinobacteria	Bifidobacteriales	Bifidobacteriaceae	Bifidobacterium	Bifidobacterium catenulatum	1.72023068809192
19	1	C019_1	Bacteria	Bacteroidetes	Bacteroidia	Bacteroidales	Barnesiellaceae	Barnesiella	Barnesiella intestinihominis	1.38641055456438
19	1	C019_1	Bacteria	Bacteroidetes	Bacteroidia	Bacteroidales	Bacteroidaceae	Bacteroides	Bacteroides cellulosilyticus	1.13605045441965
19	1	C019_1	Bacteria	Bacteroidetes	Bacteroidia	Bacteroidales	Bacteroidaceae	Bacteroides	Bacteroides ovatus	1.08001043200305
19	1	C019_1	Bacteria	Firmicutes	Clostridia	Clostridiales	Lachnospiraceae	Dorea	Dorea formicigenerans	1.04150041659929
19	1	C019_1	Bacteria	Proteobacteria	Gammaproteobacteria	Enterobacterales	Enterobacteriaceae	Shigella	Shigella flexneri	1.0117304046916
19	1	C019_1	Bacteria	Firmicutes	Clostridia	Clostridiales	Lachnospiraceae	Roseburia	Roseburia inulinivorans	0.965320386128208
19	1	C019_1	Bacteria	Firmicutes	Clostridia	Clostridiales	Ruminococcaceae	Flavonifractor	Flavonifractor plautii	0.927520371008749
19	1	C019_1	Bacteria	Firmicutes	Clostridia	Clostridiales	Lachnospiraceae	Tyzzerella	Tyzzerella sp	0.704670281868719
19	1	C019_1	Bacteria	Firmicutes	Clostridia	Clostridiales	Eubacteriaceae	Eubacterium	Eubacterium sp CAG 161	0.681060272424181
19	1	C019_1	Bacteria	Actinobacteria	Coriobacteriia	Eggerthellales	Eggerthellaceae	Eggerthella	Eggerthella lenta	0.677540271015489
19	1	C019_1	Bacteria	Firmicutes	Clostridia	Clostridiales	Lachnospiraceae	Blautia	Blautia sp CAG 257	0.656600262640297
19	1	C019_1	Bacteria	Bacteroidetes	Bacteroidia	Bacteroidales	Tannerellaceae	Parabacteroides	Parabacteroides johnsonii	0.61218024487271
19	1	C019_1	Bacteria	Bacteroidetes	Bacteroidia	Bacteroidales	Tannerellaceae	Parabacteroides	Parabacteroides distasonis	0.525530210211973
19	1	C019_1	Bacteria	Firmicutes	Clostridia	Clostridiales	Lachnospiraceae	Blautia	Blautia sp CAG 52	0.476830190732763
19	1	C019_1	Bacteria	Firmicutes	Clostridia	Clostridiales	Eubacteriaceae	Eubacterium	Eubacterium rectale CAG 36	0.464300185720809
19	1	C019_1	Bacteria	Firmicutes	Clostridia	Clostridiales	Ruminococcaceae	Gemmiger	Gemmiger formicilis	0.450380180151011
19	1	C019_1	Bacteria	Bacteroidetes	Bacteroidia	Bacteroidales	Rikenellaceae	Alistipes	Alistipes onderdonkii	0.448020179208704
19	1	C019_1	Bacteria	Firmicutes	Clostridia	Clostridiales	Eubacteriaceae	Eubacterium	Eubacterium sp CAG 146	0.433800173520957
19	1	C019_1	Bacteria	Firmicutes	Negativicutes	Veillonellales	Veillonellaceae	Dialister	Dialister invisus	0.371080148432633
19	1	C019_1	Bacteria	Firmicutes	Firmicutes unclassified	Firmicutes unclassified	Firmicutes unclassified	Firmicutes unclassified	Firmicutes bacterium CAG 102	0.355650142259874
19	1	C019_1	Bacteria	Firmicutes	Erysipelotrichia	Erysipelotrichales	Erysipelotrichaceae	Erysipelatoclostridium	Erysipelatoclostridium ramosum	0.333070133227515
19	1	C019_1	Bacteria	Actinobacteria	Coriobacteriia	Eggerthellales	Eggerthellaceae	Gordonibacter	Gordonibacter pamelaeae	0.313460125384514
19	1	C019_1	Bacteria	Firmicutes	Clostridia	Clostridiales	Ruminococcaceae	Ruthenibacterium	Ruthenibacterium lactatiformans	0.257920103168617
19	1	C019_1	Bacteria	Bacteroidetes	Bacteroidia	Bacteroidales	Rikenellaceae	Alistipes	Alistipes finegoldii	0.229340091736016
19	1	C019_1	Bacteria	Firmicutes	Clostridia	Clostridiales	Lachnospiraceae	Eisenbergiella	Eisenbergiella massiliensis	0.209780083911642
19	1	C019_1	Bacteria	Firmicutes	Clostridia	Clostridiales	Ruminococcaceae	Agathobaculum	Agathobaculum butyriciproducens	0.184210073683919
19	1	C019_1	Bacteria	Firmicutes	Erysipelotrichia	Erysipelotrichales	Erysipelotrichaceae	Erysipelatoclostridium	Clostridium innocuum	0.181530072612086
19	1	C019_1	Bacteria	Firmicutes	Clostridia	Clostridiales	Clostridiaceae	Clostridium	Clostridium sp CAG 58	0.169730067892093
19	1	C019_1	Bacteria	Firmicutes	Clostridia	Clostridiales	Eubacteriaceae	Eubacterium	Eubacterium sp CAG 248	0.147490058996091
19	1	C019_1	Bacteria	Proteobacteria	Gammaproteobacteria	Enterobacterales	Enterobacteriaceae	Shigella	Shigella boydii	0.146970058787933
19	1	C019_1	Bacteria	Bacteroidetes	Bacteroidia	Bacteroidales	Bacteroidaceae	Bacteroides	Bacteroides cellulosilyticus CAG 158	0.141130056452042
19	1	C019_1	Bacteria	Actinobacteria	Actinobacteria	Bifidobacteriales	Bifidobacteriaceae	Bifidobacterium	Bifidobacterium adolescentis	0.12005004801995
19	1	C019_1	Bacteria	Firmicutes	Clostridia	Clostridiales	Clostridiaceae	Clostridium	Clostridium sp CAG 242	0.107970043188014
19	1	C019_1	Bacteria	Firmicutes	Clostridia	Clostridiales	Clostridiales unclassified	Lawsonibacter	Lawsonibacter asaccharolyticus	0.105690042275922
19	1	C019_1	Bacteria	Firmicutes	Clostridia	Clostridiales	Lachnospiraceae	Lachnoclostridium	Clostridium symbiosum	0.0691800276721026
19	1	C019_1	Bacteria	Bacteroidetes	Bacteroidia	Bacteroidales	Rikenellaceae	Alistipes	Alistipes sp HGB5	0.0620700248280227
19	1	C019_1	Bacteria	Bacteroidetes	Bacteroidia	Bacteroidales	Rikenellaceae	Alistipes	Alistipes sp CAG 29	0.0601200240479442
19	1	C019_1	Bacteria	Firmicutes	Clostridia	Clostridiales	Ruminococcaceae	Ruminococcaceae unclassified	Ruminococcaceae bacterium D16	0.0542400216959139
19	1	C019_1	Bacteria	Firmicutes	Clostridia	Clostridiales	Lachnospiraceae	Lachnoclostridium	Clostridium saccharolyticum	0.0383200153280295
19	1	C019_1	Bacteria	Firmicutes	Bacilli	Lactobacillales	Streptococcaceae	Streptococcus	Streptococcus thermophilus CAG 236	0.0340300136120632
19	1	C019_1	Bacteria	Firmicutes	Bacilli	Lactobacillales	Streptococcaceae	Streptococcus	Streptococcus thermophilus	0.0328300131320149
19	1	C019_1	Bacteria	Firmicutes	Clostridia	Clostridiales	Eubacteriaceae	Eubacterium	Eubacterium hallii	0.0311700124680168
19	1	C019_1	Bacteria	Firmicutes	Erysipelotrichia	Erysipelotrichales	Erysipelotrichaceae	Massiliomicrobiota	Massiliomicrobiota timonensis	0.0230700092281034
19	1	C019_1	Bacteria	Bacteroidetes	Bacteroidia	Bacteroidales	Rikenellaceae	Alistipes	Alistipes indistinctus	0.022850009139957
19	1	C019_1	Bacteria	Firmicutes	Clostridia	Clostridiales	Lachnospiraceae	Lachnoclostridium	Clostridium lavalense	0.0206900082760764
19	1	C019_1	Bacteria	Firmicutes	Clostridia	Clostridiales	Lachnospiraceae	Lachnoclostridium	Clostridium bolteae	0.0181400072559943
19	1	C019_1	Bacteria	Firmicutes	Erysipelotrichia	Erysipelotrichales	Erysipelotrichaceae	Dielma	Dielma fastidiosa	0.0180000072000025
19	1	C019_1	Bacteria	Firmicutes	Bacilli	Lactobacillales	Streptococcaceae	Streptococcus	Streptococcus sp A12	0.015380006152007
19	1	C019_1	Bacteria	Firmicutes	Clostridia	Clostridiales	Lachnospiraceae	Lachnoclostridium	Clostridium scindens	0.0111900044759965
19	1	C019_1	Bacteria	Actinobacteria	Actinobacteria	Bifidobacteriales	Bifidobacteriaceae	Bifidobacterium	Bifidobacterium pseudocatenulatum	0.00991000396400003
19	1	C019_1	Bacteria	Firmicutes	Erysipelotrichia	Erysipelotrichales	Erysipelotrichaceae	Turicibacter	Turicibacter sanguinis	0.0090500036199998
19	1	C019_1	Bacteria	Firmicutes	Clostridia	Clostridiales	Clostridiaceae	Clostridium	Clostridium sp KLE 1755	0.00779000311599034
19	1	C019_1	Bacteria	Firmicutes	Clostridia	Clostridiales	Ruminococcaceae	Ruminococcaceae unclassified	Clostridium leptum	0.00669000267600109
19	1	C019_1	Bacteria	Firmicutes	Clostridia	Clostridiales	Ruminococcaceae	Subdoligranulum	Subdoligranulum sp 4 3 54A2FAA	0.00435000174001005
19	1	C019_1	Bacteria	Firmicutes	Clostridia	Clostridiales	Lachnospiraceae	Roseburia	Roseburia sp CAG 471	0.00372000148800532
19	1	C019_1	Bacteria	Bacteroidetes	Bacteroidia	Bacteroidales	Bacteroidaceae	Bacteroides	Bacteroides intestinalis CAG 315	0.00370000147999764
19	1	C019_1	Bacteria	Bacteroidetes	Bacteroidia	Bacteroidales	Rikenellaceae	Alistipes	Alistipes putredinis	0.00341000136399972
19	1	C019_1	Bacteria	Firmicutes	Bacilli	Lactobacillales	Lactobacillaceae	Lactobacillus	Lactobacillus casei	0.00305000122000586
19	1	C019_1	Bacteria	Firmicutes	Clostridia	Clostridiales	Clostridiaceae	Hungatella	Hungatella hathewayi	0.00249000099599707
19	1	C019_1	Bacteria	Firmicutes	Clostridia	Clostridiales	Clostridiaceae	Clostridium	Clostridium hathewayi CAG 224	0.00242000096800113
19	1	C019_1	Bacteria	Firmicutes	Clostridia	Clostridiales	Clostridiaceae	Clostridium	Clostridium bolteae CAG 59	0.00118000047199936
19	1	C019_1	Bacteria	Firmicutes	Bacilli	Lactobacillales	Streptococcaceae	Streptococcus	Streptococcus sp I P16	0.000990000396000651
20	1	C020_1	Bacteria	Firmicutes	Clostridia	Clostridiales	Ruminococcaceae	Faecalibacterium	Faecalibacterium prausnitzii	11.3273848795911
20	1	C020_1	Bacteria	Firmicutes	Clostridia	Clostridiales	Ruminococcaceae	Ruminococcus	Ruminococcus bromii	8.74730132844087
20	1	C020_1	Bacteria	Bacteroidetes	Bacteroidia	Bacteroidales	Rikenellaceae	Alistipes	Alistipes putredinis	7.83523109191653
20	1	C020_1	Bacteria	Firmicutes	Clostridia	Clostridiales	Oscillospiraceae	Oscillibacter	Oscillibacter sp CAG 241	6.7256191455395
20	1	C020_1	Bacteria	Actinobacteria	Coriobacteriia	Coriobacteriales	Coriobacteriaceae	Collinsella	Collinsella aerofaciens	4.4950740086323
20	1	C020_1	Archaea	Euryarchaeota	Methanobacteria	Methanobacteriales	Methanobacteriaceae	Methanobrevibacter	Methanobrevibacter smithii	4.12748361044625
20	1	C020_1	Bacteria	Actinobacteria	Actinobacteria	Bifidobacteriales	Bifidobacteriaceae	Bifidobacterium	Bifidobacterium longum	3.49856449223841
20	1	C020_1	Bacteria	Firmicutes	Clostridia	Clostridiales	Clostridiaceae	Clostridium	Clostridium sp CAG 217	3.08947953380036
20	1	C020_1	Bacteria	Firmicutes	Clostridia	Clostridiales	Clostridiaceae	Clostridium	Clostridium sp CAG 138	3.0363336930711
20	1	C020_1	Bacteria	Bacteroidetes	Bacteroidia	Bacteroidales	Bacteroidaceae	Bacteroides	Bacteroides uniformis	2.95419466599152
20	1	C020_1	Bacteria	Firmicutes	Clostridia	Clostridiales	Lachnospiraceae	Blautia	Blautia obeum	2.71235808815528
20	1	C020_1	Bacteria	Firmicutes	Erysipelotrichia	Erysipelotrichales	Erysipelotrichaceae	Faecalitalea	Faecalitalea cylindroides	2.35479879238857
20	1	C020_1	Bacteria	Actinobacteria	Actinobacteria	Bifidobacteriales	Bifidobacteriaceae	Bifidobacterium	Bifidobacterium adolescentis	2.1579071539924
20	1	C020_1	Bacteria	Proteobacteria	Gammaproteobacteria	Enterobacterales	Enterobacteriaceae	Klebsiella	Klebsiella pneumoniae	2.04994528898554
20	1	C020_1	Bacteria	Firmicutes	Clostridia	Clostridiales	Lachnospiraceae	Coprococcus	Coprococcus catus	2.03999419536334
20	1	C020_1	Bacteria	Bacteroidetes	Bacteroidia	Bacteroidales	Bacteroidaceae	Bacteroides	Bacteroides dorei	1.84129235802695
20	1	C020_1	Bacteria	Verrucomicrobia	Verrucomicrobiae	Verrucomicrobiales	Akkermansiaceae	Akkermansia	Akkermansia muciniphila	1.67372394226153
20	1	C020_1	Bacteria	Firmicutes	Clostridia	Clostridiales	Lachnospiraceae	Dorea	Dorea longicatena	1.42568668296486
20	1	C020_1	Bacteria	Firmicutes	Clostridia	Clostridiales	Lachnospiraceae	Roseburia	Roseburia faecis	1.3704206092236
20	1	C020_1	Bacteria	Firmicutes	Clostridia	Clostridiales	Eubacteriaceae	Eubacterium	Eubacterium eligens	1.31923498392453
20	1	C020_1	Bacteria	Firmicutes	Clostridia	Clostridiales	Eubacteriaceae	Eubacterium	Eubacterium sp CAG 603	1.28856161292155
20	1	C020_1	Bacteria	Firmicutes	Clostridia	Clostridiales	Clostridiaceae	Clostridium	Clostridium disporicum	1.22051413450109
20	1	C020_1	Bacteria	Firmicutes	Clostridia	Clostridiales	Ruminococcaceae	Ruminococcus	Ruminococcus lactaris	1.21282328927653
20	1	C020_1	Bacteria	Firmicutes	Clostridia	Clostridiales	Lachnospiraceae	Blautia	Ruminococcus torques	1.20652259683528
20	1	C020_1	Bacteria	Bacteroidetes	Bacteroidia	Bacteroidales	Tannerellaceae	Parabacteroides	Parabacteroides distasonis	1.03135334573429
20	1	C020_1	Bacteria	Firmicutes	Clostridia	Clostridiales	Ruminococcaceae	Ruminococcus	Ruminococcus sp CAG 177	0.968366423467986
20	1	C020_1	Bacteria	Firmicutes	Negativicutes	Acidaminococcales	Acidaminococcaceae	Phascolarctobacterium	Phascolarctobacterium succinatutens	0.962835815654003
20	1	C020_1	Bacteria	Firmicutes	Clostridia	Clostridiales	Eubacteriaceae	Eubacterium	Eubacterium sp CAG 180	0.88304704686729
20	1	C020_1	Bacteria	Firmicutes	Clostridia	Clostridiales	Lachnospiraceae	Butyrivibrio	Butyrivibrio sp CAG 318	0.864384995909999
20	1	C020_1	Bacteria	Firmicutes	Clostridia	Clostridiales	Clostridiales unclassified	Monoglobus	Monoglobus pectinilyticus	0.831811416071564
20	1	C020_1	Bacteria	Bacteroidetes	Bacteroidia	Bacteroidales	Rikenellaceae	Alistipes	Alistipes inops	0.745491929562728
20	1	C020_1	Bacteria	Firmicutes	Firmicutes unclassified	Firmicutes unclassified	Firmicutes unclassified	Firmicutes unclassified	Firmicutes bacterium CAG 110	0.738621174468343
20	1	C020_1	Bacteria	Firmicutes	Clostridia	Clostridiales	Ruminococcaceae	Ruminococcaceae unclassified	Clostridium leptum	0.720919229020619
20	1	C020_1	Bacteria	Bacteroidetes	Bacteroidia	Bacteroidales	Rikenellaceae	Alistipes	Alistipes sp CAG 157	0.647041109818725
20	1	C020_1	Bacteria	Bacteroidetes	Bacteroidia	Bacteroidales	Rikenellaceae	Alistipes	Alistipes finegoldii	0.631869442454324
20	1	C020_1	Bacteria	Bacteroidetes	Bacteroidia	Bacteroidales	Barnesiellaceae	Barnesiella	Barnesiella intestinihominis	0.594535339433544
20	1	C020_1	Bacteria	Firmicutes	Clostridia	Clostridiales	Lachnospiraceae	Coprococcus	Coprococcus comes	0.564272013493772
20	1	C020_1	Bacteria	Actinobacteria	Coriobacteriia	Eggerthellales	Eggerthellaceae	Slackia	Slackia isoflavoniconvertens	0.560111556259433
20	1	C020_1	Bacteria	Firmicutes	Clostridia	Clostridiales	Clostridiaceae	Clostridium	Clostridium sp CAG 226	0.532888564452639
20	1	C020_1	Bacteria	Firmicutes	Clostridia	Clostridiales	Lachnospiraceae	Anaerostipes	Anaerostipes hadrus	0.518707005899542
20	1	C020_1	Bacteria	Firmicutes	Firmicutes unclassified	Firmicutes unclassified	Firmicutes unclassified	Firmicutes unclassified	Firmicutes bacterium CAG 238	0.517356857518561
20	1	C020_1	Bacteria	Firmicutes	Firmicutes unclassified	Firmicutes unclassified	Firmicutes unclassified	Firmicutes unclassified	Firmicutes bacterium CAG 83	0.49149401519208
20	1	C020_1	Bacteria	Firmicutes	Clostridia	Clostridiales	Eubacteriaceae	Eubacterium	Eubacterium sp CAG 146	0.357859328739784
20	1	C020_1	Bacteria	Proteobacteria	Gammaproteobacteria	Enterobacterales	Enterobacteriaceae	Klebsiella	Klebsiella quasipneumoniae	0.355369055058779
20	1	C020_1	Bacteria	Firmicutes	Erysipelotrichia	Erysipelotrichales	Erysipelotrichaceae	Turicibacter	Turicibacter sanguinis	0.354638974823216
20	1	C020_1	Bacteria	Firmicutes	Clostridia	Clostridiales	Ruminococcaceae	Ruminococcus	Ruminococcus sp CAG 624	0.290941974523134
20	1	C020_1	Bacteria	Firmicutes	Clostridia	Clostridiales	Ruminococcaceae	Ruthenibacterium	Ruthenibacterium lactatiformans	0.287651612911872
20	1	C020_1	Bacteria	Firmicutes	Clostridia	Clostridiales	Clostridiaceae	Clostridium	Clostridium sp CAG 127	0.287201563451961
20	1	C020_1	Bacteria	Firmicutes	Clostridia	Clostridiales	Eubacteriaceae	Eubacterium	Eubacterium sp CAG 161	0.285731401880879
20	1	C020_1	Bacteria	Firmicutes	Clostridia	Clostridiales	Eubacteriaceae	Eubacterium	Eubacterium hallii	0.233845699642365
20	1	C020_1	Bacteria	Firmicutes	Negativicutes	Acidaminococcales	Acidaminococcaceae	Phascolarctobacterium	Phascolarctobacterium sp CAG 266	0.231465438051505
20	1	C020_1	Bacteria	Firmicutes	Firmicutes unclassified	Firmicutes unclassified	Firmicutes unclassified	Firmicutes unclassified	Firmicutes bacterium CAG 341	0.215253656376647
20	1	C020_1	Bacteria	Bacteroidetes	Bacteroidia	Bacteroidales	Tannerellaceae	Parabacteroides	Parabacteroides goldsteinii	0.205902628698715
20	1	C020_1	Bacteria	Proteobacteria	Gammaproteobacteria	Enterobacterales	Enterobacteriaceae	Klebsiella	Klebsiella variicola	0.198571823043214
20	1	C020_1	Bacteria	Bacteroidetes	Bacteroidia	Bacteroidales	Bacteroidaceae	Bacteroides	Bacteroides caccae	0.197371691148453
20	1	C020_1	Bacteria	Firmicutes	Clostridia	Clostridiales	Lachnospiraceae	Roseburia	Roseburia hominis	0.195501485612867
20	1	C020_1	Bacteria	Bacteroidetes	Bacteroidia	Bacteroidales	Odoribacteraceae	Butyricimonas	Butyricimonas virosa	0.191481043766666
20	1	C020_1	Bacteria	Firmicutes	Clostridia	Clostridiales	Ruminococcaceae	Ruminococcus	Ruminococcus bicirculans	0.188370701940243
20	1	C020_1	Bacteria	Firmicutes	Clostridia	Clostridiales	Ruminococcaceae	Ruminococcaceae unclassified	Ruminococcaceae bacterium D5	0.185670405177655
20	1	C020_1	Bacteria	Actinobacteria	Coriobacteriia	Eggerthellales	Eggerthellaceae	Asaccharobacter	Asaccharobacter celatus	0.164768108015146
20	1	C020_1	Bacteria	Bacteroidetes	Bacteroidia	Bacteroidales	Bacteroidaceae	Bacteroides	Bacteroides cellulosilyticus	0.16316793215588
20	1	C020_1	Bacteria	Firmicutes	Clostridia	Clostridiales	Ruminococcaceae	Gemmiger	Gemmiger formicilis	0.161457744205846
20	1	C020_1	Bacteria	Bacteroidetes	Bacteroidia	Bacteroidales	Bacteroidaceae	Bacteroides	Bacteroides cellulosilyticus CAG 158	0.152436752798974
20	1	C020_1	Bacteria	Firmicutes	Clostridia	Clostridiales	Ruminococcaceae	Agathobaculum	Agathobaculum butyriciproducens	0.145776020784299
20	1	C020_1	Bacteria	Proteobacteria	Deltaproteobacteria	Desulfovibrionales	Desulfovibrionaceae	Bilophila	Bilophila wadsworthia	0.144715904277676
20	1	C020_1	Bacteria	Firmicutes	Clostridia	Clostridiales	Eubacteriaceae	Eubacterium	Eubacterium ramulus	0.135604902978696
20	1	C020_1	Bacteria	Actinobacteria	Coriobacteriia	Eggerthellales	Eggerthellaceae	Adlercreutzia	Adlercreutzia equolifaciens	0.134434774381928
20	1	C020_1	Bacteria	Firmicutes	Firmicutes unclassified	Firmicutes unclassified	Firmicutes unclassified	Firmicutes unclassified	Firmicutes bacterium CAG 94	0.134194748002976
20	1	C020_1	Bacteria	Firmicutes	Clostridia	Clostridiales	Lachnospiraceae	Dorea	Dorea formicigenerans	0.133274646883868
20	1	C020_1	Bacteria	Bacteroidetes	Bacteroidia	Bacteroidales	Rikenellaceae	Alistipes	Alistipes shahii	0.127964063250175
20	1	C020_1	Bacteria	Firmicutes	Clostridia	Clostridiales	Lachnospiraceae	Roseburia	Roseburia intestinalis	0.122633477419068
20	1	C020_1	Bacteria	Bacteroidetes	Bacteroidia	Bacteroidales	Tannerellaceae	Parabacteroides	Parabacteroides johnsonii	0.11852302568076
20	1	C020_1	Bacteria	Actinobacteria	Actinobacteria	Bifidobacteriales	Bifidobacteriaceae	Bifidobacterium	Bifidobacterium animalis	0.116262777279376
20	1	C020_1	Bacteria	Bacteroidetes	Bacteroidia	Bacteroidales	Odoribacteraceae	Butyricimonas	Butyricimonas sp	0.114222553058282
20	1	C020_1	Bacteria	Bacteroidetes	Bacteroidia	Bacteroidales	Barnesiellaceae	Coprobacter	Coprobacter fastidiosus	0.100501045065053
20	1	C020_1	Bacteria	Firmicutes	Clostridia	Clostridiales	Lachnospiraceae	Dorea	Dorea sp CAG 105	0.079148698442008
20	1	C020_1	Bacteria	Firmicutes	Clostridia	Clostridiales	Eubacteriaceae	Eubacterium	Eubacterium ventriosum	0.0776885379702568
20	1	C020_1	Bacteria	Firmicutes	Clostridia	Clostridiales	Ruminococcaceae	Flavonifractor	Flavonifractor plautii	0.0734180686457727
20	1	C020_1	Bacteria	Bacteroidetes	Bacteroidia	Bacteroidales	Tannerellaceae	Parabacteroides	Parabacteroides merdae CAG 48	0.0661672717830484
20	1	C020_1	Bacteria	Firmicutes	Clostridia	Clostridiales	Eubacteriaceae	Eubacterium	Eubacterium sp CAG 581	0.0632069464434703
20	1	C020_1	Bacteria	Firmicutes	Clostridia	Clostridiales	Ruminococcaceae	Ruminococcaceae unclassified	Eubacterium siraeum	0.0603166287974619
20	1	C020_1	Bacteria	Bacteroidetes	Bacteroidia	Bacteroidales	Rikenellaceae	Alistipes	Alistipes sp CAG 29	0.0558461374904761
20	1	C020_1	Bacteria	Bacteroidetes	Bacteroidia	Bacteroidales	Tannerellaceae	Parabacteroides	Parabacteroides merdae	0.0545759979021453
20	1	C020_1	Bacteria	Firmicutes	Clostridia	Clostridiales	Lachnospiraceae	Lachnospiraceae unclassified	Eubacterium rectale	0.0524257615911564
20	1	C020_1	Bacteria	Firmicutes	Clostridia	Clostridiales	Ruminococcaceae	Ruminococcus	Ruminococcus champanellensis	0.0459550504600266
20	1	C020_1	Bacteria	Firmicutes	Clostridia	Clostridiales	Peptostreptococcaceae	Intestinibacter	Intestinibacter bartlettii	0.0386242448044639
20	1	C020_1	Bacteria	Bacteroidetes	Bacteroidia	Bacteroidales	Bacteroidaceae	Bacteroides	Bacteroides caccae CAG 21	0.0379241678660197
20	1	C020_1	Bacteria	Firmicutes	Clostridia	Clostridiales	Lachnospiraceae	Blautia	Ruminococcus gnavus	0.0368340480618407
20	1	C020_1	Bacteria	Bacteroidetes	Bacteroidia	Bacteroidales	Odoribacteraceae	Butyricimonas	Butyricimonas synergistica	0.0318034952041121
20	1	C020_1	Bacteria	Firmicutes	Clostridia	Clostridiales	Clostridiaceae	Clostridium	Clostridium celatum	0.0262328829938034
20	1	C020_1	Bacteria	Bacteroidetes	Bacteroidia	Bacteroidales	Rikenellaceae	Alistipes	Alistipes sp HGB5	0.0244726895485493
20	1	C020_1	Bacteria	Firmicutes	Clostridia	Clostridiales	Ruminococcaceae	Ruminococcus	Ruminococcus sp CAG 403	0.024392680755586
20	1	C020_1	Bacteria	Firmicutes	Clostridia	Clostridiales	Clostridiales unclassified	Lawsonibacter	Lawsonibacter asaccharolyticus	0.0202122213230842
20	1	C020_1	Bacteria	Firmicutes	Erysipelotrichia	Erysipelotrichales	Erysipelotrichaceae	Erysipelatoclostridium	Clostridium innocuum	0.0202022202240028
20	1	C020_1	Bacteria	Firmicutes	Erysipelotrichia	Erysipelotrichales	Erysipelotrichaceae	Holdemanella	Holdemanella biformis	0.0198921861512312
20	1	C020_1	Bacteria	Firmicutes	Clostridia	Clostridiales	Ruminococcaceae	Ruminococcus	Ruminococcus sp CAG 330	0.0196521597723414
20	1	C020_1	Bacteria	Firmicutes	Clostridia	Clostridiales	Ruminococcaceae	Ruminococcus	Ruminococcus sp CAG 379	0.0180919883095266
20	1	C020_1	Bacteria	Firmicutes	Clostridia	Clostridiales	Ruminococcaceae	Anaeromassilibacillus	Anaeromassilibacillus sp An250	0.0146416091128379
20	1	C020_1	Bacteria	Firmicutes	Clostridia	Clostridiales	Clostridiaceae	Clostridium	Clostridium sp CAG 62	0.0130414332535103
20	1	C020_1	Bacteria	Actinobacteria	Coriobacteriia	Coriobacteriales	Coriobacteriaceae	Collinsella	Collinsella stercoris	0.0126913947842883
20	1	C020_1	Bacteria	Firmicutes	Clostridia	Clostridiales	Clostridiaceae	Clostridium	Clostridium perfringens	0.0120313222422946
20	1	C020_1	Bacteria	Firmicutes	Clostridia	Clostridiales	Lachnospiraceae	Roseburia	Roseburia inulinivorans	0.0109612046364032
20	1	C020_1	Bacteria	Firmicutes	Clostridia	Clostridiales	Eubacteriaceae	Eubacterium	Eubacterium sp AF36 5BH	0.00850093425264261
20	1	C020_1	Bacteria	Firmicutes	Erysipelotrichia	Erysipelotrichales	Erysipelotrichaceae	Coprobacillus	Coprobacillus sp 8 1 38FAA	0.00694076278982788
20	1	C020_1	Bacteria	Actinobacteria	Coriobacteriia	Eggerthellales	Eggerthellaceae	Gordonibacter	Gordonibacter pamelaeae	0.00662072761797485
20	1	C020_1	Bacteria	Firmicutes	Clostridia	Clostridiales	Lachnospiraceae	Blautia	Blautia sp CAG 52	0.00507055725424151
20	1	C020_1	Bacteria	Actinobacteria	Coriobacteriia	Coriobacteriales	Coriobacteriaceae	Enorma	[Collinsella] massiliensis	0.00393043195446828
20	1	C020_1	Bacteria	Firmicutes	Clostridia	Clostridiales	Lachnospiraceae	Fusicatenibacter	Fusicatenibacter saccharivorans	0.00393043195446828
20	1	C020_1	Bacteria	Firmicutes	Clostridia	Clostridiales	Lachnospiraceae	Coprococcus	Coprococcus eutactus	0.00321035281777399
20	1	C020_1	Bacteria	Proteobacteria	Deltaproteobacteria	Desulfovibrionales	Desulfovibrionaceae	Desulfovibrio	Desulfovibrio fairfieldensis	0.00302033193447845
21	1	C021_1	Bacteria	Firmicutes	Clostridia	Clostridiales	Lachnospiraceae	Blautia	Ruminococcus torques	9.8148509814818
21	1	C021_1	Bacteria	Firmicutes	Clostridia	Clostridiales	Lachnospiraceae	Lachnospiraceae unclassified	Eubacterium rectale	9.4319009431974
21	1	C021_1	Bacteria	Firmicutes	Clostridia	Clostridiales	Lachnospiraceae	Fusicatenibacter	Fusicatenibacter saccharivorans	6.33556063355723
21	1	C021_1	Bacteria	Firmicutes	Clostridia	Clostridiales	Ruminococcaceae	Faecalibacterium	Faecalibacterium prausnitzii	5.66849056685002
21	1	C021_1	Bacteria	Bacteroidetes	Bacteroidia	Bacteroidales	Bacteroidaceae	Bacteroides	Bacteroides uniformis	5.61082056107855
21	1	C021_1	Bacteria	Bacteroidetes	Bacteroidia	Bacteroidales	Bacteroidaceae	Bacteroides	Bacteroides vulgatus	4.7238204723884
21	1	C021_1	Bacteria	Firmicutes	Clostridia	Clostridiales	Clostridiaceae	Clostridium	Clostridium sp CAG 167	4.38132043813977
21	1	C021_1	Bacteria	Bacteroidetes	Bacteroidia	Bacteroidales	Bacteroidaceae	Bacteroides	Bacteroides caccae	3.62711036271438
21	1	C021_1	Bacteria	Bacteroidetes	Bacteroidia	Bacteroidales	Bacteroidaceae	Bacteroides	Bacteroides cellulosilyticus CAG 158	3.39334033932899
21	1	C021_1	Bacteria	Bacteroidetes	Bacteroidia	Bacteroidales	Tannerellaceae	Parabacteroides	Parabacteroides distasonis	2.53559025356328
21	1	C021_1	Bacteria	Bacteroidetes	Bacteroidia	Bacteroidales	Rikenellaceae	Alistipes	Alistipes inops	2.47528024752471
21	1	C021_1	Bacteria	Firmicutes	Clostridia	Clostridiales	Ruminococcaceae	Ruminococcus	Ruminococcus lactaris	2.44389024437719
21	1	C021_1	Bacteria	Bacteroidetes	Bacteroidia	Bacteroidales	Bacteroidaceae	Bacteroides	Bacteroides cellulosilyticus	2.34103023410349
21	1	C021_1	Bacteria	Firmicutes	Clostridia	Clostridiales	Lachnospiraceae	Coprococcus	Coprococcus comes	2.20457022045736
21	1	C021_1	Bacteria	Firmicutes	Clostridia	Clostridiales	Lachnospiraceae	Roseburia	Roseburia inulinivorans	2.0258602025857
21	1	C021_1	Bacteria	Bacteroidetes	Bacteroidia	Bacteroidales	Rikenellaceae	Alistipes	Alistipes sp CAG 157	1.83946018394692
21	1	C021_1	Bacteria	Firmicutes	Clostridia	Clostridiales	Lachnospiraceae	Anaerostipes	Anaerostipes hadrus	1.81762018176061
21	1	C021_1	Bacteria	Bacteroidetes	Bacteroidia	Bacteroidales	Bacteroidaceae	Bacteroides	Bacteroides clarus	1.81101018110013
21	1	C021_1	Bacteria	Firmicutes	Clostridia	Clostridiales	Lachnospiraceae	Dorea	Dorea longicatena	1.69209016920875
21	1	C021_1	Bacteria	Firmicutes	Clostridia	Clostridiales	Lachnospiraceae	Blautia	Blautia sp BCRC 81119	1.52101015209989
21	1	C021_1	Bacteria	Firmicutes	Firmicutes unclassified	Firmicutes unclassified	Firmicutes unclassified	Firmicutes unclassified	Firmicutes bacterium CAG 65	1.18181011818033
21	1	C021_1	Bacteria	Firmicutes	Clostridia	Clostridiales	Lachnospiraceae	Dorea	Dorea formicigenerans	1.16506011650573
21	1	C021_1	Bacteria	Firmicutes	Clostridia	Clostridiales	Eubacteriaceae	Eubacterium	Eubacterium sp CAG 251	1.15231011523146
21	1	C021_1	Bacteria	Actinobacteria	Actinobacteria	Bifidobacteriales	Bifidobacteriaceae	Bifidobacterium	Bifidobacterium longum	1.13278011327887
21	1	C021_1	Bacteria	Actinobacteria	Coriobacteriia	Eggerthellales	Eggerthellaceae	Eggerthella	Eggerthella lenta	1.08898010889761
21	1	C021_1	Bacteria	Firmicutes	Clostridia	Clostridiales	Eubacteriaceae	Eubacterium	Eubacterium eligens	1.07905010790582
21	1	C021_1	Bacteria	Firmicutes	Clostridia	Clostridiales	Lachnospiraceae	Blautia	Blautia sp CAG 52	1.01609010160984
21	1	C021_1	Bacteria	Firmicutes	Clostridia	Clostridiales	Lachnospiraceae	Blautia	Blautia obeum	0.862690086269008
21	1	C021_1	Bacteria	Firmicutes	Clostridia	Clostridiales	Clostridiaceae	Clostridium	Clostridium sp CAG 62	0.766680076668261
21	1	C021_1	Bacteria	Bacteroidetes	Bacteroidia	Bacteroidales	Barnesiellaceae	Barnesiella	Barnesiella intestinihominis	0.746010074599891
21	1	C021_1	Bacteria	Firmicutes	Clostridia	Clostridiales	Eubacteriaceae	Eubacterium	Eubacterium rectale CAG 36	0.694820069482734
21	1	C021_1	Bacteria	Firmicutes	Firmicutes unclassified	Firmicutes unclassified	Firmicutes unclassified	Firmicutes unclassified	Firmicutes bacterium CAG 114	0.693790069378085
21	1	C021_1	Bacteria	Firmicutes	Clostridia	Clostridiales	Ruminococcaceae	Agathobaculum	Agathobaculum butyriciproducens	0.688370068837795
21	1	C021_1	Bacteria	Firmicutes	Clostridia	Clostridiales	Ruminococcaceae	Ruminococcus	Ruminococcus bicirculans	0.687040068704323
21	1	C021_1	Bacteria	Firmicutes	Clostridia	Clostridiales	Eubacteriaceae	Eubacterium	Eubacterium ramulus	0.636460063644732
21	1	C021_1	Bacteria	Firmicutes	Erysipelotrichia	Erysipelotrichales	Erysipelotrichaceae	Coprobacillus	Coprobacillus sp 8 1 38FAA	0.568360056835038
21	1	C021_1	Bacteria	Firmicutes	Clostridia	Clostridiales	Eubacteriaceae	Eubacterium	Eubacterium sp CAG 146	0.55521005552074
21	1	C021_1	Bacteria	Actinobacteria	Coriobacteriia	Eggerthellales	Eggerthellaceae	Asaccharobacter	Asaccharobacter celatus	0.538700053870641
21	1	C021_1	Bacteria	Firmicutes	Clostridia	Clostridiales	Ruminococcaceae	Ruminococcus	Ruminococcus bromii	0.51729005172893
21	1	C021_1	Bacteria	Firmicutes	Clostridia	Clostridiales	Lachnospiraceae	Lachnospira	Lachnospira pectinoschiza	0.476770047676902
21	1	C021_1	Bacteria	Firmicutes	Negativicutes	Acidaminococcales	Acidaminococcaceae	Phascolarctobacterium	Phascolarctobacterium faecium	0.45391004539067
21	1	C021_1	Bacteria	Firmicutes	Clostridia	Clostridiales	Ruminococcaceae	Ruminococcus	Ruminococcus sp 37 24	0.41312004131198
21	1	C021_1	Bacteria	Firmicutes	Clostridia	Clostridiales	Lachnospiraceae	Roseburia	Roseburia faecis	0.409480040947195
21	1	C021_1	Bacteria	Firmicutes	Firmicutes unclassified	Firmicutes unclassified	Firmicutes unclassified	Firmicutes unclassified	Firmicutes bacterium CAG 83	0.409290040929501
21	1	C021_1	Bacteria	Firmicutes	Clostridia	Clostridiales	Ruminococcaceae	Flavonifractor	Flavonifractor plautii	0.400460040046603
21	1	C021_1	Bacteria	Firmicutes	Negativicutes	Acidaminococcales	Acidaminococcaceae	Phascolarctobacterium	Phascolarctobacterium sp CAG 207	0.36862003686186
21	1	C021_1	Bacteria	Actinobacteria	Coriobacteriia	Eggerthellales	Eggerthellaceae	Adlercreutzia	Adlercreutzia equolifaciens	0.366540036655127
21	1	C021_1	Bacteria	Firmicutes	Firmicutes unclassified	Firmicutes unclassified	Firmicutes unclassified	Firmicutes unclassified	Firmicutes bacterium AM55 24TS	0.294640029465116
21	1	C021_1	Bacteria	Firmicutes	Clostridia	Clostridiales	Eubacteriaceae	Eubacterium	Eubacterium hallii	0.272040027203224
21	1	C021_1	Bacteria	Bacteroidetes	Bacteroidia	Bacteroidales	Bacteroidaceae	Bacteroides	Bacteroides ovatus	0.267660026765097
21	1	C021_1	Bacteria	Firmicutes	Clostridia	Clostridiales	Lachnospiraceae	Dorea	Dorea sp CAG 105	0.25741002573984
21	1	C021_1	Bacteria	Bacteroidetes	Bacteroidia	Bacteroidales	Rikenellaceae	Alistipes	Alistipes shahii	0.232550023254883
21	1	C021_1	Bacteria	Firmicutes	Clostridia	Clostridiales	Clostridiales unclassified	Lawsonibacter	Lawsonibacter asaccharolyticus	0.215960021596056
21	1	C021_1	Bacteria	Firmicutes	Clostridia	Clostridiales	Lachnospiraceae	Coprococcus	Coprococcus catus	0.20058002005797
21	1	C021_1	Bacteria	Bacteroidetes	Bacteroidia	Bacteroidales	Tannerellaceae	Parabacteroides	Parabacteroides merdae	0.195840019584054
21	1	C021_1	Bacteria	Firmicutes	Clostridia	Clostridiales	Clostridiaceae	Clostridium	Clostridium sp CAG 58	0.193320019332083
21	1	C021_1	Bacteria	Firmicutes	Clostridia	Clostridiales	Clostridiaceae	Clostridium	Clostridium sp CAG 43	0.192350019234882
21	1	C021_1	Bacteria	Firmicutes	Clostridia	Clostridiales	Lachnospiraceae	Roseburia	Roseburia hominis	0.189390018938874
21	1	C021_1	Bacteria	Firmicutes	Clostridia	Clostridiales	Peptostreptococcaceae	Intestinibacter	Intestinibacter bartlettii	0.186240018623971
21	1	C021_1	Bacteria	Firmicutes	Clostridia	Clostridiales	Clostridiales unclassified	Clostridiales unclassified	Clostridiales bacterium KLE1615	0.164540016454077
21	1	C021_1	Bacteria	Bacteroidetes	Bacteroidia	Bacteroidales	Rikenellaceae	Alistipes	Alistipes finegoldii	0.152900015290064
21	1	C021_1	Bacteria	Firmicutes	Clostridia	Clostridiales	Lachnospiraceae	Tyzzerella	Tyzzerella sp	0.134950013494883
21	1	C021_1	Bacteria	Firmicutes	Clostridia	Clostridiales	Clostridiaceae	Clostridium	Clostridium sp CAG 7	0.119350011935019
21	1	C021_1	Bacteria	Firmicutes	Clostridia	Clostridiales	Eubacteriaceae	Eubacterium	Eubacterium ventriosum	0.107710010771005
21	1	C021_1	Bacteria	Bacteroidetes	Bacteroidia	Bacteroidales	Bacteroidaceae	Bacteroides	Bacteroides fragilis	0.107150010714959
21	1	C021_1	Bacteria	Firmicutes	Clostridia	Clostridiales	Ruminococcaceae	Ruthenibacterium	Ruthenibacterium lactatiformans	0.104740010473877
21	1	C021_1	Bacteria	Firmicutes	Clostridia	Clostridiales	Clostridiaceae	Clostridium	Clostridium sp CAG 75	0.0927300092729529
21	1	C021_1	Bacteria	Firmicutes	Firmicutes unclassified	Firmicutes unclassified	Firmicutes unclassified	Firmicutes unclassified	Firmicutes bacterium CAG 102	0.0894200089420363
21	1	C021_1	Bacteria	Bacteroidetes	Bacteroidia	Bacteroidales	Barnesiellaceae	Coprobacter	Coprobacter fastidiosus	0.0889400088939961
21	1	C021_1	Bacteria	Actinobacteria	Coriobacteriia	Eggerthellales	Eggerthellaceae	Gordonibacter	Gordonibacter pamelaeae	0.0851200085119166
21	1	C021_1	Bacteria	Firmicutes	Clostridia	Clostridiales	Lachnospiraceae	Blautia	Blautia wexlerae	0.0841300084129539
21	1	C021_1	Bacteria	Bacteroidetes	Bacteroidia	Bacteroidales	Odoribacteraceae	Butyricimonas	Butyricimonas virosa	0.0805200080520122
21	1	C021_1	Bacteria	Firmicutes	Bacilli	Lactobacillales	Streptococcaceae	Streptococcus	Streptococcus thermophilus CAG 236	0.0798600079859569
21	1	C021_1	Bacteria	Bacteroidetes	Bacteroidia	Bacteroidales	Rikenellaceae	Alistipes	Alistipes sp CAG 29	0.0703300070330002
21	1	C021_1	Bacteria	Firmicutes	Clostridia	Clostridiales	Lachnospiraceae	Blautia	Ruminococcus gnavus	0.0675700067570094
21	1	C021_1	Bacteria	Firmicutes	Clostridia	Clostridiales	Lachnospiraceae	Dorea	Dorea sp CAG 317	0.0652400065239345
21	1	C021_1	Bacteria	Bacteroidetes	Bacteroidia	Bacteroidales	Bacteroidaceae	Bacteroides	Bacteroides thetaiotaomicron	0.0611000061100686
21	1	C021_1	Bacteria	Firmicutes	Clostridia	Clostridiales	Eubacteriaceae	Eubacterium	Eubacterium sp CAG 156	0.0592300059230322
21	1	C021_1	Bacteria	Firmicutes	Firmicutes unclassified	Firmicutes unclassified	Firmicutes unclassified	Firmicutes unclassified	Firmicutes bacterium CAG 194	0.0591100059110221
21	1	C021_1	Bacteria	Firmicutes	Clostridia	Clostridiales	Eubacteriaceae	Eubacterium	Eubacterium sp CAG 86	0.0578600057860377
21	1	C021_1	Bacteria	Firmicutes	Clostridia	Clostridiales	Lachnospiraceae	Roseburia	Roseburia sp CAG 45	0.0543400054339833
21	1	C021_1	Bacteria	Proteobacteria	Deltaproteobacteria	Desulfovibrionales	Desulfovibrionaceae	Bilophila	Bilophila sp 4 1 30	0.0502500050250013
21	1	C021_1	Bacteria	Firmicutes	Firmicutes unclassified	Firmicutes unclassified	Firmicutes unclassified	Firmicutes unclassified	Firmicutes bacterium CAG 212	0.04868000486799
21	1	C021_1	Bacteria	Bacteroidetes	Bacteroidia	Bacteroidales	Bacteroidaceae	Bacteroides	Bacteroides sp HPS0048	0.0396100039610718
21	1	C021_1	Bacteria	Actinobacteria	Actinobacteria	Bifidobacteriales	Bifidobacteriaceae	Bifidobacterium	Bifidobacterium animalis	0.0394000039399341
21	1	C021_1	Bacteria	Bacteroidetes	Bacteroidia	Bacteroidales	Bacteroidaceae	Bacteroides	Bacteroides nordii	0.0385100038509797
21	1	C021_1	Bacteria	Firmicutes	Bacilli	Lactobacillales	Streptococcaceae	Streptococcus	Streptococcus thermophilus	0.0377900037789195
21	1	C021_1	Bacteria	Firmicutes	Clostridia	Clostridiales	Clostridiales unclassified	Intestinimonas	Intestinimonas butyriciproducens	0.0315200031519953
21	1	C021_1	Bacteria	Bacteroidetes	Bacteroidia	Bacteroidales	Bacteroidaceae	Bacteroides	Bacteroides intestinalis	0.0284900028491021
21	1	C021_1	Bacteria	Firmicutes	Clostridia	Clostridiales	Lachnospiraceae	Roseburia	Roseburia sp CAG 471	0.0256400025639837
21	1	C021_1	Bacteria	Bacteroidetes	Bacteroidia	Bacteroidales	Bacteroidaceae	Bacteroides	Bacteroides galacturonicus	0.0241300024129774
21	1	C021_1	Bacteria	Bacteroidetes	Bacteroidia	Bacteroidales	Bacteroidaceae	Bacteroides	Bacteroides intestinalis CAG 315	0.0226600022659986
21	1	C021_1	Bacteria	Firmicutes	Firmicutes unclassified	Firmicutes unclassified	Firmicutes unclassified	Firmicutes unclassified	Firmicutes bacterium CAG 145	0.0192900019290048
21	1	C021_1	Bacteria	Bacteroidetes	Bacteroidia	Bacteroidales	Rikenellaceae	Alistipes	Alistipes sp HGB5	0.0169500016950012
21	1	C021_1	Bacteria	Bacteroidetes	Bacteroidia	Bacteroidales	Bacteroidaceae	Bacteroides	Bacteroides intestinalis CAG 564	0.0149100014909986
21	1	C021_1	Bacteria	Bacteroidetes	Bacteroidia	Bacteroidales	Bacteroidaceae	Bacteroides	Bacteroides xylanisolvens	0.0145300014529908
21	1	C021_1	Bacteria	Firmicutes	Clostridia	Clostridiales	Ruminococcaceae	Subdoligranulum	Subdoligranulum sp 4 3 54A2FAA	0.0128200012819918
21	1	C021_1	Bacteria	Actinobacteria	Coriobacteriia	Eggerthellales	Eggerthellaceae	Enterorhabdus	Enterorhabdus caecimuris	0.0126600012660025
21	1	C021_1	Bacteria	Firmicutes	Erysipelotrichia	Erysipelotrichales	Erysipelotrichaceae	Massiliomicrobiota	Massiliomicrobiota timonensis	0.0118000011800026
21	1	C021_1	Bacteria	Bacteroidetes	Bacteroidia	Bacteroidales	Barnesiellaceae	Coprobacter	Coprobacter secundus	0.0100100010009969
21	1	C021_1	Bacteria	Bacteroidetes	Bacteroidia	Bacteroidales	Odoribacteraceae	Butyricimonas	Butyricimonas synergistica	0.00874000087401075
21	1	C021_1	Bacteria	Firmicutes	Bacilli	Lactobacillales	Streptococcaceae	Streptococcus	Streptococcus salivarius	0.00800000079999686
21	1	C021_1	Bacteria	Firmicutes	Bacilli	Lactobacillales	Lactobacillaceae	Lactobacillus	Lactobacillus rogosae	0.00731000073098716
21	1	C021_1	Bacteria	Firmicutes	Bacilli	Lactobacillales	Streptococcaceae	Streptococcus	Streptococcus sp I P16	0.00689000068900006
21	1	C021_1	Bacteria	Firmicutes	Clostridia	Clostridiales	Clostridiales unclassified	Clostridiales unclassified	Clostridiales bacterium AM23 16LB	0.006650000665004
21	1	C021_1	Bacteria	Proteobacteria	Deltaproteobacteria	Desulfovibrionales	Desulfovibrionaceae	Bilophila	Bilophila wadsworthia	0.00565000056499238
21	1	C021_1	Bacteria	Bacteroidetes	Bacteroidia	Bacteroidales	Odoribacteraceae	Butyricimonas	Butyricimonas sp	0.00534000053399046
21	1	C021_1	Bacteria	Firmicutes	Erysipelotrichia	Erysipelotrichales	Erysipelotrichaceae	Erysipelatoclostridium	Clostridium innocuum	0.0026300002630039
23	1	C023_1	Bacteria	Firmicutes	Clostridia	Clostridiales	Lachnospiraceae	Lachnospiraceae unclassified	Eubacterium rectale	13.0772239231662
23	1	C023_1	Bacteria	Firmicutes	Clostridia	Clostridiales	Eubacteriaceae	Eubacterium	Eubacterium sp CAG 202	12.7854138356283
23	1	C023_1	Bacteria	Firmicutes	Clostridia	Clostridiales	Ruminococcaceae	Ruminococcus	Ruminococcus sp CAG 177	7.69627230888255
23	1	C023_1	Bacteria	Firmicutes	Clostridia	Clostridiales	Lachnospiraceae	Coprococcus	Coprococcus eutactus	6.30934189279265
23	1	C023_1	Bacteria	Firmicutes	Clostridia	Clostridiales	Ruminococcaceae	Faecalibacterium	Faecalibacterium prausnitzii	6.01749180524819
23	1	C023_1	Bacteria	Actinobacteria	Coriobacteriia	Coriobacteriales	Coriobacteriaceae	Collinsella	Collinsella aerofaciens	4.21526126458446
23	1	C023_1	Bacteria	Bacteroidetes	Bacteroidia	Bacteroidales	Rikenellaceae	Alistipes	Alistipes putredinis	4.10889123265396
23	1	C023_1	Bacteria	Actinobacteria	Actinobacteria	Bifidobacteriales	Bifidobacteriaceae	Bifidobacterium	Bifidobacterium adolescentis	3.49962104989864
23	1	C023_1	Bacteria	Bacteroidetes	Bacteroidia	Bacteroidales	Bacteroidaceae	Bacteroides	Bacteroides uniformis	3.03319090995414
23	1	C023_1	Bacteria	Actinobacteria	Actinobacteria	Bifidobacteriales	Bifidobacteriaceae	Bifidobacterium	Bifidobacterium longum	2.99467089840766
23	1	C023_1	Bacteria	Firmicutes	Clostridia	Clostridiales	Lachnospiraceae	Fusicatenibacter	Fusicatenibacter saccharivorans	2.98421089526609
23	1	C023_1	Bacteria	Firmicutes	Clostridia	Clostridiales	Lachnospiraceae	Roseburia	Roseburia faecis	2.74733082419758
23	1	C023_1	Bacteria	Actinobacteria	Actinobacteria	Bifidobacteriales	Bifidobacteriaceae	Bifidobacterium	Bifidobacterium bifidum	2.34816070444795
23	1	C023_1	Bacteria	Firmicutes	Clostridia	Clostridiales	Clostridiaceae	Clostridium	Clostridium sp CAG 138	1.95121058536346
23	1	C023_1	Bacteria	Firmicutes	Clostridia	Clostridiales	Lachnospiraceae	Dorea	Dorea longicatena	1.94269058280679
23	1	C023_1	Bacteria	Firmicutes	Clostridia	Clostridiales	Eubacteriaceae	Eubacterium	Eubacterium hallii	1.63809049142567
23	1	C023_1	Bacteria	Bacteroidetes	Bacteroidia	Bacteroidales	Bacteroidaceae	Bacteroides	Bacteroides plebeius	1.26653037995957
23	1	C023_1	Bacteria	Firmicutes	Clostridia	Clostridiales	Lachnospiraceae	Coprococcus	Coprococcus comes	1.17913035373883
23	1	C023_1	Bacteria	Firmicutes	Clostridia	Clostridiales	Lachnospiraceae	Blautia	Ruminococcus torques	1.15584034675271
23	1	C023_1	Bacteria	Firmicutes	Clostridia	Clostridiales	Ruminococcaceae	Gemmiger	Gemmiger formicilis	1.12394033718195
23	1	C023_1	Bacteria	Firmicutes	Clostridia	Clostridiales	Lachnospiraceae	Coprococcus	Coprococcus catus	1.06310031892994
23	1	C023_1	Bacteria	Bacteroidetes	Bacteroidia	Bacteroidales	Bacteroidaceae	Bacteroides	Bacteroides stercoris	0.985810295743198
23	1	C023_1	Bacteria	Firmicutes	Firmicutes unclassified	Firmicutes unclassified	Firmicutes unclassified	Firmicutes unclassified	Firmicutes bacterium CAG 83	0.972690291806205
23	1	C023_1	Bacteria	Firmicutes	Clostridia	Clostridiales	Peptostreptococcaceae	Intestinibacter	Intestinibacter bartlettii	0.957370287209977
23	1	C023_1	Bacteria	Bacteroidetes	Bacteroidia	Bacteroidales	Barnesiellaceae	Barnesiella	Barnesiella intestinihominis	0.924960277486908
23	1	C023_1	Bacteria	Bacteroidetes	Bacteroidia	Bacteroidales	Bacteroidaceae	Bacteroides	Bacteroides vulgatus	0.770700231210801
23	1	C023_1	Bacteria	Firmicutes	Clostridia	Clostridiales	Lachnospiraceae	Roseburia	Roseburia hominis	0.68028020408279
23	1	C023_1	Bacteria	Bacteroidetes	Bacteroidia	Bacteroidales	Bacteroidaceae	Bacteroides	Bacteroides eggerthii	0.657000197100946
23	1	C023_1	Bacteria	Firmicutes	Firmicutes unclassified	Firmicutes unclassified	Firmicutes unclassified	Firmicutes unclassified	Firmicutes bacterium CAG 114	0.621240186371588
23	1	C023_1	Bacteria	Firmicutes	Clostridia	Clostridiales	Lachnospiraceae	Anaerostipes	Anaerostipes hadrus	0.600490180147996
23	1	C023_1	Bacteria	Bacteroidetes	Bacteroidia	Bacteroidales	Tannerellaceae	Parabacteroides	Parabacteroides merdae	0.547660164297719
23	1	C023_1	Bacteria	Firmicutes	Clostridia	Clostridiales	Lachnospiraceae	Dorea	Dorea formicigenerans	0.536570160970948
23	1	C023_1	Bacteria	Firmicutes	Clostridia	Clostridiales	Eubacteriaceae	Eubacterium	Eubacterium ventriosum	0.451970135589715
23	1	C023_1	Bacteria	Firmicutes	Clostridia	Clostridiales	Eubacteriaceae	Eubacterium	Eubacterium eligens	0.435800130740518
23	1	C023_1	Bacteria	Firmicutes	Clostridia	Clostridiales	Ruminococcaceae	Ruminococcus	Ruminococcus sp CAG 254	0.421490126447261
23	1	C023_1	Bacteria	Bacteroidetes	Bacteroidia	Bacteroidales	Rikenellaceae	Alistipes	Alistipes shahii	0.36457010937161
23	1	C023_1	Bacteria	Firmicutes	Clostridia	Clostridiales	Ruminococcaceae	Agathobaculum	Agathobaculum butyriciproducens	0.363790109138048
23	1	C023_1	Bacteria	Firmicutes	Clostridia	Clostridiales	Clostridiaceae	Clostridium	Clostridium sp CAG 62	0.352600105779038
23	1	C023_1	Bacteria	Firmicutes	Clostridia	Clostridiales	Ruminococcaceae	Ruminococcus	Ruminococcus sp CAG 353	0.343070102922022
23	1	C023_1	Bacteria	Firmicutes	Clostridia	Clostridiales	Lachnospiraceae	Lachnospira	Lachnospira pectinoschiza	0.332510099753479
23	1	C023_1	Bacteria	Verrucomicrobia	Verrucomicrobiae	Verrucomicrobiales	Akkermansiaceae	Akkermansia	Akkermansia muciniphila	0.307790092337407
23	1	C023_1	Bacteria	Actinobacteria	Coriobacteriia	Eggerthellales	Eggerthellaceae	Asaccharobacter	Asaccharobacter celatus	0.269250080774465
23	1	C023_1	Bacteria	Bacteroidetes	Bacteroidia	Bacteroidales	Rikenellaceae	Alistipes	Alistipes sp HGB5	0.262350078705044
23	1	C023_1	Bacteria	Firmicutes	Negativicutes	Veillonellales	Veillonellaceae	Dialister	Dialister invisus	0.260020078006004
23	1	C023_1	Bacteria	Firmicutes	Clostridia	Clostridiales	Eubacteriaceae	Eubacterium	Eubacterium sp OM08 24	0.245310073593007
23	1	C023_1	Bacteria	Bacteroidetes	Bacteroidia	Bacteroidales	Bacteroidaceae	Bacteroides	Bacteroides caccae	0.233800070140046
23	1	C023_1	Bacteria	Firmicutes	Clostridia	Clostridiales	Lachnospiraceae	Blautia	Blautia obeum	0.230280069083953
23	1	C023_1	Bacteria	Actinobacteria	Coriobacteriia	Coriobacteriales	Coriobacteriaceae	Collinsella	Collinsella stercoris	0.214210064263045
23	1	C023_1	Bacteria	Firmicutes	Clostridia	Clostridiales	Lachnospiraceae	Blautia	Blautia wexlerae	0.210570063170898
23	1	C023_1	Bacteria	Firmicutes	Clostridia	Clostridiales	Ruminococcaceae	Ruminococcaceae unclassified	Clostridium leptum	0.202770060831072
23	1	C023_1	Bacteria	Actinobacteria	Coriobacteriia	Eggerthellales	Eggerthellaceae	Gordonibacter	Gordonibacter pamelaeae	0.197890059367069
23	1	C023_1	Bacteria	Firmicutes	Clostridia	Clostridiales	Clostridiaceae	Clostridium	Clostridium disporicum	0.184360055307901
23	1	C023_1	Bacteria	Bacteroidetes	Bacteroidia	Bacteroidales	Tannerellaceae	Parabacteroides	Parabacteroides distasonis	0.179520053856003
23	1	C023_1	Bacteria	Firmicutes	Clostridia	Clostridiales	Lachnospiraceae	Blautia	Blautia sp CAG 52	0.157400047219961
23	1	C023_1	Bacteria	Actinobacteria	Actinobacteria	Bifidobacteriales	Bifidobacteriaceae	Bifidobacterium	Bifidobacterium pseudocatenulatum	0.138780041634089
23	1	C023_1	Bacteria	Bacteroidetes	Bacteroidia	Bacteroidales	Bacteroidaceae	Bacteroides	Bacteroides caccae CAG 21	0.137300041189862
23	1	C023_1	Bacteria	Firmicutes	Clostridia	Clostridiales	Lachnospiraceae	Dorea	Dorea sp CAG 105	0.12989003896708
23	1	C023_1	Bacteria	Bacteroidetes	Bacteroidia	Bacteroidales	Bacteroidaceae	Bacteroides	Bacteroides xylanisolvens	0.109710032913033
23	1	C023_1	Bacteria	Bacteroidetes	Bacteroidia	Bacteroidales	Bacteroidaceae	Bacteroides	Bacteroides ovatus	0.102130030638867
23	1	C023_1	Bacteria	Firmicutes	Clostridia	Clostridiales	Lachnospiraceae	Roseburia	Roseburia inulinivorans	0.100380030113913
23	1	C023_1	Bacteria	Proteobacteria	Proteobacteria unclassified	Proteobacteria unclassified	Proteobacteria unclassified	Proteobacteria unclassified	Proteobacteria bacterium CAG 139	0.0995500298650217
23	1	C023_1	Bacteria	Firmicutes	Firmicutes unclassified	Firmicutes unclassified	Firmicutes unclassified	Firmicutes unclassified	Firmicutes bacterium CAG 65	0.08759002627699
23	1	C023_1	Bacteria	Firmicutes	Negativicutes	Acidaminococcales	Acidaminococcaceae	Phascolarctobacterium	Phascolarctobacterium sp CAG 207	0.0747100224128951
23	1	C023_1	Bacteria	Firmicutes	Bacilli	Lactobacillales	Streptococcaceae	Lactococcus	Lactococcus lactis	0.0727000218099115
23	1	C023_1	Bacteria	Bacteroidetes	Bacteroidia	Bacteroidales	Bacteroidaceae	Bacteroides	Bacteroides dorei	0.071200021360026
23	1	C023_1	Bacteria	Firmicutes	Negativicutes	Acidaminococcales	Acidaminococcaceae	Phascolarctobacterium	Phascolarctobacterium faecium	0.0706100211829797
23	1	C023_1	Bacteria	Actinobacteria	Coriobacteriia	Eggerthellales	Eggerthellaceae	Adlercreutzia	Adlercreutzia equolifaciens	0.0697500209249435
23	1	C023_1	Bacteria	Firmicutes	Clostridia	Clostridiales	Ruminococcaceae	Ruminococcus	Ruminococcus lactaris	0.0654100196229201
23	1	C023_1	Bacteria	Firmicutes	Firmicutes unclassified	Firmicutes unclassified	Firmicutes unclassified	Firmicutes unclassified	Firmicutes bacterium CAG 145	0.0618900185670904
23	1	C023_1	Bacteria	Firmicutes	Clostridia	Clostridiales	Eubacteriaceae	Eubacterium	Eubacterium sp CAG 146	0.0593000177900213
23	1	C023_1	Bacteria	Firmicutes	Bacilli	Lactobacillales	Streptococcaceae	Streptococcus	Streptococcus salivarius	0.0589100176729773
23	1	C023_1	Bacteria	Firmicutes	Clostridia	Clostridiales	Ruminococcaceae	Ruthenibacterium	Ruthenibacterium lactatiformans	0.0548900164670102
23	1	C023_1	Bacteria	Actinobacteria	Coriobacteriia	Eggerthellales	Eggerthellaceae	Eggerthella	Eggerthella lenta	0.0484200145259493
23	1	C023_1	Bacteria	Firmicutes	Clostridia	Clostridiales	Clostridiales unclassified	Clostridiales unclassified	Clostridiales bacterium KLE1615	0.0474700142410042
23	1	C023_1	Bacteria	Firmicutes	Clostridia	Clostridiales	Clostridiaceae	Clostridium	Clostridium sp CAG 43	0.0446300133888663
23	1	C023_1	Bacteria	Firmicutes	Clostridia	Clostridiales	Eubacteriaceae	Eubacterium	Eubacterium sp CAG 156	0.0433500130049043
23	1	C023_1	Bacteria	Firmicutes	Clostridia	Clostridiales	Lachnospiraceae	Blautia	Ruminococcus gnavus	0.0426900128068704
23	1	C023_1	Bacteria	Firmicutes	Clostridia	Clostridiales	Clostridiaceae	Clostridium	Clostridium sp CAG 58	0.0415900124769895
23	1	C023_1	Bacteria	Firmicutes	Firmicutes unclassified	Firmicutes unclassified	Firmicutes unclassified	Firmicutes unclassified	Firmicutes bacterium CAG 110	0.0392900117870948
23	1	C023_1	Bacteria	Firmicutes	Clostridia	Clostridiales	Ruminococcaceae	Ruminococcaceae unclassified	Eubacterium siraeum	0.0381600114480686
23	1	C023_1	Bacteria	Firmicutes	Erysipelotrichia	Erysipelotrichales	Erysipelotrichaceae	Coprobacillus	Coprobacillus sp 8 1 38FAA	0.0341700102509834
23	1	C023_1	Bacteria	Actinobacteria	Coriobacteriia	Coriobacteriales	Coriobacteriaceae	Collinsella	Collinsella intestinalis	0.0311800093539097
23	1	C023_1	Bacteria	Firmicutes	Clostridia	Clostridiales	Clostridiaceae	Clostridium	Clostridium sp CAG 242	0.0308500092548927
23	1	C023_1	Bacteria	Firmicutes	Clostridia	Clostridiales	Clostridiaceae	Clostridium	Clostridium sp CAG 75	0.028370008510917
23	1	C023_1	Bacteria	Firmicutes	Clostridia	Clostridiales	Ruminococcaceae	Ruminococcus	Ruminococcus bicirculans	0.0282300084689417
23	1	C023_1	Bacteria	Firmicutes	Clostridia	Clostridiales	Eubacteriaceae	Eubacterium	Eubacterium sp CAG 115	0.0281800084538753
23	1	C023_1	Bacteria	Firmicutes	Clostridia	Clostridiales	Clostridiales unclassified	Lawsonibacter	Lawsonibacter asaccharolyticus	0.0276100082830136
23	1	C023_1	Bacteria	Firmicutes	Clostridia	Clostridiales	Ruminococcaceae	Flavonifractor	Flavonifractor plautii	0.0267800080341225
23	1	C023_1	Bacteria	Bacteroidetes	Bacteroidia	Bacteroidales	Bacteroidaceae	Bacteroides	Bacteroides galacturonicus	0.0257400077220053
23	1	C023_1	Bacteria	Proteobacteria	Betaproteobacteria	Burkholderiales	Sutterellaceae	Parasutterella	Parasutterella excrementihominis	0.0208400062520018
23	1	C023_1	Bacteria	Bacteroidetes	Bacteroidia	Bacteroidales	Barnesiellaceae	Coprobacter	Coprobacter fastidiosus	0.0189800056940068
23	1	C023_1	Bacteria	Firmicutes	Clostridia	Clostridiales	Ruminococcaceae	Ruminococcaceae unclassified	Ruminococcaceae bacterium D5	0.0187800056340046
23	1	C023_1	Bacteria	Firmicutes	Clostridia	Clostridiales	Eubacteriaceae	Eubacterium	Eubacterium sp CAG 161	0.015820004745997
23	1	C023_1	Bacteria	Firmicutes	Clostridia	Clostridiales	Clostridiaceae	Clostridium	Clostridium sp CAG 7	0.0121800036540079
23	1	C023_1	Bacteria	Actinobacteria	Actinobacteria	Actinomycetales	Actinomycetaceae	Actinomyces	Actinomyces odontolyticus	0.0119500035849921
23	1	C023_1	Bacteria	Firmicutes	Firmicutes unclassified	Firmicutes unclassified	Firmicutes unclassified	Firmicutes unclassified	Firmicutes bacterium CAG 212	0.0112900033870109
23	1	C023_1	Bacteria	Proteobacteria	Betaproteobacteria	Burkholderiales	Sutterellaceae	Parasutterella	Parasutterella excrementihominis CAG 233	0.0112300033690102
23	1	C023_1	Bacteria	Firmicutes	Bacilli	Lactobacillales	Lactobacillaceae	Lactobacillus	Lactobacillus rogosae	0.00991000297299507
23	1	C023_1	Bacteria	Firmicutes	Clostridia	Clostridiales	Eubacteriaceae	Eubacterium	Eubacterium sp CAG 38	0.00981000294299393
23	1	C023_1	Bacteria	Firmicutes	Clostridia	Clostridiales	Oscillospiraceae	Oscillibacter	Oscillibacter sp CAG 241	0.00969000290699255
23	1	C023_1	Bacteria	Firmicutes	Firmicutes unclassified	Firmicutes unclassified	Firmicutes unclassified	Firmicutes unclassified	Firmicutes bacterium AM55 24TS	0.00923000276898728
23	1	C023_1	Bacteria	Firmicutes	Bacilli	Lactobacillales	Streptococcaceae	Streptococcus	Streptococcus thermophilus	0.00888000266399643
23	1	C023_1	Bacteria	Firmicutes	Clostridia	Clostridiales	Ruminococcaceae	Anaeromassilibacillus	Anaeromassilibacillus sp An250	0.006530001959009
23	1	C023_1	Bacteria	Bacteroidetes	Bacteroidia	Bacteroidales	Bacteroidaceae	Bacteroides	Bacteroides thetaiotaomicron	0.00624000187199251
23	1	C023_1	Bacteria	Firmicutes	Clostridia	Clostridiales	Clostridiaceae	Clostridium	Clostridium bartlettii CAG 1329	0.00576000172798701
23	1	C023_1	Bacteria	Actinobacteria	Coriobacteriia	Coriobacteriales	Coriobacteriaceae	Enorma	Enorma massiliensis	0.00565000169499892
23	1	C023_1	Bacteria	Firmicutes	Clostridia	Clostridiales	Lachnospiraceae	Roseburia	Roseburia sp CAG 471	0.00499000149699136
23	1	C023_1	Bacteria	Firmicutes	Bacilli	Lactobacillales	Streptococcaceae	Streptococcus	Streptococcus thermophilus CAG 236	0.00439000131701081
23	1	C023_1	Bacteria	Firmicutes	Negativicutes	Veillonellales	Veillonellaceae	Veillonella	Veillonella parvula	0.00371000111300302
23	1	C023_1	Bacteria	Actinobacteria	Coriobacteriia	Coriobacteriales	Coriobacteriaceae	Enorma	[Collinsella] massiliensis	0.00356000106798813
23	1	C023_1	Bacteria	Firmicutes	Clostridia	Clostridiales	Eubacteriaceae	Eubacterium	Eubacterium sp AF17 7	0.00260000078000083
23	1	C023_1	Bacteria	Firmicutes	Clostridia	Clostridiales	Eubacteriaceae	Eubacterium	Eubacterium sp CAG 581	0.00101000030300104
23	1	C023_1	Bacteria	Firmicutes	Clostridia	Clostridiales	Eubacteriaceae	Eubacterium	Eubacterium sp CAG 86	0.000950000285000354
23	1	C023_1	Bacteria	Firmicutes	Clostridia	Clostridiales	Ruminococcaceae	Anaerotruncus	Anaerotruncus colihominis	0.000900000269999781
24	1	C024_1	Bacteria	Verrucomicrobia	Verrucomicrobiae	Verrucomicrobiales	Akkermansiaceae	Akkermansia	Akkermansia muciniphila	17.2948734589736
24	1	C024_1	Bacteria	Bacteroidetes	Bacteroidia	Bacteroidales	Rikenellaceae	Alistipes	Alistipes sp CAG 29	8.63496172698884
24	1	C024_1	Bacteria	Bacteroidetes	Bacteroidia	Bacteroidales	Bacteroidaceae	Bacteroides	Bacteroides uniformis	6.65291133058172
24	1	C024_1	Bacteria	Firmicutes	Clostridia	Clostridiales	Lachnospiraceae	Roseburia	Roseburia hominis	5.63840112767185
24	1	C024_1	Bacteria	Bacteroidetes	Bacteroidia	Bacteroidales	Bacteroidaceae	Bacteroides	Bacteroides dorei	4.32964086592132
24	1	C024_1	Bacteria	Firmicutes	Clostridia	Clostridiales	Lachnospiraceae	Roseburia	Roseburia faecis	4.0703508140695
24	1	C024_1	Bacteria	Bacteroidetes	Bacteroidia	Bacteroidales	Rikenellaceae	Alistipes	Alistipes finegoldii	3.83109076622617
24	1	C024_1	Bacteria	Firmicutes	Clostridia	Clostridiales	Ruminococcaceae	Ruminococcus	Ruminococcus bicirculans	3.08155061631689
24	1	C024_1	Bacteria	Bacteroidetes	Bacteroidia	Bacteroidales	Barnesiellaceae	Barnesiella	Barnesiella intestinihominis	2.8437605687531
24	1	C024_1	Bacteria	Bacteroidetes	Bacteroidia	Bacteroidales	Tannerellaceae	Parabacteroides	Parabacteroides distasonis	2.77361055472246
24	1	C024_1	Bacteria	Firmicutes	Clostridia	Clostridiales	Lachnospiraceae	Lachnoclostridium	Clostridium clostridioforme	1.97441039488153
24	1	C024_1	Bacteria	Firmicutes	Clostridia	Clostridiales	Lachnospiraceae	Anaerostipes	Anaerostipes hadrus	1.86627037325501
24	1	C024_1	Bacteria	Firmicutes	Clostridia	Clostridiales	Ruminococcaceae	Ruminococcus	Ruminococcus bromii	1.80824036164942
24	1	C024_1	Bacteria	Firmicutes	Clostridia	Clostridiales	Clostridiaceae	Clostridium	Clostridium sp CAG 277	1.53726030745323
24	1	C024_1	Bacteria	Synergistetes	Synergistia	Synergistales	Synergistaceae	Cloacibacillus	Cloacibacillus evryensis	1.49677029935559
24	1	C024_1	Bacteria	Firmicutes	Clostridia	Clostridiales	Clostridiaceae	Clostridium	Clostridium sp CAG 127	1.42755028551027
24	1	C024_1	Bacteria	Firmicutes	Negativicutes	Acidaminococcales	Acidaminococcaceae	Phascolarctobacterium	Phascolarctobacterium faecium	1.21648024329584
24	1	C024_1	Bacteria	Proteobacteria	Gammaproteobacteria	Enterobacterales	Enterobacteriaceae	Escherichia	Escherichia coli	1.16496023299357
24	1	C024_1	Bacteria	Bacteroidetes	Bacteroidia	Bacteroidales	Bacteroidaceae	Bacteroides	Bacteroides caccae	1.13448022689495
24	1	C024_1	Bacteria	Firmicutes	Firmicutes unclassified	Firmicutes unclassified	Firmicutes unclassified	Firmicutes unclassified	Firmicutes bacterium CAG 114	1.13316022663084
24	1	C024_1	Bacteria	Firmicutes	Clostridia	Clostridiales	Eubacteriaceae	Eubacterium	Eubacterium eligens	1.12748022549742
24	1	C024_1	Bacteria	Actinobacteria	Coriobacteriia	Eggerthellales	Eggerthellaceae	Eggerthella	Eggerthella lenta	1.12489022497843
24	1	C024_1	Bacteria	Firmicutes	Clostridia	Clostridiales	Eubacteriaceae	Eubacterium	Eubacterium hallii	1.11644022328848
24	1	C024_1	Bacteria	Firmicutes	Clostridia	Clostridiales	Eubacteriaceae	Eubacterium	Eubacterium sp CAG 603	1.02061020412271
24	1	C024_1	Bacteria	Firmicutes	Clostridia	Clostridiales	Ruminococcaceae	Faecalibacterium	Faecalibacterium prausnitzii	0.911710182341055
24	1	C024_1	Bacteria	Firmicutes	Clostridia	Clostridiales	Lachnospiraceae	Blautia	Blautia obeum	0.850080170015148
24	1	C024_1	Bacteria	Actinobacteria	Coriobacteriia	Eggerthellales	Eggerthellaceae	Gordonibacter	Gordonibacter pamelaeae	0.822450164489083
24	1	C024_1	Bacteria	Bacteroidetes	Bacteroidia	Bacteroidales	Tannerellaceae	Parabacteroides	Parabacteroides merdae	0.822430164486617
24	1	C024_1	Bacteria	Firmicutes	Negativicutes	Acidaminococcales	Acidaminococcaceae	Phascolarctobacterium	Phascolarctobacterium sp CAG 207	0.815160163031226
24	1	C024_1	Bacteria	Firmicutes	Clostridia	Clostridiales	Lachnospiraceae	Dorea	Dorea longicatena	0.813970162795427
24	1	C024_1	Bacteria	Synergistetes	Synergistia	Synergistales	Synergistaceae	Pyramidobacter	Pyramidobacter piscolens	0.792900158578854
24	1	C024_1	Bacteria	Firmicutes	Clostridia	Clostridiales	Lachnospiraceae	Roseburia	Roseburia inulinivorans	0.687280137456551
24	1	C024_1	Bacteria	Bacteroidetes	Bacteroidia	Bacteroidales	Rikenellaceae	Alistipes	Alistipes onderdonkii	0.665270133053433
24	1	C024_1	Bacteria	Firmicutes	Firmicutes unclassified	Firmicutes unclassified	Firmicutes unclassified	Firmicutes unclassified	Firmicutes bacterium CAG 145	0.661130132226613
24	1	C024_1	Bacteria	Firmicutes	Clostridia	Clostridiales	Clostridiales unclassified	Intestinimonas	Intestinimonas butyriciproducens	0.612000122400241
24	1	C024_1	Bacteria	Firmicutes	Clostridia	Clostridiales	Lachnospiraceae	Blautia	Blautia wexlerae	0.545690109137933
24	1	C024_1	Bacteria	Firmicutes	Clostridia	Clostridiales	Lachnospiraceae	Lachnospira	Lachnospira pectinoschiza	0.525630105125749
24	1	C024_1	Bacteria	Firmicutes	Firmicutes unclassified	Firmicutes unclassified	Firmicutes unclassified	Firmicutes unclassified	Firmicutes bacterium CAG 65	0.505920101184363
24	1	C024_1	Bacteria	Bacteroidetes	Bacteroidia	Bacteroidales	Bacteroidaceae	Bacteroides	Bacteroides thetaiotaomicron	0.505060101010754
24	1	C024_1	Bacteria	Firmicutes	Clostridia	Clostridiales	Oscillospiraceae	Oscillibacter	Oscillibacter sp CAG 241	0.499690099937062
24	1	C024_1	Bacteria	Bacteroidetes	Bacteroidia	Bacteroidales	Bacteroidaceae	Bacteroides	Bacteroides cellulosilyticus CAG 158	0.49480009895941
24	1	C024_1	Bacteria	Synergistetes	Synergistia	Synergistales	Synergistaceae	Synergistes	Synergistes sp 3 1 syn1	0.474050094809935
24	1	C024_1	Bacteria	Proteobacteria	Gammaproteobacteria	Enterobacterales	Enterobacteriaceae	Shigella	Shigella sonnei	0.473770094753911
24	1	C024_1	Bacteria	Bacteroidetes	Bacteroidia	Bacteroidales	Bacteroidaceae	Bacteroides	Bacteroides stercoris	0.457510091502053
24	1	C024_1	Bacteria	Firmicutes	Clostridia	Clostridiales	Ruminococcaceae	Agathobaculum	Agathobaculum butyriciproducens	0.450220090044196
24	1	C024_1	Bacteria	Bacteroidetes	Bacteroidia	Bacteroidales	Bacteroidaceae	Bacteroides	Bacteroides cellulosilyticus	0.445570089114566
24	1	C024_1	Bacteria	Firmicutes	Clostridia	Clostridiales	Lachnospiraceae	Lachnoclostridium	Clostridium symbiosum	0.437010087401832
24	1	C024_1	Bacteria	Firmicutes	Clostridia	Clostridiales	Lachnospiraceae	Dorea	Dorea sp CAG 317	0.424780084957087
24	1	C024_1	Bacteria	Firmicutes	Clostridia	Clostridiales	Clostridiaceae	Clostridium	Clostridium sp CAG 58	0.41463008292545
24	1	C024_1	Bacteria	Firmicutes	Clostridia	Clostridiales	Clostridiales unclassified	Monoglobus	Monoglobus pectinilyticus	0.347170069435346
24	1	C024_1	Bacteria	Firmicutes	Clostridia	Clostridiales	Lachnospiraceae	Roseburia	Roseburia sp CAG 309	0.335780067155602
24	1	C024_1	Bacteria	Firmicutes	Clostridia	Clostridiales	Lachnospiraceae	Roseburia	Roseburia sp CAG 182	0.329560065912604
24	1	C024_1	Bacteria	Firmicutes	Clostridia	Clostridiales	Eubacteriaceae	Eubacterium	Eubacterium sp CAG 115	0.314550062910086
24	1	C024_1	Bacteria	Firmicutes	Clostridia	Clostridiales	Lachnospiraceae	Roseburia	Roseburia sp CAG 45	0.313860062772794
24	1	C024_1	Bacteria	Firmicutes	Bacilli	Lactobacillales	Lactobacillaceae	Lactobacillus	Lactobacillus casei	0.272170054434139
24	1	C024_1	Bacteria	Firmicutes	Clostridia	Clostridiales	Lachnospiraceae	Tyzzerella	Tyzzerella sp	0.264320052863927
24	1	C024_1	Bacteria	Firmicutes	Clostridia	Clostridiales	Ruminococcaceae	Ruthenibacterium	Ruthenibacterium lactatiformans	0.241120048224088
24	1	C024_1	Bacteria	Firmicutes	Clostridia	Clostridiales	Lachnospiraceae	Eisenbergiella	Eisenbergiella tayi	0.233800046760075
24	1	C024_1	Bacteria	Firmicutes	Erysipelotrichia	Erysipelotrichales	Erysipelotrichaceae	Erysipelatoclostridium	Erysipelatoclostridium ramosum	0.221180044235915
24	1	C024_1	Bacteria	Firmicutes	Clostridia	Clostridiales	Clostridiaceae	Clostridium	Clostridium sp CAG 265	0.215720043144061
24	1	C024_1	Bacteria	Firmicutes	Bacilli	Lactobacillales	Streptococcaceae	Streptococcus	Streptococcus thermophilus	0.192720038543933
24	1	C024_1	Bacteria	Firmicutes	Clostridia	Clostridiales	Ruminococcaceae	Flavonifractor	Flavonifractor plautii	0.18540003707992
24	1	C024_1	Bacteria	Synergistetes	Synergistia	Synergistales	Synergistaceae	Pyramidobacter	Pyramidobacter sp C12 8	0.176950035389963
24	1	C024_1	Bacteria	Proteobacteria	Deltaproteobacteria	Desulfovibrionales	Desulfovibrionaceae	Bilophila	Bilophila wadsworthia	0.155310031061951
24	1	C024_1	Bacteria	Firmicutes	Clostridia	Clostridiales	Clostridiaceae	Clostridium	Clostridium sp CAG 62	0.152360030472159
24	1	C024_1	Bacteria	Firmicutes	Firmicutes unclassified	Firmicutes unclassified	Firmicutes unclassified	Firmicutes unclassified	Firmicutes bacterium AM55 24TS	0.150340030067986
24	1	C024_1	Bacteria	Proteobacteria	Gammaproteobacteria	Enterobacterales	Enterobacteriaceae	Shigella	Shigella flexneri	0.145020029004144
24	1	C024_1	Bacteria	Firmicutes	Clostridia	Clostridiales	Lachnospiraceae	Eisenbergiella	Eisenbergiella massiliensis	0.14380002876004
24	1	C024_1	Bacteria	Firmicutes	Clostridia	Clostridiales	Lachnospiraceae	Lachnoclostridium	Clostridium lavalense	0.1373400274681
24	1	C024_1	Bacteria	Firmicutes	Clostridia	Clostridiales	Lachnospiraceae	Lachnoclostridium	Clostridium scindens	0.136630027325886
24	1	C024_1	Bacteria	Firmicutes	Erysipelotrichia	Erysipelotrichales	Erysipelotrichaceae	Erysipelatoclostridium	Clostridium innocuum	0.13161002632207
24	1	C024_1	Bacteria	Firmicutes	Clostridia	Clostridiales	Clostridiales unclassified	Clostridiales unclassified	Clostridiales bacterium KLE1615	0.129280025856024
24	1	C024_1	Bacteria	Bacteroidetes	Bacteroidia	Bacteroidales	Bacteroidaceae	Bacteroides	Bacteroides ovatus	0.128770025754134
24	1	C024_1	Bacteria	Firmicutes	Clostridia	Clostridiales	Eubacteriaceae	Eubacterium	Eubacterium sp CAG 38	0.122750024549925
24	1	C024_1	Bacteria	Firmicutes	Firmicutes unclassified	Firmicutes unclassified	Firmicutes unclassified	Firmicutes unclassified	Firmicutes bacterium CAG 83	0.108140021628055
24	1	C024_1	Bacteria	Firmicutes	Clostridia	Clostridiales	Clostridiaceae	Clostridium	Clostridium sp CAG 230	0.105750021150003
24	1	C024_1	Bacteria	Firmicutes	Clostridia	Clostridiales	Eubacteriaceae	Eubacterium	Eubacterium ventriosum	0.0745500149100934
24	1	C024_1	Bacteria	Firmicutes	Clostridia	Clostridiales	Clostridiaceae	Clostridium	Clostridium sp CAG 167	0.0742800148559167
24	1	C024_1	Bacteria	Firmicutes	Firmicutes unclassified	Firmicutes unclassified	Firmicutes unclassified	Firmicutes unclassified	Firmicutes bacterium CAG 102	0.0682400136480133
24	1	C024_1	Bacteria	Proteobacteria	Deltaproteobacteria	Desulfovibrionales	Desulfovibrionaceae	Bilophila	Bilophila sp 4 1 30	0.0682000136400098
24	1	C024_1	Bacteria	Firmicutes	Clostridia	Clostridiales	Lachnospiraceae	Blautia	Blautia hydrogenotrophica	0.0654900130979311
24	1	C024_1	Bacteria	Firmicutes	Clostridia	Clostridiales	Ruminococcaceae	Gemmiger	Gemmiger formicilis	0.0650900130178969
24	1	C024_1	Bacteria	Firmicutes	Clostridia	Clostridiales	Lachnospiraceae	Dorea	Dorea formicigenerans	0.064700012940017
24	1	C024_1	Bacteria	Firmicutes	Bacilli	Lactobacillales	Lactobacillaceae	Lactobacillus	Lactobacillus paracasei	0.0639400127879519
24	1	C024_1	Bacteria	Bacteroidetes	Bacteroidia	Bacteroidales	Bacteroidaceae	Bacteroides	Bacteroides caccae CAG 21	0.0631400126278833
24	1	C024_1	Bacteria	Firmicutes	Clostridia	Clostridiales	Clostridiaceae	Clostridium	Clostridium hathewayi CAG 224	0.0546700109339252
24	1	C024_1	Bacteria	Firmicutes	Clostridia	Clostridiales	Eubacteriaceae	Eubacterium	Eubacterium ramulus	0.0499300099861332
24	1	C024_1	Bacteria	Firmicutes	Clostridia	Clostridiales	Clostridiales unclassified	Lawsonibacter	Lawsonibacter asaccharolyticus	0.0472900094579069
24	1	C024_1	Bacteria	Firmicutes	Clostridia	Clostridiales	Clostridiaceae	Clostridium	Clostridium sp CAG 253	0.0472200094440544
24	1	C024_1	Bacteria	Firmicutes	Bacilli	Lactobacillales	Streptococcaceae	Streptococcus	Streptococcus sp I P16	0.0468500093698692
24	1	C024_1	Bacteria	Firmicutes	Erysipelotrichia	Erysipelotrichales	Erysipelotrichaceae	Dielma	Dielma fastidiosa	0.046030009206106
24	1	C024_1	Bacteria	Firmicutes	Clostridia	Clostridiales	Ruminococcaceae	Anaerotruncus	Anaerotruncus colihominis	0.0423400084679433
24	1	C024_1	Bacteria	Firmicutes	Clostridia	Clostridiales	Lachnospiraceae	Roseburia	Roseburia intestinalis	0.0269000053800021
24	1	C024_1	Bacteria	Firmicutes	Clostridia	Clostridiales	Clostridiaceae	Clostridium	Clostridium sp CAG 75	0.0267000053400156
24	1	C024_1	Bacteria	Firmicutes	Clostridia	Clostridiales	Lachnospiraceae	Lachnoclostridium	Clostridium aldenense	0.0237600047520094
24	1	C024_1	Bacteria	Firmicutes	Clostridia	Clostridiales	Clostridiaceae	Hungatella	Hungatella hathewayi	0.02210000441999
24	1	C024_1	Bacteria	Actinobacteria	Actinobacteria	Actinomycetales	Actinomycetaceae	Actinomyces	Actinomyces sp ICM39	0.0217900043579941
24	1	C024_1	Bacteria	Firmicutes	Clostridia	Clostridiales	Lachnospiraceae	Coprococcus	Coprococcus catus	0.0168100033619972
24	1	C024_1	Bacteria	Firmicutes	Clostridia	Clostridiales	Lachnospiraceae	Lachnoclostridium	Clostridium citroniae	0.0163100032620158
24	1	C024_1	Bacteria	Firmicutes	Clostridia	Clostridiales	Clostridiaceae	Clostridium	Clostridium sp CAG 7	0.0152200030440145
24	1	C024_1	Bacteria	Firmicutes	Clostridia	Clostridiales	Lachnospiraceae	Lachnoclostridium	Clostridium bolteae	0.0146200029239938
24	1	C024_1	Bacteria	Firmicutes	Clostridia	Clostridiales	Lachnospiraceae	Faecalicatena	Faecalicatena orotica	0.0143700028740031
24	1	C024_1	Bacteria	Firmicutes	Clostridia	Clostridiales	Peptostreptococcaceae	Intestinibacter	Intestinibacter bartlettii	0.0132300026459975
24	1	C024_1	Bacteria	Firmicutes	Clostridia	Clostridiales	Lachnospiraceae	Blautia	Blautia coccoides	0.0108500021700085
24	1	C024_1	Bacteria	Firmicutes	Clostridia	Clostridiales	Clostridiaceae	Clostridium	Clostridium sp KLE 1755	0.0100300020059997
24	1	C024_1	Bacteria	Bacteroidetes	Bacteroidia	Bacteroidales	Bacteroidaceae	Bacteroides	Bacteroides thetaiotaomicron CAG 40	0.00800000160000998
24	1	C024_1	Bacteria	Firmicutes	Clostridia	Clostridiales	Ruminococcaceae	Ruminococcus	Ruminococcus sp DSM 100440	0.00443000088601113
24	1	C024_1	Bacteria	Firmicutes	Clostridia	Clostridiales	Ruminococcaceae	Ruminococcaceae unclassified	Clostridium methylpentosum	0.00321000064199871
24	1	C024_1	Bacteria	Firmicutes	Clostridia	Clostridiales	Lachnospiraceae	Sellimonas	Sellimonas intestinalis	0.00292000058400149
24	1	C024_1	Bacteria	Actinobacteria	Actinobacteria	Actinomycetales	Actinomycetaceae	Actinomyces	Actinomyces odontolyticus	0.00223000044600071
24	1	C024_1	Bacteria	Firmicutes	Bacilli	Lactobacillales	Streptococcaceae	Streptococcus	Streptococcus australis	0.00216000043200085
24	1	C024_1	Bacteria	Firmicutes	Bacilli	Lactobacillales	Streptococcaceae	Streptococcus	Streptococcus sp A12	0.00213000042600135
26	1	C026_1	Bacteria	Firmicutes	Clostridia	Clostridiales	Ruminococcaceae	Faecalibacterium	Faecalibacterium prausnitzii	9.23754630499638
26	1	C026_1	Bacteria	Firmicutes	Clostridia	Clostridiales	Ruminococcaceae	Ruminococcus	Ruminococcus bromii	5.33959786415148
26	1	C026_1	Bacteria	Firmicutes	Clostridia	Clostridiales	Ruminococcaceae	Ruminococcus	Ruminococcus sp CAG 254	5.0012579994797
26	1	C026_1	Bacteria	Firmicutes	Clostridia	Clostridiales	Lachnospiraceae	Anaerostipes	Anaerostipes hadrus	4.77667808931816
26	1	C026_1	Bacteria	Firmicutes	Clostridia	Clostridiales	Lachnospiraceae	Coprococcus	Coprococcus eutactus	4.48004820798646
26	1	C026_1	Bacteria	Firmicutes	Clostridia	Clostridiales	Lachnospiraceae	Roseburia	Roseburia faecis	4.16618833352831
26	1	C026_1	Bacteria	Firmicutes	Clostridia	Clostridiales	Ruminococcaceae	Ruminococcus	Ruminococcus sp CAG 353	3.88551844579445
26	1	C026_1	Bacteria	Firmicutes	Clostridia	Clostridiales	Eubacteriaceae	Eubacterium	Eubacterium sp CAG 115	3.72901850839328
26	1	C026_1	Bacteria	Bacteroidetes	Bacteroidia	Bacteroidales	Bacteroidaceae	Bacteroides	Bacteroides vulgatus	3.59069856372288
26	1	C026_1	Bacteria	Firmicutes	Clostridia	Clostridiales	Lachnospiraceae	Roseburia	Roseburia sp CAG 380	3.52832858866751
26	1	C026_1	Bacteria	Firmicutes	Clostridia	Clostridiales	Eubacteriaceae	Eubacterium	Eubacterium hallii	3.26134869546197
26	1	C026_1	Bacteria	Firmicutes	Clostridia	Clostridiales	Ruminococcaceae	Ruminococcus	Ruminococcus lactaris	3.17891872843456
26	1	C026_1	Bacteria	Firmicutes	Clostridia	Clostridiales	Lachnospiraceae	Fusicatenibacter	Fusicatenibacter saccharivorans	2.88986884405127
26	1	C026_1	Bacteria	Firmicutes	Clostridia	Clostridiales	Lachnospiraceae	Lachnospira	Lachnospira pectinoschiza	2.67005893197613
26	1	C026_1	Bacteria	Bacteroidetes	Bacteroidia	Bacteroidales	Bacteroidaceae	Bacteroides	Bacteroides uniformis	2.64220894311628
26	1	C026_1	Bacteria	Actinobacteria	Actinobacteria	Bifidobacteriales	Bifidobacteriaceae	Bifidobacterium	Bifidobacterium adolescentis	2.39608904156347
26	1	C026_1	Bacteria	Bacteroidetes	Bacteroidia	Bacteroidales	Bacteroidaceae	Bacteroides	Bacteroides dorei	2.38096904761349
26	1	C026_1	Bacteria	Firmicutes	Clostridia	Clostridiales	Eubacteriaceae	Eubacterium	Eubacterium sp CAG 86	2.26335909465593
26	1	C026_1	Bacteria	Bacteroidetes	Bacteroidia	Bacteroidales	Tannerellaceae	Parabacteroides	Parabacteroides distasonis	2.12728914908365
26	1	C026_1	Bacteria	Firmicutes	Clostridia	Clostridiales	Clostridiaceae	Clostridium	Clostridium sp CAG 217	2.03407918636882
26	1	C026_1	Bacteria	Firmicutes	Clostridia	Clostridiales	Ruminococcaceae	Agathobaculum	Agathobaculum butyriciproducens	1.49017940393035
26	1	C026_1	Bacteria	Bacteroidetes	Bacteroidia	Bacteroidales	Bacteroidaceae	Bacteroides	Bacteroides salyersiae	1.35947945620804
26	1	C026_1	Bacteria	Bacteroidetes	Bacteroidia	Bacteroidales	Tannerellaceae	Parabacteroides	Parabacteroides merdae	1.3189194724341
26	1	C026_1	Bacteria	Firmicutes	Clostridia	Clostridiales	Lachnospiraceae	Roseburia	Roseburia sp CAG 303	1.30704947718005
26	1	C026_1	Bacteria	Bacteroidetes	Bacteroidia	Bacteroidales	Prevotellaceae	Paraprevotella	Paraprevotella clara CAG 116	1.23440950623609
26	1	C026_1	Bacteria	Firmicutes	Clostridia	Clostridiales	Lachnospiraceae	Coprococcus	Coprococcus comes	1.16715953313787
26	1	C026_1	Bacteria	Firmicutes	Firmicutes unclassified	Firmicutes unclassified	Firmicutes unclassified	Firmicutes unclassified	Firmicutes bacterium CAG 83	1.00890959643545
26	1	C026_1	Bacteria	Firmicutes	Clostridia	Clostridiales	Lachnospiraceae	Dorea	Dorea longicatena	0.910649635742114
26	1	C026_1	Bacteria	Firmicutes	Clostridia	Clostridiales	Clostridiaceae	Clostridium	Clostridium sp CAG 127	0.88216964713316
26	1	C026_1	Bacteria	Firmicutes	Bacilli	Lactobacillales	Streptococcaceae	Streptococcus	Streptococcus salivarius	0.866799653280675
26	1	C026_1	Bacteria	Firmicutes	Firmicutes unclassified	Firmicutes unclassified	Firmicutes unclassified	Firmicutes unclassified	Firmicutes bacterium CAG 212	0.858609656554549
26	1	C026_1	Bacteria	Firmicutes	Clostridia	Clostridiales	Lachnospiraceae	Dorea	Dorea formicigenerans	0.783099686761243
26	1	C026_1	Bacteria	Actinobacteria	Actinobacteria	Bifidobacteriales	Bifidobacteriaceae	Bifidobacterium	Bifidobacterium longum	0.775879689647394
26	1	C026_1	Bacteria	Bacteroidetes	Bacteroidia	Bacteroidales	Bacteroidaceae	Bacteroides	Bacteroides faecis	0.7447197021124
26	1	C026_1	Bacteria	Bacteroidetes	Bacteroidia	Bacteroidales	Bacteroidaceae	Bacteroides	Bacteroides finegoldii	0.740379703849845
26	1	C026_1	Bacteria	Firmicutes	Clostridia	Clostridiales	Lachnospiraceae	Roseburia	Roseburia sp CAG 45	0.693929722429216
26	1	C026_1	Bacteria	Firmicutes	Clostridia	Clostridiales	Lachnospiraceae	Blautia	Blautia sp CAG 52	0.664909734035899
26	1	C026_1	Bacteria	Firmicutes	Clostridia	Clostridiales	Lachnospiraceae	Blautia	Blautia wexlerae	0.575669769730845
26	1	C026_1	Bacteria	Bacteroidetes	Bacteroidia	Bacteroidales	Prevotellaceae	Paraprevotella	Paraprevotella xylaniphila	0.553299778681478
26	1	C026_1	Bacteria	Bacteroidetes	Bacteroidia	Bacteroidales	Bacteroidaceae	Bacteroides	Bacteroides fragilis	0.523109790754695
26	1	C026_1	Bacteria	Bacteroidetes	Bacteroidia	Bacteroidales	Rikenellaceae	Alistipes	Alistipes putredinis	0.479509808195759
26	1	C026_1	Bacteria	Firmicutes	Clostridia	Clostridiales	Clostridiales unclassified	Clostridiales unclassified	Clostridiales bacterium KLE1615	0.454079818369687
26	1	C026_1	Bacteria	Bacteroidetes	Bacteroidia	Bacteroidales	Rikenellaceae	Alistipes	Alistipes finegoldii	0.451339819464444
26	1	C026_1	Bacteria	Firmicutes	Clostridia	Clostridiales	Lachnospiraceae	Coprococcus	Coprococcus catus	0.430709827714376
26	1	C026_1	Bacteria	Firmicutes	Clostridia	Clostridiales	Eubacteriaceae	Eubacterium	Eubacterium eligens	0.425919829632195
26	1	C026_1	Bacteria	Firmicutes	Firmicutes unclassified	Firmicutes unclassified	Firmicutes unclassified	Firmicutes unclassified	Firmicutes bacterium AM55 24TS	0.409299836279396
26	1	C026_1	Bacteria	Firmicutes	Clostridia	Clostridiales	Lachnospiraceae	Blautia	Ruminococcus torques	0.397099841160067
26	1	C026_1	Bacteria	Actinobacteria	Coriobacteriia	Eggerthellales	Eggerthellaceae	Slackia	Slackia isoflavoniconvertens	0.362939854824318
26	1	C026_1	Bacteria	Firmicutes	Clostridia	Clostridiales	Clostridiaceae	Clostridium	Clostridium sp CAG 43	0.344639862144104
26	1	C026_1	Bacteria	Firmicutes	Clostridia	Clostridiales	Eubacteriaceae	Eubacterium	Eubacterium ramulus	0.322459871016004
26	1	C026_1	Bacteria	Bacteroidetes	Bacteroidia	Bacteroidales	Rikenellaceae	Alistipes	Alistipes sp CAG 29	0.267419893032157
26	1	C026_1	Bacteria	Firmicutes	Firmicutes unclassified	Firmicutes unclassified	Firmicutes unclassified	Firmicutes unclassified	Firmicutes bacterium CAG 110	0.230039907983972
26	1	C026_1	Bacteria	Firmicutes	Clostridia	Clostridiales	Lachnospiraceae	Tyzzerella	Tyzzerella sp	0.217659912935979
26	1	C026_1	Bacteria	Firmicutes	Clostridia	Clostridiales	Eubacteriaceae	Eubacterium	Eubacterium sp CAG 146	0.210359915856094
26	1	C026_1	Bacteria	Bacteroidetes	Bacteroidia	Bacteroidales	Bacteroidaceae	Bacteroides	Bacteroides dorei CAG 222	0.199689920123897
26	1	C026_1	Bacteria	Firmicutes	Clostridia	Clostridiales	Lachnospiraceae	Lachnospiraceae unclassified	Eubacterium rectale	0.182989926804249
26	1	C026_1	Bacteria	Firmicutes	Firmicutes unclassified	Firmicutes unclassified	Firmicutes unclassified	Firmicutes unclassified	Firmicutes bacterium CAG 65	0.164119934352103
26	1	C026_1	Bacteria	Firmicutes	Clostridia	Clostridiales	Clostridiaceae	Clostridium	Clostridium sp CAG 7	0.148129940747999
26	1	C026_1	Bacteria	Firmicutes	Clostridia	Clostridiales	Ruminococcaceae	Gemmiger	Gemmiger formicilis	0.130319947872055
26	1	C026_1	Bacteria	Firmicutes	Clostridia	Clostridiales	Oscillospiraceae	Oscillibacter	Oscillibacter sp CAG 241	0.12730994907585
26	1	C026_1	Bacteria	Firmicutes	Clostridia	Clostridiales	Clostridiales unclassified	Clostridiales unclassified	Clostridiales bacterium AM23 16LB	0.126679949327968
26	1	C026_1	Bacteria	Bacteroidetes	Bacteroidia	Bacteroidales	Bacteroidaceae	Bacteroides	Bacteroides xylanisolvens	0.107549956979903
26	1	C026_1	Bacteria	Firmicutes	Clostridia	Clostridiales	Lachnospiraceae	Blautia	Blautia obeum	0.104579958167937
26	1	C026_1	Bacteria	Bacteroidetes	Bacteroidia	Bacteroidales	Barnesiellaceae	Barnesiella	Barnesiella intestinihominis	0.0959099616358367
26	1	C026_1	Bacteria	Bacteroidetes	Bacteroidia	Bacteroidales	Bacteroidaceae	Bacteroides	Bacteroides ovatus	0.0859199656320226
26	1	C026_1	Bacteria	Firmicutes	Clostridia	Clostridiales	Clostridiaceae	Clostridium	Clostridium sp CAG 411	0.0778199688718546
26	1	C026_1	Bacteria	Firmicutes	Clostridia	Clostridiales	Clostridiaceae	Clostridium	Clostridium sp CAG 58	0.0777799688880235
26	1	C026_1	Bacteria	Firmicutes	Clostridia	Clostridiales	Clostridiaceae	Clostridium	Clostridium sp CAG 75	0.0751699699321636
26	1	C026_1	Bacteria	Actinobacteria	Coriobacteriia	Eggerthellales	Eggerthellaceae	Gordonibacter	Gordonibacter pamelaeae	0.0730999707598542
26	1	C026_1	Bacteria	Bacteroidetes	Bacteroidia	Bacteroidales	Bacteroidaceae	Bacteroides	Bacteroides caccae	0.0711499715398514
26	1	C026_1	Bacteria	Firmicutes	Clostridia	Clostridiales	Eubacteriaceae	Eubacterium	Eubacterium sp CAG 156	0.0703299718678565
26	1	C026_1	Bacteria	Bacteroidetes	Bacteroidia	Bacteroidales	Bacteroidaceae	Bacteroides	Bacteroides stercoris	0.0697099721158306
26	1	C026_1	Bacteria	Firmicutes	Bacilli	Lactobacillales	Lactobacillaceae	Lactobacillus	Lactobacillus rogosae	0.0679999728000345
26	1	C026_1	Bacteria	Firmicutes	Clostridia	Clostridiales	Lachnospiraceae	Roseburia	Roseburia intestinalis	0.0674599730160776
26	1	C026_1	Bacteria	Firmicutes	Clostridia	Clostridiales	Lachnospiraceae	Roseburia	Roseburia hominis	0.0556099777561858
26	1	C026_1	Bacteria	Firmicutes	Clostridia	Clostridiales	Eubacteriaceae	Eubacterium	Eubacterium ventriosum	0.055399977839954
26	1	C026_1	Bacteria	Firmicutes	Bacilli	Lactobacillales	Streptococcaceae	Streptococcus	Streptococcus parasanguinis	0.0551199779519161
26	1	C026_1	Bacteria	Firmicutes	Clostridia	Clostridiales	Clostridiaceae	Clostridium	Clostridium sp CAG 62	0.0486099805560506
26	1	C026_1	Bacteria	Firmicutes	Firmicutes unclassified	Firmicutes unclassified	Firmicutes unclassified	Firmicutes unclassified	Firmicutes bacterium CAG 102	0.0448399820642079
26	1	C026_1	Bacteria	Bacteroidetes	Bacteroidia	Bacteroidales	Bacteroidaceae	Bacteroides	Bacteroides stercoris CAG 120	0.0359599856159982
26	1	C026_1	Bacteria	Bacteroidetes	Bacteroidia	Bacteroidales	Bacteroidaceae	Bacteroides	Bacteroides clarus CAG 160	0.0358499856599949
26	1	C026_1	Bacteria	Bacteroidetes	Bacteroidia	Bacteroidales	Prevotellaceae	Paraprevotella	Paraprevotella clara	0.0356099857560321
26	1	C026_1	Bacteria	Firmicutes	Erysipelotrichia	Erysipelotrichales	Erysipelotrichaceae	Coprobacillus	Coprobacillus sp 8 1 38FAA	0.0352999858800191
26	1	C026_1	Bacteria	Proteobacteria	Deltaproteobacteria	Desulfovibrionales	Desulfovibrionaceae	Bilophila	Bilophila sp 4 1 30	0.033889986444014
26	1	C026_1	Bacteria	Actinobacteria	Coriobacteriia	Coriobacteriales	Coriobacteriaceae	Enorma	Enorma massiliensis	0.0337299865079981
26	1	C026_1	Bacteria	Bacteroidetes	Bacteroidia	Bacteroidales	Bacteroidaceae	Bacteroides	Bacteroides clarus	0.0314499874200261
26	1	C026_1	Bacteria	Actinobacteria	Coriobacteriia	Eggerthellales	Eggerthellaceae	Asaccharobacter	Asaccharobacter celatus	0.0288599884560006
26	1	C026_1	Bacteria	Firmicutes	Clostridia	Clostridiales	Clostridiaceae	Clostridium	Clostridium sp CAG 265	0.0281899887240027
26	1	C026_1	Bacteria	Bacteroidetes	Bacteroidia	Bacteroidales	Rikenellaceae	Alistipes	Alistipes indistinctus	0.027789988884024
26	1	C026_1	Bacteria	Bacteroidetes	Bacteroidia	Bacteroidales	Rikenellaceae	Alistipes	Alistipes sp HGB5	0.0255499897800052
26	1	C026_1	Bacteria	Actinobacteria	Coriobacteriia	Eggerthellales	Eggerthellaceae	Adlercreutzia	Adlercreutzia equolifaciens	0.0233199906720052
26	1	C026_1	Bacteria	Firmicutes	Clostridia	Clostridiales	Lachnospiraceae	Roseburia	Roseburia sp CAG 309	0.021569991372012
26	1	C026_1	Bacteria	Firmicutes	Clostridia	Clostridiales	Lachnospiraceae	Roseburia	Roseburia inulinivorans	0.0169999932000086
26	1	C026_1	Bacteria	Firmicutes	Clostridia	Clostridiales	Lachnospiraceae	Dorea	Dorea sp CAG 105	0.0161099935560042
26	1	C026_1	Bacteria	Firmicutes	Bacilli	Lactobacillales	Streptococcaceae	Streptococcus	Streptococcus thermophilus	0.0160399935839948
26	1	C026_1	Bacteria	Firmicutes	Bacilli	Lactobacillales	Streptococcaceae	Streptococcus	Streptococcus thermophilus CAG 236	0.0151099939559966
26	1	C026_1	Bacteria	Firmicutes	Clostridia	Clostridiales	Lachnospiraceae	Roseburia	Roseburia sp CAG 471	0.015029993988009
26	1	C026_1	Bacteria	Proteobacteria	Deltaproteobacteria	Desulfovibrionales	Desulfovibrionaceae	Bilophila	Bilophila wadsworthia	0.0143499942599923
26	1	C026_1	Bacteria	Proteobacteria	Gammaproteobacteria	Pasteurellales	Pasteurellaceae	Haemophilus	Haemophilus parainfluenzae	0.0143199942720173
26	1	C026_1	Bacteria	Firmicutes	Clostridia	Clostridiales	Clostridiaceae	Clostridium	Clostridium sp CAG 167	0.0132499947000002
26	1	C026_1	Bacteria	Firmicutes	Clostridia	Clostridiales	Clostridiales unclassified	Lawsonibacter	Lawsonibacter asaccharolyticus	0.0126599949359899
26	1	C026_1	Bacteria	Lentisphaerae	Lentisphaeria	Victivallales	Victivallales unclassified	Victivallales unclassified	Victivallales bacterium CCUG 44730	0.0121199951519923
26	1	C026_1	Bacteria	Bacteroidetes	Bacteroidia	Bacteroidales	Rikenellaceae	Alistipes	Alistipes shahii	0.0082099967160086
26	1	C026_1	Bacteria	Firmicutes	Firmicutes unclassified	Firmicutes unclassified	Firmicutes unclassified	Firmicutes unclassified	Firmicutes bacterium CAG 95	0.00704999717998505
26	1	C026_1	Bacteria	Firmicutes	Clostridia	Clostridiales	Eubacteriaceae	Eubacterium	Eubacterium sp AF17 7	0.00647999740801238
26	1	C026_1	Bacteria	Firmicutes	Negativicutes	Veillonellales	Veillonellaceae	Veillonella	Veillonella atypica	0.00358999856400075
26	1	C026_1	Bacteria	Firmicutes	Clostridia	Clostridiales	Eubacteriaceae	Eubacterium	Eubacterium sp CAG 248	0.00272999890799983
26	1	C026_1	Bacteria	Firmicutes	Bacilli	Lactobacillales	Streptococcaceae	Streptococcus	Streptococcus sp F0442	0.00190999923600085
26	1	C026_1	Bacteria	Firmicutes	Bacilli	Lactobacillales	Streptococcaceae	Streptococcus	Streptococcus sp I P16	0.00178999928399912
27	1	C027_1	Bacteria	Firmicutes	Clostridia	Clostridiales	Ruminococcaceae	Ruminococcus	Ruminococcus sp CAG 177	14.9953881117612
27	1	C027_1	Bacteria	Firmicutes	Negativicutes	Veillonellales	Veillonellaceae	Dialister	Dialister sp CAG 357	11.4409935353535
27	1	C027_1	Bacteria	Actinobacteria	Actinobacteria	Bifidobacteriales	Bifidobacteriaceae	Bifidobacterium	Bifidobacterium adolescentis	8.33675565914201
27	1	C027_1	Bacteria	Bacteroidetes	Bacteroidia	Bacteroidales	Rikenellaceae	Alistipes	Alistipes putredinis	6.09595408074962
27	1	C027_1	Bacteria	Bacteroidetes	Bacteroidia	Bacteroidales	Bacteroidaceae	Bacteroides	Bacteroides uniformis	5.2562223484137
27	1	C027_1	Bacteria	Firmicutes	Firmicutes unclassified	Firmicutes unclassified	Firmicutes unclassified	Firmicutes unclassified	Firmicutes bacterium CAG 83	4.85505508361348
27	1	C027_1	Bacteria	Bacteroidetes	Bacteroidia	Bacteroidales	Bacteroidaceae	Bacteroides	Bacteroides stercoris	3.30809713950193
27	1	C027_1	Bacteria	Firmicutes	Clostridia	Clostridiales	Lachnospiraceae	Fusicatenibacter	Fusicatenibacter saccharivorans	2.59238929417844
27	1	C027_1	Bacteria	Actinobacteria	Coriobacteriia	Coriobacteriales	Coriobacteriaceae	Collinsella	Collinsella aerofaciens	2.37262696795327
27	1	C027_1	Bacteria	Bacteroidetes	Bacteroidia	Bacteroidales	Rikenellaceae	Alistipes	Alistipes finegoldii	2.33484969205102
27	1	C027_1	Bacteria	Actinobacteria	Actinobacteria	Bifidobacteriales	Bifidobacteriaceae	Bifidobacterium	Bifidobacterium bifidum	2.22237803000994
27	1	C027_1	Bacteria	Firmicutes	Firmicutes unclassified	Firmicutes unclassified	Firmicutes unclassified	Firmicutes unclassified	Firmicutes bacterium CAG 110	2.16416681853031
27	1	C027_1	Bacteria	Bacteroidetes	Bacteroidia	Bacteroidales	Rikenellaceae	Alistipes	Alistipes sp CAG 29	2.14877385384579
27	1	C027_1	Bacteria	Bacteroidetes	Bacteroidia	Bacteroidales	Barnesiellaceae	Barnesiella	Barnesiella intestinihominis	2.13890195251665
27	1	C027_1	Bacteria	Bacteroidetes	Bacteroidia	Bacteroidales	Bacteroidaceae	Bacteroides	Bacteroides vulgatus	1.53515567098144
27	1	C027_1	Bacteria	Firmicutes	Clostridia	Clostridiales	Lachnospiraceae	Dorea	Dorea longicatena	1.47804467140396
27	1	C027_1	Bacteria	Firmicutes	Clostridia	Clostridiales	Ruminococcaceae	Faecalibacterium	Faecalibacterium prausnitzii	1.36636316154393
27	1	C027_1	Bacteria	Bacteroidetes	Bacteroidia	Bacteroidales	Bacteroidaceae	Bacteroides	Bacteroides fragilis	1.29069858854738
27	1	C027_1	Bacteria	Verrucomicrobia	Verrucomicrobiae	Verrucomicrobiales	Akkermansiaceae	Akkermansia	Akkermansia muciniphila	1.27002460673874
27	1	C027_1	Bacteria	Bacteroidetes	Bacteroidia	Bacteroidales	Bacteroidaceae	Bacteroides	Bacteroides ovatus	1.25383148794569
27	1	C027_1	Bacteria	Firmicutes	Clostridia	Clostridiales	Eubacteriaceae	Eubacterium	Eubacterium sp CAG 251	1.16769489803795
27	1	C027_1	Bacteria	Bacteroidetes	Bacteroidia	Bacteroidales	Tannerellaceae	Parabacteroides	Parabacteroides distasonis	1.11029384259434
27	1	C027_1	Bacteria	Bacteroidetes	Bacteroidia	Bacteroidales	Bacteroidaceae	Bacteroides	Bacteroides dorei	1.10798339760319
27	1	C027_1	Bacteria	Bacteroidetes	Bacteroidia	Bacteroidales	Prevotellaceae	Prevotella	Prevotella copri	1.00003260627988
27	1	C027_1	Bacteria	Bacteroidetes	Bacteroidia	Bacteroidales	Rikenellaceae	Alistipes	Alistipes indistinctus	0.992361128752458
27	1	C027_1	Bacteria	Firmicutes	Clostridia	Clostridiales	Ruminococcaceae	Ruthenibacterium	Ruthenibacterium lactatiformans	0.982029138813186
27	1	C027_1	Bacteria	Actinobacteria	Actinobacteria	Bifidobacteriales	Bifidobacteriaceae	Bifidobacterium	Bifidobacterium longum	0.930099137092688
27	1	C027_1	Bacteria	Firmicutes	Clostridia	Clostridiales	Lachnospiraceae	Coprococcus	Coprococcus comes	0.914016039489072
27	1	C027_1	Bacteria	Firmicutes	Clostridia	Clostridiales	Lachnospiraceae	Roseburia	Roseburia hominis	0.768968103257707
27	1	C027_1	Bacteria	Firmicutes	Clostridia	Clostridiales	Lachnospiraceae	Blautia	Ruminococcus gnavus	0.746453766995545
27	1	C027_1	Bacteria	Firmicutes	Clostridia	Clostridiales	Clostridiaceae	Clostridium	Clostridium sp CAG 75	0.742052919392113
27	1	C027_1	Bacteria	Firmicutes	Clostridia	Clostridiales	Ruminococcaceae	Ruminococcus	Ruminococcus bromii	0.740422605395163
27	1	C027_1	Bacteria	Firmicutes	Firmicutes unclassified	Firmicutes unclassified	Firmicutes unclassified	Firmicutes unclassified	Firmicutes bacterium CAG 65	0.733031181806376
27	1	C027_1	Bacteria	Firmicutes	Firmicutes unclassified	Firmicutes unclassified	Firmicutes unclassified	Firmicutes unclassified	Firmicutes bacterium CAG 114	0.714187552523771
27	1	C027_1	Bacteria	Bacteroidetes	Bacteroidia	Bacteroidales	Bacteroidaceae	Bacteroides	Bacteroides thetaiotaomicron	0.687672445713743
27	1	C027_1	Bacteria	Bacteroidetes	Bacteroidia	Bacteroidales	Tannerellaceae	Parabacteroides	Parabacteroides merdae	0.603036144761129
27	1	C027_1	Bacteria	Firmicutes	Clostridia	Clostridiales	Ruminococcaceae	Ruminococcaceae unclassified	Eubacterium siraeum	0.56832946025378
27	1	C027_1	Bacteria	Bacteroidetes	Bacteroidia	Bacteroidales	Rikenellaceae	Alistipes	Alistipes shahii	0.502396761617051
27	1	C027_1	Bacteria	Firmicutes	Clostridia	Clostridiales	Lachnospiraceae	Roseburia	Roseburia sp CAG 182	0.489454268893003
27	1	C027_1	Bacteria	Firmicutes	Clostridia	Clostridiales	Lachnospiraceae	Anaerostipes	Anaerostipes hadrus	0.391525407793045
27	1	C027_1	Bacteria	Firmicutes	Clostridia	Clostridiales	Ruminococcaceae	Ruminococcus	Ruminococcus callidus	0.389074935832575
27	1	C027_1	Bacteria	Firmicutes	Clostridia	Clostridiales	Eubacteriaceae	Eubacterium	Eubacterium hallii	0.380803342723102
27	1	C027_1	Bacteria	Firmicutes	Clostridia	Clostridiales	Ruminococcaceae	Ruminococcus	Ruminococcus bicirculans	0.349187253465649
27	1	C027_1	Bacteria	Firmicutes	Clostridia	Clostridiales	Lachnospiraceae	Dorea	Dorea formicigenerans	0.339775440749242
27	1	C027_1	Bacteria	Actinobacteria	Coriobacteriia	Eggerthellales	Eggerthellaceae	Asaccharobacter	Asaccharobacter celatus	0.243756947588248
27	1	C027_1	Bacteria	Firmicutes	Clostridia	Clostridiales	Lachnospiraceae	Blautia	Blautia obeum	0.232004684102105
27	1	C027_1	Bacteria	Firmicutes	Clostridia	Clostridiales	Lachnospiraceae	Roseburia	Roseburia sp CAG 45	0.215141436240525
27	1	C027_1	Bacteria	Firmicutes	Clostridia	Clostridiales	Lachnospiraceae	Roseburia	Roseburia intestinalis	0.214921393860613
27	1	C027_1	Bacteria	Proteobacteria	Gammaproteobacteria	Enterobacterales	Enterobacteriaceae	Escherichia	Escherichia coli	0.214331280204498
27	1	C027_1	Bacteria	Firmicutes	Clostridia	Clostridiales	Ruminococcaceae	Gemmiger	Gemmiger formicilis	0.212971018218171
27	1	C027_1	Bacteria	Firmicutes	Clostridia	Clostridiales	Eubacteriaceae	Eubacterium	Eubacterium eligens	0.200568629517968
27	1	C027_1	Bacteria	Firmicutes	Clostridia	Clostridiales	Lachnospiraceae	Eisenbergiella	Eisenbergiella tayi	0.153219510077597
27	1	C027_1	Bacteria	Bacteroidetes	Bacteroidia	Bacteroidales	Bacteroidaceae	Bacteroides	Bacteroides thetaiotaomicron CAG 40	0.141717294750988
27	1	C027_1	Bacteria	Proteobacteria	Gammaproteobacteria	Enterobacterales	Enterobacteriaceae	Shigella	Shigella sonnei	0.130765185374679
27	1	C027_1	Bacteria	Firmicutes	Clostridia	Clostridiales	Lachnospiraceae	Blautia	Blautia sp CAG 52	0.126524368593473
27	1	C027_1	Bacteria	Firmicutes	Firmicutes unclassified	Firmicutes unclassified	Firmicutes unclassified	Firmicutes unclassified	Firmicutes bacterium CAG 145	0.112481663968567
27	1	C027_1	Bacteria	Bacteroidetes	Bacteroidia	Bacteroidales	Bacteroidaceae	Bacteroides	Bacteroides salyersiae	0.111491473257665
27	1	C027_1	Bacteria	Firmicutes	Clostridia	Clostridiales	Lachnospiraceae	Blautia	Blautia hydrogenotrophica	0.0988090306193449
27	1	C027_1	Bacteria	Bacteroidetes	Bacteroidia	Bacteroidales	Prevotellaceae	Prevotella	Prevotella corporis	0.0971087031361772
27	1	C027_1	Bacteria	Firmicutes	Erysipelotrichia	Erysipelotrichales	Erysipelotrichaceae	Erysipelatoclostridium	Clostridium innocuum	0.0956584238125433
27	1	C027_1	Bacteria	Firmicutes	Clostridia	Clostridiales	Lachnospiraceae	Dorea	Dorea sp CAG 105	0.0951783313466435
27	1	C027_1	Bacteria	Firmicutes	Clostridia	Clostridiales	Ruminococcaceae	Anaeromassilibacillus	Anaeromassilibacillus sp An250	0.0868667305323932
27	1	C027_1	Bacteria	Proteobacteria	Deltaproteobacteria	Desulfovibrionales	Desulfovibrionaceae	Bilophila	Bilophila wadsworthia	0.0859065456005936
27	1	C027_1	Bacteria	Actinobacteria	Coriobacteriia	Eggerthellales	Eggerthellaceae	Adlercreutzia	Adlercreutzia equolifaciens	0.084776327920893
27	1	C027_1	Bacteria	Bacteroidetes	Bacteroidia	Bacteroidales	Bacteroidaceae	Bacteroides	Bacteroides ovatus CAG 22	0.0827159310882354
27	1	C027_1	Bacteria	Proteobacteria	Deltaproteobacteria	Desulfovibrionales	Desulfovibrionaceae	Bilophila	Bilophila sp 4 1 30	0.0810456093844299
27	1	C027_1	Bacteria	Firmicutes	Clostridia	Clostridiales	Lachnospiraceae	Lachnoclostridium	Clostridium bolteae	0.0718038294174825
27	1	C027_1	Bacteria	Firmicutes	Clostridia	Clostridiales	Eubacteriaceae	Eubacterium	Eubacterium sp CAG 86	0.0673429702561054
27	1	C027_1	Bacteria	Firmicutes	Clostridia	Clostridiales	Ruminococcaceae	Flavonifractor	Flavonifractor plautii	0.0658726870795633
27	1	C027_1	Bacteria	Proteobacteria	Proteobacteria unclassified	Proteobacteria unclassified	Proteobacteria unclassified	Proteobacteria unclassified	Proteobacteria bacterium CAG 139	0.0651525483808435
27	1	C027_1	Bacteria	Bacteroidetes	Bacteroidia	Bacteroidales	Rikenellaceae	Alistipes	Alistipes sp HGB5	0.0515999381480315
27	1	C027_1	Bacteria	Firmicutes	Clostridia	Clostridiales	Clostridiaceae	Clostridium	Clostridium sp CAG 43	0.0466689884472086
27	1	C027_1	Bacteria	Firmicutes	Clostridia	Clostridiales	Lachnospiraceae	Lachnospira	Lachnospira pectinoschiza	0.0461488882760121
27	1	C027_1	Bacteria	Firmicutes	Clostridia	Clostridiales	Clostridiales unclassified	Intestinimonas	Intestinimonas butyriciproducens	0.0432183238491222
27	1	C027_1	Bacteria	Firmicutes	Erysipelotrichia	Erysipelotrichales	Erysipelotrichaceae	Coprobacillus	Coprobacillus cateniformis	0.0394575995335566
27	1	C027_1	Bacteria	Firmicutes	Clostridia	Clostridiales	Ruminococcaceae	Ruminococcaceae unclassified	Clostridium leptum	0.0372471738056463
27	1	C027_1	Bacteria	Firmicutes	Clostridia	Clostridiales	Lachnospiraceae	Blautia	Ruminococcus torques	0.0369871237199181
27	1	C027_1	Bacteria	Firmicutes	Clostridia	Clostridiales	Lachnospiraceae	Coprococcus	Coprococcus catus	0.0360969522730374
27	1	C027_1	Bacteria	Actinobacteria	Coriobacteriia	Eggerthellales	Eggerthellaceae	Gordonibacter	Gordonibacter pamelaeae	0.0347666960655537
27	1	C027_1	Bacteria	Firmicutes	Negativicutes	Acidaminococcales	Acidaminococcaceae	Phascolarctobacterium	Phascolarctobacterium faecium	0.0338965284713214
27	1	C027_1	Bacteria	Firmicutes	Clostridia	Clostridiales	Lachnospiraceae	Blautia	Blautia wexlerae	0.0316660988907628
27	1	C027_1	Bacteria	Firmicutes	Bacilli	Lactobacillales	Streptococcaceae	Streptococcus	Streptococcus equinus	0.0281954304400279
27	1	C027_1	Bacteria	Firmicutes	Bacilli	Lactobacillales	Streptococcaceae	Streptococcus	Streptococcus salivarius	0.0263450740613476
27	1	C027_1	Bacteria	Firmicutes	Negativicutes	Acidaminococcales	Acidaminococcaceae	Phascolarctobacterium	Phascolarctobacterium sp CAG 207	0.0238345905421525
27	1	C027_1	Bacteria	Firmicutes	Clostridia	Clostridiales	Lachnospiraceae	Roseburia	Roseburia inulinivorans	0.022094255353584
27	1	C027_1	Bacteria	Firmicutes	Clostridia	Clostridiales	Eubacteriaceae	Eubacterium	Eubacterium ramulus	0.0211940819801973
27	1	C027_1	Bacteria	Firmicutes	Clostridia	Clostridiales	Clostridiaceae	Clostridium	Clostridium sp CAG 62	0.0199038334783221
27	1	C027_1	Bacteria	Firmicutes	Erysipelotrichia	Erysipelotrichales	Erysipelotrichaceae	Coprobacillus	Coprobacillus sp 8 1 38FAA	0.019653785319048
27	1	C027_1	Bacteria	Firmicutes	Clostridia	Clostridiales	Clostridiales unclassified	Lawsonibacter	Lawsonibacter asaccharolyticus	0.0184635560809085
27	1	C027_1	Bacteria	Firmicutes	Clostridia	Clostridiales	Clostridiaceae	Clostridium	Clostridium sp CAG 58	0.0174633634438121
27	1	C027_1	Bacteria	Bacteroidetes	Bacteroidia	Bacteroidales	Rikenellaceae	Alistipes	Alistipes timonensis	0.0173233364745978
27	1	C027_1	Bacteria	Bacteroidetes	Bacteroidia	Bacteroidales	Odoribacteraceae	Odoribacter	Odoribacter sp AF21 41	0.0170332806098451
27	1	C027_1	Bacteria	Firmicutes	Clostridia	Clostridiales	Lachnospiraceae	Lachnoclostridium	Clostridium symbiosum	0.0168032363033233
27	1	C027_1	Bacteria	Actinobacteria	Coriobacteriia	Coriobacteriales	Coriobacteriaceae	Collinsella	Collinsella stercoris	0.0167732305241948
27	1	C027_1	Bacteria	Bacteroidetes	Bacteroidia	Bacteroidales	Bacteroidaceae	Bacteroides	Bacteroides galacturonicus	0.0157130263288675
27	1	C027_1	Bacteria	Firmicutes	Clostridia	Clostridiales	Clostridiaceae	Clostridium	Clostridium sp CAG 7	0.0151229126729858
27	1	C027_1	Bacteria	Firmicutes	Clostridia	Clostridiales	Ruminococcaceae	Subdoligranulum	Subdoligranulum sp 4 3 54A2FAA	0.0136326256436914
27	1	C027_1	Bacteria	Firmicutes	Clostridia	Clostridiales	Eubacteriaceae	Eubacterium	Eubacterium sp CAG 146	0.012082327056192
27	1	C027_1	Bacteria	Firmicutes	Clostridia	Clostridiales	Clostridiaceae	Clostridium	Clostridium bolteae CAG 59	0.0100319321501444
27	1	C027_1	Bacteria	Firmicutes	Clostridia	Clostridiales	Lachnospiraceae	Lachnospiraceae unclassified	Eubacterium rectale	0.00823158540334488
27	1	C027_1	Bacteria	Actinobacteria	Actinobacteria	Actinomycetales	Actinomycetaceae	Actinomyces	Actinomyces odontolyticus	0.00590113655889469
27	1	C027_1	Bacteria	Firmicutes	Clostridia	Clostridiales	Clostridiaceae	Hungatella	Hungatella hathewayi	0.00445085723510493
27	1	C027_1	Bacteria	Firmicutes	Erysipelotrichia	Erysipelotrichales	Erysipelotrichaceae	Dielma	Dielma fastidiosa	0.00420080907583083
27	1	C027_1	Bacteria	Proteobacteria	Betaproteobacteria	Burkholderiales	Sutterellaceae	Parasutterella	Parasutterella excrementihominis	0.00365070312542781
27	1	C027_1	Bacteria	Actinobacteria	Coriobacteriia	Coriobacteriales	Coriobacteriaceae	Collinsella	Collinsella intestinalis	0.00290055864760552
27	1	C027_1	Bacteria	Actinobacteria	Actinobacteria	Actinomycetales	Actinomycetaceae	Actinomyces	Actinomyces sp HMSC035G02	0.00267051434105776
27	1	C027_1	Bacteria	Firmicutes	Clostridia	Clostridiales	Clostridiaceae	Clostridium	Clostridium hathewayi CAG 224	0.00222042765436698
27	1	C027_1	Bacteria	Bacteroidetes	Bacteroidia	Bacteroidales	Bacteroidaceae	Bacteroides	Bacteroides oleiciplenus	0.000670129066857181
28	1	C028_1	Bacteria	Actinobacteria	Actinobacteria	Micrococcales	Micrococcaceae	Rothia	Rothia mucilaginosa	16.2237375361819
28	1	C028_1	Eukaryota	Ascomycota	Saccharomycetes	Saccharomycetales	Saccharomycetaceae	Saccharomyces	Saccharomyces cerevisiae	10.0654872949621
28	1	C028_1	Bacteria	Firmicutes	Negativicutes	Veillonellales	Veillonellaceae	Veillonella	Veillonella dispar	9.14107430040883
28	1	C028_1	Eukaryota	Ascomycota	Saccharomycetes	Saccharomycetales	Debaryomycetaceae	Candida	Candida albicans	8.17491154712861
28	1	C028_1	Bacteria	Firmicutes	Negativicutes	Veillonellales	Veillonellaceae	Veillonella	Veillonella parvula	7.04425860405103
28	1	C028_1	Bacteria	Firmicutes	Negativicutes	Veillonellales	Veillonellaceae	Veillonella	Veillonella atypica	6.15008041171321
28	1	C028_1	Bacteria	Firmicutes	Bacilli	Lactobacillales	Streptococcaceae	Streptococcus	Streptococcus thermophilus	4.46477967191083
28	1	C028_1	Bacteria	Actinobacteria	Actinobacteria	Actinomycetales	Actinomycetaceae	Actinomyces	Actinomyces sp HMSC035G02	4.18726278545337
28	1	C028_1	Bacteria	Actinobacteria	Actinobacteria	Actinomycetales	Actinomycetaceae	Actinomyces	Actinomyces graevenitzii	3.96513348344112
28	1	C028_1	Bacteria	Firmicutes	Bacilli	Lactobacillales	Lactobacillaceae	Lactobacillus	Lactobacillus rhamnosus	2.8980379543261
28	1	C028_1	Bacteria	Actinobacteria	Actinobacteria	Actinomycetales	Actinomycetaceae	Actinomyces	Actinomyces sp S6 Spd3	2.31212608555748
28	1	C028_1	Bacteria	Actinobacteria	Actinobacteria	Actinomycetales	Actinomycetaceae	Actinomyces	Actinomyces odontolyticus	2.082019942105
28	1	C028_1	Bacteria	Actinobacteria	Actinobacteria	Actinomycetales	Actinomycetaceae	Actinomyces	Actinomyces sp oral taxon 181	2.00418140881457
28	1	C028_1	Bacteria	Actinobacteria	Actinobacteria	Actinomycetales	Actinomycetaceae	Actinobaculum	Actinobaculum sp oral taxon 183	1.90678674815132
28	1	C028_1	Bacteria	Firmicutes	Bacilli	Lactobacillales	Streptococcaceae	Lactococcus	Lactococcus lactis	1.83917658411019
28	1	C028_1	Bacteria	Actinobacteria	Coriobacteriia	Coriobacteriales	Atopobiaceae	Olsenella	Olsenella uli	1.70234802187142
28	1	C028_1	Bacteria	Firmicutes	Bacilli	Lactobacillales	Aerococcaceae	Abiotrophia	Abiotrophia defectiva	1.36416854293813
28	1	C028_1	Bacteria	Firmicutes	Bacilli	Lactobacillales	Streptococcaceae	Streptococcus	Streptococcus salivarius	1.30427790286401
28	1	C028_1	Bacteria	Firmicutes	Negativicutes	Veillonellales	Veillonellaceae	Veillonella	Veillonella infantium	1.08478610485812
28	1	C028_1	Bacteria	Actinobacteria	Actinobacteria	Bifidobacteriales	Bifidobacteriaceae	Alloscardovia	Alloscardovia omnicolens	1.02238661949096
28	1	C028_1	Bacteria	Firmicutes	Bacilli	Lactobacillales	Streptococcaceae	Streptococcus	Streptococcus cristatus	0.935606304277864
28	1	C028_1	Bacteria	Actinobacteria	Actinobacteria	Bifidobacteriales	Bifidobacteriaceae	Bifidobacterium	Bifidobacterium longum	0.911868768091668
28	1	C028_1	Bacteria	Firmicutes	Bacilli	Lactobacillales	Enterococcaceae	Enterococcus	Enterococcus faecium	0.801029269862509
28	1	C028_1	Bacteria	Firmicutes	Clostridia	Clostridiales	Peptostreptococcaceae	Peptostreptococcus	Peptostreptococcus stomatis	0.794660662593129
28	1	C028_1	Bacteria	Firmicutes	Negativicutes	Veillonellales	Veillonellaceae	Veillonella	Veillonella tobetsuensis	0.629655837888746
28	1	C028_1	Bacteria	Actinobacteria	Coriobacteriia	Coriobacteriales	Atopobiaceae	Olsenella	Olsenella profusa	0.543969121903656
28	1	C028_1	Bacteria	Firmicutes	Negativicutes	Veillonellales	Veillonellaceae	Veillonella	Veillonella sp oral taxon 158	0.543454486971567
28	1	C028_1	Bacteria	Actinobacteria	Actinobacteria	Micrococcales	Micrococcaceae	Rothia	Rothia aeria	0.509231264073605
28	1	C028_1	Bacteria	Firmicutes	Bacilli	Lactobacillales	Aerococcaceae	Abiotrophia	Abiotrophia sp HMSC24B09	0.460919909939254
28	1	C028_1	Bacteria	Actinobacteria	Coriobacteriia	Coriobacteriales	Atopobiaceae	Atopobium	Atopobium rimae	0.418655516244414
28	1	C028_1	Bacteria	Firmicutes	Negativicutes	Veillonellales	Veillonellaceae	Megasphaera	Megasphaera micronuciformis	0.412222579607627
28	1	C028_1	Bacteria	Firmicutes	Bacilli	Lactobacillales	Streptococcaceae	Streptococcus	Streptococcus sp SK140	0.350402058539606
28	1	C028_1	Bacteria	Actinobacteria	Coriobacteriia	Coriobacteriales	Atopobiaceae	Atopobium	Atopobium parvulum	0.344483756834909
28	1	C028_1	Bacteria	Firmicutes	Clostridia	Clostridiales	Clostridiales Family XIII Incertae Sedis	Mogibacterium	Mogibacterium diversum	0.326407204889156
28	1	C028_1	Bacteria	Actinobacteria	Coriobacteriia	Eggerthellales	Eggerthellaceae	Slackia	Slackia exigua	0.301125763911349
28	1	C028_1	Bacteria	Actinobacteria	Actinobacteria	Micrococcales	Micrococcaceae	Rothia	Rothia dentocariosa	0.298874236088653
28	1	C028_1	Bacteria	Firmicutes	Tissierellia	Tissierellales	Peptoniphilaceae	Parvimonas	Parvimonas micra	0.284528787391233
28	1	C028_1	Bacteria	Bacteroidetes	Bacteroidia	Bacteroidales	Prevotellaceae	Prevotella	Prevotella melaninogenica	0.250562881955734
28	1	C028_1	Bacteria	Actinobacteria	Actinobacteria	Actinomycetales	Actinomycetaceae	Actinomyces	Actinomyces sp HPA0247	0.243486651656344
28	1	C028_1	Bacteria	Bacteroidetes	Bacteroidia	Bacteroidales	Bacteroidaceae	Bacteroides	Bacteroides vulgatus	0.226954004502919
28	1	C028_1	Bacteria	Actinobacteria	Actinobacteria	Bifidobacteriales	Bifidobacteriaceae	Parascardovia	Parascardovia denticolens	0.182759729816684
28	1	C028_1	Bacteria	Firmicutes	Bacilli	Lactobacillales	Streptococcaceae	Streptococcus	Streptococcus sp HMSC034E03	0.150916693470501
28	1	C028_1	Bacteria	Firmicutes	Bacilli	Lactobacillales	Streptococcaceae	Streptococcus	Streptococcus sp HMSC071D03	0.14589900289481
28	1	C028_1	Bacteria	Firmicutes	Bacilli	Lactobacillales	Streptococcaceae	Streptococcus	Streptococcus infantis	0.138050820199435
28	1	C028_1	Bacteria	Actinobacteria	Actinobacteria	Actinomycetales	Actinomycetaceae	Actinomyces	Actinomyces sp ICM39	0.137922161466771
28	1	C028_1	Bacteria	Actinobacteria	Actinobacteria	Actinomycetales	Actinomycetaceae	Actinomyces	Actinomyces sp oral taxon 448	0.124734641363687
28	1	C028_1	Bacteria	Bacteroidetes	Bacteroidia	Bacteroidales	Bacteroidaceae	Bacteroides	Bacteroides fragilis	0.103119974268239
28	1	C028_1	Bacteria	Bacteroidetes	Bacteroidia	Bacteroidales	Prevotellaceae	Prevotella	Prevotella pallens	0.0937922161465101
28	1	C028_1	Bacteria	Firmicutes	Bacilli	Lactobacillales	Lactobacillaceae	Lactobacillus	Lactobacillus helveticus	0.0660662592473688
28	1	C028_1	Bacteria	Actinobacteria	Actinobacteria	Actinomycetales	Actinomycetaceae	Actinomyces	Actinomyces oris	0.0645866838210153
28	1	C028_1	Bacteria	Firmicutes	Negativicutes	Veillonellales	Veillonellaceae	Veillonella	Veillonella rogosae	0.0637504020586987
28	1	C028_1	Bacteria	Synergistetes	Synergistia	Synergistales	Synergistaceae	Fretibacterium	Fretibacterium fastidiosum	0.0499839176582679
28	1	C028_1	Bacteria	Bacteroidetes	Bacteroidia	Bacteroidales	Prevotellaceae	Prevotella	Prevotella histicola	0.0461241556769123
28	1	C028_1	Bacteria	Actinobacteria	Actinobacteria	Bifidobacteriales	Bifidobacteriaceae	Scardovia	Scardovia wiggsiae	0.0403988420715692
28	1	C028_1	Bacteria	Proteobacteria	Epsilonproteobacteria	Campylobacterales	Campylobacteraceae	Campylobacter	Campylobacter concisus	0.0301061434544659
28	1	C028_1	Bacteria	Firmicutes	Bacilli	Lactobacillales	Streptococcaceae	Streptococcus	Streptococcus sp HMSC067H01	0.0260533933740784
28	1	C028_1	Bacteria	Synergistetes	Synergistia	Synergistales	Synergistaceae	Jonquetella	Jonquetella anthropi	0.010614345448692
29	1	C029_1	Bacteria	Bacteroidetes	Bacteroidia	Bacteroidales	Bacteroidaceae	Bacteroides	Bacteroides cellulosilyticus	31.9575130168343
29	1	C029_1	Bacteria	Bacteroidetes	Bacteroidia	Bacteroidales	Bacteroidaceae	Bacteroides	Bacteroides thetaiotaomicron	23.7393333514757
29	1	C029_1	Bacteria	Firmicutes	Bacilli	Lactobacillales	Enterococcaceae	Enterococcus	Enterococcus faecium	16.181603841498
29	1	C029_1	Bacteria	Bacteroidetes	Bacteroidia	Bacteroidales	Bacteroidaceae	Bacteroides	Bacteroides dorei	9.13170520765818
29	1	C029_1	Bacteria	Firmicutes	Clostridia	Clostridiales	Lachnospiraceae	Blautia	Blautia sp CAG 257	4.02242456341104
29	1	C029_1	Bacteria	Firmicutes	Firmicutes unclassified	Firmicutes unclassified	Firmicutes unclassified	Firmicutes unclassified	Firmicutes bacterium CAG 65	3.12636008268576
29	1	C029_1	Bacteria	Firmicutes	Clostridia	Clostridiales	Lachnospiraceae	Eisenbergiella	Eisenbergiella tayi	2.08853698305406
29	1	C029_1	Bacteria	Firmicutes	Clostridia	Clostridiales	Lachnospiraceae	Lachnoclostridium	Clostridium bolteae	1.91517644272519
29	1	C029_1	Bacteria	Firmicutes	Erysipelotrichia	Erysipelotrichales	Erysipelotrichaceae	Erysipelatoclostridium	Clostridium innocuum	1.11900803568793
29	1	C029_1	Bacteria	Firmicutes	Clostridia	Clostridiales	Ruminococcaceae	Ruminococcus	Ruminococcus sp DSM 100440	0.96133844937594
29	1	C029_1	Bacteria	Firmicutes	Clostridia	Clostridiales	Lachnospiraceae	Fusicatenibacter	Fusicatenibacter saccharivorans	0.923256133971664
29	1	C029_1	Bacteria	Firmicutes	Clostridia	Clostridiales	Ruminococcaceae	Flavonifractor	Flavonifractor plautii	0.677271178086259
29	1	C029_1	Bacteria	Firmicutes	Clostridia	Clostridiales	Lachnospiraceae	Blautia	Blautia producta	0.587185700889384
29	1	C029_1	Bacteria	Firmicutes	Clostridia	Clostridiales	Lachnospiraceae	Sellimonas	Sellimonas intestinalis	0.549813428655901
29	1	C029_1	Bacteria	Firmicutes	Clostridia	Clostridiales	Eubacteriaceae	Eubacterium	Eubacterium sp CAG 146	0.363772117345161
29	1	C029_1	Bacteria	Firmicutes	Clostridia	Clostridiales	Ruminococcaceae	Ruthenibacterium	Ruthenibacterium lactatiformans	0.329750048802875
29	1	C029_1	Bacteria	Bacteroidetes	Bacteroidia	Bacteroidales	Rikenellaceae	Alistipes	Alistipes sp HGB5	0.282117152722607
29	1	C029_1	Bacteria	Firmicutes	Erysipelotrichia	Erysipelotrichales	Erysipelotrichaceae	Erysipelatoclostridium	Erysipelatoclostridium ramosum	0.227473830407908
29	1	C029_1	Bacteria	Firmicutes	Clostridia	Clostridiales	Lachnospiraceae	Lachnoclostridium	Clostridium lavalense	0.223143567128809
29	1	C029_1	Bacteria	Firmicutes	Clostridia	Clostridiales	Lachnospiraceae	Blautia	Blautia sp An249	0.21088282167468
29	1	C029_1	Bacteria	Firmicutes	Clostridia	Clostridiales	Lachnospiraceae	Coprococcus	Coprococcus comes	0.20345236990403
29	1	C029_1	Bacteria	Firmicutes	Clostridia	Clostridiales	Clostridiales unclassified	Lawsonibacter	Lawsonibacter asaccharolyticus	0.158639645290318
29	1	C029_1	Bacteria	Firmicutes	Clostridia	Clostridiales	Lachnospiraceae	Lachnoclostridium	Clostridium clostridioforme	0.152099247634071
29	1	C029_1	Archaea	Euryarchaeota	Methanobacteria	Methanobacteriales	Methanobacteriaceae	Methanobrevibacter	Methanobrevibacter smithii	0.15117919169466
29	1	C029_1	Bacteria	Firmicutes	Bacilli	Lactobacillales	Streptococcaceae	Streptococcus	Streptococcus parasanguinis	0.126627698963938
29	1	C029_1	Bacteria	Firmicutes	Clostridia	Clostridiales	Ruminococcaceae	Pseudoflavonifractor	Pseudoflavonifractor sp An184	0.121747402241886
29	1	C029_1	Bacteria	Firmicutes	Clostridia	Clostridiales	Ruminococcaceae	Gemmiger	Gemmiger formicilis	0.113176881154305
29	1	C029_1	Bacteria	Firmicutes	Clostridia	Clostridiales	Clostridiaceae	Clostridium	Clostridium sp CAG 242	0.0910655367846085
29	1	C029_1	Bacteria	Firmicutes	Clostridia	Clostridiales	Clostridiaceae	Clostridium	Clostridium hathewayi CAG 224	0.0476228954720449
29	1	C029_1	Bacteria	Firmicutes	Clostridia	Clostridiales	Clostridiales unclassified	Monoglobus	Monoglobus pectinilyticus	0.0406524716701682
29	1	C029_1	Bacteria	Firmicutes	Clostridia	Clostridiales	Lachnospiraceae	Lachnoclostridium	Clostridium saccharolyticum	0.038882364047721
29	1	C029_1	Bacteria	Firmicutes	Clostridia	Clostridiales	Clostridiales unclassified	Intestinimonas	Intestinimonas butyriciproducens	0.0263716033934378
29	1	C029_1	Bacteria	Firmicutes	Bacilli	Lactobacillales	Aerococcaceae	Abiotrophia	Abiotrophia sp HMSC24B09	0.0178410847379017
29	1	C029_1	Bacteria	Firmicutes	Clostridia	Clostridiales	Ruminococcaceae	Anaeromassilibacillus	Anaeromassilibacillus sp An250	0.0161209801555703
29	1	C029_1	Bacteria	Firmicutes	Clostridia	Clostridiales	Ruminococcaceae	Anaerotruncus	Anaerotruncus colihominis	0.0148409023268372
29	1	C029_1	Bacteria	Firmicutes	Clostridia	Clostridiales	Lachnospiraceae	Blautia	Blautia coccoides	0.0123607515336816
29	1	C029_1	Bacteria	Firmicutes	Clostridia	Clostridiales	Ruminococcaceae	Ruminococcaceae unclassified	Ruminococcaceae bacterium D16	0.00864052534392292
29	1	C029_1	Bacteria	Firmicutes	Clostridia	Clostridiales	Lachnospiraceae	Lachnoclostridium	Clostridium symbiosum	0.00652039644008904
29	1	C029_1	Bacteria	Firmicutes	Erysipelotrichia	Erysipelotrichales	Erysipelotrichaceae	Massiliomicrobiota	Massiliomicrobiota timonensis	0.0064803940079422
29	1	C029_1	Bacteria	Actinobacteria	Coriobacteriia	Eggerthellales	Eggerthellaceae	Eggerthella	Eggerthella lenta	0.00634038549542822
29	1	C029_1	Bacteria	Firmicutes	Clostridia	Clostridiales	Eubacteriaceae	Eubacterium	Eubacterium hallii	0.00613037272665726
29	1	C029_1	Bacteria	Firmicutes	Firmicutes unclassified	Firmicutes unclassified	Firmicutes unclassified	Firmicutes unclassified	Firmicutes bacterium CAG 94	0.00574034901320853
29	1	C029_1	Bacteria	Firmicutes	Clostridia	Clostridiales	Clostridiaceae	Hungatella	Hungatella hathewayi	0.00395024017460311
29	1	C029_1	Bacteria	Firmicutes	Clostridia	Clostridiales	Ruminococcaceae	Ruminococcus	Ruminococcus bromii	0.00321019517986944
29	1	C029_1	Bacteria	Actinobacteria	Actinobacteria	Micrococcales	Micrococcaceae	Rothia	Rothia mucilaginosa	0.00264016052175988
30	1	C030_1	Bacteria	Bacteroidetes	Bacteroidia	Bacteroidales	Rikenellaceae	Alistipes	Alistipes putredinis	12.7108282986586
30	1	C030_1	Bacteria	Bacteroidetes	Bacteroidia	Bacteroidales	Rikenellaceae	Alistipes	Alistipes finegoldii	8.44953473099617
30	1	C030_1	Bacteria	Firmicutes	Clostridia	Clostridiales	Ruminococcaceae	Ruminococcus	Ruminococcus sp CAG 177	7.31120144201149
30	1	C030_1	Bacteria	Bacteroidetes	Bacteroidia	Bacteroidales	Barnesiellaceae	Barnesiella	Barnesiella intestinihominis	3.99129772234361
30	1	C030_1	Bacteria	Bacteroidetes	Bacteroidia	Bacteroidales	Rikenellaceae	Alistipes	Alistipes onderdonkii	3.82381928450426
30	1	C030_1	Bacteria	Bacteroidetes	Bacteroidia	Bacteroidales	Prevotellaceae	Prevotella	Prevotella copri	3.24258059018636
30	1	C030_1	Bacteria	Firmicutes	Firmicutes unclassified	Firmicutes unclassified	Firmicutes unclassified	Firmicutes unclassified	Firmicutes bacterium CAG 341	2.82732007894538
30	1	C030_1	Bacteria	Firmicutes	Negativicutes	Acidaminococcales	Acidaminococcaceae	Phascolarctobacterium	Phascolarctobacterium sp CAG 207	2.71349075071735
30	1	C030_1	Bacteria	Actinobacteria	Coriobacteriia	Coriobacteriales	Coriobacteriaceae	Collinsella	Collinsella aerofaciens	2.69862822707043
30	1	C030_1	Bacteria	Bacteroidetes	Bacteroidia	Bacteroidales	Rikenellaceae	Alistipes	Alistipes indistinctus	2.58575906189035
30	1	C030_1	Bacteria	Bacteroidetes	Bacteroidia	Bacteroidales	Bacteroidaceae	Bacteroides	Bacteroides uniformis	2.44747558135505
30	1	C030_1	Bacteria	Bacteroidetes	Bacteroidia	Bacteroidales	Rikenellaceae	Alistipes	Alistipes sp CAG 29	2.4303226687892
30	1	C030_1	Bacteria	Bacteroidetes	Bacteroidia	Bacteroidales	Bacteroidaceae	Bacteroides	Bacteroides intestinalis	2.32698512207373
30	1	C030_1	Bacteria	Firmicutes	Clostridia	Clostridiales	Lachnospiraceae	Roseburia	Roseburia hominis	2.20425428237869
30	1	C030_1	Bacteria	Firmicutes	Negativicutes	Acidaminococcales	Acidaminococcaceae	Phascolarctobacterium	Phascolarctobacterium faecium	2.18093032196881
30	1	C030_1	Bacteria	Firmicutes	Clostridia	Clostridiales	Lachnospiraceae	Tyzzerella	Tyzzerella sp	2.04283687370079
30	1	C030_1	Bacteria	Firmicutes	Clostridia	Clostridiales	Lachnospiraceae	Coprococcus	Coprococcus comes	1.79855539470544
30	1	C030_1	Bacteria	Bacteroidetes	Bacteroidia	Bacteroidales	Tannerellaceae	Parabacteroides	Parabacteroides distasonis	1.71683151799168
[truncated: 29,573 more rows]
