# Supplementary material for: The impact of different antimicrobial exposures on the gut microbiome in the ARMORD observational study
Source: eLife. 2025 Dec 10;13:RP97751. doi: 10.7554/eLife.97751 (PMC12695023; doi:10.7554/eLife.97751)
Supplement: Source code 1. [file elife-97751-code1.zip › Source Code 1/ARMORD R project/src/SuppFig5A_cross_sectional_class_taxa.R]

# PLOT Supplementary FIGURE 5A
# Data = Cross-sectional samples
# Exposure = Antimicrobial class (+ covariates)
# Outcome = Abundance of selected taxa
# Requires output of scripts 1, 2 & 3

### Data table  ----
data_for_CS_AM_class_taxa_model <- 
  b_first_samples %>%
  select(pid, no, samp_id) %>% 
  left_join(c_patients, "pid") %>% 
  left_join(c_conditioning, c("samp_id")) %>% 
  left_join(c_cat_max_news_pre_sample, c("pid", "samp_id")) %>% 
  left_join(c_cat_charlson, c("pid", "samp_id")) %>% 
  left_join(c_wcc, "samp_id") %>% 
  left_join(c_crp, "samp_id") %>% 
  left_join(table_of_samples_with_AM_class_exposures, "samp_id") %>% 
  left_join(c_bugRA, c("pid", "no", "samp_id"))

### Exposures ----
names_of_all_exposures_in_CS_AM_class_taxa_model <- c(
  names_of_AM_class_exposures_excluding_rarities,
  "age_category",
  "sex",
  "max_charlson",
  "category",
  "max_tt",
  "cat_high_max_wcc",
  "cat_low_min_wcc",
  "cat_high_max_crp",
  "trunc_conditioning_day")

### Bug models ------------------
# > Enterobateriaceae ----
multivariable_CS_AM_class_entb_model <- 
  lm(as.formula(paste0("log_entbRA_trunc ~ ", 
                       paste(names_of_all_exposures_in_CS_AM_class_taxa_model, 
                             collapse = " + "))),
     data = data_for_CS_AM_class_taxa_model)

multivariable_CS_AM_class_entb_model_data_frame <- 
  data_frame(variable = summary(multivariable_CS_AM_class_entb_model)$coefficients[-1,2] %>% names(), 
             effect = summary(multivariable_CS_AM_class_entb_model)$coefficients[-1,1], 
             se = summary(multivariable_CS_AM_class_entb_model)$coefficients[-1,2], 
             ci = 1.96*se, 
             t = summary(multivariable_CS_AM_class_entb_model)$coefficients[-1,3], 
             p = summary(multivariable_CS_AM_class_entb_model)$coefficients[-1,4]) %>% 
  mutate(effect_fold = 10^effect,
         upper = 10^(effect + ci),
         lower = 10^(effect - ci)) %>% 
  mutate(group = "entb")

# > Enterococci ----
multivariable_CS_AM_class_entc_model <- 
  lm(as.formula(paste0("log_entcRA_trunc ~ ", 
                       paste(names_of_all_exposures_in_CS_AM_class_taxa_model, 
                             collapse = " + "))),
     data = data_for_CS_AM_class_taxa_model)

multivariable_CS_AM_class_entc_model_data_frame <- 
  data_frame(variable = summary(multivariable_CS_AM_class_entc_model)$coefficients[-1,2] %>% names(), 
             effect = summary(multivariable_CS_AM_class_entc_model)$coefficients[-1,1], 
             se = summary(multivariable_CS_AM_class_entc_model)$coefficients[-1,2], 
             ci = 1.96*se, 
             t = summary(multivariable_CS_AM_class_entc_model)$coefficients[-1,3], 
             p = summary(multivariable_CS_AM_class_entc_model)$coefficients[-1,4]) %>% 
  mutate(effect_fold = 10^effect,
         upper = 10^(effect + ci),
         lower = 10^(effect - ci)) %>% 
  mutate(group = "entc")

# > Bacteroidetes ----
multivariable_CS_AM_class_bact_model <- 
  lm(as.formula(paste0("log_bactRA_trunc ~ ", 
                       paste(names_of_all_exposures_in_CS_AM_class_taxa_model, 
                             collapse = " + "))),
     data = data_for_CS_AM_class_taxa_model)

multivariable_CS_AM_class_bact_model_data_frame <- 
  data_frame(variable = summary(multivariable_CS_AM_class_bact_model)$coefficients[-1,2] %>% names(), 
             effect = summary(multivariable_CS_AM_class_bact_model)$coefficients[-1,1], 
             se = summary(multivariable_CS_AM_class_bact_model)$coefficients[-1,2], 
             ci = 1.96*se, 
             t = summary(multivariable_CS_AM_class_bact_model)$coefficients[-1,3], 
             p = summary(multivariable_CS_AM_class_bact_model)$coefficients[-1,4]) %>% 
  mutate(effect_fold = 10^effect,
         upper = 10^(effect + ci),
         lower = 10^(effect - ci)) %>% 
  mutate(group = "bact")

# > Clostridia ----
multivariable_CS_AM_class_clos_model <- 
  lm(as.formula(paste0("log_closRA_trunc ~ ", 
                       paste(names_of_all_exposures_in_CS_AM_class_taxa_model, 
                             collapse = " + "))),
     data = data_for_CS_AM_class_taxa_model)

multivariable_CS_AM_class_clos_model_data_frame <- 
  data_frame(variable = summary(multivariable_CS_AM_class_clos_model)$coefficients[-1,2] %>% names(), 
             effect = summary(multivariable_CS_AM_class_clos_model)$coefficients[-1,1], 
             se = summary(multivariable_CS_AM_class_clos_model)$coefficients[-1,2], 
             ci = 1.96*se, 
             t = summary(multivariable_CS_AM_class_clos_model)$coefficients[-1,3], 
             p = summary(multivariable_CS_AM_class_clos_model)$coefficients[-1,4]) %>% 
  mutate(effect_fold = 10^effect,
         upper = 10^(effect + ci),
         lower = 10^(effect - ci)) %>% 
  mutate(group = "clos")

# > Actinobacteria  ----
multivariable_CS_AM_class_acti_model <- 
  lm(as.formula(paste0("log_actiRA_trunc ~ ", 
                       paste(names_of_all_exposures_in_CS_AM_class_taxa_model, 
                             collapse = " + "))),
     data = data_for_CS_AM_class_taxa_model)

multivariable_CS_AM_class_acti_model_data_frame <- 
  data_frame(variable = summary(multivariable_CS_AM_class_acti_model)$coefficients[-1,2] %>% names(), 
             effect = summary(multivariable_CS_AM_class_acti_model)$coefficients[-1,1], 
             se = summary(multivariable_CS_AM_class_acti_model)$coefficients[-1,2], 
             ci = 1.96*se, 
             t = summary(multivariable_CS_AM_class_acti_model)$coefficients[-1,3], 
             p = summary(multivariable_CS_AM_class_acti_model)$coefficients[-1,4]) %>% 
  mutate(effect_fold = 10^effect,
         upper = 10^(effect + ci),
         lower = 10^(effect - ci)) %>% 
  mutate(group = "acti")

# Merge tables ----
combined_CS_AM_class_taxa_model_data_frame <-
  bind_rows(multivariable_CS_AM_class_entb_model_data_frame, 
            multivariable_CS_AM_class_entc_model_data_frame, 
            multivariable_CS_AM_class_bact_model_data_frame, 
            multivariable_CS_AM_class_clos_model_data_frame, 
            multivariable_CS_AM_class_acti_model_data_frame) %>%
  left_join(number_of_first_samples_with_each_AM_class_exposure, c("variable" = "drug_group_long")) %>% 
  mutate(variable = str_replace_all(variable, "_", " "),
         variable = str_to_sentence(variable),
         variable = fct_reorder(variable, desc(variable))) %>% 
  filter(!is.na(n),
         variable != "Unknown") 

# Plot ----
ggplot() +
  geom_point(data = combined_CS_AM_class_taxa_model_data_frame %>% filter(group == "entc"), aes(y = variable, x = effect_fold), position = position_nudge(y = 0.2), colour = "#1b9e77") +
  geom_errorbarh(data = combined_CS_AM_class_taxa_model_data_frame %>% filter(group == "entc"), aes(y = variable, xmin = lower, xmax = upper), height = 0, position = position_nudge(y = 0.2), colour = "#1b9e77", size = 1) +
  geom_point(data = combined_CS_AM_class_taxa_model_data_frame %>% filter(group == "entb"), aes(y = variable, x = effect_fold), position = position_nudge(y = 0.1), colour = "#d95f02") +
  geom_errorbarh(data = combined_CS_AM_class_taxa_model_data_frame %>% filter(group == "entb"), aes(y = variable, xmin = lower, xmax = upper), height = 0, position = position_nudge(y = 0.1), colour = "#d95f02", size = 1) +
  geom_point(data = combined_CS_AM_class_taxa_model_data_frame %>% filter(group == "bact"), aes(y = variable, x = effect_fold), position = position_nudge(y = 0.0), colour = "#7570b3") +
  geom_errorbarh(data = combined_CS_AM_class_taxa_model_data_frame %>% filter(group == "bact"), aes(y = variable, xmin = lower, xmax = upper), height = 0, position = position_nudge(y = 0.0), colour = "#7570b3", size = 1) +
  geom_point(data = combined_CS_AM_class_taxa_model_data_frame %>% filter(group == "clos"), aes(y = variable, x = effect_fold), position = position_nudge(y = -0.1), colour = "#e7298a") +
  geom_errorbarh(data = combined_CS_AM_class_taxa_model_data_frame %>% filter(group == "clos"), aes(y = variable, xmin = lower, xmax = upper), height = 0, position = position_nudge(y = -0.1), colour = "#e7298a", size = 1) +
  geom_point(data = combined_CS_AM_class_taxa_model_data_frame %>% filter(group == "acti"), aes(y = variable, x = effect_fold), position = position_nudge(y = -0.2), colour = "#66a61e") +
  geom_errorbarh(data = combined_CS_AM_class_taxa_model_data_frame %>% filter(group == "acti"), aes(y = variable, xmin = lower, xmax = upper), height = 0, position = position_nudge(y = -0.2), colour = "#66a61e", size = 1) +
  geom_vline(xintercept = 1) +
  geom_text(data = combined_CS_AM_class_taxa_model_data_frame %>% filter(group == "entc"),
            aes(y = variable,
                x = 10^-4.4,
                label = n)) +
  geom_label(aes(x = 10^4.6, y = 10.7, label = "Entercoccus"), colour = "#1b9e77", fontface = "bold", hjust = "right") +
  geom_label(aes(x = 10^4.6, y = 10.3, label = "Enterobacteriaceae"), colour = "#d95f02", fontface = "bold", hjust = "right") +
  geom_label(aes(x = 10^4.6, y = 9.9, label = "Bacteroidetes"), colour = "#7570b3", fontface = "bold", hjust = "right") +
  geom_label(aes(x = 10^4.6, y = 9.5, label = "Clostridia"), colour = "#e7298a", fontface = "bold", hjust = "right") +
  geom_label(aes(x = 10^4.6, y = 9.1, label = "Actinobacteria"), colour = "#66a61e", fontface = "bold", hjust = "right") +
  scale_x_log10(breaks = c(1e-4, 1e-3, 1e-2, 1e-1, 1, 1e1, 1e2, 1e3, 1e4), label = scientific) +
  coord_cartesian(xlim = c(10^-4.3, 10^4.3)) +
  labs(title = "Supplementary Figure 5A - Cross-sectional", x = "Change in relative abundance", y = "") +
  theme(axis.text.y = element_text(size = 10, face = "bold", colour = "black"),
        axis.text.x = element_text(size = 10, face = "bold", colour = "black"),
        #panel.border = element_blank(),
        axis.line.x = element_blank(),
        axis.line = element_line(colour = "black"))

ggsave("plots/Supplementary Figure 5A - Antimicrobial class vs selected taxa in cross-sectional arm.pdf", width = 148, height = 210, units = "mm")

write.csv(combined_CS_AM_class_taxa_model_data_frame |> 
            select("Variable" = variable, 
                   "Multivariable effect" = effect, 
                   "Multivariable std error" = se, 
                   "Multivariable p value" = p,
                   "Effect multiple" = effect_fold,
                   "Upper 95% CI" = upper,
                   "Lower 95% CI" = lower,
                   "Organism group" = group,
                   "Number exposed" = n), 
          "exports/Supplementary Figure 5A data - Antimicrobial class vs selected taxa in cross-sectional arm.csv", row.names = F)

# remove temporary variables (note combined data frame not removed as needed for longitudinal plot)
rm(#data_for_CS_AM_class_taxa_model,
   names_of_all_exposures_in_CS_AM_class_taxa_model,
   multivariable_CS_AM_class_entb_model,
   multivariable_CS_AM_class_entc_model,
   multivariable_CS_AM_class_bact_model,
   multivariable_CS_AM_class_clos_model,
   multivariable_CS_AM_class_acti_model,
   multivariable_CS_AM_class_entb_model_data_frame,
   multivariable_CS_AM_class_entc_model_data_frame,
   multivariable_CS_AM_class_bact_model_data_frame,
   multivariable_CS_AM_class_clos_model_data_frame,
   multivariable_CS_AM_class_acti_model_data_frame)
