# Supplementary material for: The impact of different antimicrobial exposures on the gut microbiome in the ARMORD observational study
Source: eLife. 2025 Dec 10;13:RP97751. doi: 10.7554/eLife.97751 (PMC12695023; doi:10.7554/eLife.97751)
Supplement: Source data 1. [file elife-97751-data1.zip]

Archive with 23 entries (20 files):
- Source Data 1/
- Source Data 1/data_description.txt
- Source Data 1/figure data/
- Source Data 1/figure data/Appendix 1 - Figure 4A data - Antimicrobial class vs Shannon diversity in cross-sectional arm.csv
- Source Data 1/figure data/Appendix 1 - Figure 4B data - Antimicrobial class vs Shannon diversity in longitudinal arm.csv
- Source Data 1/figure data/Appendix 1 - Figure 5A data - Antimicrobial class vs selected taxa in cross-sectional arm.csv
- Source Data 1/figure data/Appendix 1 - Figure 5B data - Antimicrobial class vs selected taxa in longitudinal arm.csv
- Source Data 1/figure data/Appendix 1 - Figure 6A data - Antimicrobial class vs selected AMR genes in cross-sectional arm.csv
- Source Data 1/figure data/Appendix 1 - Figure 6B data - Antimicrobial class vs selected AMR genes in longitudinal arm.csv
- Source Data 1/figure data/Figure 1A data - Antimicrobial drug vs Shannon diversity in cross-sectional arm.csv
- Source Data 1/figure data/Figure 1B data - Antimicrobial drug vs Shannon diversity in longitudinal arm.csv
- Source Data 1/figure data/Figure 2A data - Antimicrobial drug vs selected taxa in cross-sectional arm.csv
- Source Data 1/figure data/Figure 2B data - Antimicrobial drug vs selected taxa in longitudinal arm.csv
- Source Data 1/figure data/Figure 3A data - Antimicrobial drug vs selected AMR genes in cross-sectional arm.csv
- Source Data 1/figure data/Figure 3B data - Antimicrobial drug vs selected AMR genes in longitudinal arm.csv
- Source Data 1/study data/
- Source Data 1/study data/AMR_genes_ARIBA_CARD.csv
- Source Data 1/study data/Antimicrobial_exposures.csv
- Source Data 1/study data/card.obo
- Source Data 1/study data/Patients.csv
- Source Data 1/study data/Samples.csv
- Source Data 1/study data/Taxa_Kraken2.csv
- Source Data 1/study data/Taxa_Metaphlan.csv
